# Supplementary material for: Statistical test for ΔρDCCA: Methods and data
Source: Data Brief. 2018 Mar 22;18:795–8. doi: 10.1016/j.dib.2018.03.080 (PMC6103976; doi:10.1016/j.dib.2018.03.080)
Supplement: Application 2 [file mmc2.zip]

Archive with 34 entries (29 files):
- Data/
- Data/N1000/
- Data/N1000/af10001.txt
- Data/N1000/af10002.txt
- Data/N1000/PDF_1000_n125.txt
- Data/N1000/PDF_1000_n16.txt
- Data/N1000/PDF_1000_n32.txt
- Data/N1000/PDF_1000_n4.txt
- Data/N1000/PDF_1000_n62.txt
- Data/N1000/PDF_1000_n8.txt
- Data/N2000/
- Data/N2000/af20001.txt
- Data/N2000/af20002.txt
- Data/N2000/PDF_2000_n125.txt
- Data/N2000/PDF_2000_n16.txt
- Data/N2000/PDF_2000_n250.txt
- Data/N2000/PDF_2000_n32.txt
- Data/N2000/PDF_2000_n4.txt
- Data/N2000/PDF_2000_n62.txt
- Data/N2000/PDF_2000_n8.txt
- Data/N250/
- Data/N250/af2501.txt
- Data/N250/af2502.txt
- Data/N250/PDF_250_n16.txt
- Data/N250/PDF_250_n4.txt
- Data/N250/PDF_250_n8.txt
- Data/N500/
- Data/N500/af5001.txt
- Data/N500/af5002.txt
- Data/N500/PDF_500_n16.txt
- Data/N500/PDF_500_n32.txt
- Data/N500/PDF_500_n4.txt
- Data/N500/PDF_500_n62.txt
- Data/N500/PDF_500_n8.txt
