# Supplementary material for: Statistical test for ΔρDCCA: Methods and data
Source: Data Brief. 2018 Mar 22;18:795–8. doi: 10.1016/j.dib.2018.03.080 (PMC6103976; doi:10.1016/j.dib.2018.03.080)
Supplement: Application 2 [file mmc2.zip › Data/N1000/af10001.txt]

0.844817
1.044465
-1.389268
1.089516
-1.452157
-0.727541
-0.204201
1.554532
0.446869
-1.966441
-0.776319
-1.574751
1.304712
1.103784
0.592028
-1.416995
0.114995
-1.441669
0.979708
1.257419
-1.854909
0.315037
-1.049338
-1.066034
-1.421027
1.365759
-1.704428
-0.616599
-1.687830
1.520003
0.896483
-0.081966
-0.809756
-1.113997
-0.652133
1.148689
-0.280623
0.698282
0.806748
0.224229
0.228655
-1.473843
1.151514
0.224827
-0.453681
-1.336700
0.237176
0.150056
-0.933279
0.151760
-0.767969
1.224650
-0.106158
0.255781
0.168640
-1.343526
-0.467860
1.524505
0.202064
-1.151177
1.351426
1.004482
-1.451389
-1.403889
-0.792361
-1.688830
-0.985210
-1.202060
-0.117908
0.531354
0.572789
-1.329690
1.098631
-0.724671
0.724782
-0.774193
-0.809059
1.046441
0.337687
1.125186
0.046052
-1.222663
1.206361
1.491938
1.504162
-1.856979
-0.772589
-0.991958
1.109742
-1.328432
0.431631
-1.174561
-1.418438
-1.333660
-1.682003
0.384125
-0.181384
0.710866
1.904490
-0.830705
1.889710
1.510429
1.375471
-0.162521
-2.053817
-1.809933
-1.603734
-0.167231
-0.137659
-0.515923
0.389678
-2.122429
-2.163300
-1.004722
0.061366
0.869556
0.323654
-1.674943
-1.724761
0.807221
0.535171
0.361828
-1.046639
-0.690275
0.865478
0.536524
-1.579988
-0.588683
-0.865762
0.229823
-1.522941
0.441981
-1.376551
-1.660754
-1.750132
-0.297823
-1.511169
-0.228961
-0.999387
-1.095483
-0.131998
-0.494462
-0.487337
-1.487888
-0.417840
1.229721
0.846202
0.806535
-0.450663
-1.056969
-0.588072
1.341109
-1.099221
-0.930574
-1.866478
-0.387218
0.697096
0.735281
-0.758310
0.028802
0.924648
0.284615
-0.808888
-0.433926
-1.613148
-0.230809
0.794940
1.648190
-1.790401
0.523791
-2.140912
0.748636
0.487836
0.519332
-1.114455
0.864584
-0.859284
-1.808861
-0.915069
-0.283524
1.321986
-0.476873
-2.031020
0.272741
0.952956
0.012103
-0.999486
0.862390
-1.598855
0.606965
0.313627
-1.391530
-0.702957
-0.414183
-1.511175
0.060199
0.501813
-0.005308
1.111879
0.393110
-0.288216
0.888020
0.242857
1.989631
-0.964541
-1.807108
1.269797
0.534159
0.094565
0.123602
-1.527590
1.709346
0.827102
0.788439
-1.631328
0.424942
-1.112400
0.861043
-1.358232
-0.632563
0.143903
-1.207798
-1.073942
-0.100548
-0.583820
-0.803581
-0.788269
0.799474
0.248304
-1.110442
1.027320
0.442217
0.055395
0.967917
-0.880413
-1.951905
0.153354
-1.005275
-0.320596
-1.788431
-1.229518
-0.081984
0.668751
0.478526
1.571824
-1.026566
1.327182
1.207112
-1.403420
1.393623
-0.538014
-1.527967
-2.064923
0.181754
0.669015
1.024623
-1.413434
1.105148
0.658927
-1.316381
-0.150907
0.745374
-1.142604
-0.280185
-0.887817
-0.268474
-1.438696
-1.401862
1.259377
1.459362
1.169382
-0.937088
0.565581
-1.381408
-1.798647
-0.420779
-1.367298
-0.080241
0.202135
-0.083565
-1.804210
-0.190851
1.289302
-0.991714
0.664329
-1.391142
-0.527741
-1.922691
-0.465233
1.187765
1.409958
0.070907
-0.090787
0.354862
-0.847663
1.109802
1.121511
-0.211058
-0.069718
-0.387155
1.406459
-1.164927
-1.516278
0.342010
0.869565
1.412957
-1.627253
0.552076
0.612678
0.154388
-0.696211
-1.841018
-0.127613
0.837714
-0.977733
-1.804352
-0.515217
0.071012
-1.009940
0.147985
0.738228
0.884093
0.074847
-0.729104
1.119468
-0.238267
-1.943496
-1.576689
-0.258983
-1.887282
-0.538552
0.104223
1.341962
-1.374244
-1.327474
1.364481
1.689889
-1.115487
1.420751
0.800954
0.513222
0.477398
0.668252
0.463201
-1.464373
-1.035145
1.415148
-1.744246
0.978531
0.572357
0.521282
0.879617
-1.440523
-0.166474
-1.321347
0.056223
-0.158150
-1.333200
-0.091639
1.668502
-1.551745
-1.623171
1.585233
1.476048
0.929489
0.579890
-0.597605
0.698309
0.544044
-1.380790
-1.699224
-1.067631
0.910112
-0.334900
0.612900
0.688554
-0.411792
-1.709973
-1.679213
-0.607563
-1.471518
1.627081
0.004558
-0.093095
1.606444
-1.079719
0.387538
1.132153
-1.313683
-0.390356
0.219509
-1.170317
-0.496294
0.276241
0.001323
-0.207718
0.873418
-1.441818
-1.902295
-0.819039
0.413976
1.218707
1.164435
-0.911828
0.252459
0.889315
-1.259773
0.539552
0.197809
1.070733
1.375741
-0.136447
1.578330
-1.397847
-0.684331
0.800653
0.511406
-1.042603
-0.939295
-0.603687
1.041562
-1.582367
0.859973
-0.063931
0.422446
-0.749863
-0.785986
-0.523861
1.194539
1.633505
0.452850
1.212327
-0.473538
-0.960035
-0.078844
0.618424
-1.433689
0.104814
-1.270551
-1.274485
-0.320174
-0.992224
-0.335230
1.042303
0.463576
-0.390205
-0.177991
0.824939
1.530581
-0.881572
-1.501528
-0.143314
-0.473824
-1.400276
0.842813
0.609561
-0.683440
0.421775
1.228199
-1.759836
1.099576
0.988290
0.615304
-0.296167
-0.605447
0.254174
1.476104
1.597442
-0.258175
1.510996
-0.580093
1.120350
-1.473615
-1.921066
-1.300423
-0.424335
0.320722
-0.092680
0.873123
-1.735051
-1.384305
0.392719
0.160596
0.805278
-1.720071
0.624513
-1.208113
-1.632067
1.163556
0.835460
0.105904
-2.203235
-1.675407
-1.641490
0.894661
0.318840
-1.823776
-0.807712
0.612113
-0.539569
0.810704
1.074818
0.901066
1.307508
-1.761245
-0.783307
0.603916
-0.502979
1.003352
0.832465
-1.082291
-1.822559
0.721863
-2.097162
-0.931053
0.608517
0.725337
-0.015386
-0.099942
0.650345
-0.319439
-0.163574
-1.470808
-1.480646
-1.434183
-0.451713
-1.571308
-0.773783
1.873326
0.836137
0.018972
-1.076119
0.829114
-1.451653
0.818492
-1.900437
1.452394
0.014479
0.100152
-0.225527
-1.463685
1.069210
0.670742
1.987585
-0.476194
-1.076760
1.548413
-1.434827
-1.314310
0.332535
0.254531
1.208163
-0.420572
-1.445550
1.137186
0.428255
-0.959712
1.293044
-1.165813
-1.757749
-0.109172
-0.681593
-1.691408
0.256118
1.402829
0.473411
0.004061
1.147137
0.731823
-1.006779
1.503922
0.371531
-0.683741
-1.823833
-0.744066
0.933548
-1.513432
-1.298315
-0.910636
0.171942
-0.827865
-1.229757
-1.788892
1.410543
-1.297395
-1.556234
-1.650571
-1.698574
-0.978883
-1.102806
0.338245
-1.626829
1.345420
-0.915630
-0.411508
-0.744953
-0.767295
0.039565
0.316047
0.350982
-1.796707
0.548349
1.308542
-0.211848
-1.276867
-0.238455
0.913808
0.120303
1.201201
0.307463
-0.297750
-1.627427
0.605626
-1.410014
0.204198
0.310466
0.367805
1.545640
-1.209057
0.099969
-0.890888
1.244846
-1.550323
1.492585
-1.021119
-1.171944
0.993768
1.560611
0.837300
1.279124
1.254458
0.046561
-1.344287
-0.292668
1.260569
-1.269246
-0.027553
1.504655
-1.015749
0.211876
-0.005479
-1.233382
1.497378
0.231207
0.795606
0.617031
0.951898
0.667607
1.486991
-1.781162
-0.839964
-0.899191
0.147983
0.470681
0.035049
-0.421218
0.049003
-0.657362
0.292480
-1.612345
1.166942
1.138264
-1.170413
-0.711919
-1.108081
-0.316892
-0.802099
-1.540658
-0.162089
1.674083
0.759789
0.785948
1.648084
-1.804226
-0.795451
-1.427118
-0.849533
-0.696264
-0.940152
1.156628
0.676697
0.150727
-0.719169
0.979749
1.641074
-1.470531
-0.783568
0.678329
-0.886974
-0.492160
1.490373
-0.598519
-0.553934
-0.807677
0.756629
0.938348
-1.000146
1.102960
-0.581931
0.886974
-0.396468
0.276781
0.449933
-1.392644
-0.255444
1.233675
-1.424593
1.540947
1.134291
0.304420
-1.390257
0.861711
-1.331833
-1.169611
-1.047647
0.429214
-0.143119
1.074699
-0.297041
-1.049060
-1.211255
-0.639372
0.742228
0.811503
-0.142044
-1.134139
-1.004133
1.176493
0.540769
-0.588017
1.824706
-0.435451
0.179657
0.101251
0.135112
0.862034
-1.097932
1.387898
0.060900
-0.365344
0.094805
-0.766518
-1.583004
1.111869
-1.240418
-0.134466
0.463558
0.549505
1.299761
0.423823
0.664188
0.134843
-1.354572
-1.405215
1.331595
-1.194707
1.772311
1.636168
0.220402
0.788217
0.846972
-1.321321
-0.833871
-0.152185
-1.834364
1.346467
0.339269
-0.511047
-1.367835
0.622859
-1.616330
0.772399
1.611101
1.235222
0.294133
0.685729
-0.700867
0.909440
1.133002
-0.457527
-1.395852
-1.465756
-1.530682
1.453706
0.426785
0.930974
1.544127
-1.500928
0.450628
0.968368
-1.484635
0.704743
1.031689
0.806349
-0.444903
1.393871
-0.296974
-0.736930
-1.253700
0.011306
-0.881127
1.074281
0.583697
-0.051809
-0.333941
-0.132524
-0.643268
-0.988602
-0.575963
1.399778
-1.892939
0.554915
-0.746094
1.152012
0.070849
1.289749
-1.419595
-0.153447
1.303688
-1.728865
-0.814292
-0.728168
-1.440936
-0.223942
-0.331301
-1.415126
1.182724
-0.967999
-0.998570
-2.099233
-1.166966
1.274731
-1.141014
1.325761
-0.939446
-0.913203
0.829311
-1.630116
-1.237397
0.025951
-0.355022
-0.235620
-1.603308
-0.343603
-0.719898
0.912642
0.511788
-0.820861
-1.086131
-1.316962
1.353477
-1.833703
-1.506441
-1.273338
-1.051532
-0.972194
0.435868
1.291102
-0.505355
-1.316437
0.419513
-1.351133
-1.393072
0.839748
-0.564231
0.167716
0.661737
1.103455
0.276969
0.621602
-0.839323
0.851257
-1.384375
0.984677
-1.640235
-0.610291
-1.238617
1.144027
-1.553023
-1.718692
-0.046205
-1.615508
-1.730184
-1.484973
-0.372898
-1.090181
1.570408
-0.193486
-0.184080
0.212797
0.225037
-1.768091
0.305233
0.337682
-0.410121
0.449687
-0.336414
-0.349124
-0.633013
1.264814
0.510129
0.817271
-0.884886
-0.679344
1.056658
1.783123
1.617260
-1.457135
1.377691
-1.168048
-0.139674
-1.189536
-0.529112
0.644704
0.285765
0.711704
0.568081
-0.216908
-0.331265
1.156330
-0.786477
-0.804400
-0.276324
0.361639
-1.535457
0.485942
0.435679
1.629647
-1.942459
-1.317218
-0.758710
-1.381245
-1.530567
-1.504923
0.877594
0.051246
0.705953
-0.294277
0.380400
0.394469
0.202469
-0.376261
-1.418657
0.840778
-0.287769
-0.094975
0.263987
1.296564
-0.471952
0.924104
1.288710
-0.248427
-0.677420
-1.647066
-0.324626
-0.460387
-0.002175
-1.725797
0.253163
-0.500289
-0.881751
0.487275
-0.253240
-1.233216
0.533320
-1.196362
-0.980555
1.024386
-0.205036
-1.320702
-1.475453
0.694557
-1.329626
0.250222
1.072656
1.175835
1.082554
-1.102471
-1.747268
0.671060
1.702718
0.371859
-0.067542
0.780454
1.753089
0.922091
0.335531
0.844763
-0.393826
-0.247114
-1.338396
1.451905
-1.639538
-0.303250
0.401050
1.049166
-1.304233
-0.495137
1.446715
0.398475
