# Supplementary material for: Statistical test for ΔρDCCA: Methods and data
Source: Data Brief. 2018 Mar 22;18:795–8. doi: 10.1016/j.dib.2018.03.080 (PMC6103976; doi:10.1016/j.dib.2018.03.080)
Supplement: Application 2 [file mmc2.zip › Data/N1000/af10002.txt]

-0.166860
0.612368
0.014576
0.767809
-1.557878
-0.157969
1.075020
0.024662
-0.450068
-1.045607
-1.513208
-0.479024
0.494970
-0.030657
-1.636334
0.641849
1.057902
1.213702
-0.267526
-1.069831
0.970817
-0.324187
0.853565
0.834643
-0.896340
-1.456001
0.061793
-0.219987
0.633430
-0.789841
-0.141792
-1.448028
0.629536
0.739167
-1.122741
0.289523
0.854434
-0.362262
0.056936
-0.538102
-1.286429
0.926429
-0.202220
1.288670
1.184822
-1.038814
1.241910
0.148895
1.373952
0.969347
-0.687175
1.365899
1.016568
0.200609
-1.430314
-1.008480
1.095972
1.050747
0.331627
-0.422170
0.761503
-0.134750
1.203767
-1.557834
-1.835439
-1.390770
-2.014749
0.359579
0.544368
1.440330
1.602462
-0.404960
1.422333
0.645729
1.751955
1.885846
0.864211
-0.474483
0.358326
1.290393
-0.904316
0.992879
1.448973
-0.394806
-0.240196
-1.775360
-1.358593
0.581940
0.526988
1.338125
0.582665
-1.620480
0.293964
0.442775
-0.038786
1.379535
1.870748
1.421953
1.916722
1.582984
0.489888
0.557090
1.329238
-1.499489
-0.305199
-0.509457
-1.724439
-0.636760
-1.927466
-2.215834
-2.168272
-2.151833
-2.073646
-0.106498
0.614902
0.706215
0.907245
-0.815557
-0.086702
-1.255708
-1.243339
-1.403231
0.478331
0.993534
-0.304720
-0.959460
-0.633463
1.052650
-1.263317
-0.062818
1.238458
-0.894219
-1.127003
0.040457
0.953684
-1.238129
0.595378
-0.903910
-0.004446
0.758720
-0.658408
1.495368
-0.570835
-0.027051
0.548226
-0.333178
-1.149126
0.810690
-0.983026
-1.396764
-0.558526
-1.727092
-0.009917
-0.645036
1.221029
-0.470178
-0.525133
-1.031505
-1.363873
-0.761269
0.094141
0.814426
1.161863
-0.642716
0.648572
-1.343368
0.824601
0.252569
-1.877582
-0.838770
-0.328264
1.303637
-1.599412
-0.981810
0.228294
-1.324721
-0.278430
-0.588763
1.116453
-1.390096
1.023790
-1.242558
0.196542
0.640822
1.466386
-1.235306
-0.871218
1.296294
1.275857
0.944344
-0.680776
-1.368359
-1.310064
-1.535677
-1.488957
-1.045649
1.099894
1.387899
1.205530
0.069485
1.003248
1.107816
1.650710
-0.915153
-1.030576
-1.031214
-0.590745
1.230948
-0.157767
0.979521
1.696399
0.028779
-0.379175
-0.178940
-1.446333
-0.448074
0.005180
0.474291
-1.608577
-0.743991
-1.591175
0.863878
0.872011
0.111456
0.197375
0.764835
1.794100
1.592577
-1.206141
-0.562921
0.674119
0.301844
1.503385
-1.335476
-1.775757
-0.588873
0.569509
-1.289331
-0.156848
-0.421323
-0.159286
0.408602
1.333665
-0.014326
0.165288
-0.657424
-0.620038
0.363563
0.129115
-0.177013
-0.791010
-1.742326
0.763386
-0.291454
0.674160
-1.022536
0.793593
1.337398
-1.369858
0.689773
0.184394
-0.850450
-0.628897
-1.918960
-1.121468
-1.014067
-0.348952
1.319934
1.674097
1.250778
-1.235407
0.999606
-1.373044
-0.085562
-1.676418
-1.960839
-2.143274
-1.140081
0.384559
-0.734207
0.992396
-1.319726
0.632189
-1.017091
0.852111
-0.167860
-1.201159
1.144739
0.900247
1.013580
1.658809
1.200488
-0.814001
0.702756
-0.554759
0.218906
0.071726
-0.861330
-0.704136
-0.272976
-0.927419
-2.071648
0.892970
-0.953810
-0.062455
-1.190160
-1.208937
-0.073231
-0.072748
-1.083093
-2.089290
0.733800
-1.280180
-1.041316
0.755131
0.836590
-1.407165
0.212387
0.493601
0.780792
1.017983
-0.854891
-0.047936
-0.447902
-0.234234
-1.755678
1.019168
1.215723
-1.510113
0.813626
0.938296
-0.070884
0.943111
0.026320
-0.604378
1.561835
1.689144
0.087092
-0.361925
-1.671548
-0.850544
-0.361833
-1.246855
1.171436
1.516905
0.933352
-0.811489
0.686562
-0.798869
-1.096324
0.102939
0.472641
-0.859007
-0.066583
0.751205
1.332672
-0.690458
-0.343854
1.324667
0.514690
-0.718896
1.027785
-0.736398
-0.215872
1.031336
0.001605
0.413326
-1.186934
-0.881043
-1.635764
-0.310642
-0.955163
-0.650110
-0.641671
-1.814943
-2.103708
0.702928
-1.951984
-0.035346
0.197506
0.978597
0.121403
1.356226
-0.214851
-0.004493
1.181394
-0.944935
-1.053774
-0.039403
0.886592
-0.613407
0.694843
-1.347618
-1.270799
-0.424534
-1.703290
-1.884591
0.385067
1.214448
1.475505
1.243315
-0.785257
-1.527624
-0.059075
-0.431116
-1.502350
0.416803
1.218387
-1.570360
0.857735
0.505663
1.492739
1.268959
-1.277827
-1.024562
-0.256096
0.534694
-1.836528
1.229866
0.974390
-0.257715
1.036901
-0.706792
-0.348344
-0.686300
-0.836313
-1.460456
0.498386
1.546905
1.572889
-0.580768
-1.830784
1.028183
0.872395
1.571865
1.414916
0.805226
1.317124
-1.071413
-1.848005
-1.561341
-1.550110
-1.255097
0.714064
-0.439200
-0.407171
-0.225063
0.233586
1.067850
-1.240321
1.112595
-0.488349
0.976257
1.752645
0.691978
1.003010
-0.753907
-0.667493
0.405805
0.195319
-0.095786
1.428118
1.075663
-1.510154
0.403385
-0.077356
0.546158
1.591871
0.740187
1.163294
-1.609108
-1.744013
-1.829246
0.587503
1.098756
-1.397915
-1.989083
-1.377138
0.715108
0.197970
-1.419629
0.783079
-1.473759
-0.816845
-0.604666
-0.873368
-1.276362
1.064303
-1.491843
-0.661297
-1.646655
0.016813
-1.480797
-1.119088
1.325715
-1.536961
-2.045368
-0.800927
1.319920
-0.488099
-0.375450
-1.166792
0.443290
-1.107583
-2.104007
-2.038538
-1.585753
-0.909772
-0.438132
-1.299485
-0.639927
-1.154174
-1.190999
-1.442133
-0.702335
0.628327
0.951211
-0.096767
-1.769417
0.035986
-0.448718
-1.119643
1.251036
-0.553095
-0.615070
0.736445
-0.542674
1.261235
1.245661
1.011547
1.210623
0.456085
0.961695
0.502945
-1.169846
0.831075
0.276617
1.160312
1.684533
0.845630
0.247778
1.057905
1.557594
-0.077895
1.591549
1.561968
1.022180
1.267454
1.824207
-0.443907
0.805313
-1.072885
0.189440
-0.932495
-0.027429
1.145118
0.101318
-1.138664
-1.611903
-1.396803
-0.213064
-0.581878
-0.247360
1.178698
0.994637
0.902643
-0.238844
1.275314
-0.705326
0.018432
-1.429028
-2.124211
-0.468419
0.718354
1.526013
-0.393680
0.355708
0.891135
1.157099
0.249751
-0.720071
-1.248412
0.672879
0.402593
-1.037431
-0.483639
-1.581753
0.946649
1.359473
-0.085152
-0.166334
0.504439
0.449405
-0.375799
0.113602
-0.016745
-1.013261
-1.635105
-0.584292
0.266952
-1.046457
1.267882
-1.535905
-0.630139
1.274118
0.311641
-0.393790
-1.740728
-2.024707
-1.949088
0.330957
0.223600
-0.729220
0.561466
1.045290
1.510524
1.339101
-1.029140
-0.830925
-1.055776
-0.235032
-0.802382
-0.541145
0.115026
-0.765496
-1.389206
1.318033
-1.284772
0.804065
-0.479892
1.210391
0.297736
0.592076
0.552618
0.685234
0.422741
1.264201
-1.484047
0.570433
-0.752656
0.071382
1.385779
0.285468
0.246308
1.132966
-1.319317
-1.405004
1.124710
-1.707797
-1.058125
-0.460458
-1.778771
-1.517893
-2.149638
-0.029347
0.053420
-1.187164
-0.911875
0.425083
-0.772685
0.400849
-0.659627
-1.182405
0.461926
-0.006272
1.127874
-1.218159
0.544616
1.447593
0.972526
0.837760
1.275700
-1.210908
1.286090
1.104520
0.088981
-1.250223
-0.545767
1.181909
0.913176
1.671158
0.710166
-0.261933
0.087513
0.623716
0.263947
-0.539732
1.416410
-1.162835
0.922966
0.119423
-1.411381
-1.717098
-1.998935
-0.310308
0.501016
0.999014
0.235956
0.968420
-0.311101
1.503099
1.204600
-1.234362
-0.908755
-0.551309
1.029304
0.673809
0.742870
-0.493108
-1.513793
-1.178792
-1.136971
-1.329822
0.983087
1.138525
0.456642
-0.797184
-1.225035
-1.535253
0.465644
-1.784987
-0.212865
1.252717
0.140261
0.692054
1.451231
1.150577
1.268833
0.447950
1.491891
1.217961
-0.062502
-1.521443
0.562529
-0.339143
0.376181
-0.559838
-0.332002
0.417713
-1.429468
-0.995648
-1.701948
0.373951
-0.703131
0.729102
1.503298
-0.884228
0.033150
-0.750032
0.206734
1.507371
-1.437337
1.306461
1.500448
0.715827
0.312572
0.922230
-0.533843
1.154112
0.953767
0.085166
-0.982011
1.446460
-0.734799
0.873094
-0.985638
-0.181147
1.281529
-1.203995
1.146836
-0.260454
0.610255
1.336722
0.189659
0.941217
1.659740
0.499828
-1.505076
1.053090
-1.150047
-1.439397
-0.620036
1.063173
1.170899
-0.210501
-0.034416
-0.387697
0.815810
1.639666
-0.652781
-1.469410
-0.574174
-0.871393
0.614749
0.570318
0.441125
-0.982460
-1.213409
-0.280561
0.982377
-0.463397
-1.337985
0.122814
-1.428420
-0.526822
-0.154403
-1.374082
-1.523759
-0.512010
-1.729597
-1.932836
0.823321
-0.669918
0.227872
0.201841
-1.672130
0.798357
-1.160509
-0.318585
-1.547658
0.974312
-0.791443
-0.640836
-1.055607
-0.244392
-1.125981
-1.997533
0.114894
-1.870593
-1.449609
0.518521
-0.468413
-0.184265
0.896222
-1.611407
-1.249592
-1.880138
-1.591117
-1.670534
-1.128448
-0.103146
-1.179719
-1.143294
0.644889
-0.694427
0.966705
-1.586567
-1.911614
-1.383978
-0.610225
0.101993
-0.166857
-1.130235
-0.969165
-1.785282
1.164244
0.502074
1.235320
-1.229343
-1.192263
-0.371913
1.314274
-1.514429
-1.420893
-0.510258
1.047481
0.450791
0.166701
-0.691976
0.674096
-1.722189
0.680968
1.341632
-1.363671
-0.231980
-0.507870
-1.697434
-1.839045
-1.670275
-0.332995
0.152301
-1.304762
0.057358
0.954055
1.043715
1.365113
-0.070716
-0.455090
-0.686929
-1.363366
0.075152
-0.105564
1.288737
-0.172386
-0.700997
0.847416
-0.571302
-1.019762
-1.072113
1.163426
1.003667
1.677551
1.576835
1.072333
1.540455
0.201554
1.472126
-0.084735
0.240817
-0.921876
0.158891
-0.881068
-0.101386
1.472443
0.535381
1.692973
-1.229012
0.147365
1.134189
0.788137
0.308834
-0.364046
-0.793316
-0.530352
1.458718
-1.281640
1.238893
-0.875021
-1.339384
-1.806391
-0.535593
0.222760
0.058455
1.566877
1.940288
-0.078057
0.564537
0.641083
-0.909185
0.805372
0.975861
1.053559
0.289506
0.681688
0.475978
-0.704548
-1.035491
-0.306933
-0.540975
-1.078182
0.858788
-1.457644
-1.970472
-1.616331
-0.668469
-1.590193
-0.750255
1.099342
0.917709
0.093474
1.113321
-0.612558
-1.070252
0.654225
-0.018341
1.107609
1.054971
1.586764
-0.160376
-0.480850
0.785959
0.476526
-0.915664
0.238965
1.109948
0.001367
-0.663041
-1.669536
1.139805
1.316044
0.658778
1.785152
0.198466
0.765332
-0.755593
-1.233955
-0.722446
0.521908
-0.249362
-1.507729
-0.068004
0.723673
-0.768169
1.002534
-1.468794
-1.438400
-0.307713
1.199846
1.225899
-1.142309
