# Supplementary material for: Statistical test for ΔρDCCA: Methods and data
Source: Data Brief. 2018 Mar 22;18:795–8. doi: 10.1016/j.dib.2018.03.080 (PMC6103976; doi:10.1016/j.dib.2018.03.080)
Supplement: Application 2 [file mmc2.zip › Data/N1000/PDF_1000_n125.txt]

-0.030787779260
-0.036922660654
0.050185751915
0.093381229710
-0.034659736863
0.035390593908
0.073500298746
-0.028556196174
-0.036530567224
0.111690009979
-0.063501815600
-0.101951532295
0.038679641481
0.004211819885
0.058086876905
0.051831020408
0.034200278915
-0.178427425308
-0.000459693439
-0.038284174648
-0.051659138982
-0.074165243181
-0.024052509510
0.013777281685
0.051206220093
0.015380829569
-0.026805206725
0.041464565673
0.131203591578
0.014788053879
-0.016893115282
-0.031117551665
-0.080263630946
0.128424705081
-0.102873567053
0.052450694927
0.046675087641
0.056893919273
-0.049192363983
-0.157763708078
-0.073962123877
0.046129827693
-0.016082288569
0.006405749547
0.109617602351
-0.002165507000
0.023297070036
-0.020035036159
-0.031003110266
-0.133306751046
0.022958283531
0.123043750611
0.064146617972
0.025514729912
-0.013715562242
0.180077562098
0.133205483632
0.036650228267
0.038078568980
-0.002110198129
0.091386545437
0.001906921595
0.074709259059
0.023148247578
0.041161653609
-0.136139737244
-0.002027933951
-0.049620122859
0.061169837492
-0.031807367837
-0.097603054482
-0.041709187288
-0.048803561049
0.072271059455
0.040651031857
0.154981394900
0.032486765746
0.013196605929
-0.023007645452
-0.009420563718
-0.128411934342
-0.091376450880
-0.019213806498
0.012599167602
0.012748491990
0.012967725119
-0.136278259385
-0.053106204914
-0.103757009281
-0.054538487533
0.040812071117
0.069776829519
0.041073772488
-0.053266090958
0.012409437828
0.117926191838
0.024510180619
-0.039059547068
0.022281402755
-0.043418099979
-0.017796145132
-0.015626807410
-0.115827168891
0.040684834909
0.028954722916
-0.027470090308
-0.106142857179
0.112303845264
-0.044872329665
0.066468159651
0.039358486699
0.076298515937
-0.025667539649
0.149725331882
0.037047297910
0.021888841363
-0.061138310573
-0.096053067348
-0.039879424475
-0.053530011070
0.067737780764
-0.005124412077
-0.069198415551
-0.038142574517
0.000713602430
0.052153651346
-0.141247425182
-0.011719620108
-0.016973127642
0.115585714650
-0.100741841956
-0.072877098520
0.018305249631
0.039318677294
0.012659193462
-0.018832629707
-0.011823242183
-0.003262903758
-0.077212005600
-0.069634779575
0.161221256441
-0.012521700176
0.140899044938
-0.019300011524
0.088137107918
-0.062814141077
0.021606816887
0.004635838543
0.004552220722
0.023810240221
-0.039977861824
0.016270402242
-0.040834910892
0.068208275280
-0.094825091942
-0.003953442967
0.030714301292
0.000901183532
-0.036595343551
0.010830919382
0.035061861681
0.038593251867
-0.029084845300
-0.004623159560
-0.134165923452
-0.033181026195
0.041896773938
0.220276147787
-0.098193775201
0.052977789345
-0.080572580404
0.010264660961
0.014573290094
0.007838946129
-0.090184973752
0.020580359950
0.077560210147
-0.031836856376
-0.015000912990
-0.003904962271
0.030158352876
0.043515538805
0.051111297230
-0.063389838186
-0.011236338121
-0.057747471234
0.081825616408
0.113065684019
0.098402127896
-0.100411595459
-0.089052925120
0.027363285252
0.013669610915
-0.042208807371
-0.045016643489
0.032249924668
0.120323155377
0.022120398895
-0.038550257549
0.015506953495
0.033683490546
-0.015848545393
0.031458060028
0.066497747239
-0.004431125509
-0.156061533793
0.054916201390
0.049729645809
0.107448244296
0.024704124829
0.027116285018
-0.148863995611
0.017320580067
0.091592335241
-0.058706956818
-0.032243150885
-0.082405429712
0.036038818939
0.030461086656
-0.099014730633
-0.022029807296
-0.094709552571
0.127403140815
0.081904298469
0.054159099289
0.112624787692
0.025533210241
0.010169379159
-0.005286777658
0.009562127977
0.003975720853
-0.042501942351
-0.051375251166
-0.057076200071
0.038543565506
0.109861295697
-0.135575763615
-0.133155893826
-0.005647777362
0.032051368882
-0.085945782912
0.080003449680
0.015906826182
0.019067196633
0.078705062285
0.022818604879
-0.064300743535
-0.077605555234
0.052337384328
0.044808243661
0.072651484691
-0.096003483750
0.072350650607
0.073337115090
0.048220607874
0.009905903394
-0.036231683620
0.083626089873
-0.050204313194
-0.046443032997
-0.047810735852
-0.230281617662
-0.016324232168
0.152161655067
0.083675308456
-0.022755937203
0.215376037588
-0.021541715066
0.033677813393
-0.023975668680
0.129366294408
0.030202190027
-0.090908489999
0.076024686050
0.047260511581
0.105746794658
-0.094294302210
-0.083095792597
0.181994927439
-0.007055749335
0.063052616192
-0.037459093283
-0.021508097094
0.001413561867
0.036561189327
0.102748145782
0.077638362084
-0.053481637881
0.046054201278
0.001247498149
-0.029146866999
-0.077272057630
-0.001129321443
0.050654713827
0.051774754090
-0.058531218327
0.034198134145
-0.031952102987
-0.029484568729
-0.079011261894
-0.029896549355
-0.017139985700
0.148922335709
0.049251201371
-0.018902819313
0.003150365007
0.034163666081
0.069466148302
0.013394367613
0.078445021182
-0.081913055560
0.015269462907
0.047716092932
0.113921024397
0.064391281314
0.075779392231
-0.048906847122
-0.070499561143
0.144185364069
0.025712236530
-0.068606557342
0.025207041996
0.017011379352
0.077817058014
0.085555623850
-0.048292897977
-0.016582117247
-0.082909336755
-0.109594561785
-0.003483722602
0.023829011659
0.125129957334
0.086611205431
-0.022518350371
0.029035972395
-0.048730299547
0.069768606322
-0.009268831908
0.030391424574
-0.003898071791
0.021886569312
0.017023509853
-0.099325342732
0.035436094526
0.024543319928
0.063113132178
0.032354764075
-0.096541072938
-0.043930464025
-0.118801250501
0.005498129751
0.013376784926
-0.036518802541
-0.065081876211
-0.021599502166
-0.025695711267
0.005185770385
0.091943358448
-0.080482667015
0.028020225024
0.063903093277
-0.038173546013
-0.033498277017
0.040573446554
0.078047386569
0.019560939418
0.097362426988
0.002539813033
-0.009861623341
0.071758885063
0.082574565288
-0.090774781965
-0.009540418236
-0.055063594225
-0.022267545800
0.029999642457
0.025143185401
-0.014685139005
-0.018805566452
-0.028843137726
0.007863993135
0.061771229836
-0.065283392906
0.021769385021
0.007586469415
0.062711038017
-0.063641532620
0.031457953909
0.099811771331
-0.064508691661
0.121631127225
0.092912481730
-0.002736516048
-0.027783332176
0.009460447537
0.113851471573
-0.153253963607
-0.043136548591
0.101428859610
-0.188819882020
0.005088858508
-0.004259514953
0.043640617632
-0.030558778132
0.013116169948
0.028271968091
-0.038395664433
0.045818886309
0.019599714439
0.030990772234
-0.012422366248
0.010789460956
0.051282995288
0.147854836387
0.050706907128
-0.123757683248
-0.010183840284
0.084487460512
-0.119931854823
-0.178057803830
-0.052821143234
-0.073435201421
-0.014707626803
-0.029031587181
0.078116780789
0.033775339142
0.127053981999
-0.083730081069
-0.088864136172
0.091893814192
-0.118396283427
0.049833823406
0.126879793244
0.045477983183
0.041725284369
0.040511351257
0.016508721715
-0.029571102988
-0.077504508457
0.083542341575
0.028475609494
0.099456413392
0.026022858815
0.067565244993
-0.058853497100
0.030773788508
-0.108928921078
0.035680092799
-0.010748577897
-0.054490245172
0.119227817719
-0.103245948215
-0.085187184544
0.053748002328
0.026553216290
0.114930476766
-0.039415077177
0.018964598121
0.108434670393
0.108521954869
0.120726998622
-0.166800174522
0.024047084253
0.033849430090
-0.110109411674
0.062714135644
-0.176174208793
-0.029793907310
0.051057586713
-0.035235292834
-0.030487297018
0.019074930473
-0.093090728645
0.035575866235
-0.004104995414
-0.019581995702
-0.020916911022
-0.048607389839
0.023507157961
0.014630944691
0.026959654212
-0.010519787853
0.088387352277
-0.141843066042
-0.022184240220
0.032750887009
0.123459729212
0.042565151376
0.019156370382
-0.008950564146
-0.020222693927
-0.137308363081
0.056523762682
-0.102228261083
-0.002180166872
-0.115509690659
0.020442687951
0.000145059265
0.078834182737
-0.044170388722
0.040251421947
-0.048251652620
0.119286937764
-0.101788642393
0.021411634760
-0.045206379644
0.199064550945
0.053157649435
0.101672003034
-0.105839207479
0.000492731854
0.058993218048
-0.070904387845
-0.032496584133
0.003246081380
-0.076540505038
-0.025816256962
0.159398785364
0.015175639186
-0.122923083900
0.020940078027
-0.169342422223
0.076426970546
-0.062373784762
0.037419983485
0.113194341257
-0.057864050020
-0.010151732379
0.012629670854
0.072782225536
-0.070597226864
0.059182384884
-0.014677733801
-0.064301333250
0.081568408845
-0.002441374180
-0.172232042943
-0.116768833342
-0.061804272243
-0.082831461725
0.175884657449
-0.032994564461
-0.034910518774
-0.014014030379
0.002706495019
-0.079399428126
0.062513627953
0.001389013120
0.138191881641
0.014191297345
-0.005648906733
-0.046455152466
-0.001347613101
0.116851183515
-0.013470889268
-0.118832875455
-0.131270720507
-0.164123337701
-0.088194201279
-0.045251120935
-0.021028855299
-0.043415593466
-0.107833809387
0.069256874287
0.087781635213
-0.122809765256
-0.157641454065
-0.064552239894
0.079273575384
-0.037990699468
0.009929940124
0.025494691650
-0.030182416958
-0.064747092112
0.075397035905
0.015638785362
-0.062887422393
0.056363585701
0.093378841693
0.134833930943
-0.111459938246
-0.023511477722
0.047639558111
0.076459820707
0.041685729120
0.144927434523
-0.062507320857
0.025273083691
-0.021625472316
-0.026297966352
0.187325840852
-0.064997897412
-0.074734100640
0.015008526929
0.022232553484
0.077237799723
-0.089144070760
0.025432104334
0.037444457058
0.006610473353
-0.095477640810
-0.107177199587
-0.055549722063
-0.123691494557
0.051443121891
-0.021387123556
0.139318427013
-0.021975684746
0.018401993107
-0.001957719629
0.021168873677
-0.042140199845
-0.022289009050
0.007242508263
0.093675328473
-0.039163413943
-0.171965131499
-0.082020308089
0.017150251919
-0.013398544646
0.201804492280
-0.061465043342
-0.085678085303
-0.003804128914
-0.051761850719
-0.036482719020
-0.002720539544
-0.059764823081
-0.064955491542
-0.042827026567
-0.068347821549
-0.020699366140
0.172416685033
0.007222093793
0.074128072398
-0.032231479652
0.054992731691
-0.073167407372
-0.117126127300
0.000406504973
-0.090106916635
-0.037220167285
0.079801010475
-0.022827934987
0.014192315423
-0.053416834823
-0.054622702781
-0.069010316270
-0.055248454204
-0.042263525692
0.025386739661
-0.032777534137
-0.020753941219
-0.017227075371
0.177337228479
-0.066003287004
-0.061074233703
-0.004699830820
0.014556870935
-0.079787795109
0.002185668464
-0.155085072681
-0.031544027248
0.061626318662
0.038258580886
-0.017610465658
0.048840956637
0.012172813664
-0.025063271055
0.078967870905
-0.082862926860
0.072867777355
0.000294075309
0.009300719002
0.012499703033
-0.132290166373
-0.013438177078
0.155425493455
-0.154773674204
0.030787811595
0.013221373672
0.034203384820
-0.157282207636
-0.072387347043
-0.124379788063
-0.052451311479
-0.046901812227
0.002061415577
-0.003089797302
0.068054686740
0.037643725441
-0.014633624476
-0.001841805943
0.110790520160
0.015532135941
-0.011367872655
0.031588369988
-0.054835909929
-0.078729984942
-0.208233236417
0.063969174079
-0.037585271031
0.003265572492
0.041620760252
0.047952765608
-0.024679404072
-0.110693280627
-0.026210283727
-0.026331765897
-0.062537121672
-0.082636721195
0.070280175058
-0.076350495064
0.100975459300
-0.043210091648
0.031703442053
-0.039825880659
0.051171505200
0.075152226296
-0.114012332634
0.018759520542
-0.024488576074
-0.025278721595
0.005763515631
-0.012837153898
0.105326910460
0.050317797248
0.102454452028
-0.030702546871
-0.038180447101
-0.081701298673
-0.017099258024
0.046945996683
0.004168185633
0.034396290373
-0.059195192200
-0.026474336070
0.065314891628
0.099320343813
-0.064752217527
-0.120358117089
0.045700737903
-0.111792959899
-0.087262864032
-0.036585359373
-0.156355247322
0.051614046849
0.001876308073
-0.171475165958
-0.039565283370
0.067307098160
0.097425327966
0.109325144243
0.009170922865
0.066065347241
-0.050016008676
-0.013826479637
0.045143498634
-0.008110410373
-0.019712005926
-0.035647586865
-0.098926992635
0.038352898843
0.006991389315
-0.044440000020
-0.025180197720
-0.020561147456
-0.027939679943
0.034060516773
0.017759753351
0.002727990187
-0.055901543510
0.133477095285
-0.008052602101
0.071871962195
-0.031504524985
0.037182349033
0.049813171452
-0.057769845452
0.029450091380
-0.055920879176
0.120295167509
0.062591055708
-0.057016467692
0.019797305024
0.091032134555
-0.087084433559
-0.020939179867
-0.075753317941
-0.021269262740
-0.026076840811
0.071991246050
-0.093504786041
0.026296877892
0.121995327553
0.064608957785
0.022748183071
-0.046498882533
-0.048212317948
-0.019781307074
0.183454431574
0.060179122617
-0.171209813140
-0.005938145572
-0.005999754842
-0.135204515395
0.021255937603
0.024465474135
0.120086514512
-0.026378539962
0.043552927040
-0.045219801006
-0.056217097546
-0.025569475467
0.105926942221
0.053962890334
0.076039233837
-0.130858266599
-0.080818751705
-0.006563941838
-0.028038322413
0.038207853950
0.013894634598
-0.051272304696
0.016073573904
0.061739631690
-0.030278324888
-0.105821817457
-0.047803321120
-0.022494758926
0.084552107731
-0.012806524293
0.031837493520
-0.006286837638
-0.032271589725
-0.072849174420
-0.005369069766
-0.013833343170
0.006338966455
-0.026770380451
-0.054946153793
0.056178459967
-0.114077060086
0.092360332988
0.128845649903
-0.059930432644
-0.068537472188
-0.038088571482
-0.164412433915
0.002013086810
0.060038981570
0.054652896655
0.124437455743
0.028746650704
0.012810700319
-0.047348613856
-0.096475262511
0.037062912209
0.145155254573
0.049688009444
0.001680365058
0.009758545364
0.048932698725
0.130761168738
0.004492170313
-0.072739130394
0.074207113452
-0.043384434510
0.109067885861
-0.052702562456
-0.152569213931
-0.003915065445
0.173054877125
-0.035497130063
0.125046765606
0.048215342779
0.081768803144
0.007689473799
0.040351734354
0.066598365468
-0.020939051319
0.137929571102
0.023398160838
-0.014261536745
-0.054281369301
0.083800438560
0.103714858281
0.093281233632
0.006346291202
0.087608786604
-0.014574319513
-0.050537021738
-0.047658381955
0.044193119054
-0.085122605437
0.009469747775
-0.163745580761
-0.016629386907
0.096358197034
0.046487882279
-0.050230527774
-0.173721227383
0.062769474796
-0.048796815832
0.085162042042
0.042307776038
0.124809738509
0.071305359885
0.058797727967
-0.100963307202
0.105938344389
-0.009661978378
0.116390716530
0.031009413982
0.054953786231
-0.019255689092
-0.103587128433
-0.030636691907
-0.014050797842
-0.048917158187
0.064642797583
0.046657223103
-0.017927749379
0.065287495127
-0.102428592633
-0.074158159355
0.058197241482
0.018790793881
-0.052536113550
-0.066807997792
0.045301554493
-0.099862361361
-0.069422467114
0.153579682230
0.088884253107
0.056907529736
0.120859975864
-0.024957162012
0.024465324160
-0.093781015405
-0.072468758598
-0.068131806753
-0.002195489500
-0.199973612299
0.028506763060
0.118842093836
0.002055281509
0.047912867603
0.010849883088
0.045199857725
-0.052924914169
0.021874871022
0.029593255293
-0.018875424950
0.136734517289
0.004873359809
0.036387015238
-0.085245348485
-0.082178306626
-0.111627128928
-0.017682877450
0.034336051074
-0.095105549960
-0.066628581859
0.069164631150
0.076634299984
0.105032155098
0.050244661247
-0.070053171089
0.092149868814
-0.009206997822
-0.144912625598
0.078470133841
0.039831327540
0.022224545176
-0.044084058204
0.035060441790
-0.015655635963
-0.071618840842
-0.054504410444
0.117289966936
-0.063209422403
0.051061796963
-0.135196157800
-0.000071486235
-0.018940241235
-0.056714161967
0.032011322166
0.018749995790
0.091623234746
0.101575962906
0.080537389153
-0.040104134768
-0.062334758953
0.029060922844
-0.142486516845
0.091248683101
0.185619267072
-0.032666621239
0.052815498356
0.051601143745
-0.013978179081
-0.044370159553
0.083338435905
0.018889883586
-0.104877418186
0.102004752022
-0.072227537996
0.003695749067
-0.030845962272
0.018389860154
0.013779225112
0.082860766480
-0.035094278465
-0.022267649229
0.038580042939
-0.018441330029
-0.025932757382
0.001776090674
0.082235027734
-0.003148618988
0.101389780384
-0.087182454959
-0.098663673396
0.062069176916
0.014865022782
-0.021281010375
-0.138447130131
-0.037188962719
0.113437834763
0.090453672173
0.002456901430
0.067499789611
0.085297182145
0.003806337203
-0.023030889748
-0.042563037852
-0.113779286334
-0.076982431296
0.095617386545
-0.012913161574
-0.056772046419
-0.021649405186
0.047932363400
-0.097945171157
-0.048865169207
-0.136252014556
0.010199915872
0.049400067881
-0.144313989571
-0.045455294355
0.108860362233
0.063822229112
0.015311881155
-0.084353236944
0.030484612676
-0.067866215485
0.009905478456
-0.141054525103
-0.057773100587
0.029269004585
-0.114414207432
-0.076542885956
-0.071251013784
-0.094672713676
-0.083984594918
-0.178671287228
0.020690579229
-0.020871847290
0.066247768769
0.047971047529
0.175362506576
-0.038708101761
-0.048382144708
-0.072071096963
0.039841765784
0.071197785625
0.092753505820
-0.113526096915
0.057632570910
0.034455748300
0.026057804360
0.033635639041
-0.002918898392
0.056713173145
0.000329970314
0.051685767753
0.041801766966
-0.048761593418
0.035131424129
-0.012385059960
0.173234769915
-0.131557489504
0.007567654057
-0.047560781000
0.006875741092
-0.060945674767
-0.029303796575
-0.020674444170
0.026795874584
-0.030832511024
0.018756560938
-0.031708362261
0.027474821930
-0.125423138595
0.068885999872
0.037709794162
-0.114467142295
-0.070273004359
-0.044317356694
0.162563748751
0.032340734800
-0.071375453647
-0.070354895294
-0.072623774014
0.058626546785
0.096186009485
0.076651242355
0.077063588640
0.044385859326
-0.005430276926
-0.055973712977
0.006311444093
-0.096437473143
-0.003323126831
0.050907372543
0.109132663785
-0.065385155244
-0.050416796478
-0.072668459051
-0.017664012998
0.040254772548
0.043875684865
0.062768518618
-0.027426172448
0.036694933134
-0.109830837281
0.026133420937
-0.054456363922
0.027618864359
0.131216412581
0.042010602238
-0.030574506867
0.018330386492
0.141261829580
-0.022503676460
0.032328629328
-0.062419732368
-0.016318400828
0.045901146649
-0.094024992646
0.169800112375
0.082009363953
-0.070612821142
0.014588604566
0.009978287970
0.127964886267
-0.072534191952
-0.025362072485
-0.172469003105
0.053729090311
0.015597446977
-0.056862125997
-0.082887220529
-0.030678026504
-0.106900919943
0.111099922114
0.026353463441
-0.060227265190
-0.030160297936
-0.021702644182
0.008715992075
-0.041514229474
0.101493187093
0.053302680691
0.026786897358
0.016390207938
0.036220824955
-0.101222315767
0.053485313672
0.015545918239
0.011856459868
0.069347363531
-0.056040104879
0.009360258130
-0.003825148553
-0.007251378382
0.095502847540
0.030036531741
-0.047939222041
-0.067966400863
0.079027262438
0.005388114069
-0.046222666167
0.028287924018
0.023873577685
-0.007878340931
0.028966376418
-0.104582001269
-0.115182032956
-0.046323084627
0.096296487317
0.056423371429
0.029870342570
0.008164953150
-0.051267794102
-0.055881097510
0.087906813083
-0.003038744406
-0.051044551490
0.076285640996
0.044509742315
-0.075987095160
-0.098543151147
-0.005534473336
0.035062007963
-0.139744170044
0.030077805833
-0.019882458115
-0.118695767551
0.037470760449
0.019378757282
0.100264191316
0.043258823744
0.085666486318
-0.029907366828
-0.069595137712
-0.061267296509
0.011353445696
-0.073997105120
0.034439586322
0.155117756902
0.055066297680
-0.138602168214
0.010203683890
0.033059153363
-0.136236424608
-0.023759472812
0.076953506086
0.057442096043
0.013688630708
-0.000049594017
-0.009075355641
-0.052997486101
0.047703851934
-0.057963693260
0.034336435425
-0.013203965297
0.000001135353
0.034208990522
-0.085787062041
0.078433827565
0.094234748505
-0.052739788120
0.030984186061
0.004665923236
0.133418396294
0.050310315979
-0.053518518233
0.120367109278
0.117909990117
0.030321104038
0.022321576668
0.036841447454
-0.097211822749
0.077976685344
0.023960138104
0.058248007469
-0.028935362065
-0.017977105899
0.168847338313
0.068931058561
0.006290042244
0.006872882667
-0.005410023119
-0.011917831112
-0.025845285439
-0.079036993618
0.011150828650
-0.113213998320
0.052901714495
-0.105975710446
0.045844755352
0.072250403870
0.054931623113
0.063640473991
-0.009199283601
0.089532622178
-0.001695495893
0.044168437693
-0.042067887833
-0.089524973039
0.026697406691
-0.015624664722
-0.076715465812
0.007124836104
0.095209658548
0.181258562460
0.012162502062
0.019546433861
-0.074368819972
0.012327909731
0.069504609464
-0.013730582897
0.053889443087
0.035824931979
-0.071758115377
0.017111790507
-0.111895068032
0.012845002172
0.022738818727
0.011092392646
0.137813855703
-0.001807312934
-0.071595771381
-0.091187715685
-0.011543346510
-0.049618711785
-0.111050222060
0.018950521867
-0.122567787790
-0.047623487631
0.048777971446
-0.059601769713
-0.058494322722
0.099854957485
-0.011350783041
0.067835531236
0.020572804121
0.028648082301
0.044682796077
-0.035973073540
0.004484814379
-0.037580737564
0.021688228837
0.121076612953
-0.004839078297
-0.133509106713
0.095995428625
0.032475971353
0.003588443293
0.048327814865
0.076011835077
0.023759555175
0.047755278316
0.032468798343
-0.000516366218
-0.075569105631
-0.033430272630
0.018358062164
0.082779217337
0.094295085142
-0.020214729914
0.002616011869
-0.098728901566
-0.000230751249
0.075436762217
0.024989403018
-0.018093478331
-0.054328147220
-0.010492111943
-0.011323260499
0.065962736040
0.037352246044
0.070187005138
0.035610271180
-0.064760938825
-0.034971520730
-0.029142342436
0.094601935290
-0.037442032149
-0.028301716865
-0.002047873856
0.008972819638
-0.051721916334
-0.042686967610
-0.067026608620
-0.057907304844
-0.033989175892
0.027301801397
0.009487743527
0.011749192477
0.102544866039
0.062221473562
0.032554586673
-0.051939916010
-0.002574944346
0.022767838024
0.002197476439
-0.020596467964
0.196207896801
0.032430409260
0.093272264762
-0.074538528060
0.084662631009
-0.149844078178
0.109594299407
-0.108530153403
0.010779020616
-0.066533591957
0.105615447659
-0.084888104737
0.107491352280
-0.131756346233
0.055663386055
-0.010664507227
-0.129071218326
0.042051311597
-0.092832873827
0.121695489632
-0.057616240914
0.010129563602
-0.048441333448
-0.042951521165
0.139984223204
-0.010603601322
0.099219322610
-0.033280629138
-0.008004785803
-0.103713827524
0.096667348865
-0.014778835965
-0.045169040942
-0.013491903394
0.025752642494
-0.028237954599
-0.073384119816
-0.052936758454
0.027546096145
0.107089192200
-0.016539664213
-0.033295757731
-0.019428546625
0.086316763899
0.062153848781
-0.035050324722
0.137029942298
-0.031607383835
0.056275140683
0.078527584512
0.026591570302
-0.027232318150
0.159562643167
-0.071718674998
0.001421739805
-0.088901928877
-0.059336629337
-0.015850684527
0.058945093548
0.026136168191
0.087510022407
-0.039900682742
0.004886442534
-0.004680778452
-0.047220389836
-0.142937455502
0.026168614123
0.038999430417
0.063511351883
0.085902162891
-0.024061679143
-0.001210887767
-0.008188403503
-0.052643491372
0.041119880125
-0.065203704873
0.103751259477
0.114566566365
-0.137882612207
0.012147368738
-0.108685461241
-0.083070207311
-0.149308902146
0.025472647155
-0.015401759207
-0.092638393092
-0.068877116168
-0.014421880713
0.020686655663
0.010881621657
-0.052444413254
0.051787171180
0.143521143371
0.011811098445
-0.036197265188
-0.093862424526
0.001292194146
-0.028871504510
0.115089965561
-0.034381688514
-0.038364772558
0.012202006594
0.010076603262
0.024214419842
0.133597220480
0.066038777502
0.136394480659
-0.108533595913
-0.028306455773
0.031146501868
-0.067639789981
0.078181441618
-0.024261869795
-0.063172007416
-0.081275724236
0.038153336229
0.059356512278
-0.036265800251
0.027645416049
-0.097294862297
-0.032653056947
0.034458926273
0.066611068637
0.027104601136
-0.040931794526
-0.002063605710
0.149965416591
-0.143994266556
-0.004526175649
-0.011511373353
-0.017889893484
0.034252130833
-0.026049753275
-0.064654358186
0.025279773800
-0.064507255936
0.056120127026
0.076605580652
-0.081314409525
0.068236070167
-0.055702236052
-0.133953261147
-0.015836322776
-0.115324130931
0.011268644048
-0.024748356378
-0.027247262536
-0.075749645802
-0.098426530616
0.114414381915
0.021939854570
-0.238396207193
0.025067129415
0.117894359366
-0.022733654539
-0.014652856444
0.003346652287
0.061111307270
-0.081039763090
0.042183934129
0.081859106112
-0.102112686472
0.091190948817
-0.007650415824
-0.015328841395
-0.015001429646
0.076779378266
-0.024074992674
0.149267095307
0.058881869194
0.084094759190
0.035491158803
-0.007650399617
0.005156939347
-0.048847286360
-0.004354691485
-0.056093392810
-0.013413236720
0.087011326361
0.124195423409
0.082470120831
0.057525228683
0.174591836942
-0.032033091074
-0.022011442757
-0.120961057862
-0.070493857360
-0.131358410034
-0.147736777231
0.039871655111
-0.079617886949
0.166023264054
0.014771869013
-0.027614530599
0.000434794245
0.100617797440
-0.015557376785
0.015333437645
0.119774378076
-0.035205355314
-0.078854075606
0.067595767003
-0.048108121365
-0.068448822125
0.036775062320
0.007145827432
0.021718981869
0.073887630122
0.012613008300
-0.045052973383
-0.060961075520
0.014276300094
-0.005046793779
-0.110940048629
-0.067576079199
0.008402471566
0.047495783711
0.008955702232
0.076468216685
0.147293048392
-0.051193052104
0.075734781914
-0.037022010718
-0.011877937471
0.016017281324
0.031992552133
0.066587251248
-0.040309707295
-0.027445777735
0.101593155917
-0.127632908812
-0.051794039573
0.036441818087
0.088664246630
-0.063756466221
-0.013979791488
0.069956205238
-0.021452926292
-0.129563439039
-0.037093161325
-0.051171795754
0.018259376889
-0.064908871219
0.033214047378
-0.051593948282
0.114661143713
-0.128264570635
-0.013645219870
-0.008052774682
-0.015295484330
-0.093889789631
0.010160981242
0.085979499994
0.080255478968
0.040849261459
-0.068283631982
0.044501762711
-0.018660915827
0.033038344082
-0.028128853792
0.070721152816
0.191796380364
-0.086857611244
-0.027252185802
0.011381510509
-0.109566833326
-0.078873365901
-0.097110398790
-0.076747722574
-0.003432730747
0.069366752408
-0.076073685251
-0.044307813151
-0.012465139982
0.026924395570
-0.024951938428
-0.115673281189
0.031676523452
0.006987007579
0.099364365889
0.022858094959
-0.049692382573
0.016573781265
0.025549121151
0.061538873201
-0.092761177098
0.102965303007
-0.125070311797
0.063419116833
-0.073449452273
-0.041774345188
-0.033916644450
-0.104960536453
-0.043862450534
-0.012890523099
-0.001826732432
0.000892391292
0.018851972948
0.065172204943
0.025132266668
-0.004992029868
-0.084671198069
0.016831400415
0.028901138610
0.055003547279
-0.054238592202
-0.097491973858
-0.002775805567
0.012572976545
0.100177287460
0.022187514090
0.054079030995
-0.059803353461
0.021397760387
0.073690706661
0.080311006701
-0.021801626851
-0.039000822265
-0.021429322439
-0.016882000626
0.020072992069
0.011054580014
-0.076703729010
0.021931598051
-0.051751117485
0.038852784965
0.009712660529
0.168987930119
0.008977678148
-0.094900273038
0.059332841261
0.168048864169
-0.111797478089
-0.055333414279
-0.052220393058
0.051958212683
0.059188894931
-0.019379825541
0.016352276153
-0.101924890024
-0.029775928313
0.065800681046
-0.004273514152
-0.043759049972
0.007851784347
-0.125357590681
0.022807553197
0.007003848708
-0.007510833422
-0.065808596595
-0.157202937821
-0.062070921848
-0.054140047885
0.026529474569
-0.079096236398
-0.067650958704
0.066151616722
-0.191315310170
0.039578292481
-0.069245119816
-0.050068454203
0.034972930737
-0.021947906438
0.082449579826
-0.008380443534
0.048229194477
0.032347172458
-0.006853454280
-0.066831682207
-0.126107789898
-0.104168142917
-0.081376047449
0.043079157208
0.044372742634
0.066131097977
0.001425220819
0.054569268824
-0.066225985345
-0.046227776634
-0.012664253999
0.064825843623
0.014230294742
-0.007416167593
-0.012875638695
0.066933739826
-0.047970424316
0.015693793018
-0.002094478267
-0.039538757945
0.057322016590
-0.002702590627
-0.078782620947
0.001358250610
-0.020275690459
0.035325257683
-0.124446105220
-0.054556246930
0.050104605392
-0.025051587201
0.017512252418
0.061479961428
0.046952878951
-0.085384375977
0.071322435281
0.013793458932
-0.043970745621
-0.006480922692
0.014603857957
-0.008280822495
-0.015260373765
-0.053371852228
0.082789089248
0.040359358113
-0.024995646533
0.111842506700
0.006257591017
0.069335035115
0.023680634372
-0.054320861271
0.113448669347
-0.069150964197
-0.051874305945
-0.070530668163
-0.013632965437
0.062290954041
-0.002794521159
-0.009387836673
-0.012281857150
-0.132635717162
0.029026965671
0.013196117385
0.075547961376
-0.018839311801
-0.008013577462
0.013525282974
0.011627917960
-0.014324472392
0.094453577174
0.017731873868
-0.047263182103
0.021374385746
0.010377792858
-0.106163806203
-0.027492101604
-0.111025519793
0.068742276022
-0.042027581853
0.102179693082
0.011895049643
0.053585564771
-0.084210776292
0.049266048398
0.015867133802
-0.092897875962
-0.025807547145
-0.056839485019
-0.090471228734
0.026101284824
-0.020556188984
0.054931583208
0.005571419855
0.085628108273
0.047004159585
-0.001245322895
-0.021467406326
-0.177156416150
0.005998221378
-0.018580628395
-0.128016407361
0.020727793227
-0.014104836714
-0.039296258049
0.002288589613
-0.051661894224
-0.019376354896
-0.068958894234
-0.051527620444
0.029195625295
0.138509771751
-0.134096994666
0.151444307048
0.061362607766
0.031684925553
0.094636282592
0.028402358780
0.012052389495
0.153258187108
0.022622885087
-0.091784090406
-0.050712143075
0.013558339462
0.132735688105
0.010034771757
0.046472292715
0.047469324912
0.021507063848
0.065907570169
-0.047667215520
0.015368965488
0.079620624244
-0.017928067270
-0.056843299338
0.006626168666
0.075230646220
-0.032957100370
-0.093160729444
-0.051035673865
-0.181576226636
-0.045030037495
0.000063120015
0.072103902719
-0.011018048561
-0.020030985162
-0.034621604412
-0.037207512701
-0.018520761632
-0.081462534533
-0.042277162411
0.085071456184
-0.016402994538
0.046175996116
-0.010597055431
-0.005912372584
0.024826532739
0.014576209019
0.101195908487
-0.072275553771
-0.073901628094
-0.007719165362
-0.060902064113
-0.011123037146
-0.070237879095
-0.000474091596
0.029134063542
0.115611145377
0.086477249045
-0.084923023475
0.077131290923
0.064992148951
0.065612724418
0.015037778674
-0.026966613097
-0.016429005819
0.166512672274
-0.133920723530
0.004081692798
-0.061519276584
0.037364590491
0.028605409961
-0.175006460354
0.031487519521
0.075120689780
0.050638673094
0.082826407876
-0.018252375986
0.027890688713
-0.006715139014
0.004296618692
-0.011998581277
-0.056051787935
0.112787562104
0.040361430530
-0.016157984123
0.030284391119
0.028359040880
-0.162471053160
-0.002536296220
0.026236115631
0.121136354995
-0.024183280204
-0.064732390634
0.096508847855
0.059763880266
0.069773779394
-0.090735293781
0.018026631888
0.283567670794
0.052088267576
0.055110213946
0.032365343784
-0.189920667395
0.066791636784
0.008598653378
0.031174532082
0.039037640428
0.004676510406
0.087989355734
-0.093591954886
0.071244948071
0.117083941468
0.041419184771
-0.027911808094
0.124497727180
0.097719501107
0.002516705100
0.053883766330
0.025081474423
-0.022441886560
0.057646009306
0.100995549767
0.006009861811
-0.093039269159
-0.118488290200
0.060890568260
-0.029546231036
0.057176924144
0.023905212976
0.043903776875
-0.142628111662
-0.075625267419
0.006964002261
-0.051433249593
-0.115931266664
0.063761024448
-0.041382667011
-0.141235455059
0.079509939970
0.013323884632
-0.003452544264
0.015750522691
0.137008305908
-0.089398180849
-0.081126018353
0.074688088161
-0.068147998040
0.083986279878
-0.009970701868
-0.081210710569
0.109230883228
0.033073148012
-0.033454176776
0.046883209858
0.041059920233
-0.075321203634
0.062874938691
-0.035404348613
0.128376576436
0.008660641562
0.048864109544
-0.056336500324
-0.007310547732
-0.003359165207
-0.027591465537
0.043601257470
-0.068199196855
0.022138220497
0.079894356014
0.028454111714
0.008991692463
0.012190647374
0.092806167778
0.036076324242
0.032699740995
-0.098707519538
-0.005171192837
-0.051126202192
0.041621739548
-0.072253791623
0.021626398635
0.042659680170
0.139117216852
0.117634530909
-0.035226696846
0.079796799815
-0.042828969593
-0.050534679282
-0.004244353497
-0.011079350089
0.030393936300
0.001521372943
0.046287387199
-0.050917803073
0.095963555321
-0.046861667633
0.089209107440
0.005657726600
0.112284406143
-0.033817897262
-0.073435330071
-0.056727517261
0.078744022858
0.053630348151
-0.162839471952
-0.120497855677
0.025000064942
0.025935845250
0.003288821666
0.099448931453
-0.086301601131
0.049216298221
0.089462880055
-0.019570486357
-0.086909762555
0.131801535362
-0.014790530319
-0.201903644856
0.019426021953
0.040664551704
0.003797652366
0.048620118591
-0.154216867450
-0.039608196167
-0.016352287561
0.133161743218
0.073275667620
-0.052425418355
0.098811741413
-0.017949343490
-0.030702412631
0.023459350084
-0.000644934788
-0.025358939377
-0.000461465109
-0.046548725347
0.007548048410
0.059184844573
-0.036799762100
-0.020610708574
-0.069686799125
0.028332536681
-0.053983866984
0.004880655916
-0.034679917186
0.051435893951
0.010443449363
0.020960087506
-0.022966173424
0.139864174209
0.107432413524
-0.042583804194
-0.090933095693
0.009414064694
0.011758237213
-0.040869807745
0.198427949629
-0.063463022110
-0.051262118574
0.061140699836
-0.061918310628
-0.024974434224
-0.021869914348
0.019965843300
0.084867604133
0.091838365541
-0.084317799150
0.051491346264
0.052066284592
-0.017441607207
-0.124182199753
0.033046938518
-0.063277956585
-0.029120722601
-0.103806529179
0.014308592539
0.010631660926
-0.001599563238
-0.035724759211
-0.031588192519
0.043858491563
0.134557934632
0.038553292876
0.057699784451
0.006955345091
-0.005171991454
-0.051719889677
0.016931573749
-0.097162533114
-0.016913330336
-0.138404560579
0.000826875919
0.081962484417
0.013900786593
0.032594857717
-0.055236760949
-0.065381702262
0.052461088115
-0.033330840223
0.008022410137
0.015585728219
0.114009564141
0.078943214663
-0.030601635376
-0.007157410438
0.008246483011
0.021756295759
-0.060601955403
0.036201615570
-0.126659035744
-0.094179559628
-0.050014811742
-0.021828710815
0.021053671326
0.028326924505
0.141134818484
-0.080893074104
-0.062983401698
0.048912259456
-0.021193870136
0.040545117652
0.017988037580
-0.066368542097
0.007615096882
0.034248505322
-0.035278938960
0.026227981765
0.054957063116
0.077780640213
-0.055719721738
-0.023140266372
-0.002463630450
0.056586381341
0.043778155137
0.112619011785
0.031521851876
-0.111147507155
-0.095678463547
0.041870172020
-0.004616582972
0.017619330557
0.193328386976
0.010949196668
-0.055426239020
0.165317581439
-0.085036365638
0.018010914556
-0.081160661864
-0.033287600436
-0.004430310377
0.056012838663
0.093195611602
-0.103262269872
-0.067092304357
-0.077311076270
0.011639757671
-0.071757804480
-0.030025523424
0.067257028069
-0.100839167047
-0.147711538647
0.005117389756
-0.095707823050
0.158631499093
0.061063028605
-0.009852115857
0.016707053526
0.177512272101
-0.012322638088
0.038684268448
-0.118860031515
0.092423365256
-0.002658781032
-0.030250239757
-0.021147018749
-0.034424144244
0.070521583222
0.113289993193
0.030775873939
0.016238169453
-0.026452909910
-0.006004332069
-0.046822498950
0.036860522481
0.123711287903
-0.118763708212
0.063555206730
-0.025649789960
-0.071810593987
0.040658797748
-0.065154194476
0.076078283121
0.015020065652
-0.047981269242
0.133903688957
0.015463062697
-0.018034697064
0.135015148443
0.166454586149
0.012609059111
0.087771566139
0.027435360827
0.069106881491
0.037281933429
0.000649274413
-0.006989917045
0.125269859079
-0.039367199633
-0.069468683416
-0.008480663815
0.022574730041
-0.070042615414
0.017142177811
0.028142302986
-0.032334376179
0.011409983730
0.053718593540
-0.049466856913
-0.099034682080
0.056343044325
0.017382665123
-0.073495810593
-0.151691913122
-0.101423849991
0.023738246039
0.051748897152
-0.070763983925
-0.009007570453
-0.041339310141
-0.010008476558
-0.003959826819
-0.036471863482
0.057085743005
-0.099386406241
0.067908281017
0.006337415511
0.004512424339
0.087564431080
0.107727971778
0.020786424088
0.088295824394
0.088029803760
-0.019773534212
-0.040239459491
-0.129357155695
-0.139001683754
-0.176581934241
0.088539417867
-0.034761453151
0.167024425640
-0.058905078455
0.114679190207
0.003694738783
0.011679680275
0.043487902110
-0.028465704302
0.026122975890
0.041854037681
-0.080950215565
-0.028608119447
0.094695601439
0.019537796813
-0.010225529754
0.079884997096
0.076815936986
-0.000709907194
0.074033428376
-0.095696005250
-0.061797088031
-0.006589909922
0.025553759274
0.027922186150
-0.019282173869
0.033404993693
0.045372562014
0.194246465353
0.009383036661
0.091576738614
0.025653912220
0.049272536764
0.038971064172
-0.010889208438
-0.018326592239
0.007167436938
-0.128337291672
0.032706974938
-0.053742948987
0.002982601140
-0.083678491770
0.061516371766
-0.008346720710
-0.113272116155
-0.070690251301
0.067559222632
-0.029223756428
-0.073244922629
-0.052137150652
-0.088624385976
-0.008229362531
0.025038945184
0.070941063316
-0.065817845235
0.037001268875
0.111959053367
0.001421753339
0.043744415495
0.000536220712
-0.033512097132
-0.040284902594
-0.128924160619
-0.107387249793
0.020071173516
-0.083106467743
0.092124488527
0.024472488609
-0.027212879669
-0.009921008156
-0.157644256517
0.105415745141
-0.046166793520
0.019960260146
-0.004635721024
-0.056784334682
0.058750285396
0.014697596938
-0.071190367495
0.056037588721
-0.004528643306
-0.012206704700
0.023702282953
0.087063594896
-0.032750838211
-0.135338047975
-0.021537163384
-0.064514560181
0.063426217828
-0.062925053905
-0.109314925509
-0.049547108841
0.081375515934
-0.077078171354
-0.058291847938
-0.048129729650
0.040246080412
0.050409753175
0.011884117406
0.114960746615
-0.052558950816
0.078557984844
0.054609534929
-0.046634805173
0.013335981492
-0.135576200259
-0.031578594369
0.037190718302
0.147966072282
0.083257702476
0.175416884185
0.102779883138
-0.080726186926
-0.065202283114
-0.011425594715
-0.083568004038
0.040806954699
-0.071263226596
-0.057231153735
-0.084523436474
-0.020849664908
-0.007768716054
0.039788371835
0.001388679388
0.060848475177
0.002635367827
-0.025977688288
-0.049877816278
0.018877292677
-0.060929910857
-0.013368606323
0.096095773169
0.011109518793
0.040253492866
0.014347005761
-0.132767556867
-0.130967803521
-0.016620185966
0.003603159644
0.057381605828
0.040783741852
0.102031767177
0.101093616476
-0.044011605970
0.063038205150
-0.011081793642
-0.006346371328
0.016645925203
-0.003536447309
-0.088386917544
0.114454051072
-0.009694584902
-0.015133653748
0.097946408794
0.050158893963
0.068224763740
-0.015707106286
0.023043774734
0.030584681381
-0.121866385856
0.108093319927
0.040162287533
0.026623520254
0.163032395703
-0.095731310484
-0.095942952655
-0.075830603437
-0.005362736369
-0.081998242514
0.098893963771
0.021419624157
-0.110794744744
0.095686660167
0.081214611227
-0.022905205843
0.021684242410
-0.043296702290
0.057667519756
-0.223774466626
0.095989983075
0.046972324614
-0.044251392868
0.033592399967
-0.086754319153
0.063339185568
0.036974221922
0.015909193337
0.038039592623
-0.006789896470
-0.048960471791
-0.051698478053
0.012275163362
-0.152384951933
0.041985695804
-0.021417473619
-0.079485616551
0.067223522416
0.043961778000
0.123393418239
0.055773653654
0.012136745399
0.072430491246
-0.092366625723
-0.076203913355
0.048552452070
-0.028442310126
0.086984951775
0.066751915539
-0.099145283809
0.000679781872
-0.076289939471
0.036121306544
-0.009480372420
0.013079008522
-0.004306959258
0.023845326047
0.072144057100
0.035593481156
-0.007780100722
0.036403491595
-0.015757167514
-0.129526874308
0.040765473146
-0.045572601071
-0.052286495265
0.147873154107
0.071536551822
-0.038934354260
0.046972748404
0.018213245125
-0.092918316641
0.013076924516
0.204911080934
-0.031055067633
0.129993628090
0.105846639539
0.041054433793
-0.039215341948
0.045695936982
-0.080006713090
-0.044470156453
0.037044799066
-0.026141113633
-0.065419632692
-0.063659477818
0.015240001260
-0.029924966149
-0.037984599751
0.010467700213
0.058406256995
0.017576824330
-0.007003230752
-0.115386046696
0.118184078606
0.070064847554
0.083590021414
0.004365765928
0.022325967592
-0.071319372604
0.122522464397
-0.083045896206
0.097619451239
-0.014220468699
0.075115153442
-0.002633876011
0.036682708289
-0.010524506074
0.075772538279
-0.003939779456
0.005513383072
0.000931117138
-0.033101874893
-0.157487283369
0.015635472091
-0.111908613274
0.005241385629
-0.006935421628
0.108731927025
0.060725929871
-0.009539487840
-0.075626220865
0.101706303413
-0.050985761072
0.049749108167
-0.045291388926
-0.062861972044
-0.061262124100
0.042964117219
0.048171312927
-0.017941533067
-0.009642557566
0.105543356387
0.083088785179
-0.014054717120
-0.039086886874
0.091158857134
-0.073086959276
0.007268073986
-0.013715571968
-0.020993625797
0.008079648849
0.046806103052
0.002806286380
0.142486035739
-0.119530380785
0.059893425717
-0.150074560159
0.071489726535
0.005941886089
0.013370319137
0.060888813790
0.062310666834
0.022663304799
0.037401602932
-0.031168141238
-0.079216849147
-0.021164741567
-0.094597111313
-0.010281191614
-0.146907473111
-0.085451189257
-0.164994553046
0.016180165569
-0.029346463452
0.014417906419
0.025045340007
-0.032717468199
0.131230526607
-0.012855327498
0.142564826708
-0.004619011235
-0.043985460397
0.092180303728
0.048740368900
0.068408526437
-0.069542866661
-0.010082643274
-0.040299390893
0.092834260176
-0.044951663294
-0.085415737518
-0.013932984279
0.067036184786
0.019096902078
0.053780225993
0.048164824939
-0.055416094361
-0.123145639776
0.002711548453
0.166446547180
0.014908226130
0.025399893120
-0.051265416043
-0.114401733196
-0.056867381206
-0.081486515970
-0.098473379399
-0.054601568767
0.008205239523
0.183146530327
0.038628322604
0.081784353305
0.053011739857
0.051399045431
0.021940343391
-0.018239427049
0.036859673435
-0.050891531552
0.065915468989
-0.021860133203
-0.069524553798
-0.005009146995
0.125800404450
-0.064519489397
-0.023863114730
0.066939764588
0.050849468786
0.027505821120
0.026121654893
0.033497556469
-0.072683016995
0.009048675444
-0.057277318165
-0.161098299048
-0.064864792035
-0.122889091303
-0.048822466125
-0.057866548631
0.060947785928
0.102097454948
0.136433560205
-0.064105465691
0.031788404185
0.073259750038
0.080380159294
0.134644682243
0.046625124066
-0.009324408212
0.016733062261
0.103142983067
0.075282901082
0.030339600020
-0.084987263819
0.008873555583
0.018714061126
-0.020840148900
-0.114709545080
0.007716780062
0.026925928681
-0.064103358070
-0.088207977138
0.075609158181
-0.030321715724
-0.046774060170
0.041185016725
-0.014563774958
0.006667674572
0.053144858836
0.000303038131
-0.095208047541
-0.044660992576
-0.034953973282
-0.051182392457
0.024228537694
0.012471955889
-0.037555671344
-0.033014355528
0.068008012717
-0.072882524660
0.017945242515
0.002587095448
-0.111702095610
-0.086039679420
0.069688171033
0.022591522544
-0.127296427634
0.093681776905
-0.065978939736
-0.070614431784
0.032337289425
-0.091910996636
0.034839144858
-0.151801364473
0.097956547489
0.020248605710
-0.055129377505
-0.055415987494
-0.028860084559
-0.064654409329
-0.062319474337
0.061499047401
0.029954490088
0.119610236351
-0.056111058921
-0.031643709617
0.033839940875
-0.085493568412
-0.023642377484
0.060938017027
-0.055168642781
-0.090749984134
0.033353938784
0.017141098751
0.029991353762
0.006473700618
0.035583822579
-0.060227883500
-0.019273431617
0.021514501079
0.070987596231
0.022796979154
-0.162190654366
-0.043270458893
-0.038501769329
0.077369983986
0.032634475319
-0.042057773647
0.012785180229
0.045819895900
0.080659715031
-0.075417573756
-0.012805100342
0.106141194698
0.051674414621
0.074125219735
-0.089731438847
-0.010920338285
-0.095533727471
0.016285070099
-0.126379265503
0.096060389206
-0.047967719160
0.062116657757
0.121854022390
-0.020875671477
0.020785349327
0.157871396615
-0.024288191177
0.026752645321
-0.006230034059
0.083452610343
-0.012557976660
0.094442547051
-0.039957176791
-0.018282747657
-0.026528661410
-0.023077441487
-0.053675912093
-0.064410320399
-0.035322242208
-0.185250834030
-0.064579392895
0.042746044169
0.031584297709
0.016963503177
0.024135474366
-0.124626124343
-0.080811286921
-0.113151667069
0.102188475394
0.032213735770
0.017809632647
0.038710213982
-0.009398400689
0.082014306901
-0.017883636809
0.051398926735
0.036637321907
-0.061418136847
-0.072131888924
0.043357881191
0.031273397226
0.037573595851
-0.077046090410
0.002397303635
-0.002801056079
0.009021073516
-0.194525495911
-0.117419851339
-0.042227750446
0.039694931947
-0.044824912491
0.063129367006
0.000658726892
0.064071251328
0.142595553759
0.110528516114
0.011999301818
-0.043489096180
0.116209483524
-0.021223596877
0.102102564734
0.073153883255
0.088169941626
0.041936902088
-0.149625043164
0.004344634146
-0.023238014642
0.103345622284
0.058416972504
-0.093675919966
0.126688632307
-0.021073639904
0.007913188111
0.013332025770
-0.125098230867
-0.014079404095
0.122689425812
-0.065994545068
0.017211643075
0.006156095816
-0.030567381685
0.033704530195
0.040988482439
0.035973409912
0.098125916979
0.043833638365
0.009729782589
0.133024046814
-0.051989763645
0.017974184353
0.044904065193
0.053679002052
-0.012384876514
0.014971297172
0.014682839202
0.019193738225
0.072507966732
0.039552031507
-0.047540311490
0.149200155923
0.051041563851
-0.046950513332
-0.059030572755
0.011007062733
-0.016705337650
0.092603763676
-0.060079570091
0.027485433414
0.139138860829
-0.011420260624
0.012409049396
-0.255033734655
0.031426333214
-0.163105721673
0.070234303212
0.093983774682
-0.089998094519
-0.106603731299
0.012426942043
-0.172236253111
0.032420157454
0.071165233253
-0.086671881191
0.004066765932
-0.021141681240
0.037616689010
-0.103006368556
0.030503015427
-0.061950426474
0.020980102303
-0.040687297561
0.034116638651
0.011490906018
-0.072604531794
-0.029157962319
0.033203030994
-0.038537926342
0.045422847658
0.055397344770
0.050560138311
-0.026895172724
-0.033797643645
0.017134982046
0.072669204892
0.016935775114
0.015153090580
-0.070849988531
0.060592427240
0.031863445075
-0.032920105502
-0.084871751978
-0.008320321750
-0.059180205386
0.017512400303
0.108718719118
0.007702414874
-0.094232286280
0.093252113574
0.084222644537
-0.075920329527
-0.014427860336
-0.103348948799
0.015356653543
-0.081639046770
0.095347708569
0.139895926623
0.081716664704
0.121479111688
0.129731076192
-0.143818451579
-0.009185822220
0.018359985202
0.071216245092
-0.007315065106
-0.029869866422
-0.110478633817
-0.000936176400
-0.047137043267
0.024479896447
-0.083491753171
-0.029707830622
0.098966195795
-0.041084770952
-0.068307753471
0.028244072837
0.091390267827
-0.006448809544
0.012486149053
-0.104719971679
-0.080781841510
-0.034879224300
0.026123712416
0.044058278572
-0.001005269574
0.016589492175
0.029266935678
-0.026405078100
-0.060483830725
-0.010054391849
0.154626328765
-0.032114782770
-0.061159286998
0.001763684454
-0.012062936127
-0.009239588173
-0.032878219529
0.011960450560
0.000675484618
-0.032208024785
0.032965959754
0.016155892755
-0.067516693860
0.121817968732
0.015244057570
0.013847960225
-0.002966314771
0.113843249187
-0.017837659555
0.097661280987
0.111177802230
0.082486745009
0.001045692095
-0.057431950837
-0.026100672925
0.091908499175
0.055506328959
0.088355666633
0.031880906913
-0.030285060362
-0.034689320488
-0.019110965697
-0.166608445895
0.149617158105
0.021349589642
-0.063596011107
-0.100483908550
-0.106168101521
0.026763136767
0.034865771102
0.014820871782
-0.056375952768
-0.005522447695
-0.025303469206
0.052935742231
-0.076793969465
0.037346661608
0.105843304081
0.026676425574
-0.026486599737
0.071192346924
-0.011691607974
0.079041789540
-0.128657556853
-0.031613127686
-0.103391769416
0.092196389515
-0.017360854994
-0.090447535787
0.030084097505
0.016797062470
0.102719576932
-0.049816138954
0.120670280295
-0.012425547935
0.053836690946
0.017844203800
0.017164155396
-0.042478483269
-0.038158213711
0.004819483282
-0.041298562991
0.016325855129
-0.055871117685
0.079114922169
-0.001353062806
-0.014775618041
-0.039528265430
0.004748608868
-0.017803695553
0.047440865766
-0.011422996907
0.144335598650
-0.012112311803
-0.164317864907
0.021432677629
-0.049938945465
0.010698053318
0.102877772659
0.106466974856
0.024899670057
0.001806082715
-0.070294338053
0.008382181131
0.019313315023
-0.134191608674
-0.039133689199
0.021902145714
-0.024771254048
0.082581274440
0.007190484541
-0.108699898976
-0.017083845384
-0.002084428677
0.030766506675
0.010445057215
-0.064087978791
-0.042733141249
-0.106490846287
0.123306535208
0.153169267815
0.149876747365
-0.069945120540
-0.038044155871
0.044279410111
-0.029777631568
-0.006633975804
0.063313205110
0.061460193221
-0.090900458661
0.011113482588
0.077426529137
-0.006431973498
0.024751489427
0.053239609857
-0.011981199665
-0.075747987335
0.016689752814
0.065720522720
-0.008408139125
-0.031499896950
-0.031548974878
-0.138097399867
-0.006640976793
0.111283824764
0.050047678094
-0.121996802613
0.008876197943
0.037470283544
-0.011230570439
-0.035871922014
0.018805233056
0.020418863821
-0.189354836754
0.010094418227
0.082133928477
-0.000674033237
-0.019421564988
-0.007023522701
0.076595237367
0.003922569579
-0.131763371481
-0.122108880206
-0.058160329120
0.029434699861
0.048063588073
-0.002865253482
-0.003537263484
-0.099426425553
-0.023229296703
0.039127690860
-0.004125723450
-0.030208381687
0.002537801216
0.048794134289
-0.152249397847
-0.108616208716
-0.011163472494
0.011255644330
0.015385641678
-0.101776890952
-0.130288968059
-0.019476086139
-0.008346547676
-0.085266731766
-0.030117275722
0.027696429709
0.019074398516
-0.002904766208
0.113805399567
0.036571053030
0.071152627781
-0.057422129742
-0.053135961052
0.108481978221
0.059349566041
0.043835473391
-0.047287367132
0.129471299561
-0.077997877474
0.042082805477
0.090721665754
0.045698788602
0.002456330548
0.126742988258
0.090322288119
-0.102289870806
-0.103709197670
0.034816733585
-0.088721184973
0.114319751440
-0.020044048448
-0.093635581041
-0.031030466724
0.025331120568
0.030458483915
0.057380547485
0.035156238863
-0.090897296831
0.000605260882
0.005859635381
-0.049962456653
0.058228260432
-0.031505682334
-0.022502322947
-0.099465758756
0.082629641864
-0.176812685095
0.041856610253
-0.093041967429
-0.002354282397
0.132305643725
-0.052491145214
0.064738295223
0.022454500424
-0.087585926394
0.041962331308
0.077842974711
-0.041994383372
-0.134058868504
-0.080767515847
0.059622832368
-0.060184804320
-0.021482283612
-0.069875019213
0.193862059159
-0.018945883591
0.020334846121
0.035793818790
0.101703333608
0.001852248765
0.151979623912
0.005669258462
0.011689158891
0.032867118365
0.067034077804
-0.042033683286
0.009062248590
0.021536772948
-0.004048140999
-0.036964199173
-0.048101750072
-0.001688184911
0.021213055804
0.058242390593
-0.027678408094
0.008080801158
-0.054403126779
-0.005613374005
0.017513371722
0.017525795765
-0.039666805578
-0.167192135893
-0.054836667202
0.047799822655
-0.045526040765
-0.020905683887
0.046261043068
-0.044605277378
0.048923206368
0.073676812543
-0.045365715593
0.083089338896
-0.124198580651
-0.136060168918
-0.040288492081
-0.032786630718
0.004951740895
-0.051449807719
-0.100324974795
-0.154305897361
-0.001009996818
0.073078755410
0.001390452938
-0.059262500909
-0.030250482277
0.119174113957
0.088980670534
0.154014971008
0.031481576973
-0.003780633575
-0.010861170953
0.078291350345
0.072517448786
0.035121287689
0.011165875404
0.029221254587
-0.002448276317
-0.086963110893
-0.037239743225
-0.086450337691
-0.029887058262
0.077632214866
0.047700054451
-0.037658576987
-0.027206487517
0.057938639238
-0.057332782070
-0.013469109319
-0.073675361686
-0.038984149325
0.045366606975
-0.003555182052
-0.051333534259
0.048413669603
-0.113315551995
0.114560805774
-0.004499957986
0.009764486804
0.006700979747
0.092478101401
-0.028512776951
0.057626002296
-0.106779645469
0.116909829563
-0.109678500801
-0.029935342836
0.054564177760
0.023191726041
0.024340371525
0.007251071874
-0.062520890611
0.161511705425
-0.002439854484
-0.074184091586
0.104358747776
-0.009850100272
-0.005584256573
-0.009230118787
0.008630228697
0.040272287817
-0.032622028054
0.010902212884
0.118358766044
0.035958419920
0.014874308691
-0.004039582824
0.033193616280
0.043073150062
-0.051888284620
-0.076620618522
0.073882273578
-0.051253793749
0.005933677494
-0.010216515103
0.131447945814
-0.003158519690
0.041665695281
0.123524385253
-0.094376869868
0.110072161418
0.029395827559
-0.007609602410
0.067837677039
-0.043469278419
0.012441654903
0.051257068844
0.016951950331
-0.006791439209
0.056659167270
0.066500986154
-0.062568025417
-0.050376468970
-0.020856833762
-0.049408459804
-0.028854194217
-0.077364322046
-0.044970215748
0.093839974182
-0.050772083032
-0.086031053083
0.047594430652
0.092283978209
-0.099469565462
0.104311982665
-0.049774531232
0.054424728677
-0.065655937395
-0.040168199876
-0.051960550819
0.222573296558
0.030351983725
0.000989344052
0.038629419427
0.004688726080
0.013062478414
0.008353816459
-0.054621433790
-0.050380597316
-0.035875736375
0.005909707022
0.017535855515
-0.065511425879
0.037175817237
0.067531740010
-0.006648677792
0.131486562289
0.045030584227
-0.083102727072
-0.091060912981
0.140696673451
-0.026485191549
0.054530823453
-0.089475852634
0.187765110823
0.015485803274
-0.080812944955
0.045803678837
-0.112253249103
-0.065116226088
-0.031927915822
-0.017181726655
-0.005638970140
0.014464717109
-0.051120031893
0.097486501156
0.090231869250
-0.085789461751
0.033507421072
0.041288479665
-0.056353901843
0.073628480401
-0.027249251171
-0.022666356759
-0.039519749333
0.068512893742
-0.057192590160
0.044146817626
-0.014809185772
-0.008879095367
-0.042372559651
-0.074693400715
0.028882061430
0.036887333239
-0.035826768161
-0.070451808621
-0.033719932156
0.046328953076
0.006527221357
-0.001120641417
0.110505791054
-0.045102573208
0.036846351875
0.009418125070
0.063384085469
0.031574289821
-0.055011833469
0.005650112014
-0.000222154456
-0.150400659945
-0.039002896355
-0.047207570874
0.128057496181
0.028959456521
-0.084688791319
0.088935246083
-0.151153650732
0.094108460914
-0.031883527576
-0.006501954863
0.011282486045
-0.117698514025
0.078890869004
-0.024156879551
-0.024311288857
0.067571773201
0.065009669173
-0.122676482474
0.026654981227
0.081311778714
0.055953176319
-0.153146234116
0.076395355400
-0.161651600695
-0.115719762130
0.135611239950
-0.031603614701
0.018957806228
0.027384784492
-0.142608257902
0.014788713958
-0.035802117550
0.079566774939
-0.154110461815
0.136691193881
0.069842082419
0.003516706089
0.049317316188
-0.031350343649
0.044020826550
0.086337513040
-0.050085609677
-0.072372756709
-0.102137819537
0.130190817982
-0.036166690069
0.013743899652
0.015741840988
0.002096913197
-0.002207311643
-0.001072220770
0.022004787030
-0.193373641181
0.050212728894
-0.031906822581
0.094358005180
-0.111549488584
0.017440656022
-0.006797783415
-0.122605708219
-0.020196769866
0.036664827611
0.024919428480
0.066569020024
-0.062571452700
-0.009552792668
-0.055722080683
-0.073769413742
-0.000198849496
-0.018959852017
-0.046873273702
-0.068179475888
-0.136640448682
0.024901697118
-0.042405827865
-0.119440857679
-0.028467170742
-0.102989525733
0.027284064070
-0.018238949149
0.093323106282
0.000054299949
0.071343571202
-0.024260782767
-0.029919076824
0.019585000493
0.018084345258
-0.003496156509
0.025614348602
0.015548751283
0.100830902635
0.124077488776
0.149702542328
-0.114436589633
-0.143489600182
0.052846550812
0.027735823018
-0.134994282214
0.131797028559
0.016081404438
0.141366105429
0.020505188129
0.021007237278
-0.069982120058
-0.164964689231
-0.057118687138
0.032170677813
-0.107734454759
0.128239729333
-0.009710120828
0.103834530087
-0.063580873329
-0.014296403140
0.059208828736
0.059074102480
0.108238757686
-0.068660626632
0.073716698507
-0.024203728382
-0.029668251683
-0.073977453213
0.036919863867
0.032968257488
-0.009966792758
-0.010321429735
0.045156298704
-0.024296856320
0.083503830966
-0.006725783387
0.086082664863
0.028213470286
-0.019348738982
0.100933331062
0.039196279221
0.049319492273
0.064544888776
0.019700546381
-0.093764843532
-0.030631766486
0.067405314592
-0.114821669753
0.002075773044
-0.148615335131
-0.000928624333
0.057209472697
-0.024417185904
-0.038005545465
-0.048572806946
-0.074019499488
0.053785874509
0.138007993949
0.017243430066
0.001324651626
0.004538994140
-0.017605792786
0.020734703790
-0.009833934386
-0.028212732423
0.018900270246
-0.028028595514
0.002546491195
0.048690285201
0.124681622664
0.056724644127
0.013285263020
0.067405417290
0.091328731691
-0.071757431761
0.137563583614
-0.044471519213
-0.067188932462
0.080045035669
-0.031059118394
0.060164385041
-0.013996344175
0.071276485785
0.016162896214
0.027336164021
0.077662919649
-0.049479327585
-0.063147073016
-0.089895537273
0.008227946334
0.047853585484
0.017698541367
-0.096357684044
-0.006139480945
-0.006790442358
-0.063858465975
0.040271610481
-0.063689561182
0.025952003565
0.093857883432
-0.103413688838
-0.053626753270
0.000662995357
0.109866239607
0.018032164549
-0.035372933555
-0.088919012469
-0.116680577317
-0.003961079754
-0.000967388261
0.052521451795
-0.088515298701
-0.046846036901
0.075658019804
-0.030058351957
-0.074532152712
0.168844880219
0.012320088466
0.062709013677
0.033494651689
0.088208097460
-0.028237911647
0.014322317669
0.028920296185
0.004208433210
0.045066020284
0.077159077984
-0.017491581553
0.038101688821
-0.040190605510
0.059507009478
0.093762023540
-0.068131434382
0.046055346636
0.068210583962
0.070292171258
-0.067939939165
-0.180734339182
-0.079116021593
-0.100442267933
-0.033446000793
0.036642383066
-0.027737584646
-0.033989513400
-0.091760235758
-0.090817134592
-0.130839468150
0.001970880832
-0.046447816213
0.023018954844
-0.128103666889
-0.034734080920
0.101426705957
0.138244717845
0.062430528786
-0.061867833417
0.053086757137
-0.013276825945
-0.091465252397
-0.039124484696
-0.063288119201
-0.019806533420
0.004823241761
-0.018702539854
-0.016029466156
0.150486714592
0.020662952278
-0.075934267777
-0.045416927251
-0.000155556221
0.015611252261
-0.012258502514
0.036199707730
0.122381368216
-0.045462973825
-0.061678773934
0.010666681868
-0.109809174193
0.046289812385
0.007201604951
0.064443347775
-0.008686856868
0.043044069130
-0.085869862857
-0.043227115225
0.008089786894
-0.074703548870
-0.007960508596
-0.009881624512
-0.041719367583
-0.017201115578
0.095646949008
-0.034290095750
-0.006538977869
0.155084163867
-0.004480363149
-0.080585940723
-0.004407461417
-0.073112999100
-0.144169794225
0.095578759484
-0.039933227022
0.023439767323
0.024338152520
0.003975641794
0.028399221556
0.131503919597
-0.060362704368
0.013319581887
-0.056705483911
0.127811141245
0.057741749935
-0.020153588693
-0.008199981977
0.030548120422
0.039810419646
-0.050261206313
-0.028141601775
0.127690833420
0.028852626593
-0.100153213704
-0.059158807452
0.044608308327
0.158196254317
-0.045863607461
0.066449226122
-0.048383407200
0.019760411270
0.014474911007
-0.024469913988
-0.033920180221
0.038789005266
0.046398623208
-0.074007666537
-0.023746264954
-0.049088478405
0.091986838933
-0.008380102865
-0.059148588256
-0.056749888789
0.031376227420
-0.043977560581
-0.019980274543
0.058236196443
0.049667706729
0.026187150982
0.056678896245
-0.072524536932
0.101345005579
0.013456718908
0.131500575421
0.003129557602
0.010996480663
-0.073424684690
-0.097557166408
0.187156337323
0.007242192827
-0.047803924275
0.111268753494
0.108426356478
-0.087376160950
0.078454687420
0.084880851857
-0.028617252127
0.039711351244
0.049752646135
0.032606889703
-0.152265952297
-0.034233272444
0.041228230371
0.060324868494
0.089606077807
-0.020477348008
-0.077583725091
0.114282386516
0.034349316469
0.037583329404
0.012162157243
-0.042008239956
-0.044770358495
-0.011693367211
0.032130593970
0.019225346982
-0.032977118274
-0.080066279786
-0.043502002255
-0.080756545684
-0.068177526728
0.017055205332
-0.086374781046
0.021035463575
-0.072346588402
-0.076797498674
-0.046675291904
0.131018376604
0.077610610294
-0.189849913021
0.112657931741
0.028708959596
0.045077368475
-0.007402473640
0.004060600293
-0.045996128193
0.049523815697
0.009607050882
-0.077203622171
0.027123419276
-0.012053033179
0.161648320866
0.061528496073
-0.020164433896
-0.083376519501
-0.046798622317
0.089917673856
0.051063203959
-0.031707111582
-0.041039896714
-0.116175181231
-0.050941910090
0.052772616578
0.039568044687
0.042641504906
0.054007997437
0.051523221797
0.037892817176
0.031686846585
0.095839278858
0.085054273649
0.005766010787
-0.032166897233
0.016435565791
0.017643815607
-0.042582516248
0.005045677680
-0.000400747409
0.063484077584
-0.084051386986
0.071301842007
-0.181724402381
0.001988465006
-0.050923280688
0.080116916789
0.041617829957
0.087862644155
-0.019075308690
-0.006135335300
-0.029485434689
-0.018357207592
-0.023265493177
0.034686965885
0.080463266395
0.038999163436
-0.056718668235
0.012062455676
0.018763400706
0.052545253497
0.155338783021
-0.079024557152
-0.042179424052
-0.070284077093
0.021698246489
-0.029015296191
-0.059216795863
0.032273926555
-0.023316632385
-0.024763193603
0.001325190593
-0.114038733883
-0.081476534856
0.088511309939
0.134854954165
0.019038034284
-0.000225968380
0.019585783907
-0.057956707108
0.059637877296
0.122825867433
0.110852210906
-0.012042502636
0.148215301614
-0.075694506823
-0.012037559358
-0.064519614864
-0.015587425098
-0.111191289302
0.067837805496
0.069779899201
0.010724044567
-0.007862308611
0.041240532980
-0.052586627697
-0.069268721690
-0.018702119511
0.029266335569
-0.025072046060
0.045766858827
0.012039250097
0.056915270450
0.025071457525
-0.130459666745
0.016522708594
-0.066819489187
0.061185066361
-0.043040125505
-0.102770175456
-0.070082332465
-0.016155449148
-0.079143776656
-0.106287794882
0.043117706510
0.012066901675
-0.010885338993
0.104242230187
0.075094291414
0.032603871622
0.105424488770
0.000795166689
-0.101236828187
-0.096786072153
0.082363651576
-0.020687965721
-0.107408731016
0.040227285397
0.075842435755
-0.140391776133
-0.057018923745
-0.015591059338
-0.062780284794
-0.005383627603
0.109323397079
0.058151037321
-0.039306639027
0.091451111735
0.136277557274
0.070030527875
-0.100463582009
-0.003218580849
0.043411053749
-0.039394997458
-0.044324238351
0.007188637167
0.119487648112
-0.092995767444
0.010217652034
0.090227222439
-0.016038711570
-0.127365924618
-0.028860424581
-0.024560304064
0.081043497557
0.049868026167
-0.135262329409
0.014153280268
0.062150942203
0.006889757012
-0.023356812192
0.024340281978
-0.051124818364
-0.021864221054
0.066576831567
0.011489208894
0.019119455843
-0.049161828778
-0.087125728656
0.021448906250
0.009221785786
0.050623925616
-0.057904754011
-0.003983374520
-0.000204584883
-0.062313804688
0.050206030205
0.027230980517
-0.075337409742
-0.153934206560
-0.029773380528
0.151646283371
-0.010985515635
-0.059481204213
-0.154631963838
-0.032915149737
-0.016174686000
-0.058948868023
0.001375277705
0.038874314361
-0.080453609112
0.010871197483
-0.003374723889
-0.020499009791
0.022112585519
-0.141816501643
-0.055535389485
-0.005115765483
0.002543745420
-0.022527667145
0.021022841926
-0.009356613564
0.037887898278
0.019139707044
-0.011977376791
-0.033512639404
-0.108341197096
-0.023045918599
0.069577927724
-0.048322384846
0.089392221874
0.039533624191
0.065876049493
0.078275844029
-0.009207295928
0.013839927696
-0.108397076428
-0.033303799877
-0.016302676375
-0.017709893539
-0.011342490738
0.008251189589
-0.043615217981
0.018934819034
0.067403846159
-0.085628055924
0.057513115934
-0.083908605516
0.071782677218
0.006510337063
-0.121511437129
-0.015350334597
-0.091291414015
-0.061910969810
-0.097977825201
0.043819424898
-0.067358748332
0.066540714427
-0.003391904491
-0.007275409068
-0.008250073996
-0.004037591106
0.065962631407
-0.005622911685
-0.089604231025
-0.013280580915
-0.039380224630
-0.036861861615
-0.050912924392
-0.001906728545
0.051502385880
-0.003468825096
-0.048961911318
0.001929080210
-0.118742744335
-0.073454627399
0.005541285676
0.050624306983
0.116824204230
-0.004942907537
-0.181672028883
0.078786543628
-0.126394518250
0.041154056185
0.024601170173
0.026906266256
-0.008793436247
0.013332443078
-0.021571445663
-0.077997102093
-0.040237465327
0.080713168016
0.047587950082
0.017143023046
-0.059554187334
-0.015061676823
0.071207656936
0.033001636788
0.001600584824
-0.029939981195
-0.022307387402
-0.097871654923
-0.124147435011
0.093059922315
-0.045383652321
0.118244874238
-0.050742473889
0.003305619774
-0.022683862129
0.048108385944
-0.000017723604
-0.032565148579
0.061165755417
-0.104461531216
-0.167222142836
-0.048562061334
-0.029796860284
0.138175548754
0.109560074293
0.160207811235
-0.060776072687
-0.103299625407
-0.047838459797
-0.086556598810
-0.013573098082
0.060426112419
-0.041965679065
0.028354355669
-0.063079873328
0.017780690147
0.098116817172
-0.020892808678
0.025445100253
-0.064407941870
0.113529764296
0.001874532330
-0.020297783468
-0.069831726386
-0.028811039082
0.029145379730
-0.048723519061
0.007477221061
0.136189839631
0.014808805223
0.021346642713
-0.033095415406
-0.044177168458
-0.028126729013
-0.002753767134
0.097394613581
-0.003491426255
-0.039500930229
0.063857815350
0.003571900796
-0.004760976869
0.055542322855
0.017092928055
-0.088156606068
0.051247736356
-0.001283883506
0.090243754387
0.074709358566
0.079400063555
-0.034751744739
0.087216815651
0.010401945876
-0.018774636318
-0.034730760699
0.009824730886
0.029051238793
-0.113058114051
-0.040649266286
0.043461590873
0.024622483146
-0.103175434752
0.010919718957
-0.015314558519
0.119027212818
-0.146675586061
0.178619916577
-0.082864144293
-0.136328842858
0.018083394162
-0.002116958623
-0.027439560311
-0.003821163823
-0.049109336265
0.054711701103
0.043574033920
0.071931459963
-0.069118430762
-0.051665473761
0.075434763373
-0.021551841195
0.066037609058
-0.006570972066
-0.025782963638
0.097327196983
-0.031902453148
0.057696664343
-0.093566669378
-0.039814699170
-0.019623584926
0.043929175501
-0.025968289646
0.010480805195
0.026470335850
0.112647023439
0.011178675554
0.085162508915
-0.000117770381
0.096371034767
0.091450284080
0.046387516422
-0.127710105912
0.078231075990
-0.033691692200
0.029072925592
-0.117483260837
0.047580450291
0.010303824134
-0.046883389463
-0.095247561876
-0.038203469465
-0.020115251648
0.073357748085
0.047587022250
0.021633563552
-0.058213981041
-0.008928742834
-0.012210782105
-0.041183752036
-0.023521301254
0.131993800564
-0.041655388136
0.110381155983
-0.096097215227
0.090965019743
-0.052140026421
-0.000815836603
0.076472641849
0.022007145626
-0.177153446358
0.087117645220
0.042289651109
0.053934668053
0.046618902169
0.103405259066
0.067583321755
-0.009066891690
-0.100572656208
-0.102952409618
0.005439679044
0.109816333215
0.047965508420
-0.095886752754
0.037374998305
0.033354390416
0.055463352775
-0.089540554571
0.007648557021
-0.082893594427
-0.005758654925
-0.037926194658
0.060892787250
0.001888092257
0.166891673513
0.042518136055
-0.142977034818
-0.048358633341
0.013697347679
0.021711189321
-0.096473423326
0.028549255947
-0.057382679168
0.070891521762
0.064658781131
-0.090983069241
-0.076409421575
0.059889948726
0.072911273075
0.016729788842
0.059151444883
0.059811833326
0.069724962606
0.080583604065
0.051412197664
-0.012642633391
0.020726165359
-0.007338159992
-0.121542297269
-0.035534766714
-0.026443253891
-0.086029889261
0.050192936831
-0.039299597881
0.105996320254
0.052935547791
-0.031741797176
0.062171710010
-0.064744158115
-0.013495019567
-0.023747844819
0.047947088273
-0.034372188805
0.136684475115
-0.020908052458
0.114296887913
-0.063804993597
-0.068538743152
0.068678854041
0.070164807152
-0.104775077397
0.160693639533
-0.032906305168
0.027834382973
-0.053306114596
-0.061851823345
0.083634882316
-0.035406893710
-0.148216620609
0.116019176725
-0.093865142781
0.078715649222
-0.004336921587
0.037130170930
0.072002210242
0.015690650947
0.034619260858
-0.040980224831
-0.110693871581
0.076315617050
0.135386077380
-0.040437286759
-0.013192057196
-0.056128006147
-0.009185553861
-0.067763302777
0.081551189193
-0.021923323967
-0.165432119432
0.127168180933
-0.088045759514
0.024404234226
-0.108677344663
-0.003695191766
-0.000295860559
-0.065683754939
0.013264321275
0.096501364175
-0.066464817470
-0.092673381570
-0.033284132394
0.115247044567
0.063632136220
-0.115057723513
0.062760065541
-0.021278691932
-0.040617762992
-0.009858202863
-0.054568218293
0.001080179048
0.044679105435
0.007580727407
-0.037826363633
0.010885661414
0.054894461730
-0.053247076138
0.036673828064
-0.014112329534
-0.014502456504
0.009666770835
-0.026844484016
-0.042112144671
-0.034790327639
-0.091175912753
0.072684107424
-0.051484505740
-0.015826699511
-0.062688513158
0.030126569621
-0.072663119772
0.060439718670
0.011083392901
-0.115260012699
-0.057863509312
-0.099529528728
0.078815392542
0.007362496209
0.017458692379
0.058882261656
0.147310749026
0.206485990869
0.066377855015
0.027711281720
0.052618180567
-0.025153797676
0.028078731040
-0.074893294851
-0.002776162142
-0.015908526846
-0.012676302254
-0.027872086452
-0.078751019824
0.057268746935
0.045623096597
-0.051443607584
0.022947843708
-0.064953483135
-0.004037147300
0.127785646816
0.053417161981
-0.037574960592
-0.073028259341
-0.090285961743
0.064023161024
-0.002396454048
-0.187602270114
-0.067106293866
-0.016414278160
0.052752664610
-0.008904618335
-0.096306264077
0.032761406046
0.004814298457
0.140495818889
-0.067943589559
-0.025048832666
-0.158642132270
-0.028325759292
-0.031978782668
0.008897896074
0.013094334383
-0.032560815880
0.053822787169
0.053325874462
0.023635753066
-0.097092474824
-0.078557880788
0.006547653447
-0.043481728584
-0.061023787951
-0.020839981933
0.008404405973
-0.018936275823
0.000160896110
0.076046500472
0.002977885530
0.020098569466
0.112578730497
-0.041854975179
0.038152274238
-0.014727948807
0.009450290606
0.033973013396
0.057053012404
-0.048020124471
0.065941249375
0.007691715636
-0.081144802171
0.109386488560
-0.163527933510
-0.056363771281
0.155783913861
-0.010351739802
0.084137185861
0.125902501871
-0.016862328152
-0.006643074223
-0.042828111565
0.095795511158
-0.097160954724
-0.078512795686
-0.036453244936
0.142944757332
-0.012193426725
0.034026872402
-0.141513502266
0.046837144610
0.061401227345
0.014728363421
-0.069670510292
-0.040304451535
-0.025879403373
0.108101026407
0.002686334200
0.009723446997
0.087826050319
-0.030938698892
0.011410862961
-0.009484895956
-0.023884484874
-0.032727100448
0.006199309992
0.024182539186
-0.015138249071
0.086600690457
0.124138708674
0.018284531632
0.030874589170
-0.113587458478
-0.011649480791
-0.006262326591
-0.166986670424
-0.111851374444
-0.033987672109
0.054207344179
-0.053320099052
-0.070518412067
0.020266855679
-0.084773058164
0.105665243261
-0.062434595112
0.016170088646
-0.025362157207
-0.083650306802
0.002939421399
0.008127965488
-0.004882282879
-0.048487584414
-0.034067621671
0.112971085533
0.049087785584
-0.079062773507
0.027341474051
-0.003161295109
-0.007973190138
0.111874310142
-0.078450358451
-0.002690311385
0.084624337581
0.107582445224
0.020618280700
0.069563943824
0.000333670318
0.068068210256
-0.103114551077
-0.050107022060
-0.046039057640
0.016634124907
-0.074973202075
-0.134492571442
0.084386373360
0.000122551483
0.009054421298
0.066813127864
-0.014509737870
-0.014981158426
0.018579153884
0.091497019360
-0.031485584479
0.086105444890
-0.084973425452
-0.074411984773
0.069327507527
0.072667958340
-0.099581688018
0.124156941438
0.035761135961
0.022804946649
-0.212514677019
0.011748714787
-0.003071326852
0.013280829367
0.022950787342
0.035146838383
-0.009689369734
0.079420898652
0.085935588461
0.040908876506
-0.111546488866
0.018745752152
0.079054753675
-0.090964346647
-0.090943932463
0.027893371787
-0.124604954153
0.101686448184
0.010995637926
-0.067359052563
0.044705794535
0.138627123132
0.031771470681
-0.155931751424
0.010011331111
-0.099461723370
-0.135747898635
0.008940488262
-0.019301642750
0.029902754561
0.014296725189
0.137351755907
0.065200488303
0.108689371451
-0.063519344915
0.059068030224
-0.019642403502
0.066576410721
0.014481031370
-0.048117592545
-0.035648249191
0.052575073410
-0.064389620721
0.044917046666
-0.062151521213
0.085116802690
-0.086003887347
-0.034390557121
0.003700712136
0.004570382327
-0.002570097465
0.009202489543
-0.026942948447
0.035916389060
0.008936576051
0.017748014538
-0.004719527656
-0.038947590580
0.029412547409
0.036826364031
0.081519334761
0.013662641972
-0.027654362710
0.017839260362
-0.005495514884
0.019730185183
-0.040669716233
-0.028293320889
-0.051455656817
-0.088298451557
0.092148074818
-0.050775460144
0.086085009766
0.046044662164
0.049456859727
-0.092252027263
0.052738738162
0.097327076204
0.057178978742
-0.074097610254
0.105715078183
-0.137138341422
-0.128038085885
-0.032498823054
-0.053404904539
0.085584008416
0.042003426726
-0.099962544570
0.069339435387
-0.008376680005
0.129445761085
0.089146398968
0.029043194500
0.010420747695
0.045101389136
0.033814571031
-0.105208064143
0.008604506410
-0.125830374631
-0.064175965808
0.018818624043
-0.064508344679
-0.084562154443
0.099513590023
0.005469657715
0.051754719501
-0.045836383087
-0.053397857968
0.042963039235
-0.035574366585
0.059115333469
0.015835465120
0.061219989398
0.056208010068
-0.003459607005
0.002128423538
-0.031565174872
-0.074206258122
0.027435387806
-0.102167687536
0.080324300956
0.003382367411
0.035928711385
-0.103170333388
-0.000953007346
0.073663318562
0.145525758438
-0.078690597604
0.059873017561
-0.043291884278
-0.074458403948
-0.036751931527
0.019808440590
-0.030127825783
-0.104187880616
0.014101759162
0.023667603219
0.048154236949
-0.021737450205
-0.067694028211
0.023155402036
-0.030956367927
-0.078814204417
-0.066246356908
-0.043948666672
0.022464462978
-0.066588137106
0.068827973453
-0.037621324977
0.025372869165
-0.028203674339
0.059061096995
-0.007022823094
-0.030570620659
-0.026902787089
0.084868255356
0.076049731722
0.028736516075
0.057947864544
0.077222830749
0.157292289335
-0.014558205985
-0.004281292685
-0.037005554718
0.106780702979
0.028692115228
0.065762384541
0.037265613219
0.037924865372
0.072767794581
-0.071276777521
0.064997392729
0.037297278121
0.037030267783
0.041152446158
-0.104986837366
-0.020165718961
-0.007750897134
0.108476180822
-0.079095298641
0.062155172682
0.065780638313
0.048479460617
0.022500473923
0.019867675651
0.135792768772
-0.000445148346
0.054253191412
0.029333055317
-0.054034625530
-0.077329195720
-0.023004413267
-0.053253480948
-0.133464785375
-0.097162272247
-0.043912362130
-0.124957203427
-0.029940522275
-0.003300118730
-0.033712024562
0.039983714939
0.102579211005
0.089798965427
0.076958102731
0.030725145031
0.010484895004
-0.097991098025
-0.031971079597
-0.079972041890
0.043015956715
0.089103368732
-0.037359192526
-0.052411799314
-0.029240521438
-0.056029141178
0.106715395232
-0.061274572523
0.066971573563
-0.001095504821
-0.030587300163
-0.029500845357
-0.026199207012
0.009461313061
-0.083190979682
-0.052560160042
-0.067799925711
0.012872760988
-0.050327958740
-0.121512641420
-0.123898571672
0.045544618588
-0.052710828305
0.049387684228
0.024471810821
0.046137943118
-0.038084286089
0.067635180434
0.105247475392
-0.044279724818
0.073193985524
-0.050958093680
-0.098130950718
-0.010515407726
0.108482681967
-0.093454475820
0.133225720693
-0.008484354034
0.022439501481
0.050797083549
0.033917122227
0.043798464376
0.080055656484
0.003744456963
-0.038261261182
0.089738789474
0.014561399119
-0.036814117401
0.048388037216
0.032467337889
-0.034600127725
-0.088399858919
-0.087996451856
-0.052592714952
-0.072407171441
-0.024235862542
0.088760628654
0.000215604609
-0.062565973981
0.043340277271
-0.111399899572
-0.001884582787
0.024567517746
-0.017884071074
0.050019858968
-0.006613334692
0.059835697698
0.006690349780
-0.020063215406
0.067674406529
-0.049023167934
0.009028957984
-0.081213122298
0.071033643896
0.018129860413
0.067750374857
-0.035669648481
0.014970344711
-0.097594043162
0.045964324449
-0.024616087000
-0.030996551033
-0.077594649578
-0.031226126326
0.043535246970
0.146705871004
0.021042015430
-0.035611879434
-0.039867855454
-0.083285223302
0.117243584078
-0.025892062844
0.052899172258
0.080575089784
0.069829288455
-0.043116308626
-0.054431878059
0.016826724349
0.081607344765
-0.035695958290
0.022521575423
-0.007351745447
-0.040191381577
0.044159002139
-0.040359551810
0.090574316617
-0.010980943374
0.011635646366
0.020821779864
-0.102052893779
-0.034224195342
0.003732693982
-0.030154214328
0.036537608866
0.062604545942
-0.081171659703
-0.019155572549
0.097447662606
-0.055836155120
0.090668170383
-0.193101695953
-0.004012922073
-0.024691939016
-0.021957548814
0.070537578429
-0.055234914741
0.051556624281
0.048191104242
0.022116690205
0.023592543337
-0.072382043996
0.073086153781
-0.072588189670
-0.066109841535
-0.015182601806
0.125449966429
-0.008177442671
-0.047128009019
0.068264158075
0.001786186981
-0.170783862944
-0.049386933382
-0.096342344115
0.118621081991
0.074031759125
-0.045481035133
-0.094895572888
0.018291041297
-0.155095825797
-0.030213238412
-0.000548823615
0.026975845335
0.029084571343
0.011377909218
0.147419887944
-0.226017312803
0.012173780607
-0.103312403313
-0.043394648239
-0.106841786716
0.062763739959
0.039079757034
0.092186017006
0.046170085729
-0.123939285725
0.039576878421
0.038957608358
-0.010587514325
-0.115565231065
0.000047075807
0.059951326316
-0.029448652639
-0.036573935627
-0.004173879179
-0.082696482772
0.090311990678
0.026476046811
0.006525495856
0.003088842945
0.022388100773
-0.087806717822
0.135338822545
-0.050299139331
0.102418290202
-0.028673326062
0.029569289453
-0.006211519818
0.003849414455
0.016025889685
-0.065205244260
-0.063327646701
-0.012934350484
0.058608787468
0.036118016685
0.098926621851
0.003082985666
0.022345738464
0.022124644845
-0.033676063424
0.032709301407
-0.041338190837
0.135474272114
0.019734803347
0.015262055684
-0.040209695695
0.000384566561
0.000916910176
-0.007568635937
-0.103817124466
-0.040616736714
0.102976861445
0.064901958178
-0.044300679625
-0.160805247733
0.045018726056
0.062498717761
0.064450734884
0.002219356580
0.032028444795
-0.074698836512
-0.147857349268
0.006174736202
0.082740402659
-0.009893628131
0.013955594819
-0.084646879744
0.055894314712
0.055805091048
0.040823943939
0.080098111685
-0.065260491296
0.218345319920
0.119501498430
-0.043725074771
-0.091009609542
0.025765031119
-0.014534201465
0.006686237650
-0.105686292876
-0.165279626841
-0.034139534261
0.005865158265
-0.060083731064
0.127374270925
0.094569187071
-0.042803636311
0.018473916457
-0.044428763758
0.005357984981
-0.039033989116
0.027252302063
0.069776498722
-0.108715013967
0.020835332477
-0.062833278616
0.071359319537
0.129464850887
0.077676067584
-0.055281754018
0.058219249656
-0.002593282905
0.092384020304
-0.089543398181
0.090346026575
0.020224127074
-0.028298070032
-0.042066075062
-0.078181101004
0.136652006854
-0.096173531267
0.028898320011
-0.206836025433
-0.038118577194
-0.048370619841
-0.052875607923
-0.090675419004
0.049857590443
-0.086890100634
0.022150262057
-0.032902219198
-0.091456946310
0.007270035472
-0.011248819071
-0.066483617524
0.087189564715
-0.101826769364
0.081173715630
0.021436883312
-0.079848210935
-0.050879734064
0.165992204836
0.121565780535
-0.011151720782
-0.020947648626
-0.044809387586
0.012929822860
-0.210139874296
-0.062648280934
0.027016347714
0.063302823591
-0.048331475794
-0.032223421499
0.039171799515
0.007666164990
0.004770638061
0.105511254383
-0.015351196307
0.088489060824
0.028730901883
-0.045961650874
0.026058070604
0.047819689760
-0.038538045910
0.051425574311
0.107581352447
0.003701003688
-0.096797825605
0.071280685973
-0.038805594366
0.009588880825
-0.040877215216
-0.033972766056
0.043688699963
0.036311704012
-0.089085484690
0.057174252329
0.068355645505
-0.063186986584
0.109798310195
-0.029308342822
-0.045995700945
-0.022017567335
-0.066586191229
0.070577007225
0.031681623581
-0.015942627317
0.052208277424
-0.102859211000
0.059431670276
-0.160074186045
0.073764932224
-0.007581760247
-0.063915184019
-0.046500685240
0.006519473294
-0.127848169507
-0.049503197686
-0.005439773784
0.057208629021
-0.033218857444
-0.016675057656
-0.132766201794
-0.065237873125
0.033498063221
-0.042984338090
0.021872926330
0.059958408091
-0.080930076859
0.000242978693
0.034588565443
-0.033538067305
0.011748972491
0.077388119460
-0.004596938046
0.043658317169
-0.025951956917
0.005104553886
-0.109149932633
0.096885639231
-0.089433074895
-0.079361568246
-0.067802401376
-0.083329785119
-0.020617887202
-0.179447049246
0.029168506057
0.032076342838
-0.016140176362
0.087529272426
0.024083022783
-0.073147935822
-0.110363876126
-0.056740809825
-0.034457287194
-0.006866953565
0.079927452113
-0.008577844763
-0.108738554199
-0.033854353797
-0.072545600448
-0.047387234214
0.020850329260
0.043313057654
-0.051066908875
0.057719363716
-0.040717931935
-0.015240524941
-0.054905389817
0.036625300694
0.013335427206
0.034472708635
0.073776493343
-0.090248189745
0.029046685704
0.102641077790
-0.127889681428
0.060414820018
0.116854158050
0.115476811656
-0.048614094631
-0.042923061532
0.040269888540
0.078445747773
0.117827895367
0.035595836694
0.003298854172
0.062905290113
-0.051079171086
0.172537608720
0.014011574484
-0.028154952774
0.034731785420
0.045402936560
0.003948100243
-0.027477460427
0.042296066935
-0.039369818330
0.073228621904
-0.002005205889
0.001621928374
0.061557979720
-0.014147171458
-0.063259878387
0.016356618397
0.012455936218
-0.020604364553
-0.068371318809
-0.053586626920
0.043541895176
-0.010299960785
-0.084411065622
0.165167418417
0.077495231481
-0.053845971583
-0.003231127205
-0.058828053949
-0.050549135569
-0.014788899794
0.064693299651
0.027687967525
0.032042839927
0.049019169341
-0.088940514197
-0.075602109661
0.047729808236
-0.057204301030
0.027222674894
-0.043717821036
0.014024994102
-0.037955631302
-0.062203721192
-0.037404468695
-0.002910582957
-0.067661230116
0.009491045968
-0.039590106009
0.080032331386
-0.102392551967
0.119325637457
-0.080463919690
-0.030286002041
0.054667635931
-0.061885930388
-0.094622236842
-0.012222261194
-0.008949260400
0.004967045071
0.165350668729
-0.033433518768
-0.045392051181
0.009124482413
0.008121896241
-0.028856534427
-0.154800331282
0.115700100811
0.166550597572
-0.013012268072
-0.081138661483
-0.081148215669
0.114675729662
0.027474101763
0.029985916116
0.079265863810
-0.070179371845
-0.014580961813
0.051299278992
-0.078868223748
-0.031228246247
-0.031423901967
0.025221036415
0.063897488619
0.068497433311
0.000680741164
-0.068287186866
0.027824072118
-0.018859466979
0.020147852737
-0.020101443373
0.004963041567
-0.019472378120
-0.078294764185
0.052368725212
0.014956142427
-0.019224662286
-0.011270995865
0.087873740925
-0.081875077516
0.037356225732
-0.124348803712
-0.013606496815
0.040884182329
-0.043067008423
-0.085859958717
-0.158173128586
-0.011227596304
-0.016454757010
0.005897414200
-0.108652649844
-0.055085062686
-0.022528436447
0.002424143160
0.086709405420
0.014703507767
-0.097224530911
0.085900522950
-0.026057675103
0.028603083853
0.038309629939
0.037882715189
-0.016687435106
0.065662303079
-0.031012743547
0.020989185827
-0.043653407099
-0.119611399011
-0.037123680948
-0.125496770156
0.088590987031
0.045880565324
-0.064471179073
-0.057298649822
0.059483180150
-0.066625455209
0.000875502770
0.002355706131
-0.047977248573
-0.048891907003
-0.091718057323
-0.011217143550
0.060155028036
0.119049569917
-0.072708326102
0.120548585017
-0.024351913665
-0.003841834698
0.034739099801
0.050096017642
0.112497066769
0.094170935899
-0.095695105388
0.018841348887
-0.016352420306
0.022610352591
0.111869804859
0.055269409713
-0.048388404697
-0.077539214498
0.039372499896
-0.014547824371
0.057977258793
0.114769771166
0.024609335912
-0.133446645205
-0.031268783625
0.077463672373
-0.001597634554
0.034428704824
0.091841075715
-0.099186613461
0.079503276492
0.013037389789
0.024807957551
-0.004911393340
0.018238986326
-0.035733657463
-0.017852011841
-0.047295308921
0.097241074164
-0.073160558473
-0.057212131716
-0.103352068067
-0.026887414906
-0.053952604563
0.048806089177
-0.090906841883
-0.093274987268
0.007355822657
-0.099232509331
0.048677946629
0.005627148634
0.013963740876
-0.075854063686
-0.026482703269
0.045497947680
-0.035808423037
-0.005110197897
0.030586836942
-0.093014115744
0.081484137015
0.038875917346
-0.002295266854
0.009409521531
-0.000639875673
0.043493968903
0.026416842476
-0.039604130032
0.079872472048
0.021873425431
0.044000553137
-0.019100317207
0.015903760065
-0.035098009033
-0.065021355010
0.013228666572
-0.026294498468
-0.071283473922
0.176396212517
-0.023555821378
0.046725968602
-0.129840206552
0.100708500420
0.002844278014
0.062632820332
0.026458674287
-0.013075356311
-0.009416052440
0.022886898554
-0.028836427445
-0.039406858489
0.039685096239
-0.066676135108
-0.009120014391
0.004416255959
-0.035852176220
-0.008668436507
-0.143742621839
-0.106219020350
-0.046527340920
0.203742932434
0.032806798250
-0.073323086345
-0.005436793141
0.104774763436
-0.065787315331
-0.073455820643
0.002233388815
-0.098924722994
-0.026343006662
-0.032053037823
0.044085908424
0.024418575770
-0.001341382955
-0.051556439417
0.074430842693
-0.028320858625
-0.023481806159
-0.057156400537
0.014347361109
-0.130027577791
-0.044118221454
0.076745844466
0.093039605355
-0.053130671564
0.109413237448
0.125650753474
-0.078221876868
-0.061008694125
0.026234910262
-0.072938906545
-0.125391196613
-0.055913116070
0.027216843463
-0.024235072720
0.010967330580
-0.179914787035
0.010963394136
-0.069311547752
0.025346380850
-0.047801910864
0.031137319085
0.091253900214
-0.035754576388
0.045078226615
-0.004356308504
-0.100016541071
0.063201818802
0.003996617936
0.092436710498
0.095420068664
0.070569323077
0.008333606433
0.044012967480
-0.142838015773
0.000536572901
0.023088779931
-0.088233770618
-0.038139178361
-0.080882828442
0.008221842711
-0.145110083902
0.028010797395
-0.120536023060
-0.021588580074
-0.041688507341
0.011683058818
-0.002924488639
-0.194473622227
-0.027262707534
0.035451989653
0.012117996929
0.071371015955
0.138228586519
-0.000600402859
0.071894601631
-0.117822704363
0.092152756266
0.089323103593
0.033205771416
-0.035936744900
0.084305703604
0.115060245496
-0.047635828181
-0.036214221099
-0.095101107432
0.059839308503
0.079099714591
0.060823798767
-0.130203437298
-0.084592091263
0.000925784663
0.026091910578
-0.077887538853
-0.021834234817
0.036604799624
0.038127762934
0.041020855577
0.074532329049
0.052635018472
0.108299724134
0.037442816279
-0.100072712151
-0.022148514250
-0.017714172459
-0.020089545710
0.120948354329
-0.132304643332
0.044195266198
0.036778080024
-0.015980957785
0.066077547101
-0.017202870186
0.019428271682
-0.035526266480
-0.076084688414
0.026246804513
-0.133938079076
-0.061777553077
-0.069672173282
-0.000628490463
-0.054758130413
-0.026730127743
-0.121465701697
0.108221472953
0.021132644537
-0.002669162879
0.020696554268
0.023502916241
-0.017347974291
-0.068793227972
-0.038360817439
-0.112519058612
-0.096366850923
0.146371661718
0.016044214909
-0.114465991340
0.011160837807
0.069525296820
-0.044461717699
-0.224073535520
0.044662066730
-0.024212829765
-0.140917333661
-0.168697671305
0.016009044155
-0.028942829990
0.063289507276
0.006252899004
0.033955502167
-0.004165097638
-0.062314479283
0.032402187995
0.005466302076
0.046785119531
0.064201342560
0.014627912347
-0.034019196842
-0.041929900030
0.101626917907
0.007765558083
-0.023502957859
-0.064864520640
0.060109159229
0.062047396007
-0.004414144015
0.024935850567
-0.005210732553
-0.012591451419
0.073077337776
0.041684784407
-0.034347392768
-0.028660112269
-0.024498639991
-0.023543586008
-0.019409359865
0.086160180051
0.086365003116
-0.121991393497
-0.060122340143
-0.008237134137
-0.070386544536
-0.089976366744
-0.028374734842
-0.087687450319
-0.122235297601
-0.096048545357
-0.067194841686
0.074974809367
-0.019897932449
0.005850968403
0.025978342743
0.072658099763
-0.090679818072
0.005860401229
-0.072749240413
0.017500426643
0.002161213663
-0.089724676950
0.007235551487
0.060197671971
0.160934712790
0.040323832834
-0.075545900983
0.031756429602
-0.040614287689
0.048339137452
0.083950913734
-0.035233404986
0.004022040840
0.025634462017
-0.099291620982
0.052907680147
0.005043855471
-0.013083069797
0.039884514454
0.114397647455
0.051884265747
0.074750789476
0.028407658005
0.075353030778
-0.122062999122
0.043915016094
-0.084877694754
0.052927489190
-0.013584498860
-0.002419036980
0.076871989671
0.139133739936
0.091155188228
0.056709781017
0.027075052007
-0.055259555568
-0.015523624602
-0.084584210312
0.009592556733
0.038186342249
-0.096901631769
-0.014412124907
-0.026894006581
0.045206167463
0.015299790284
0.066830977758
-0.089768417838
-0.065480195371
0.118976897048
0.048225431620
0.009458957260
-0.040340008499
-0.016537443940
-0.026750098399
-0.064487524935
-0.038822973977
0.058136478507
-0.052105585762
0.049969901107
-0.033696070412
0.070985469943
-0.022332395454
0.125968720158
-0.083051751247
0.033862574511
-0.003879743933
0.085411267678
-0.057727492604
-0.031295054524
-0.124735416098
0.001297943017
-0.077454440542
0.038415579805
-0.113193835359
-0.102173449633
0.055043243252
-0.070716252942
-0.152427533863
0.054387570941
-0.002255325320
-0.001661432306
0.104297682659
-0.027443027048
-0.010234342232
-0.047354008107
-0.008044107956
-0.058397137742
-0.028492960954
-0.042045124945
0.087320594634
0.042490263244
0.036856840441
0.080692769411
0.109982065588
0.034934116040
0.135625356864
-0.061290865818
-0.079796671704
0.030545382681
0.040463484161
0.137665143970
-0.025187589697
0.006252311173
-0.044436963822
0.033938052579
0.036444591909
0.055803824724
0.040736889070
-0.025685254936
0.133029555334
0.129417466677
-0.117480333511
-0.061031046834
0.112597653730
-0.046880428964
-0.032561552290
0.043482062275
0.014659967871
0.084915006929
-0.032153037919
0.113092646833
-0.122646508223
-0.008171306729
0.014313232426
0.084426719103
0.015194977563
0.036757362707
0.080956170443
0.011270599731
0.025491599027
0.114025091895
0.142210567164
0.052724153901
0.065349393104
0.053142612713
0.103352702121
-0.025906671573
0.044555988754
0.034080265889
0.105118876899
0.040089585449
0.035971961545
-0.008346891611
-0.065246189584
-0.072761644197
0.055440165505
-0.093367923790
-0.048786049816
-0.015644497071
-0.081644623170
-0.048185985299
-0.033557121643
0.079561218491
0.057688327491
0.079710925928
0.109547776679
0.043573659949
0.011679997242
0.025298357006
0.000858576921
-0.118406592567
-0.069586859780
0.156270126934
0.000248975189
0.016306029744
0.108842425317
0.079600634466
0.104344025571
-0.092246644746
-0.010129002364
-0.009590419742
-0.011202154417
-0.074419898739
0.021646264741
-0.054868823761
0.097647033635
0.069592715987
0.074094399138
-0.028737980155
0.111620324040
0.055672742685
0.145039951833
0.161266300246
0.052058696187
0.016293890108
-0.011278611565
0.091309685467
-0.017534479563
-0.055617651658
0.096351663739
-0.165222054468
0.095245001975
0.016837629923
-0.032063203136
0.025543929345
0.095492196753
-0.184826655789
-0.070688916891
0.086224850498
-0.017064826330
-0.043622493254
0.094349110176
-0.051079966941
0.043100386873
0.112861174318
0.023380021828
-0.078158032834
-0.013977563198
-0.016935815433
0.063348195485
0.068456154024
-0.026033077584
0.033434330931
-0.043761475112
-0.002633367307
0.036850704585
-0.051089334631
0.007901973359
-0.045916641627
-0.055193623262
-0.033086047462
0.053343400098
-0.026177411742
0.067554441517
0.060041815535
0.090182038105
0.106212081622
0.003950191579
0.016662402656
0.068395008780
-0.167768467196
0.096281357733
0.104554139406
0.025657091904
-0.044327529958
0.011547277998
-0.098318473252
0.044090794445
0.051187692806
-0.123219327898
0.045309525961
-0.015968038923
-0.125931748239
-0.045404664754
-0.030314984892
0.059562295047
-0.017826343960
-0.049313686716
0.010212086303
-0.051940014222
-0.087143325265
0.043399740274
-0.031374397095
-0.137179378945
0.051939764915
0.013246535551
-0.102278094498
0.030623784816
-0.014245557741
-0.021674528914
0.035045912683
-0.019353981151
-0.099051021915
0.067256711880
-0.032840071972
0.042242547787
-0.042729603009
0.091109023097
-0.071702044163
-0.145496028928
-0.022252784626
0.001960745604
-0.098687123868
-0.062512486068
0.089985975617
0.008884269360
-0.015955714722
0.008525857567
0.040652116039
0.055182126246
0.032434097520
0.013742953350
0.096707806888
-0.019122233023
0.087612587753
-0.043972128600
0.171612287365
-0.046743327332
0.059304291058
0.013241088830
0.010600327286
-0.004263626036
-0.015043143923
-0.032129636044
0.098465535378
0.053702361577
-0.096876327180
-0.027458034960
0.023862945343
0.016125403333
-0.026170279638
-0.006169162783
-0.058386714474
-0.062300994138
-0.010451254713
0.081322949630
0.058924972002
-0.040827661816
0.138866642595
-0.032863594165
0.076169931617
0.009701445023
0.034286766053
-0.051267496174
-0.025893549215
-0.030704585383
-0.027851179773
0.040749275060
-0.098313617320
-0.196324934959
-0.016265017653
0.067202611117
0.037559463222
0.012307162953
0.057478655764
-0.053114256177
-0.003992892379
0.030417338231
0.102879936146
-0.015478659604
0.012987515021
-0.027874905276
-0.021228949377
0.030895012206
-0.076571694965
0.067427167660
0.014772493400
-0.087294368001
0.059139933658
-0.093168417857
-0.013895125130
0.033045472580
0.007228998503
-0.047310087066
0.134368648179
0.094984311283
-0.006654184327
0.022732352786
0.012170201848
-0.097659125324
0.126234907124
0.029285525257
-0.050258276880
0.051819230769
-0.160779098444
0.006926762653
-0.064322654078
0.126133121250
-0.013231202174
0.020883309647
0.122058319286
0.034763455763
0.076431305870
-0.037703382195
-0.052735916823
-0.055981730258
-0.058551258460
-0.093038080123
0.024938100978
-0.038658131810
0.039599307866
-0.043653032305
-0.060284240954
-0.011637205939
0.119740950251
0.033463994210
0.084792438837
-0.074219627076
-0.032438755145
-0.111651910842
-0.088703977287
-0.031041381274
0.008886524276
0.085812322273
-0.074826701007
0.090928068646
-0.153831262469
-0.003109154200
-0.012830360648
0.029444985290
-0.051529423453
0.046619583214
-0.027109440725
-0.005929121081
0.004432337284
0.126705439717
-0.066519906744
-0.032372703975
-0.141633579438
-0.024527560118
-0.074552971347
-0.024808636370
0.105889811306
0.058652132230
0.063286689659
0.035200072862
-0.004693999775
-0.106777567303
-0.019946308873
-0.034753902047
0.123788563760
0.074619087589
0.088840051558
-0.036441904190
0.106622757338
0.110679852095
-0.030448821046
-0.029579244310
-0.103242318292
-0.008930581122
0.095048836693
0.074511096547
0.042013123216
0.160304500359
0.015495719978
0.037848258600
-0.105356104529
0.019383207668
0.117502446927
0.049657200856
-0.025161953023
0.011311935861
0.015786856956
-0.070102302247
-0.052278104307
0.050220065485
0.001456756654
-0.028442346748
0.053865144823
0.065213823906
-0.029617020429
0.022153072916
0.139603789168
-0.122797844033
0.101292711720
0.034137158779
0.053838377600
0.058130149324
0.064040180858
0.025005618567
0.024052149683
-0.025975186852
-0.036031368891
0.058285963714
-0.136112763833
-0.017619160437
-0.139177551091
-0.004683853488
-0.016606468284
0.096896275417
-0.010855422694
-0.063318033822
-0.023973606134
-0.021041987888
0.008004476778
-0.033041612340
0.013410081167
-0.102403224794
-0.115090543554
0.064716137392
0.012331594284
0.018206084154
-0.000510107920
0.047719059966
-0.079310765815
0.064089767771
0.033192765405
0.012393696094
0.019125368177
0.159206199652
0.064260071104
0.047299685571
-0.088737937425
-0.049699683702
0.008304337624
-0.053628570360
0.102026024988
-0.015265808795
0.052848489976
-0.051801847491
0.035163587491
0.071588596576
-0.009992544157
-0.079734087948
-0.074238568046
0.006237605776
0.009676856201
-0.038342998428
0.003947300393
0.042881339882
-0.154108654177
-0.065419260677
-0.030084075634
0.033229315529
-0.152826230471
-0.128826350577
0.079215281735
-0.009842390744
0.031999201544
0.138487532916
-0.097863188736
-0.008805149044
-0.032591335125
0.052744982587
0.034866766021
-0.016561127854
-0.042606292128
0.025962264335
0.093916350197
0.097883319269
0.011361730653
0.017557176951
0.054190989493
-0.002973642041
-0.001241493129
-0.026705072807
-0.019932359697
0.025572850431
0.005313995623
0.093093785487
0.045069688102
0.021733154310
0.007131633263
0.013855130687
0.037908875309
0.050521894961
-0.011096485385
0.040298604585
-0.063710574495
-0.051925985560
0.259264515000
-0.009114657237
0.080487383900
0.056631264213
-0.007787965850
0.056794064968
0.071679174502
0.011315214432
0.014466852941
0.070888329408
0.032251260763
0.050909077617
0.018874637942
-0.030637341361
0.098883472387
-0.014888820010
-0.004355075437
0.083905842743
0.075833114522
-0.029362689186
0.037674126730
-0.000891053118
0.070895553237
0.040538881644
0.078581790442
0.051718324224
-0.073951237324
0.043567992476
-0.113358230010
0.082753416952
0.022311756462
0.018724504014
-0.064897699041
-0.048023555239
0.130649493885
-0.045496773224
0.002866413621
-0.010268650134
0.092928713201
0.000919937292
-0.025011756146
-0.045535842983
0.056664228327
-0.021443578019
-0.027080496884
-0.032675466972
0.045451921301
0.027090776572
0.020623233005
0.034231567237
0.001160300645
-0.130449039006
0.034646826092
0.016505370460
-0.027980919530
0.094441473932
0.001305674723
-0.059369727897
0.022515796361
-0.123699491582
-0.099255952126
0.008016604461
0.093630741866
0.072924847205
0.018495831410
0.006975451610
0.027293175523
-0.096119834503
0.060993644427
0.017293845917
-0.057422194577
-0.059973412708
0.058458204969
-0.027658690037
-0.135951552233
-0.002729134245
0.104075952003
-0.028310027768
0.150311688202
-0.030791885584
-0.078453014616
0.090988683258
-0.009800898594
0.026840298608
0.024333392615
-0.015609120421
-0.047399782229
0.026913475291
0.015461398263
0.026238737612
-0.018770757337
-0.014339661588
-0.050493564543
0.094016879989
0.016787817487
0.014002546057
-0.127539637415
-0.012635099088
0.097038344125
0.084072265492
0.028489664375
0.062911311235
0.214358755853
-0.102179740770
0.025640018480
0.020282123949
-0.019246462620
0.135474153143
-0.023043031896
0.087804096758
0.078559265023
-0.023193188637
-0.079640261954
-0.043241818343
0.129088688144
0.119215294405
0.026753477396
-0.018282009260
-0.008186841655
-0.097323888306
0.021360809377
0.119179625845
0.022497694626
0.092504219996
-0.012211647683
-0.067013281068
0.015126945399
0.129030781670
0.060030058700
-0.024113496620
-0.003133003758
-0.021930301445
0.112424132493
0.065851392739
-0.099372329190
0.007300399716
0.066190702499
-0.063038714420
-0.001255137949
0.041410779305
-0.056299479691
0.033966726153
-0.015424680322
-0.006739929227
0.089487382604
-0.116931742163
0.003729182676
-0.052465147469
-0.020255677166
0.087187333705
-0.071019221446
-0.003921327002
-0.067944805457
0.044374396545
0.071958020997
0.107592132570
-0.008586457929
0.124425326120
0.006526167059
-0.011438027749
0.004315937919
-0.098504045141
-0.027153241923
0.015257808864
0.029195237123
0.012722975151
-0.025910695868
-0.030889132296
0.143013977322
0.050052180931
0.039785394177
0.095616590128
0.081454423881
-0.009280172108
-0.008951437173
-0.043675474080
-0.009272000386
-0.006297549059
0.052967194749
0.005362597174
0.051578105891
0.034321525236
0.014147699700
-0.054533150124
0.008200926414
0.015278573347
0.043661642362
0.030912079513
-0.165214931747
-0.003942439911
0.024764931143
-0.017742193012
-0.112655659410
0.014328247412
-0.037525069434
0.051005023579
-0.027071814432
0.116783000247
0.022525546331
0.046375263235
0.008741535396
0.061888570648
-0.031731227405
-0.097951067708
-0.019487227266
-0.026323091705
-0.009617570624
0.107296843412
0.027566907074
0.052201152674
0.019972734674
0.043205381379
0.005276936894
-0.058655531535
0.070941345937
-0.072479245879
-0.078750816589
-0.035422416179
0.090387323889
0.003649208725
-0.003283053662
0.133370266720
-0.038573118065
0.007145925466
0.173686784174
0.123159313593
0.031990213857
-0.005213876592
-0.095922698519
-0.062990985281
0.057323616124
0.007030842139
-0.026438618894
-0.033827954437
-0.064849493305
-0.040660415549
0.013604419881
-0.039253004788
-0.008710659178
-0.025239038639
-0.017482228808
-0.032988440429
-0.046929677180
0.076276063267
0.025677499809
0.029523810488
-0.023694629458
-0.077648099807
0.025601884775
-0.009939450705
-0.110605329284
-0.099621650465
0.008616471099
-0.066807336739
-0.040595066560
0.055737906332
0.028610226900
-0.022431095514
-0.005764202264
-0.098540274572
-0.054398895491
-0.098213594524
0.021499064536
-0.098039761362
0.043431268937
-0.136986724529
-0.052142436465
-0.023664770364
0.013993320242
-0.019062418938
-0.048577201011
0.117801963018
-0.006771826638
-0.202598380238
0.019454816699
0.023033812773
-0.031223691717
0.063411369577
0.055734184560
0.123045499146
0.118732882975
-0.021514334438
-0.009318310688
-0.085167857260
-0.055718122839
0.069309359384
-0.014776366333
-0.047765915173
0.022189453312
0.113384218435
0.049759539833
-0.011903540771
-0.017325072823
0.041354282067
-0.026833991110
0.012546993826
0.008178340242
0.006518043066
-0.005688186089
-0.022036856871
0.046610818355
0.052269901278
-0.064243739640
0.046131871942
0.131867604056
0.000321154394
-0.042134842312
-0.161289305838
0.125198212813
-0.001061866855
-0.044891964386
0.003820147800
0.052278984244
0.008493317492
-0.131236082709
0.089427016431
-0.076088090038
0.067546365005
-0.002076251233
0.027242781539
-0.024918358973
0.030188568435
-0.119057937364
-0.072986368341
-0.013537101753
0.039495307728
-0.174082852548
-0.016046390191
-0.112279325805
0.019227190729
-0.047934971241
0.033675423162
-0.127810031613
0.095838635784
0.078027509602
0.048730953408
0.073745449615
-0.004872914790
0.002868075058
-0.035553910126
0.035323546122
-0.036272892764
-0.023275200188
0.092111716490
0.057358802871
0.067089280073
0.007518740084
-0.002228266626
-0.045675483043
-0.021164120195
0.079913443285
0.009900077936
-0.101285326585
0.055016396008
-0.048943074199
-0.100463348280
0.176194486501
-0.026476747607
-0.010973932467
-0.011785342594
-0.037171132441
-0.059566468413
-0.095204394880
0.024241423445
0.087961642366
-0.053513281858
0.047283705368
-0.111369373844
-0.070389518030
0.061821810009
0.076532306204
-0.019164889189
0.024667643144
-0.026000242745
-0.055789020842
-0.003457880590
-0.079485881512
0.010711601403
-0.001524438232
0.006349298686
-0.060977014760
0.077053719036
0.054088996018
0.014115518580
-0.035004159348
-0.072597325986
0.025861508423
0.036304965551
0.059255428720
-0.069146419217
0.032532133077
0.017572686355
0.032578271737
0.045795956900
0.022462688911
0.011394894348
0.114157202894
-0.036921112372
0.050062937831
0.033021489689
0.002873558692
0.000739882529
-0.019848216936
0.063383260916
-0.082500318791
-0.001876564545
0.030489762634
0.101193160808
-0.068870143152
0.037218487869
0.067659103034
-0.164335677576
-0.002848514546
0.138657663845
-0.030577633555
0.000543804889
-0.090654907916
-0.135388474082
-0.000867862138
0.036624374197
0.082372708241
0.021178190666
0.026984155519
0.055555535591
0.088339632097
0.096433820493
0.058264133980
0.039715700926
0.038092595229
-0.080811710760
-0.015564941082
0.041547148514
0.050157129821
0.033718227958
-0.114619446603
-0.064618506732
0.023366428414
0.059840094904
-0.076456224582
0.005240027469
0.003010966765
0.079255257641
-0.041918722801
-0.115855781911
0.054464803446
-0.043552077407
0.028770877093
-0.127067523920
0.058771781987
0.044482409742
0.035182513816
-0.012111318860
0.013728655805
-0.006248834604
0.032135014727
0.121767945401
-0.013197321441
0.059219394661
-0.011049126610
-0.032316815205
-0.052971377750
-0.104851960013
0.003753266398
0.050661089950
0.036122124065
-0.012590248856
-0.060512383931
0.058195694042
-0.010480241115
-0.043995971993
-0.170274715837
-0.026262710641
0.125924580466
-0.023880457709
-0.110405841975
0.006282859996
0.005060369844
0.101311998791
-0.116089130029
0.033282246177
-0.021163717399
0.004403973066
-0.074174860500
-0.047680706393
-0.019448984062
-0.046459930052
0.061310426458
-0.036980577018
-0.047898888660
0.039688061750
-0.014517990054
0.088565194873
-0.099001018549
0.016657513639
0.135997537677
-0.023452521920
-0.022059334307
0.016015369649
-0.001922606354
-0.021549710641
-0.014535749552
0.094783058111
-0.098711699670
0.102237501225
0.101598537706
-0.025908459860
0.186897422758
-0.039820929465
0.081873252687
0.063202077347
0.146389197624
-0.018549404417
-0.033314020861
-0.075820112183
-0.012065292558
-0.029869831981
0.046094067435
0.014168211816
0.071510586538
0.095596537718
0.014234280285
0.064393260771
0.056515145741
-0.004874039504
-0.071105296205
-0.040512386968
-0.096022010329
0.059723101253
-0.038077561469
-0.038438628406
0.075089570312
-0.054845180315
0.040226594327
-0.027124143501
-0.023596851992
0.039790924002
-0.029082797849
-0.118319777419
0.032206661780
0.026824258120
-0.020024842394
-0.087815419653
0.021123597971
-0.011815377391
-0.028424963091
0.077566457985
-0.052991019952
-0.025731103214
-0.148231271398
-0.021285905644
0.026644949583
-0.013624106687
-0.010578437935
0.015226597068
0.073893571559
-0.067154993600
-0.008990169361
0.096470897767
0.047548635061
0.070062435187
0.060961014343
-0.092996056105
-0.041453287171
-0.021972053276
-0.167824841482
0.157481956951
0.096457938149
-0.079099305475
0.066049456038
-0.073030360431
-0.076317205441
0.026951919273
0.042612310369
0.119053498312
0.009362467626
-0.173902485867
-0.131942219835
-0.138180408637
0.033894168417
-0.116929329018
-0.010980237385
0.152871042218
-0.036762669204
0.020111699537
-0.089501823850
0.085968345889
-0.049671170169
0.061696597041
0.019922722200
-0.020022491445
-0.033081686284
-0.009974294457
-0.017649582179
-0.033044741401
0.039958255018
-0.137171410514
0.037362369744
-0.109967097647
-0.085376306368
0.042747964903
-0.057933791777
0.053250753747
-0.108089340750
-0.013645978013
-0.041046462454
-0.051935550247
0.057723320055
0.059348322858
-0.101633182680
0.165114992963
-0.078557899088
0.019600884843
-0.088167703339
-0.060019466753
0.089255829087
0.062414276477
-0.008801962251
-0.005763687779
0.098414509415
0.062788897782
-0.046752471890
0.107920686720
0.100169147118
-0.166402015411
-0.051239931681
-0.021522341584
0.041325547359
-0.009555874701
0.036580665633
0.025038721314
-0.092352107654
-0.011740334291
-0.005482283301
-0.003558970650
0.043128084255
0.036785799071
-0.046986064573
-0.178957028723
-0.101497411544
0.044299145435
-0.140205300325
0.072977287966
-0.052155247105
-0.008372534823
-0.041672980179
-0.043983762202
-0.021830449842
-0.090774598673
-0.073166967597
0.088887989558
0.048892456437
0.083540057708
-0.051601352479
0.004674379903
-0.175756468513
0.013112669913
-0.137958918305
0.133108316577
0.064456883193
-0.052036884460
-0.023318638075
-0.088167343490
0.021630236804
0.002366011719
-0.006124130495
0.197045094336
-0.087685110526
0.009924801336
0.117502022784
0.059693008110
-0.086046641703
0.157732586972
0.011569226197
0.108494718020
-0.001824546320
-0.026164008097
0.016851503075
-0.003000989309
-0.005415500112
-0.093802831351
0.084085071763
-0.012542990312
-0.027358583222
-0.031525171592
0.028301380448
0.025901328299
0.007268190580
-0.109357112587
-0.087571117546
-0.108029938320
-0.001486678592
-0.015884612019
-0.053944912935
0.046970918403
0.051563385968
0.041433592831
0.080228228961
0.001986570468
-0.013832234833
-0.071074734997
-0.038920612757
-0.017361423108
0.018658103577
-0.050684455436
0.016846683575
0.096111136873
0.101830809807
-0.028276206115
-0.025363585828
0.123127793286
-0.030391094871
0.026349395205
-0.016715985020
0.029561202117
0.025826624321
-0.057226059898
-0.059224376707
-0.027829238084
-0.034967187155
0.008695849537
0.043248277682
0.024178287223
-0.049279011524
-0.068516125006
0.068348312972
0.070720312593
-0.109540265051
-0.008029747133
0.030897615853
0.108143779290
0.024059364742
0.012966747053
0.033636757522
-0.032805674585
0.011516027062
-0.058716340680
0.021073684564
-0.044044399559
0.027984211000
0.033919085502
0.121697873523
-0.014167075441
0.032434041572
-0.030662378285
-0.008321765188
0.133839973865
0.032178908770
-0.046740088139
-0.040727638287
0.055853044520
0.101512995976
-0.017999027105
-0.091710174017
-0.128624750187
0.092864949952
0.072208842326
0.022271659022
-0.054542122423
0.053082173341
-0.117822897902
0.063283572686
0.057756428150
-0.060619529516
0.027895916301
-0.028120353895
0.040456048428
0.021112118727
-0.063243422351
0.048062397330
0.056515417446
-0.221793164220
-0.023972501231
-0.009638207679
-0.027317859620
-0.017149905239
-0.020604292299
0.058277282660
0.023239408848
0.076703259703
0.033805759167
-0.026826258017
-0.060786205049
0.135536713749
-0.033361085061
0.085524307760
-0.066870762684
-0.055342858858
0.045280635653
0.106120420674
0.059990431267
0.102637601774
0.000547335624
0.129934988812
0.042363356085
-0.054542581768
0.088634661067
0.001712811960
0.056244597779
0.069030010459
-0.065261459733
0.064083217212
-0.008123391284
-0.012348386270
-0.056275111611
-0.015487515319
0.034369867817
-0.058931974702
-0.037022251996
-0.055297038370
-0.006675243282
0.050993967686
0.038749407258
0.057519521626
0.131468807319
-0.119212580579
0.006938743965
-0.060905517687
-0.064694830668
0.006940000863
-0.037108201855
0.038660892198
-0.054363406996
0.080819316951
-0.068712770319
0.124380554647
0.043776870806
0.003928043328
0.134607288426
0.058101386712
0.041818478384
-0.057741610948
-0.068581404000
-0.081269352966
0.112399251215
-0.004575542528
0.211599218916
0.022260727392
-0.002007241942
0.016732391703
-0.045011743130
0.111625710776
0.004137815079
0.035470065609
-0.073622468999
0.129453786792
-0.030172089373
0.006176083325
-0.014706428366
-0.081166816492
0.127533263094
-0.018912060509
-0.034297256847
-0.026455638296
0.031197156286
-0.024906220527
-0.009828034839
-0.030675687804
0.006553803546
-0.006656445335
0.000002397490
0.005183866324
0.035701572188
-0.068989340612
-0.012382089092
0.024094381931
0.004261907166
-0.044904013257
-0.016366995525
-0.088909132648
0.059718877128
0.025218606246
0.043243015257
0.016202986658
-0.049142835284
-0.068723847698
-0.099166850987
-0.013533644480
0.040410548132
0.128755460123
-0.004337496304
-0.059779090293
-0.022847663983
0.037136392006
0.005375513400
-0.048088404188
-0.119193454561
0.011589406929
-0.002564343805
-0.155211154195
-0.060154840109
0.072977900699
0.043924605544
-0.036968170511
0.043423960203
0.066831891789
0.065193037954
-0.061534373126
0.069166062396
-0.186268381757
-0.082206592627
0.005355989155
-0.060075642359
0.008414596174
-0.008604772216
0.010112696584
0.072002573539
0.009376438970
0.053690672200
0.024760212433
0.046752767336
-0.072500287865
-0.028480597653
0.119467679238
-0.066801011964
0.039077859675
-0.056426417783
-0.104237155853
-0.033120476745
0.036910303136
0.018565612183
-0.044642235364
0.025432269288
-0.008465245726
0.018410890730
-0.057329627204
-0.003752354901
-0.115412083381
-0.142126630547
-0.062028508564
-0.007730437326
-0.019907549840
-0.004406749189
-0.117971290813
-0.037049085771
0.048127263927
-0.050626111847
-0.017771499213
-0.019297553199
-0.019262893228
0.070515694519
0.059027558753
0.017439715535
0.001666757906
-0.027875779861
-0.069272695416
0.087996831689
-0.021705268542
-0.002178956714
-0.103401654922
0.048685695958
-0.014047412794
0.098719034156
-0.042431244871
0.071733901226
-0.077659443745
-0.159785936716
-0.038423875257
0.050310536823
0.025119533027
0.001827739019
0.012571381091
-0.078546095040
0.044269176348
0.125254897133
-0.136114208022
-0.087065659795
0.148441084811
0.064416102884
-0.121815561518
0.074345725883
0.070212673619
-0.097632186147
-0.022444854206
-0.016569181021
-0.028919028098
0.028990096790
-0.036821894814
-0.016328036580
-0.146579167756
0.013583429682
0.045250253974
0.078826504827
-0.092648153137
0.017012140125
-0.068046666925
0.085959593858
-0.001831613568
-0.020086588323
-0.016285401727
0.005421625407
0.040561048132
0.066969388639
0.114553015114
-0.035998867968
0.039667889671
-0.008870660003
-0.005345050118
-0.006141351005
0.014789386908
-0.082236801767
-0.070212694945
-0.040426527440
-0.079781655319
0.010451412915
0.071472803171
-0.130791044588
0.049091698263
-0.057066083222
0.096027713806
0.038460477066
-0.147797059043
0.079829414081
-0.077624598552
-0.011075369261
-0.065151327519
-0.004065713263
0.023904220680
0.018516049642
-0.138918169906
0.037678103080
-0.006327569487
-0.037603340481
-0.070948897238
0.043404056798
-0.069093881216
-0.102911853302
0.197375469648
0.028856870446
0.036837554396
-0.032306312470
-0.101734923387
0.061117707224
-0.056342672229
-0.039093263394
-0.024896263196
0.063140839484
0.097774593049
0.046477025238
-0.092222326583
-0.057246152260
0.023194216656
0.074987299174
-0.055597006303
-0.148734681765
0.131836598505
-0.068311531432
-0.002939212737
-0.016060457512
0.090345787232
-0.017805500366
-0.101949652757
0.131147273032
0.073805539312
-0.058268137289
0.132171283549
0.079190816519
0.060819708266
-0.011745037100
-0.022605384894
-0.179335613775
-0.048694035000
0.127825386739
-0.024620375807
0.003280272946
0.028184102118
-0.003987178844
0.019163030126
-0.011331424909
-0.019320226204
0.001158656036
0.045335334497
-0.068594973667
-0.057212250372
0.026841070282
0.086151010073
-0.015777755965
0.109566483265
0.025473766651
0.030701890084
-0.098988304433
0.070578193673
-0.039899862508
-0.056208588956
0.004558436328
-0.010141957179
-0.022143221231
0.232195812668
0.008818487622
-0.186535169613
-0.091829804561
0.134942883347
-0.069821518617
0.027339900610
-0.135014117474
0.033766618877
0.043868307681
0.066733930329
-0.004993577423
-0.007744679624
-0.064436650527
-0.019026558647
-0.012730479334
-0.033792732215
-0.038123077679
0.041338030231
-0.064478595983
-0.042719595273
0.032075554131
0.004704849342
0.067512579980
-0.024386108744
-0.098058926597
0.001938464974
0.019434272840
-0.001952830881
0.064504447377
-0.031747507910
-0.010128639325
-0.039222079563
-0.083646736202
0.069347092605
-0.025161779580
-0.018883117833
0.057256703657
-0.035868719359
0.055300100159
0.064902323258
-0.001546790945
-0.091827321759
0.073421197003
0.092707183176
-0.032075814547
0.069885487070
-0.028359740668
0.016219008487
-0.024814197834
0.007295792789
0.012619674216
-0.026271760051
0.010109016342
0.079387878379
0.087245392021
0.015255721488
-0.104075845931
0.048029428669
0.023579243965
0.010893459672
-0.065330899724
0.013046658574
0.018881482348
0.052290833247
-0.104096165897
-0.061081222083
-0.058859468612
-0.033485445595
0.004170600892
-0.041331845830
0.025381704611
0.047450179212
0.097048115077
-0.032634384581
-0.160657253831
-0.005932368539
0.009245966771
0.030112272518
0.086913816655
-0.108412278465
0.033043208600
-0.017927481130
-0.000484494121
-0.104823858926
-0.024949631160
0.055973482913
0.103242591865
-0.105495246793
-0.048210169233
0.056869865945
0.014248817363
-0.171909317245
-0.049270816783
-0.097043404204
0.095394464879
0.106053134748
0.008951779658
-0.071175174532
0.107454557904
-0.051979260366
-0.262718513522
0.017531560987
-0.005131738308
0.054743509005
-0.023735752423
0.114134599242
-0.000848458523
-0.035607334861
-0.016363139491
-0.083817616171
0.009635994616
0.118552617519
0.034880821223
-0.002535716797
-0.089769323294
-0.023702856945
-0.030081862484
-0.067507923904
0.002974653249
0.066096797172
-0.083216594642
-0.072053621658
0.005044805891
0.011211951632
0.084887021740
-0.008733183493
0.151046427085
0.103759025146
0.053645572646
-0.063136786024
0.014664015535
-0.120823767136
-0.010756118050
-0.095232002901
0.003817683025
-0.052986708084
0.046014777174
-0.009230941291
-0.154978386037
0.023938290302
0.120149916556
-0.000298553231
0.030169915801
0.049280457697
-0.046336308702
-0.035670799865
-0.017931962894
-0.006941521826
-0.031964738186
0.141039584874
0.031394191422
-0.028364013303
-0.151982643742
0.000294602854
0.037914202283
0.181426317676
-0.007120371422
-0.089457080598
-0.163418531706
0.002414778329
-0.012054062372
-0.093925166267
0.050242663085
0.112441080606
0.067887802961
-0.014855697590
0.002303443270
-0.001049767897
-0.087345098342
0.115697233985
0.082588034053
-0.043608513407
0.040870942806
-0.113903389429
-0.023393453393
-0.076953914671
0.031662962201
-0.002425905064
0.083534003637
-0.030616596624
-0.013676054611
-0.083107240442
-0.082826047225
0.046960500168
-0.021991218397
0.163789745382
0.017187663810
-0.064374203611
-0.102047301977
0.057104336771
-0.041938302643
0.008115072862
0.008855586373
0.006894339084
0.071337773895
0.006999954620
0.101186041370
-0.085682040102
0.098170400698
0.182923088296
-0.107823417050
0.091215782421
-0.123804880590
0.050893364266
0.045363310570
-0.171322224439
0.018141785534
-0.005020267004
0.083708819720
0.177338275811
-0.113079799080
-0.109186827599
-0.010277342754
0.078156714373
0.108179844082
0.086491742003
-0.018844249356
-0.055975534937
0.039871564846
0.134646398538
-0.065716999272
0.111930411495
0.036740455328
0.110556925338
-0.006801610602
0.159877838110
-0.084498162844
-0.124469206222
0.178008257607
0.111040394316
-0.055191462664
-0.050064522920
-0.067373839381
-0.056916258751
-0.029529550700
0.001919695543
0.038918271957
-0.074250310989
0.058187037679
0.105630796424
-0.029924591585
-0.014668340541
0.072145007909
0.069560256211
0.083089018782
-0.061747357792
0.020621813024
0.001680825909
-0.010599543655
-0.170899463881
0.008401691799
-0.020247278750
-0.104506039443
0.071866333214
0.012862546586
0.037697062376
-0.103381664605
0.041511171158
-0.069308269882
0.020346872409
-0.093362983675
0.060542087667
0.043016041568
-0.147954091452
0.114501792028
0.055098124149
0.032907408048
-0.038554628058
-0.068915311783
-0.074142485006
0.043327821814
-0.029426651176
-0.015051906809
-0.033915584508
-0.061073681945
0.010254524706
-0.052796373883
-0.020717819568
-0.004650154889
0.060179411615
-0.021115530453
0.060114995511
0.026346525383
-0.015769601443
0.043161564659
0.116212622403
0.003172750752
-0.171275639469
0.010162061801
-0.014968348137
-0.014958309978
-0.104861037087
0.054004699805
-0.015358325621
-0.015830617913
0.039900529085
-0.004725453559
0.134574728842
0.041192024457
0.209919063537
0.007182311873
0.116038484422
0.008938769950
0.002406428496
-0.037093180315
0.069329120996
0.134700466696
-0.050110797939
0.071458434196
0.084985684087
0.022865348399
-0.163003312978
-0.006431812073
0.042703675922
0.045701832915
0.063599866754
-0.028108327986
0.003266986499
0.064950331452
0.019916395396
0.016248980815
-0.056737195028
-0.084166833040
-0.044292062512
0.003479160944
-0.041463114307
0.037968668594
0.005532354777
-0.006324034949
0.030370238162
0.110984047567
0.065642524229
0.014865765426
0.119587457509
0.081346034233
0.018617763482
0.049892753948
-0.078412542727
0.125596671189
0.005499272536
-0.119018113113
-0.009561148907
0.009000005809
0.093419058192
-0.075838707598
-0.013274837619
0.020102645103
-0.019762576227
0.034668679280
-0.091707313466
0.136605399699
0.100227519477
0.048159781786
0.114339170311
-0.005205664385
-0.064682368641
0.115308393144
0.050266374506
-0.025693883634
-0.055727649817
0.061019940313
0.018623169843
0.121544615772
-0.000941178353
0.024612252118
-0.015522288363
0.025380104007
-0.053826855887
0.021851222098
0.047720996328
-0.043036389930
-0.002410274334
0.060014838605
0.017011111831
0.110332648771
-0.085744158889
-0.003340697822
-0.044842293596
-0.037693327284
0.021767750620
0.066217144268
-0.065049655051
0.000460200985
-0.074088281873
0.043624297327
-0.048641261440
0.076638153108
0.073128703643
0.001829416370
0.045992125923
-0.127902468339
0.048462336138
-0.190341984835
-0.032381936581
-0.026745080904
0.058012371447
-0.136244670756
0.106006704362
0.125170544050
0.042906336302
-0.063036568423
-0.061036026760
-0.051237673861
0.047983383282
-0.006386833215
-0.095979572069
0.055617572206
-0.142128815705
0.028859403027
-0.072264388019
-0.062821156753
-0.080818699144
-0.014864679285
0.100366604773
-0.003440334985
0.039346470821
0.066534420592
-0.057748241420
-0.031015562219
-0.024608935333
-0.007799375866
-0.082813658384
0.054446309062
0.047763568968
0.054677806341
-0.010785641109
-0.011568144159
0.012337698332
-0.016091619995
-0.088020101396
0.001450846504
0.020828423288
-0.116608228062
-0.017360642316
-0.175657057325
-0.008736753047
0.041233520907
-0.028889371686
0.021681247428
0.001674199832
-0.018886733067
0.053970228188
0.109270903440
0.060015649958
-0.047879921990
-0.140697870721
-0.117471168099
-0.065382955413
-0.030541727801
0.012559039878
-0.004563396620
-0.010591280139
-0.046491214108
-0.085049230716
-0.149321041008
0.041183678691
-0.095812620521
0.041491125337
0.001561485700
-0.101500252559
0.157565590256
0.077948320457
-0.046233806432
-0.066884821239
0.026553569716
0.113284363767
0.044715262253
0.082328129397
0.015757347095
-0.029143105705
0.027807199893
-0.005244046049
-0.111473771731
0.099832273144
0.072537085309
0.053655781940
-0.020718339110
0.064550580276
-0.092805184098
-0.019611243074
0.044888430146
-0.022217723338
0.112768989519
0.101502252072
0.031537494430
0.013974964678
0.011724515515
0.131555877162
-0.024331030497
0.078185901362
-0.069762790803
0.026487479651
0.056242214054
-0.052267686434
-0.025807023133
-0.080468417496
-0.085451091470
0.069179376706
0.004027884524
-0.061863050624
-0.127929498622
-0.067850596005
0.068020137956
-0.079350149348
0.063781110164
-0.020574095110
0.020207217959
-0.028091275261
0.017113349285
-0.002165786687
0.043144890794
0.005978523789
-0.082063259321
-0.093927683588
0.007704972643
-0.200723185577
-0.084211830181
0.152465188933
0.094489176592
-0.036566195794
0.081423845614
0.034854530163
-0.004639485623
0.047261658617
-0.110225298256
0.037404189023
-0.018459123874
-0.112077407200
0.019752486529
0.095108742326
-0.050178257333
-0.021604302821
-0.071673705603
-0.056388127730
0.067475288868
0.024078335510
0.063767402706
0.039369143635
-0.027973735500
-0.052083846562
0.047626890944
-0.075543181771
0.066969344310
-0.050588598082
-0.147686409088
0.057444001845
-0.065057367071
0.070418061139
0.084572596757
0.104877277718
0.024098551188
0.028238172533
-0.087747021474
-0.061757934176
-0.004443537539
-0.069256381789
0.007512580251
-0.086436669774
0.059596352364
0.076037753104
0.026041810517
-0.044807641519
-0.015386071482
0.083346820914
-0.087514220765
-0.036251553357
0.113681385302
-0.171411850093
-0.017088286678
0.067291349642
-0.088426682935
0.019765440772
-0.085108056055
-0.082613089859
-0.004859966414
0.149840194264
0.019785717517
-0.040355126529
-0.123963770773
0.144967708088
-0.029770762162
-0.080788422650
0.073240604238
-0.034511976578
-0.098467732535
0.053925363214
-0.032397548142
-0.053478832400
0.070449165096
0.042768645871
0.061594099379
-0.060889618534
-0.004058314592
-0.160202349369
0.035933890881
-0.010089994405
-0.066964362431
-0.125839853992
-0.046532483136
-0.016995456052
-0.018294829958
-0.008576979229
0.035274181583
-0.099885729914
-0.056610090655
-0.096809990086
-0.046985699043
0.096194646400
-0.096514601916
0.088622712691
-0.040715202131
0.013690841319
-0.120645981203
-0.058190748952
-0.095630863411
-0.049481093765
-0.064245914738
0.055029413602
0.088720553097
0.079720256462
-0.038170425913
0.095199584068
-0.011088621714
0.026855507370
-0.028546511896
0.087408153565
0.042914609967
0.145120768608
-0.012711492135
-0.150263425170
-0.121920851012
0.028448910422
0.017079273133
-0.149202905935
-0.018448151828
0.056381264240
0.022679787198
0.019590614742
-0.051567687292
-0.060752056201
-0.050108109708
0.040797032258
0.087227222338
-0.017138666020
0.108222647370
0.033446717358
-0.129800031509
-0.062051475271
-0.011131848411
0.041605951892
0.000181799926
0.034423367550
-0.017011176052
-0.033352739957
0.032650342469
-0.031920237602
0.044060311162
-0.031791992016
-0.035865536083
0.026949175229
-0.006612088398
-0.013195507166
-0.082808936669
0.007603367777
-0.016926204052
-0.088718987012
-0.132187177175
0.111975497572
-0.027100273682
0.058211631515
0.074126628522
0.047464878214
-0.110205122844
0.048606586049
-0.103109838395
0.048525251132
-0.026183110225
-0.112999214793
0.030905232310
-0.052072921060
0.007282538581
-0.151923782998
0.024115355334
0.031378342208
0.099458677394
0.022769980927
-0.058725615980
0.030499228333
0.039677802501
-0.174999176332
0.088993627490
0.000482337433
-0.031915491170
-0.035549950135
-0.026656479611
0.063865656083
0.071219135017
0.010345146714
0.126528435488
0.036267266654
-0.051633551468
-0.107641370650
-0.109418272767
0.044079635311
-0.006749711597
-0.074812635136
0.009993169073
0.013111237863
0.063773216427
-0.239331333568
0.025745886917
0.087089443034
-0.047229731346
-0.004368060565
0.027365055886
0.082446454139
0.084620764621
-0.105848023623
-0.103782681424
0.187380709331
-0.041527161295
0.036545054173
-0.061233434402
0.018196265165
-0.075032528694
-0.002765265891
0.071701222231
-0.075508353103
0.070144945365
-0.098632203022
-0.154506682757
-0.034076131180
0.090200016959
0.013465975731
-0.147123976977
-0.050067456999
-0.072231018998
-0.011026350057
0.078318871026
0.015160169566
0.032902287743
-0.035987821168
0.044726255287
0.045920273593
-0.139701213344
0.024764490234
-0.007405670176
0.030429197375
-0.065922138975
0.031323363735
-0.024849027039
-0.108999172314
0.082595336485
-0.063567838013
-0.023209204796
0.106445613365
-0.028710809538
-0.086577208111
-0.109574223658
-0.010614044909
-0.046555027656
-0.045217659437
-0.021524071528
0.157531626056
0.028437878042
-0.120526068188
0.050546609325
0.109155830330
-0.146930864049
-0.007655046227
-0.018876462806
0.076238862887
-0.050021020296
-0.097828113444
0.158040044472
0.049873599153
0.083876392391
-0.037677282637
0.004200535253
-0.116536305645
0.137001230142
-0.019443402237
0.033421050289
0.060164390322
-0.069639659634
0.054583372542
-0.050259369293
0.086156643934
0.060163135718
0.048364331644
0.068212127484
-0.048169130440
-0.041363095725
0.038713019390
0.030786525733
-0.035062253008
-0.152746693612
-0.073244588113
0.053610706759
-0.026690687069
-0.031844182427
0.033340097444
-0.000966003722
0.096201552159
-0.022205965772
-0.054461489357
-0.128344763373
0.109274907720
-0.003475843962
-0.072121892333
-0.023394763313
-0.052702140848
0.007653933401
0.074015942213
-0.053925317931
0.046240853064
-0.050079760629
-0.020333764524
-0.049269267171
-0.024331400488
0.188369968551
-0.023939684183
0.045631862148
-0.009078356758
-0.129617524177
0.040803120200
-0.017425640639
0.072796202332
0.000335239698
-0.005516232768
0.019040588780
0.096512386000
-0.161877298173
0.205097766516
-0.076959395941
0.026953079668
0.128155827746
-0.025212960649
-0.145177556652
0.006910040133
-0.052359460694
-0.072019332940
0.033604323252
0.058756523854
0.044960466276
0.096527910903
-0.055720537214
0.120031952411
0.127897796940
-0.030770265120
0.071065458245
0.005152488687
-0.099270976303
0.037255073472
-0.035665919574
0.086725368827
0.087279921629
0.020542086213
-0.004987064054
0.000758904688
0.027711102607
-0.044857615809
0.178496484803
0.017824218809
0.047753102055
-0.072126896010
-0.027418698468
0.027662178548
0.054209888574
-0.137334767099
0.043102736274
0.071657577484
-0.006778514138
-0.008298418252
-0.083881402476
0.062610722777
0.083643773788
0.063108248753
0.068164576771
-0.067610611509
-0.095574096729
0.194116490399
0.020972215146
0.022800724366
0.074694169686
0.088690508729
0.024787444657
-0.014618256884
0.014928074783
-0.081202200693
-0.127587612494
0.040825080658
0.119005117952
0.023390974791
-0.054198731698
0.102574151052
-0.071095944720
-0.018414389243
-0.038943702112
0.015152074146
0.031614971878
0.019593423229
0.073374481566
0.095378648211
-0.084490254273
-0.046631982405
0.035006383791
0.065911217823
0.123655891303
0.038407141759
-0.179746840195
-0.018668314143
-0.060366300613
0.060179899899
-0.078580909016
0.047353298312
-0.121916387130
-0.058215772309
-0.118606377528
-0.049019142296
0.069899385465
0.104479782558
-0.008311705327
0.214267065869
0.044088731948
-0.050545756612
0.002575082347
0.027144408527
0.032272972402
0.036460060704
-0.052149823021
-0.061227980964
0.039170593203
-0.075250308727
-0.023743638206
0.067378617232
0.070745468136
-0.041716047740
-0.042769727601
0.059789827389
-0.005836365331
-0.153009483700
-0.090766760621
-0.000689263039
-0.106228284691
0.047670764475
0.023121537423
-0.058934098726
-0.019819890649
-0.056455776617
-0.009511075081
0.082618247314
0.017403518018
0.118513990549
0.034608093187
-0.115219065914
-0.034057047248
0.045724977084
0.034242730589
-0.026876411227
0.031909213717
-0.032096196854
0.071037517330
0.058901459482
-0.089653759677
0.018627007595
0.112276528965
-0.010299303752
-0.128236055331
-0.074511622161
0.076550631920
-0.065376234155
0.044288455878
0.017858195715
-0.111505512279
-0.003261491977
0.103357562756
-0.056931889387
0.038051456040
-0.020507599997
0.046116165158
0.051068864177
-0.074833096494
0.048351025590
-0.050713974739
-0.063988979638
0.182507457703
0.094702006030
0.021241744609
-0.061269114718
0.031195303554
-0.061094206790
-0.002081333933
-0.089493221421
-0.037164689917
0.044423894819
-0.001271490899
0.028355858865
0.011166661481
-0.035145630198
0.013159143135
-0.068310763825
0.002792790769
-0.037394974770
-0.000304676127
-0.045444006776
0.037295028079
-0.002399699466
-0.097651494666
-0.183862362526
-0.024303622928
0.003918887234
-0.123985900639
0.072515597849
0.040175931387
-0.012240873851
0.021041037625
0.068281910549
0.032322353088
-0.125141895335
-0.073630924153
-0.105051772215
-0.009644456590
0.019643566113
0.084243774402
-0.080967892082
-0.071142525690
0.057707088691
0.048101851281
-0.008618257945
-0.005522721647
0.020470429183
-0.009207182249
-0.004129663466
0.010746680322
-0.046401568825
-0.140720666713
-0.064128884754
0.036330742192
0.076763281824
-0.020827830858
0.096146163035
-0.008337513698
-0.024421484054
0.045346943458
0.060074472364
-0.044186738585
0.075562754723
-0.135185558030
0.013730439433
-0.078378434722
0.107811945060
-0.033759790362
-0.036762920172
-0.057312012105
0.152910928575
-0.027567343485
0.025509538913
-0.029177247285
0.087061872320
0.062089650090
-0.021042543371
0.143369327586
0.138459738388
0.032560856241
-0.064361624790
-0.008660264595
-0.000651177037
-0.005889360297
0.012216374231
-0.080262044688
0.098383714525
0.054447603033
0.033296568152
-0.026862873411
-0.086344383300
0.003470482784
0.088856900461
-0.024124515310
-0.058353773611
-0.066846313272
-0.109296601713
-0.048851201046
0.213771689048
0.004825500266
0.046407747365
-0.049624315003
0.009305666620
0.016638010663
-0.011657010291
0.083383406635
-0.077774278148
0.002603385065
0.026295766749
-0.116741227032
0.085540690202
-0.029514374569
-0.073128383963
-0.007462863790
0.126797604027
0.114679302830
-0.037564294709
-0.003528781849
-0.060325577200
0.062251925858
0.072234330275
0.038786815136
0.101468724424
0.051683408348
-0.101713929205
-0.004976851101
-0.077383409185
-0.029561172953
-0.011203850408
-0.017870343705
-0.001969504765
0.045929178576
0.038287684223
-0.106595909743
0.080606165339
0.025497688185
-0.008540062983
-0.051673579058
0.062336702865
-0.099431859579
-0.038848705814
-0.178245504731
-0.014386343869
-0.115197238669
-0.083840430394
0.057896072467
-0.111594915066
-0.021025209511
-0.025925739455
-0.023340886147
-0.020152673854
0.029640629181
0.059383998433
0.054313913413
0.099668300738
-0.021952359064
-0.144232900792
0.070040812094
0.068351683257
-0.035716980778
0.004417872383
-0.176246705883
-0.070373890652
-0.015165965734
-0.052942416121
-0.039442434816
-0.014430494644
0.096824695744
-0.053667708368
0.007930006789
-0.028916202349
0.097147111864
0.128950415526
-0.067166248212
-0.075393351098
-0.003051399205
-0.001792080426
0.079538666603
-0.144855907597
-0.154206264030
-0.004285404424
-0.027902763328
0.012102939653
-0.000553570004
0.041857294467
0.007957691284
0.105398187604
-0.005778732419
0.006382640940
0.125339864841
0.043482882473
-0.010393499391
-0.129663434246
0.087292366633
0.163025251860
0.072633221950
0.059219836493
-0.023763356851
-0.017720482727
-0.027647665628
-0.018157405985
-0.068242686001
-0.266348967265
0.059275219753
-0.009808257078
-0.047417896873
0.035512280465
0.144357932470
0.013133085596
-0.035435904029
0.002188896946
-0.016391148602
-0.010048602707
-0.068269847207
0.025893965484
0.062711785826
0.084416407813
-0.027241977206
-0.041884555706
-0.028675029069
0.000622188852
0.106954611332
0.169796642005
0.059121610994
-0.113183022319
-0.054553029259
0.049035084906
0.041631880300
-0.036973304443
0.023455646941
0.081707988153
0.140357175293
-0.057013461308
-0.077346302146
-0.018110973706
-0.055741862028
0.035910834282
-0.053847574279
-0.020723835532
0.055958390957
-0.034578943091
-0.060850664549
-0.034307083194
-0.223679509276
-0.064174385382
0.026093113143
0.027596665476
0.056737925085
0.038291092117
-0.078301928408
-0.093713208268
0.065430411187
0.011345274704
0.051845446320
-0.083206190938
0.045028847491
-0.148472151243
0.002965077961
0.086394232294
0.019942430005
0.035472185012
0.109526855710
0.022735422087
-0.028135548746
0.026391440009
-0.070547473812
0.019306250084
-0.033284897071
0.036865981800
-0.094142774311
-0.007365794246
-0.121158175895
-0.102815991951
-0.158804208094
-0.046821265372
-0.031768854350
-0.051254851432
-0.006958520763
-0.015160594018
-0.152778035357
-0.211686475169
-0.029992341706
0.003927078423
-0.062042774994
0.082714131350
0.046924696937
-0.159409871177
0.088172973061
-0.010457917492
0.025285280516
0.143254647134
-0.048583981331
0.038222450608
-0.019746203334
0.064938251634
-0.007231260686
0.035427032128
0.161490818655
-0.004534680151
0.069631276687
0.058076008766
0.027623067120
-0.004260649131
0.039735314933
0.044959943794
-0.011580635633
0.103444029734
0.038966660167
0.177263514641
-0.066217408420
0.128562837309
0.059317629526
-0.074980403277
-0.034207103119
-0.006311006942
-0.045118799554
0.036929921804
0.019250856799
-0.003031399107
0.122861513377
0.009544268750
0.032177583198
-0.013617749288
-0.090512094260
0.008472740315
0.024344539350
0.028567719386
-0.032395259891
-0.036320902665
0.055628045201
-0.082268982509
0.035381612907
0.076043438936
-0.034485510114
0.050161285698
0.011785669322
0.003033809360
-0.044393400242
-0.046359609551
0.041966649408
-0.043723099696
-0.078527573231
-0.019899593333
-0.069221369227
-0.119597066063
0.039924073505
0.016329060432
0.091118040168
-0.013864235925
-0.063991838498
0.068308805033
-0.023115762542
0.025122771722
0.056308357137
-0.049884926961
0.066508167645
0.078040657248
-0.077473929044
-0.035409589036
0.079484336274
0.028559298003
0.129429756664
0.084766688054
0.010359719567
0.007783942763
-0.080888439876
0.131370291581
0.129194186670
-0.017815080028
0.126373964995
-0.035472102767
0.000059337937
0.090049119622
-0.070665206193
0.065289098126
0.034790907344
0.054607324729
0.144900222221
-0.022046153286
0.031691552407
-0.040501049850
0.096417510884
0.007911880060
-0.088329175692
-0.059314661523
0.060064369026
-0.079807438270
-0.198074641810
-0.041191630399
-0.010089598334
0.037140398977
0.041327090073
-0.096441416534
0.038240755671
-0.030450939490
-0.031298282987
0.069164137244
0.016044274646
-0.013953773993
-0.047884820676
0.007042671101
0.002508998048
-0.010668280344
0.010493198212
-0.069156611546
0.021954019099
-0.056023860381
-0.125958887375
-0.040545574720
0.084621671222
0.046463447473
-0.040023248607
0.031549047230
0.047560287381
-0.052299577442
-0.029909862780
-0.235517903437
-0.091896696251
0.006658904395
-0.071132044490
0.073846342971
0.060836769430
-0.053303834913
0.020584114386
-0.011404123646
-0.023772588148
0.121302249712
-0.048335821082
0.023353272188
-0.076101238599
0.061239612239
0.118285579100
-0.046379163694
-0.064316903473
-0.074241371287
0.065843976529
-0.083960538471
0.035881197158
0.016814601445
-0.026713283097
0.114229385506
-0.030519344515
-0.022533887382
0.154735902720
-0.116786374986
-0.006885339987
-0.056385768210
0.107299590624
-0.049071677694
0.142467301702
0.012200862808
-0.029169560195
0.033506496178
-0.020938718264
0.039974626945
0.042298476260
0.078599574981
0.035095773831
0.059481921039
0.131269305616
0.032281483864
0.006504609000
-0.095185885565
0.078932340879
-0.182306067101
-0.108177161253
-0.069072584346
-0.064653420989
-0.182649333885
-0.019834120229
-0.024795525545
0.070397668674
-0.036379235775
0.105812681527
-0.094193873971
-0.031460461432
-0.012128281822
0.051388521620
-0.004624813656
-0.087098474911
0.002257637014
0.000888038806
-0.022371906781
0.044339072641
-0.091936022431
0.060923486492
-0.014687483678
-0.123996791364
0.050074103412
0.021163713765
0.039001176825
-0.105620695389
-0.019277559251
0.059016366392
0.203966626317
0.000844736484
-0.122443676697
-0.038220429435
-0.014713683460
0.049733219960
-0.021606188188
0.165811717541
0.038727568215
-0.035656507653
-0.024614014678
0.110722824312
0.050408344409
0.000815174590
-0.128663315364
0.014444810822
-0.049210439999
0.034162067833
-0.079246587784
0.007559350314
0.039779044352
-0.051244612474
-0.004096115148
0.104596678541
-0.074061498660
0.004606462341
-0.089652363785
0.021961759790
0.035562537830
-0.019804932799
-0.171210599483
-0.037097622396
0.019930007504
-0.077778248751
0.131248302094
-0.012887795035
-0.035738237980
0.004465826759
-0.060644520323
-0.112020527909
-0.073074052011
-0.039479515722
-0.167528859782
0.028541933990
0.044502043263
0.016920414108
-0.040515613867
0.054608298809
-0.062668669442
-0.026398115641
0.081538587218
-0.108342633914
0.080805727670
0.052980135176
0.124003771360
-0.046726902214
0.096214072292
-0.018613598433
-0.086752737380
0.072566800506
-0.066453760764
0.041030069354
0.005140680263
0.037166869471
0.069090942653
0.083559689820
-0.115827865692
0.066347094565
-0.077976781108
-0.059606657984
-0.006593697941
0.053120355964
-0.106806022551
-0.022592868585
-0.111277810886
-0.016153529447
-0.042469409316
0.014089920822
-0.015410286782
-0.067979514013
0.092900613750
0.016383970618
0.014584128408
-0.079960184131
0.041739387973
-0.023838534349
-0.072059170079
0.014821132811
-0.033334364165
0.112449603597
-0.077987771865
-0.033562005831
-0.048351387482
0.170882630710
0.005928357296
-0.009580509357
0.003038912959
0.130970196741
0.081983281718
0.048303021982
-0.009310126654
-0.017962892312
-0.028963776392
0.065828159767
-0.169786124108
-0.052780485102
-0.084083409996
0.043537873564
-0.189561461635
0.012292586136
0.064213141949
-0.033634246169
-0.020021997714
0.079757133398
-0.141536820945
0.022098272991
-0.011309210183
0.008962981205
-0.034638180878
-0.011267925794
-0.040532359268
0.044345855297
-0.000117841203
0.054140136881
0.121468358325
0.025300468117
-0.125846412094
0.065458122319
0.032958419781
-0.151772892840
-0.047833251129
0.007670398801
0.018627400649
0.051226973153
0.083291072755
-0.080022510748
-0.085522532204
0.095530348635
-0.025960803769
-0.014589292305
0.062535659764
-0.054532962038
-0.010587456605
0.100526266305
-0.121701555691
0.059855686247
-0.012359388912
-0.062640254811
-0.057141777995
0.083593698358
0.023732868641
-0.020718643094
-0.065185177676
-0.053779499300
0.020754947964
-0.053178147277
0.000239338841
-0.054333713024
-0.130122328090
-0.195091574908
-0.078086212757
0.015429432770
0.056989478549
0.018113943388
-0.081906155415
0.051249724295
0.099670834945
-0.142596018761
-0.036826756619
-0.004625235247
0.067946453004
0.044625499253
-0.001912328454
0.084701594915
-0.006254603010
0.031483473287
0.022018306034
0.125378143723
-0.020241451464
-0.021265236777
-0.045667547191
0.066401333880
-0.102984744613
-0.030195715706
-0.005062337483
0.056868030645
0.056224304414
0.013202191705
-0.091139756618
0.036021717510
0.129154153545
0.127020195466
-0.128930619466
0.016788612231
0.036096609222
-0.044584046768
-0.122627077166
0.000639975127
0.079180753400
0.140881850092
-0.061763798832
0.002309182718
0.000238008163
0.039914602846
-0.193142530146
0.031513471468
0.021660559456
0.065124634996
0.070243455032
-0.092492088295
-0.007432523307
-0.022317597007
-0.065339985776
-0.071343341530
0.076311410142
-0.068918290346
-0.030432329355
-0.009678453420
0.072596747644
-0.090394168222
0.019613166353
-0.022952583931
-0.097102787728
0.011000474831
-0.027576953349
0.042941570540
-0.062055083428
0.049126885680
-0.013952551836
-0.067996885573
-0.103358664602
-0.024284826078
-0.056402136362
-0.022802277511
0.024975334370
0.165864109349
-0.023933214292
0.010459743518
-0.098490195799
0.023487097079
-0.080756349531
0.107903085509
-0.073730079098
-0.073191028752
-0.152729606187
-0.011328212964
0.031550510287
-0.126685384980
-0.003247627445
0.048562160309
0.026159394147
-0.020206390659
0.053905932299
-0.112442152335
0.054376319974
0.019154799211
0.025923352975
0.062344650975
-0.034552300296
0.040672801568
-0.073434242887
-0.059001531628
-0.002600576068
-0.032009970500
-0.071194895575
-0.025386593473
-0.083483765318
0.051002182309
0.101837368469
0.038410853664
0.090649308648
-0.021792843743
0.021888461266
0.041954952899
-0.020223422068
-0.088083655300
0.051127736893
-0.155730144573
-0.109838930891
-0.142361042229
0.072265491047
-0.104934659381
-0.049573626290
0.031465833078
-0.004153989610
-0.122547143677
0.017476834183
0.050913921122
-0.051838886772
-0.023195099572
0.085637899121
-0.050412995928
0.035387426130
0.104853431004
-0.006228929836
-0.028008611383
0.023291139362
-0.088251424742
-0.028414745691
0.103832543178
0.005023607324
0.034027947650
-0.022077349819
-0.036084130571
-0.071527617171
-0.018133092106
0.062368738472
0.015101564447
0.092137982273
0.059234452141
0.028452244679
0.046077489623
0.087740196873
0.126894023741
0.057447517349
0.029973740535
-0.069380174476
0.001275303286
0.076921259553
0.034770866668
-0.078403689215
0.054471618577
-0.028293118263
0.090524959263
0.069986383509
-0.078101182377
0.060666703881
-0.027351923359
0.031055263581
-0.064055549418
0.054771819864
0.033334785877
-0.148883243511
0.019431452838
0.028764001484
-0.059870621668
-0.032658369089
-0.031612434537
0.117082665196
-0.066429106417
-0.026453525764
-0.032839651167
-0.164578802200
-0.032240293449
0.010233700129
0.097087482484
0.057347966773
-0.026113256728
0.102195707969
-0.040903835231
-0.057277722318
0.118352312261
0.023622016051
0.022357696203
0.017713327514
-0.121341619623
-0.043919751462
-0.038249618463
-0.017502016189
-0.028338832489
-0.036436529769
0.001646959929
0.076944700553
-0.089677737676
-0.056932344347
0.107062038462
-0.047198008156
-0.049587835014
-0.118089316928
-0.041599692476
0.057130585372
0.002785111826
-0.012455463257
0.104703862732
-0.058118429250
0.015846804339
-0.086932255574
-0.136206730690
-0.021618336807
-0.018370172597
-0.020698131098
-0.024375777402
-0.011258914123
0.147182697236
-0.001635458287
0.016379791978
-0.096777279232
-0.057661430499
0.001830779599
0.005873060991
-0.066594210633
-0.015833295001
0.011911920790
0.068829247081
-0.128135683344
0.100529313078
0.089690592456
0.092075200593
0.009654663532
-0.040482694322
-0.012842439674
0.071976844224
0.088199825415
0.098769255819
0.047628044079
0.043626339568
0.085198259903
-0.014598403837
-0.031663585935
0.081492993727
0.043803295310
0.092123665470
-0.171949039226
0.087852511133
0.074065111001
-0.037893177601
0.050053985727
0.019307363555
-0.115398458900
-0.025063903498
-0.010373719841
0.022859350058
0.052671924050
-0.051314546253
0.001312079391
-0.050064328712
-0.048473042160
-0.159006210826
0.023276709143
0.013866162373
-0.137592823250
0.016353071736
-0.065725231583
0.007334872508
-0.059371750319
0.018711509872
0.017535324749
-0.037067611693
0.085519249726
0.027961895682
0.017740016050
0.015046075656
0.077604316163
-0.101378023905
0.086604416311
0.195026877731
-0.041056759817
0.012529031093
-0.021081216641
-0.044338669980
0.082926174984
0.109308324593
0.011773058631
0.047323193340
0.032378642164
0.010749711996
0.054710056004
-0.109933358701
0.078403239622
-0.052983452598
0.023448005421
-0.050745649249
0.027920840772
0.073634235944
-0.100130960748
-0.132835340734
-0.105161959535
0.028595754833
-0.020855682600
-0.053480423084
0.008746580329
0.000816851644
-0.054253332640
0.042365350673
-0.024880238497
-0.004261239745
0.099894818803
0.022899163930
0.006296719312
0.058853114999
0.112388500180
0.115430947529
-0.120751779461
-0.056471042438
0.009202787080
0.025771614052
0.069437121846
0.143821199815
0.070709391163
0.037984806332
0.046107542884
-0.026001146133
0.017891139664
0.075416365855
-0.035012772111
-0.033914072983
0.031881414528
-0.071536672053
0.080173512061
0.072598697750
0.063759187742
0.090874297492
0.004685605152
-0.059756991295
0.055764985345
-0.004871386517
-0.045999523555
0.067674699144
0.003290059284
0.044647122961
0.171805675573
-0.026176731196
0.012363691509
-0.002828041673
-0.012191981475
0.092300687984
-0.035414614398
-0.068673399299
0.043724134852
0.171299664426
-0.042861487638
0.110336173559
0.058587691645
-0.105887796674
-0.021034921803
-0.155929430814
0.009673740541
0.112866326959
-0.002484365385
0.000227197758
0.001401284417
-0.096171564558
0.145757796265
0.076659641107
-0.063707480110
0.122127914162
-0.009933042989
0.048709751993
0.106000944843
0.000701052140
0.013415015397
-0.117678589710
0.000755261428
0.056459675629
-0.042588063894
0.002267620178
-0.042133401499
0.026874300002
-0.018235514592
0.059342984810
0.003075393182
0.059257782327
0.009658401448
0.016042278651
0.002997492972
0.020662568857
0.034174104891
0.027212257605
0.036863909277
0.126324910098
0.099489938846
-0.030417246402
0.168178103559
0.022584661744
0.018376871278
-0.024366543068
0.011184126267
0.001556494288
-0.174440404262
0.066683383503
0.062177166613
0.079363860407
0.066324547942
-0.085851241511
0.016225572723
0.008355864466
-0.007096951328
0.083318372882
-0.040239225725
-0.007960020990
0.051969295426
0.053886088620
0.051940828877
-0.203776856599
0.016390513128
0.015376360982
0.097821383921
0.048688549416
0.023227045783
-0.051499028055
-0.095456864321
-0.035094101343
0.040010631443
0.133539008171
0.019664243757
0.167482038101
0.009260895978
-0.011799278212
0.032537415717
0.013358089730
0.027402526033
0.012819598678
0.023391744579
0.024000634517
-0.015056822431
-0.003168433665
-0.032350745348
0.035251494718
-0.153459376195
-0.067208431010
-0.000436284914
0.010190192176
0.071759541522
0.017500552063
0.089926880876
0.014579291384
-0.085366463496
0.033565822622
0.053100667461
-0.105358031149
0.041245502372
0.127806005517
-0.017816439319
-0.071347480519
-0.068833687850
0.079911183313
-0.020904838230
0.025891218273
0.001398645435
-0.018959131955
-0.001354349579
-0.072260418359
-0.068062699643
0.014144310550
-0.045474742688
-0.072794136861
-0.112280449971
0.133967188897
-0.008998494686
-0.001235182125
-0.051111741579
0.068439212216
-0.061235488390
-0.162329996967
-0.094195295241
-0.054809607072
-0.052489460967
0.043620605161
0.074402921465
-0.082352864385
-0.064361631112
0.044797920604
-0.021909181826
0.095003813831
0.001197605594
0.086563005534
0.031011469997
0.012287377946
0.008920752600
0.050065314605
0.053892086603
0.093560294704
0.052018488979
0.112783171889
0.003014197392
0.027773150740
0.026243582326
-0.097677983917
0.128727651371
-0.067124468924
-0.006200815091
0.111823098233
0.005294998852
0.103924184271
-0.035038008104
-0.000680892996
0.007126215499
0.136778835770
0.001342479182
0.032264541871
-0.082819488453
0.029897423657
0.053813939887
0.065191367866
-0.059948299131
0.004166258991
0.061687153825
-0.090076846492
-0.038917739732
0.022250816697
0.036432341851
0.078388606422
-0.042098302428
0.015169371155
-0.071118920317
0.122771468301
-0.048630961188
0.059300387465
-0.015879689432
-0.011365247547
0.008385687729
0.009274011177
0.110795165331
0.050775494138
-0.004122933020
0.022603955254
0.030054674556
-0.006761852858
-0.078319961088
-0.111490772384
0.104107414884
-0.126586261319
-0.098231467176
0.093132690278
0.045845303119
0.035814658439
0.052178085238
0.069622538651
-0.022564799358
-0.002470493165
-0.028633505315
-0.029212224547
0.009828523654
-0.089069222652
0.189879319727
0.064398049295
0.083208499975
0.153740282956
0.078608997126
0.019098656386
-0.006231995091
0.037991572231
-0.084269884241
-0.078055637830
0.116206854526
-0.051215757398
0.052949838466
0.021880557508
-0.143138600074
0.063094941649
0.020730495545
0.004339909811
0.061773668280
0.002578530261
-0.000160789699
-0.075531883335
0.093276702670
-0.081254125050
0.156294325642
0.003898421517
0.006642718666
-0.039381599103
0.077557544740
0.120039510113
-0.060838078215
0.036189255043
-0.076081219609
0.011998271308
0.046368121240
-0.040278681211
0.094961814116
0.007865821668
-0.069148028206
0.014334858850
0.059882032491
0.042462086445
-0.033564648169
0.118792607592
-0.121252773178
-0.031881080522
0.026318144500
0.038645850588
-0.018160100421
0.099852217456
0.000575239494
0.043163153991
0.041810953586
0.073323830548
-0.035910422965
0.000736991879
-0.092650023971
-0.083580408117
-0.061059801805
-0.094544228318
-0.045945327903
-0.154132950417
-0.064520917645
0.075293109099
-0.056602021519
0.081615993176
0.115433616308
-0.087925972773
0.104207351706
0.026439405628
-0.004166524037
0.084173757697
0.001927944676
-0.024812999015
0.146142178606
0.016200599371
0.022866707447
-0.007613609394
-0.076616859763
0.052136641893
-0.034084824098
0.042496338330
-0.074256825152
-0.017629417342
-0.137036543018
-0.101917359287
-0.089405327307
0.044906725192
0.088005252547
-0.035578357976
0.089228127216
-0.150155824352
-0.017212550650
-0.082402188801
0.081120535011
-0.077064683757
0.001926049519
0.021584452742
0.078485771639
-0.077962500036
-0.042778629444
-0.033834073442
-0.061864945804
-0.037372579039
-0.070625259797
0.005449886979
0.023918329617
-0.059778276660
0.070906060214
-0.024237190615
0.087157220538
-0.106635510939
-0.059187255870
-0.004633390638
0.043565040513
-0.004222388507
-0.027964621628
0.016590361988
-0.017985960537
0.001424282617
-0.032057009971
-0.003321580198
0.005649299115
-0.063886595896
-0.055789668754
-0.035094928929
-0.018508796098
0.074380459476
-0.037848015610
-0.071132105358
-0.076630693830
0.109497671558
-0.145946454768
-0.035491683504
-0.026628213647
0.063138648072
0.041047197296
0.029746835298
-0.112343028983
-0.033457101153
-0.042500095632
0.007103883624
-0.002479271749
0.068720865825
0.015831499706
0.023371970768
-0.061283189961
0.034994220141
-0.016866117528
0.060012905578
0.012944410039
0.020356974950
0.037086645647
-0.091274183456
0.035109841616
-0.015396460850
0.056515112671
0.015596562887
-0.009931321068
0.130642927598
0.082976892598
-0.100302776513
0.074528330598
0.134787216042
-0.062392470796
-0.021700668094
-0.014698304055
-0.102203208213
-0.031482161429
0.038888026706
0.043715842170
0.025220603677
0.078084484280
0.064989444630
-0.052416753782
-0.111664358106
-0.086331717486
-0.029192729104
-0.067547990526
-0.081367591745
-0.098404513129
0.006888482993
0.033763854873
-0.100023785365
-0.047549897266
-0.001934765593
0.098746839169
-0.045789009533
-0.098685048235
0.133395012058
0.062994111955
-0.005936341801
0.083269187627
0.032416334635
0.049058383154
-0.013440699937
0.049180980909
0.034169590251
0.023399142162
-0.077254298757
-0.060844269796
0.044756110326
0.037307315505
0.071612598918
0.029323609226
-0.128097962981
-0.094322470037
0.094408253983
-0.075117057739
0.037896312348
0.059600204940
-0.134757180328
0.007211997843
0.064134831263
0.004087983877
-0.039567463447
-0.034814997035
-0.021889091509
0.046680583607
0.071975642273
0.032037710727
0.002716370545
0.037909203067
0.055043603241
-0.001969057315
-0.059171174633
-0.005669883595
0.001474293822
0.053794726234
0.058771339414
-0.105344795360
-0.062003656480
0.107269531068
0.128298734750
-0.102608545509
-0.034807442180
0.118878376220
0.050511358068
0.082070627981
0.049969035059
0.120574864222
-0.030120383177
-0.102523412777
0.027315401419
-0.014964375128
0.036682719625
-0.044708667624
0.046852783723
0.020792781821
-0.078764574823
0.023327360222
0.045704357037
-0.005037909780
0.039649130219
0.048294666221
0.032802160176
0.086413312049
0.036934889731
-0.017172269334
0.058041190168
0.025175510783
-0.009602149545
0.062261311770
-0.020684385714
0.009395661173
0.144917583342
-0.110856346053
-0.015587706602
0.100840558565
0.069057752177
-0.014548229769
-0.025569043432
0.114847529754
-0.028314456870
-0.131955333900
0.010495934937
0.004452806426
0.027176226444
-0.009828745723
0.018622731416
-0.071773553234
-0.000058465182
0.143421286858
0.005584412789
0.030936127456
-0.056912136878
-0.020650232674
-0.078849719714
-0.038456510775
0.133565737325
0.023822595431
-0.104656774417
0.033698573829
-0.033411019779
-0.010628452947
-0.017196765939
-0.056470534091
0.020904968049
0.011661537873
-0.071288973693
0.040785345241
-0.118132553366
0.069185420573
-0.007949481862
-0.101479853580
-0.041260589968
0.070621294239
-0.018200781315
0.048377740647
0.027541793917
-0.104993251491
-0.078935114450
0.037136085337
-0.109411463846
0.048638170653
-0.018558508374
0.024902450466
0.045910733394
0.031522217535
-0.020411593263
-0.142495192601
0.085115913049
-0.038003319836
0.059037549700
0.047726444207
0.060613527326
0.194536069783
-0.093665488953
-0.186467467959
-0.077387293569
0.062388459093
-0.077624574195
0.050895140770
-0.047945360774
0.108574873038
0.032628091684
0.014643288079
-0.003421550891
-0.030079221445
-0.075956894290
0.100094738274
-0.015222071014
0.024579989355
-0.006102870595
-0.043115301193
0.077862675112
-0.068606826466
0.073931847401
0.036111220650
0.067116483664
0.031415541363
0.041788184223
0.066903483790
-0.014977387899
0.002952151348
0.017945715566
-0.080792423771
0.049794571510
0.022447727014
-0.110765301312
0.109769944246
0.004133512932
-0.079673903240
0.006859432321
0.025048029972
-0.067669578078
-0.001748848089
-0.055969673987
0.054982967199
-0.089457203544
-0.022459071280
-0.127367049092
0.003912905023
-0.013253345358
-0.102801522444
-0.017305199401
-0.011350854281
-0.030429927969
0.097805972668
-0.102249756536
0.182301433055
0.112387806028
-0.024122589722
0.005171836868
0.050273997035
-0.014743644819
-0.106862955038
0.059756676272
0.026677201586
0.054213416397
-0.031272632620
0.111547159971
-0.016479548751
0.022401730320
0.025416954577
-0.028951204118
-0.035870089511
0.085504988057
-0.003967033017
-0.042229635809
0.046611201495
0.038452814402
0.059894963292
-0.117722906711
-0.092717368430
0.020055498395
-0.018319102953
0.162042902557
0.096300172934
-0.124769919656
0.033999898343
0.126169660219
0.081701274602
-0.052518282621
-0.026989332191
0.054347714728
-0.090208454547
-0.039023406216
-0.090284280349
-0.044044191552
-0.049842832451
0.032422720556
-0.065439730900
-0.052959330906
0.021057306104
0.031810922906
0.060759918091
-0.142301640796
-0.088293657079
0.149133950078
-0.021864452573
-0.009644888513
0.047274790339
0.078382495429
-0.042812928408
0.046994542158
0.029617521252
-0.002491661703
0.016246208662
-0.028058430124
0.133127363238
0.090452593217
0.018658562534
-0.012009513405
-0.068149869574
0.077729153085
-0.073629554982
0.060179737807
-0.094237049925
0.047849303206
-0.125757388945
-0.039791186491
0.043096440130
0.085276728756
-0.010444966017
-0.079332941396
0.129797029824
-0.043458200147
0.100898654677
0.029877406033
-0.144402455496
-0.017437717389
0.000012297089
0.062145068079
-0.025600543885
0.005495287044
0.003804760097
-0.066496383741
-0.078798703178
-0.081648741616
-0.093704014080
-0.007158774185
-0.002033011767
-0.063818980174
-0.040610427327
-0.040481517159
-0.026041803030
0.063760002068
-0.005504266356
0.019720485240
-0.078684894471
0.169398119906
-0.031200765715
0.028878505428
0.140033064830
0.039413553282
0.008735356224
0.007192964847
-0.004750769667
0.013199174507
-0.077182630316
-0.013884691592
-0.110017106488
-0.031669510549
-0.029246533598
-0.036223369628
0.012286602946
-0.011503495978
0.069568480236
0.052170212709
-0.062560733325
-0.047046026735
-0.062999232490
0.016697111760
-0.020348015751
-0.047739562918
-0.036268119291
-0.084665753159
-0.057062825571
-0.013014322245
0.008910721274
-0.013468267461
-0.125366144815
