# Supplementary material for: Statistical test for ΔρDCCA: Methods and data
Source: Data Brief. 2018 Mar 22;18:795–8. doi: 10.1016/j.dib.2018.03.080 (PMC6103976; doi:10.1016/j.dib.2018.03.080)
Supplement: Application 2 [file mmc2.zip › Data/N1000/PDF_1000_n16.txt]

-0.051018276875
-0.050161959286
0.068038568050
0.087992102888
-0.002328963002
0.029500641782
0.089177579376
-0.024513523224
-0.064190883789
0.125844000227
-0.011199480169
-0.091889332790
0.048638703494
-0.040426192422
0.069764835186
0.067100590936
0.055763899872
-0.142988310476
0.010039106719
-0.010245999397
-0.083588962013
-0.043862294612
-0.007594531665
-0.047688551004
0.063837056838
0.012313474684
-0.013035290062
0.028838153311
0.088000145589
0.038036765052
0.010642480912
-0.018574471468
-0.047105890959
0.146462436037
-0.162961965863
0.035423865888
0.041786637240
0.060092168337
-0.031715266116
-0.076799857791
-0.081756277685
0.084321714574
0.000037480327
0.077732098464
0.085850897520
0.046218504039
0.020991581919
-0.024809071991
-0.075119549105
-0.081470669427
0.026234789596
0.071526493471
0.083649824341
0.013105255049
-0.039708260994
0.167253404731
0.151673321101
-0.017567856047
0.046078361705
0.023383291569
0.081317359675
-0.048477076163
0.046758567542
-0.046427117851
0.048143354967
-0.157060101209
0.029014787110
-0.076289958109
0.048162970032
-0.014980819755
-0.092694542482
-0.048694942573
-0.019864753567
0.087328523070
0.069504447018
0.142934480570
0.007420821253
0.018308802496
0.006834366704
-0.041964285636
-0.097015416713
-0.111723958605
0.001122782097
-0.019051822425
-0.013410700210
0.086306793103
-0.121544837178
-0.005930678491
-0.110936976805
-0.044978486825
-0.000654801701
0.033496646032
0.025692857804
-0.009133373763
0.024393136855
0.128344808383
0.046433471187
-0.069205504969
0.056039506521
-0.034820157247
0.018337738713
-0.028565157203
-0.101103190962
0.033321040821
0.063431616451
-0.034332741995
-0.128492185460
0.087525572985
-0.005222834445
0.064752795407
0.032695176705
0.081344093456
0.004971341554
0.111000241814
0.052661673105
0.066559426667
-0.099488666908
-0.083557036772
-0.015093657944
-0.038771023127
0.012308373375
-0.047670014203
-0.075647446905
-0.005267435757
0.006049642812
0.048207058073
-0.150892446892
-0.025827905138
0.036455301490
0.102638525560
-0.062851408597
-0.051810422812
0.043772355409
0.042708220151
0.052125818335
0.000489255553
-0.019590451725
-0.004910204622
-0.061060438135
-0.096591300666
0.138497324991
-0.002797408028
0.153045132084
-0.050547464751
0.016901009447
-0.037374985374
0.027271806952
0.017312219723
0.028458192001
-0.002249625193
-0.049520956150
-0.067123365506
-0.014117889756
0.082673743589
-0.095926440393
-0.020597646752
0.002054160296
-0.018510511300
-0.025570782774
-0.016723602288
-0.003540691828
0.044281003449
-0.025406298538
-0.004404090327
-0.112652288468
-0.061467161137
0.033601397765
0.176183796559
-0.067031540682
0.036196895501
-0.087960611789
0.007799291160
0.033317426129
0.008940613195
-0.084739014568
0.058496245768
0.088170501761
0.006545584786
0.005220397840
0.040007768692
-0.006741866544
0.037280389160
0.042854574311
-0.010310490546
-0.012022176075
-0.010576394848
0.081998137503
0.097735569021
0.038807875757
-0.105361999764
-0.080816311937
-0.002753203827
0.012580521492
-0.048474566031
0.010124594801
-0.024193360135
0.115899665837
0.030163770062
-0.070315538829
-0.006494517730
0.015916577578
0.022499450225
-0.024135392770
0.064837111511
-0.023607723527
-0.121173147895
0.028187392300
0.017855247408
0.080244690807
0.014115208074
0.017552553160
-0.171695695025
0.003875748519
0.069685662680
-0.015456962410
0.030887135655
-0.073532180624
0.006321617910
0.021652397782
-0.111113194371
-0.037962806285
-0.062820964943
0.123438104518
0.117039139324
-0.005029563799
0.065357511705
0.008195110644
0.005974772590
-0.008660702433
0.035530718189
0.024016083101
-0.053283828299
-0.060897520052
-0.058274177168
0.007890807569
0.102519057344
-0.130350790793
-0.090532311964
-0.029377644221
0.034980191729
-0.146952872566
0.113545951342
0.031556389920
0.037073087831
0.086633106422
0.009254217863
-0.028925740609
-0.002438392400
0.098096728079
0.059477241893
0.060844228551
-0.044146454981
0.023796375737
0.058416947018
0.059328053070
-0.003956836006
-0.061498782997
0.095375436634
-0.084693840535
-0.045949320120
-0.059224170154
-0.149995674562
-0.035897069951
0.148830253093
0.060256717657
-0.005781250672
0.205615557658
-0.006589927831
-0.000738523592
0.013387631544
0.142614893981
0.031955179130
-0.088235923738
0.045986217525
0.042777361679
0.095418667562
-0.086070885551
-0.072499352222
0.133713758043
0.010833790219
0.111432586883
-0.035820179567
-0.021953836828
-0.003975644598
-0.005938735528
0.040575008947
0.095055475752
-0.083544022664
0.006754590118
-0.030054849264
0.003391928488
-0.053826118174
0.025676804113
0.039871722676
0.071568355199
-0.070754876568
0.043271991268
-0.054057797978
-0.032290793246
-0.022028531516
-0.039530236879
-0.012197463164
0.124850855405
0.025513403871
-0.070223126099
0.050128875526
0.046036322699
-0.010474075369
-0.008864995810
0.034797751723
-0.104373144182
0.004243945543
0.048429493546
0.099163905938
0.010783936097
0.090949437987
-0.048548010469
-0.025007033786
0.151620680847
-0.003460516807
-0.076506747562
0.016461561632
-0.007869392475
0.079270474653
0.051628224326
-0.057495962639
0.031817091874
-0.071325244935
-0.054022802702
-0.007817161289
-0.011126379107
0.051281357244
0.043719507764
-0.056620122929
0.032482125050
-0.096824953332
0.080701050355
-0.031357053868
-0.009096140638
-0.027668086372
0.036203892338
-0.023924854213
-0.102381275043
0.052098083551
0.048966506905
0.092299631921
-0.006054204141
-0.062855579482
-0.040214597648
-0.087876233019
0.013832121458
-0.014194581607
-0.037526362909
-0.006216289447
-0.048770227643
-0.012602169151
-0.032824828346
0.040552476131
-0.117291010174
-0.026954243264
0.051087869289
-0.003579717050
-0.054928461090
0.023500836424
0.073284676899
0.036490751520
0.092875499359
-0.011626662501
0.031957522478
0.057363906215
0.099366479294
-0.084851758135
-0.004000223316
0.013380394158
-0.014025819243
0.013659864851
0.052161247079
-0.003589302927
0.007841662712
-0.038721667710
-0.029418131146
0.062183304917
-0.031811124667
-0.020326358367
0.028211724289
0.040332337149
-0.010053431379
-0.014948778463
0.111137570745
-0.099763956719
0.076095507444
0.034434182102
0.025039896676
-0.058007403298
-0.025199864958
0.100572100320
-0.194453243046
-0.025646203303
0.117948549432
-0.117178897414
0.016719105502
-0.010355375248
0.079035644612
0.002465733522
-0.001548812448
0.042109788586
-0.034921221202
0.054081265236
-0.023163694761
0.045110078363
0.030852642318
0.047781100123
0.056317534538
0.149326214506
0.060691630520
-0.137835568511
-0.006273215832
0.071896095730
-0.115678999596
-0.120990104423
-0.041868940526
-0.095082316214
-0.011321938256
-0.025534208429
0.049130272775
0.011896634933
0.123521372311
-0.072557563601
-0.087821194350
0.026591654925
-0.128297723130
0.039929961130
0.091643697805
0.027641817393
0.063051076967
0.032635879476
0.097117602290
-0.071012443089
-0.047006012823
0.069988271663
0.017727362129
0.080601049951
-0.032632555557
0.062080493128
-0.027832093003
-0.010173047480
-0.099196984853
0.036527792645
-0.015282620346
-0.065787247549
0.091204677285
-0.074662607539
-0.081993596128
0.046624522817
0.038898102580
0.139197908583
-0.088830984935
0.034088535008
0.050220566687
0.072313143229
0.126149262020
-0.143357363319
0.024766237470
0.021251311228
-0.085475534771
0.063938258582
-0.124507555564
-0.058918120916
0.049045464910
-0.020721369483
0.003911324215
0.062407791147
-0.079568828530
0.019075366563
-0.000675685393
-0.003083087679
-0.023917572775
0.015595147650
-0.073069924414
-0.002124190892
0.023520688473
0.037887244452
0.064007470120
-0.097020240430
-0.014993053130
0.047319511510
0.138348665146
0.010782737907
0.038403086038
0.003355898527
-0.036233188192
-0.180212132669
0.017231437455
-0.064192055202
0.005060393202
-0.094545631687
0.019603183242
0.025073920952
0.086842790270
-0.014468392957
0.012713829450
-0.093632358650
0.127500771478
-0.075403123297
0.037806122213
-0.042645876951
0.182848963190
0.038809563423
0.051317101118
-0.082351640068
0.016806734648
0.110387479125
-0.059923561292
0.006480270952
-0.015481771482
-0.063948336754
-0.018366194643
0.127974058233
-0.002542675980
-0.096418161371
0.002405394604
-0.114337913637
0.018815345935
0.005593790026
0.041989116796
0.120225069923
-0.027081208997
-0.014682585387
0.008271390777
0.090576119811
-0.054133604437
0.045925936843
-0.033596885639
-0.053247031675
0.016782602764
-0.017105983973
-0.100611955932
-0.033283140620
-0.040444753675
-0.063183889562
0.188795273544
-0.029909389485
-0.031011717514
-0.055889414694
0.016797858904
-0.027926337801
0.091352526537
0.021498116832
0.084896276878
0.003128062465
-0.019543880716
-0.007626549538
-0.005259187726
0.123500198531
-0.035491772311
-0.112138960272
-0.127700233577
-0.153338867456
-0.134861290865
-0.033311547121
-0.019236854140
-0.075988852247
-0.092297780539
0.087840933977
0.051877595939
-0.181111666201
-0.123214575688
-0.048426438376
0.085918002727
-0.033565216446
0.048484045614
0.027692391231
-0.053836038785
-0.056228825127
0.091804490716
-0.006136780899
-0.073566803469
-0.000197673508
0.059532890432
0.116628118774
-0.117660015967
0.036714722892
0.037374929158
0.138944267962
0.067418057566
0.103870100704
-0.096454731424
0.007822403997
-0.044027177980
-0.063307172471
0.126471490134
-0.053768850387
-0.088436630917
0.086677035089
0.015136881465
0.053751536137
-0.065907973214
0.046568648475
0.043656983175
0.046660982912
-0.072824468371
-0.117201675489
-0.043773232585
-0.147886852818
0.018767477207
-0.037971667110
0.140505455209
-0.034864929791
0.022533124308
-0.009092451021
0.044364111533
0.010741026683
0.007606216851
0.009134402768
0.089252342418
-0.011160067011
-0.118126730089
-0.052124065536
0.025603774421
0.032441736977
0.164144136478
-0.044026188033
-0.056656765522
-0.033041199266
-0.041721099281
-0.032988936111
-0.007546415114
-0.048770645007
-0.059956826837
-0.060206564960
-0.019214639977
-0.027977903216
0.165000836151
0.026216755023
0.012055714731
-0.070885230694
0.077136609041
-0.070943012826
-0.114639689630
-0.000403325287
-0.096285141384
-0.081649801223
0.063811514349
0.025307876943
-0.007927561415
-0.033052627575
-0.069419628265
-0.062672591536
-0.091740759665
-0.085182270582
-0.010245437051
-0.056913366466
-0.015057638270
0.038237437875
0.179322618330
-0.099337195480
-0.004656154156
0.020690350719
-0.019558810911
-0.076184576000
-0.006292639690
-0.126656373238
-0.017395115415
0.067073968927
-0.013026242167
-0.054830660243
0.065019083234
-0.008592270986
-0.042662034324
0.042058284185
-0.098070164355
0.047052085441
0.022822261688
-0.016886181376
-0.002655767683
-0.109666440845
0.002711559759
0.103000289784
-0.092398174135
0.042938040689
0.008248167348
0.035480528322
-0.139331364788
-0.074918574079
-0.094243189571
-0.050752088479
-0.041032281626
-0.001257285316
0.003360577585
0.043409383215
0.080124862758
0.009067206508
-0.014497882583
0.112099191104
-0.003021251698
-0.011778001176
0.002605039105
-0.059014221056
-0.080162418139
-0.230380342135
0.049632266175
-0.030658888754
0.012749135243
0.009001033874
0.079350071547
-0.049275365005
-0.102458779746
0.017405327143
-0.060741134003
-0.067354503440
-0.084637545343
0.021452878242
-0.032457114297
0.059411037615
0.037633613292
0.015195286149
-0.029388165455
0.026112698402
0.058936759931
-0.115497177420
0.035306074960
-0.024345150340
-0.022508306422
0.013528090762
-0.021952228896
0.128806530280
0.006458833566
0.089320467294
-0.002095556104
-0.043205997499
-0.114276156052
-0.056092079907
0.028916995539
-0.038580806999
0.044584809040
-0.053182918239
-0.053233513597
0.079832030716
0.110518067555
-0.053048067475
-0.116598648295
0.009017373871
-0.090465002388
-0.071917469730
-0.043860439284
-0.184972831405
0.019340060202
-0.041299699843
-0.188676010684
-0.000627941867
0.077572147989
0.121558932793
0.071643055276
0.018755670070
0.125257116645
-0.049857813500
0.000607609185
0.032119712995
-0.057037366931
0.064365649504
-0.045469520584
-0.092049785601
-0.003225385412
0.023671203882
-0.018414828657
-0.020125215234
0.042668944256
-0.031844166057
-0.006851723833
-0.037496161258
-0.043424272813
-0.095024744520
0.153430971304
-0.012631894407
0.058482625718
0.020016876202
0.010280711382
0.070811799706
-0.025053176614
-0.024281534136
-0.018540791041
0.126444976778
0.053738687924
-0.037707506378
0.030254156209
0.052052910657
-0.070093882425
-0.032440583819
-0.054221418085
-0.007912172143
-0.004291843869
-0.048438519708
-0.047054256277
0.045383937034
0.084488663542
0.045675625795
0.068238194569
-0.049452193704
-0.019784079290
0.013220853573
0.213148635336
0.050121395153
-0.176559056153
-0.047386705730
-0.033017419916
-0.130783064647
-0.005076182752
-0.010014067488
0.135047125442
-0.026807745238
0.069820080827
-0.039195696954
-0.028232169520
-0.067221127023
0.109514882870
0.045547782478
0.063626057889
-0.133377496928
-0.085335774920
-0.046272279040
-0.043995008670
0.025836466089
0.004101552890
-0.047464002489
-0.028542968975
0.101108148491
-0.020925302068
-0.085050432977
-0.056934109060
-0.006723050921
0.018397445906
0.011261321118
0.029010400862
-0.001507093321
-0.026319528489
-0.078352322313
-0.031165497942
-0.049898472067
0.040007543848
-0.011677462572
-0.095885111134
0.050109012599
-0.090226056611
0.132233022947
0.107102206491
-0.004560556918
-0.116821533477
-0.081681859699
-0.166177078887
-0.012926766283
0.059734446407
0.037853046547
0.128236564891
0.032102400573
-0.014575739123
-0.059167217719
-0.081740982084
-0.026971767103
0.206371099539
0.018469574749
0.037699376070
-0.014841196936
0.021324828888
0.100548675953
-0.016671529978
-0.082637239505
0.019115647726
-0.033291594686
0.082385594974
-0.026643601086
-0.158719786731
0.026083052454
0.226916439472
-0.113130055470
0.137835071493
0.003851163683
0.059628720110
-0.051447921384
-0.000638269328
0.061039865328
-0.009375306646
0.133353710341
-0.054879388717
-0.033790049720
-0.038562635509
0.068325888133
0.112114229910
0.114931565854
0.037392949647
0.124873734264
-0.011963440501
-0.039295939478
-0.029008064671
0.052453526579
-0.077612935560
0.027763800162
-0.138198610372
-0.048837225077
0.065499349933
0.035502637856
-0.065356138048
-0.158325606459
0.099094600304
-0.051638629427
0.112733843662
0.010485582229
0.070459564223
0.044447142960
0.131011550161
-0.085523015978
0.090410262441
0.002852402163
0.137426163247
0.068327130839
0.059954343348
0.013822707061
-0.045069212313
-0.052658392256
-0.036925434384
-0.047827424127
0.053965763849
0.042214927920
0.010517332138
0.064330793937
-0.106718714677
-0.067590160607
0.135012951679
-0.003632244839
-0.063751499472
-0.055129652934
0.016191894627
-0.034612487025
-0.122618378237
0.154393331314
0.036557961378
-0.018224915792
0.145763909276
-0.072304466366
0.014332407038
-0.076569543985
-0.025227148794
-0.056908651314
0.016675708212
-0.156302599277
0.033874073711
0.145838523961
0.024114190368
-0.015217633622
0.003207123652
0.021120830334
-0.009982224142
-0.007164779500
0.040840625642
-0.004977126674
0.051008960954
0.021412588704
0.059702215186
-0.080825246212
-0.114453356986
-0.115047070349
0.003158351584
0.011706276932
-0.101764679837
-0.040306345327
0.055540366118
0.113344050763
0.121136750224
0.010777547256
-0.026458292907
0.113611461774
0.004140847526
-0.076853576799
0.079042327449
0.011583922354
-0.033542476403
-0.064612452981
0.015333066741
-0.034132180680
-0.029983459604
-0.053690994096
0.121888452872
-0.000294732751
0.013233575618
-0.112337085586
0.015711307189
0.008676583401
-0.047164287591
0.014936287200
0.010957160934
0.052194090440
0.087425565794
0.072597060644
-0.055193080943
-0.028528192441
0.009554511771
-0.131568290214
0.053990726939
0.155613502192
-0.054880861697
0.019811513864
0.042836650616
-0.016730235795
-0.049997388839
0.058185214379
0.023032590830
-0.067156591257
0.047588507797
-0.024727428988
0.031164436916
-0.040311902500
0.011707669305
0.001256789255
0.066748764010
-0.039596819685
-0.025143464022
0.070832415496
-0.042981867693
-0.024706484586
-0.007984471384
0.059824587781
-0.028941519011
0.115949196833
-0.083268540950
-0.071844884769
0.049626234365
0.026036183537
-0.031043323377
-0.067563335313
-0.046592315743
0.096474580035
0.083373681576
0.037480429993
0.054721603057
0.082843840824
-0.024772537308
-0.049914870557
-0.032740835298
-0.160129180955
-0.075353027925
0.118638360475
-0.031128140895
-0.038885200320
0.007637593148
0.069230072420
-0.087379279693
-0.104006354821
-0.118281066607
0.048859579370
0.026218181440
-0.183794152039
-0.056353770414
0.085820550778
0.063827190099
-0.022145377499
-0.056998608621
0.060533272299
-0.025030916518
-0.018802655652
-0.146085663272
-0.033244107548
0.043589252593
-0.055903278968
-0.077306585713
-0.094997518976
-0.065735259258
-0.090412492166
-0.163835137359
0.034026795150
-0.033263217022
0.095250885098
0.031631916717
0.190088791593
-0.033611852605
-0.067974749856
-0.100666507668
0.061403208911
0.126059321719
0.124758987744
-0.095751794675
0.073392668658
-0.017232501132
-0.001259718963
0.031361764713
-0.015764961027
0.056295842618
-0.011320039483
0.061587447366
0.019851009936
-0.010589587688
0.081890174442
-0.000799541529
0.167313764081
-0.119201483425
-0.004605153668
-0.049340325063
0.020617497280
-0.027232472762
0.002843343661
-0.028193619377
0.008710825856
-0.024144839939
0.049609736071
-0.034472571246
-0.015895280881
-0.146412180565
-0.025546029389
0.104718138552
-0.085261392009
-0.054743867813
-0.097740412296
0.181093897333
0.007904415895
-0.056950464819
-0.120430269960
-0.038784423384
0.036872558801
0.118983462132
0.094106784350
-0.004824911261
0.004889255131
-0.010321212521
0.004655383754
-0.027303506195
-0.045516279519
-0.011239992513
0.058950758606
0.097617767928
-0.067368581155
-0.046322990399
-0.054413316085
0.002751559387
0.001134406267
0.032479754818
0.082434344425
-0.015852662475
0.061675737143
-0.080107330182
0.014716182088
-0.040323668897
0.017761036673
0.103619587879
0.050186373117
-0.072641956882
0.118764130339
0.093962961779
-0.023515660536
0.043539970783
0.009191641062
-0.037675420283
0.024037809611
-0.090416350289
0.128778834201
0.057196184419
-0.067067777480
0.062933901636
0.000390037105
0.150896349245
-0.084617230715
-0.003892153406
-0.117451504435
0.035451441292
-0.043992137568
-0.025278838895
-0.114305601915
-0.042035143798
-0.109094043623
0.162214844185
0.031413570896
-0.064888809552
-0.012111896858
0.001008242181
0.012209012821
0.014628681087
0.107906336025
0.085230968759
-0.015027852545
0.028750842197
0.069505214134
-0.109523387627
0.000263672901
0.024650447271
0.023742263353
0.050059970623
0.004176256338
0.057364231884
-0.056652896686
0.048823197346
0.041336005108
0.035989853394
-0.016441796858
-0.012282032460
0.036100085582
-0.005452648457
-0.055153091644
0.007021209641
0.020631626370
0.077176705900
0.087059860096
-0.058112570796
-0.124528689066
-0.029546690940
0.081684025280
0.070550917894
0.058305214878
-0.019523964144
-0.028295851827
-0.066353361039
0.060108869612
0.053645249946
0.003042205886
0.088068479938
0.105330274440
-0.040459582505
-0.075743431508
-0.034423497880
0.014558775381
-0.150870183958
0.044597829899
0.026626750789
-0.115214112316
0.009388945802
0.030645861812
0.104254720547
0.067308026482
0.081197369684
-0.032859206736
-0.007060838302
-0.031354230477
0.103326330812
-0.049911770452
0.027070807633
0.124910998914
0.075573757621
-0.121549197956
-0.000152597688
0.010004892736
-0.091478690441
-0.040222424761
0.026566189103
0.043712945286
-0.007213442294
0.012393274187
-0.037717578160
-0.060796928775
0.036103721404
-0.049368087471
0.028530994558
-0.072447782865
0.003341067960
0.017522780328
-0.103252124603
0.051628731246
0.099844091184
-0.023527119965
0.048199858288
0.029530866572
0.106581406001
0.074965818945
-0.005251879490
0.125033953222
0.103570944496
0.025094535892
0.003772110568
0.032517316262
-0.076249543869
0.068465804404
-0.018209917869
0.074642442819
-0.040933649726
-0.014227365266
0.196401516051
0.066709252132
0.066664739884
0.039737693700
-0.068442745663
0.019632206944
-0.022222137954
-0.110961641152
0.031722414533
-0.087454488594
0.011187445563
-0.042832926711
0.033550311940
-0.001805244189
0.040332454035
0.062115372060
-0.026503102849
0.100198740009
-0.025942875074
0.050669344998
-0.016231145788
-0.069259404997
0.023661388348
0.023010730618
-0.102728754502
-0.016207932513
0.110338447291
0.174890223128
-0.012147191623
0.023959758374
-0.105550364930
0.000231304507
0.109651631259
0.031112443915
0.041535109040
0.029747333296
-0.066300617255
-0.023816138035
-0.084856953047
0.040125867520
0.038125708633
0.007599522494
0.061899215544
-0.027789927766
-0.066535996209
-0.071001443860
-0.000574479612
-0.025903456384
-0.105215036841
-0.028853221490
-0.105016082771
-0.040173437410
0.054088902371
-0.028088046978
-0.098885316483
0.105360466691
0.029705676186
0.095728488798
0.044314259563
-0.007649848742
0.030010947885
-0.010983400191
0.039365282465
-0.006989687328
-0.006989565503
0.048396555500
-0.036626156002
-0.086549354369
0.069704009913
0.028569152416
-0.037692860485
-0.018377535251
0.012445597962
0.021396888449
0.071154981856
-0.003244093158
-0.011187442076
-0.054935897258
-0.029611535779
0.038080790930
0.065208726904
0.057480515155
-0.026591015420
-0.001946808744
-0.078357167970
0.054420996138
0.057962451313
0.027890448954
-0.032879796561
-0.048444206152
-0.032941350811
0.004539600202
0.027986122907
0.043700780844
0.060290318828
0.009072112127
-0.105970827929
-0.038807367987
0.020305798486
0.058036079844
0.012032373492
-0.032027590005
0.019394955583
-0.026581540454
-0.060235663555
-0.075226873247
-0.049765733596
-0.034226490956
-0.020613689102
0.026442248961
0.000443303166
-0.009964660347
0.061606059532
-0.003437675511
-0.003674998164
-0.033514569010
0.025574577148
0.030424393760
-0.043675217291
0.006314585351
0.171899653548
0.012678541787
0.030016736128
-0.071380373643
0.063445947290
-0.162572369207
0.100755827280
-0.142812373979
-0.062478093989
-0.074018398648
0.096715141073
-0.034943859064
0.093633364914
-0.115507820074
0.030069853490
0.008340835941
-0.169904924126
0.071295893520
-0.095248552950
0.090034799741
-0.066734354925
-0.010475859689
-0.077235589645
-0.036932098874
0.105626149792
0.007091217974
0.031691183960
-0.037051878649
-0.003244476592
-0.119921785565
0.119537081555
-0.012115740397
-0.107690640787
0.010176662139
0.003431053653
-0.024228516656
-0.078562423373
-0.038342682810
-0.012635376215
0.109223136198
-0.082040832853
-0.021898484135
-0.010254395169
0.103633190579
0.074310367240
0.015790516539
0.097431527072
-0.105416585079
0.041875124454
0.082216550600
0.045821491778
-0.025727971722
0.117827084150
-0.039849661049
0.022269219606
-0.041714120816
-0.000300246857
-0.060744424299
0.063992663332
0.025833728817
0.050379698577
-0.037263178918
-0.012645899047
0.022775743630
-0.048938690528
-0.119283009396
0.047483102808
0.034509850298
0.121834964498
0.106190985039
-0.075622838732
0.021581835187
-0.031196401591
-0.025894323592
0.031270152025
-0.087290248370
0.028473666700
0.074666133403
-0.101089673817
0.027517034393
-0.115156020424
-0.103403465674
-0.148625192467
-0.007614848352
-0.017124513909
-0.103306652464
-0.065224028624
0.026113417472
0.039570623342
0.034114073166
-0.045744873889
0.038319837800
0.101405602205
0.062780972489
-0.036875303575
-0.056677815964
-0.025918561961
-0.033554361761
0.139336157310
0.006860191723
-0.012592317091
0.001170270632
0.050836056644
0.078059251606
0.112780979346
0.043542616964
0.124130426480
-0.090925473483
-0.048185092832
0.047181594060
-0.077201038041
0.110644148883
0.022425936469
-0.011540487115
-0.043485580369
0.043697689531
0.066940388384
-0.029482554936
0.005178397304
-0.110278010839
-0.064760759728
-0.030813773310
0.059323441552
0.064470043734
-0.056853655647
0.018074049720
0.133515240290
-0.176953701966
-0.054454571418
-0.019007002133
-0.013951766185
0.021335930879
-0.088895162840
-0.065112255001
-0.013129433069
-0.020099751249
0.018808166661
0.034206795402
-0.032383392747
0.103219296450
-0.036372216785
-0.149595485806
0.008621355122
-0.079306755122
-0.024536144609
-0.042549060231
-0.012945089094
-0.073848909344
-0.028350457921
0.079922430548
0.044997602216
-0.183967628969
0.003641831564
0.169718872874
0.013625850877
0.000674673162
0.018890065143
0.042914191776
-0.064148792455
0.086757878691
0.081590939708
-0.132448430013
0.140222359109
-0.037670305308
0.000181615129
-0.014417251558
0.108623171964
-0.034774369028
0.137695422443
0.026829660204
0.079308032957
0.008382199487
-0.014935069745
0.030586338815
-0.015707594244
0.012727162924
-0.048944066254
-0.004519468915
0.036201898729
0.120164047015
0.075493092595
0.091325640971
0.162574824190
-0.045819424142
-0.028132305667
-0.106875039322
-0.070433788256
-0.095387022459
-0.113080099800
0.044551201581
-0.093286134230
0.149446495794
-0.027766128851
-0.033730658576
0.002568654609
0.044048606577
0.020869682286
0.022443745591
0.140778147670
-0.020203647716
-0.026068921754
0.082156854608
-0.068560064640
-0.054320477537
-0.002904971588
0.036553071574
0.055762824347
0.056681373277
0.007933019180
-0.109448345808
-0.068850271395
0.047526024706
-0.016053080484
-0.129974095038
-0.075874249498
-0.014045000137
-0.018020593055
-0.008201784425
0.074032594850
0.149382765358
-0.070665620606
0.040393831200
-0.052794728723
0.004116575440
0.019863644471
0.012354244431
0.015206933199
-0.011105848509
0.009478508845
0.084892764721
-0.144628334748
-0.025526148609
0.063602761888
0.098576810627
-0.048102279643
-0.048289414965
0.072427731599
-0.017867272858
-0.116331664645
-0.037085381400
-0.024892849258
-0.019362684423
-0.044058366108
0.025929010207
-0.050287108916
0.106527168968
-0.118281308579
-0.038011815402
0.013163956359
-0.007219411997
-0.082978630439
-0.026607384925
0.072389805764
0.006722575410
0.020368197157
0.011460137014
-0.012903181365
-0.009935749113
0.013521510893
-0.047617557252
0.013888498655
0.169521526870
-0.062132853805
-0.013979868110
0.013351853920
-0.134487297847
-0.059232919139
-0.100317870828
-0.068315286014
-0.001231701354
0.096466697999
0.003026069101
-0.021708410182
-0.059046750043
-0.013517935372
-0.022423036073
-0.098862327710
0.001119536654
-0.010065886760
0.080749865498
0.047358569409
-0.038149456595
0.041530123472
0.024073840685
0.027965435240
-0.063258688113
0.064076731126
-0.078476007003
0.075672319549
-0.078528996137
-0.025443802345
-0.063337792928
-0.082573371085
-0.083225069296
-0.046741743505
-0.027024105794
-0.004497399728
0.031916102419
0.074473163644
0.103252957421
-0.004381382755
-0.081126123537
-0.027313291442
0.019144081044
0.045646596180
-0.043806443821
-0.045013109827
-0.015955816576
0.012103194289
0.138584982968
0.044652092978
0.063319330491
-0.079302398119
0.024969121308
0.081222716627
0.053254385208
-0.004220466013
-0.048081810069
-0.042042030054
0.019707922911
0.010129595024
0.031225569537
-0.075889704066
0.025796595129
0.012569908123
-0.023805075132
0.027355616622
0.167077098654
-0.049539229981
-0.066021777635
0.037142409758
0.191700666470
-0.077217599682
-0.099179886032
-0.062347451164
0.080850286011
0.052741533477
-0.015259766386
0.044060562249
-0.079914836043
-0.013660983627
0.050320985399
-0.025763456183
-0.009968573928
-0.008717217929
-0.163043959414
0.026777303825
-0.010360273776
0.005469499954
-0.041214181311
-0.126566742663
-0.127874666255
-0.037476618898
0.031060547857
-0.103992253149
-0.025970082229
0.094107539712
-0.176676544271
0.013290086943
-0.120951723482
0.006711868869
0.044520831209
-0.050513685408
0.064336143409
-0.015319433356
0.074570059384
0.061353727349
-0.020645205884
-0.054899673901
-0.090135518844
-0.109806164654
-0.100621797342
0.043196593909
0.052355201080
0.035428583939
-0.012108672269
0.025728843114
-0.040552041123
-0.040140254309
0.025831910384
0.017548172071
0.043419755492
-0.001411465194
-0.082118030319
0.054256962236
-0.056523776361
-0.035846392549
0.004669537168
-0.037581340636
0.008048559167
0.018432195979
-0.069936905773
-0.030538623826
-0.039284797289
0.035496739373
-0.120258166667
-0.052884590312
0.057954580446
-0.023886019407
0.014905199104
0.024625152565
0.056702093750
-0.061265790650
0.037018364356
-0.003489992671
-0.016724268486
0.002395140361
0.023581056597
-0.051867795347
-0.016850444482
-0.063734557244
0.113625379755
0.055053009436
-0.022987868306
0.077247207071
0.072596418008
0.074222072777
0.013573904501
-0.107573347364
0.042198102684
-0.034518136515
-0.001890399853
-0.065444761784
-0.015724760378
0.060278575765
0.051082097727
-0.014531119590
-0.000567836923
-0.119407559397
0.030449179024
-0.010242722115
0.026407909572
-0.051859130676
0.017165875968
-0.003351472858
0.002961481272
-0.067292834023
0.037061038657
0.021589066238
-0.013518349575
0.047730250623
0.021825378394
-0.075610548792
-0.002076794235
-0.102251006366
0.041058623904
-0.034490244495
0.137496110637
-0.005271921586
0.040990834594
-0.136572769562
0.004911943608
0.046192349309
-0.023772835021
-0.006334821874
-0.005018588393
-0.008323155424
0.010284951036
-0.063879962422
0.030541431087
-0.043984618350
0.058191598348
0.067715049050
-0.026114040623
-0.052089925602
-0.156798657340
0.042216652685
0.022420700151
-0.076247984423
0.019379064910
-0.012036698159
0.000494060793
-0.056238770001
-0.063253934750
-0.007317475851
-0.054221129377
-0.048948901074
-0.013133932650
0.087641031077
-0.086452022626
0.120338969416
0.048369382960
0.012287118732
-0.004824601175
0.032285138655
-0.002339113765
0.111757287002
0.030908098180
-0.109396067241
-0.073399503457
0.006305317172
0.119791120913
-0.048405948052
0.012007531471
0.060757011905
-0.015941921114
0.016631634143
0.026723430797
-0.038639664921
0.063825060635
-0.002405501581
-0.037747107712
0.009985174399
0.074884867501
-0.015764736351
-0.062038617710
-0.058471942674
-0.171001793889
-0.055545747624
-0.046467684203
0.069700039365
-0.016758094071
-0.022738314461
-0.018900440516
-0.025177259233
-0.030501308730
-0.026769654600
-0.043017125533
0.085369014427
-0.012758643155
0.034058352866
-0.060605483193
-0.019500603590
0.044164996783
0.030984296666
0.066417843097
-0.077083185087
-0.088672623406
-0.033273677316
-0.035361819196
-0.010846010986
-0.067823133398
0.004792572985
0.046706822505
0.080383635831
0.093461639302
-0.132658669894
0.102034137684
0.026289231375
0.049540344238
0.037444165709
-0.031343448660
-0.028376899931
0.121053983049
-0.071388495991
0.045084863437
-0.051558868093
0.016084679349
0.009810753472
-0.202847792929
0.052864857218
0.006774026958
0.037025526474
0.076553721947
-0.028618385373
0.001624629868
-0.050585329363
0.032522880841
0.007442263679
-0.047489868793
0.132470867990
-0.003920964787
-0.020812142886
0.076124763664
0.029429041076
-0.158366210894
-0.034678898150
-0.002385595364
0.138526997905
-0.030302118497
-0.057711159997
0.134056583171
-0.021847091182
0.026391739546
-0.116429313015
0.035706556837
0.231913012603
0.034029279861
0.008997406459
0.066790558309
-0.180533803208
0.097937249483
0.046609087115
0.037539284046
0.059596360911
0.025482215463
0.084274499928
-0.078478624633
0.096982314289
0.151830569861
0.030335870204
-0.000853622992
0.123788925590
0.046488167548
0.020045330765
0.053696231405
0.011338028356
-0.005696029790
0.064315462489
0.099496270475
0.006526519948
-0.029150527149
-0.122365467784
0.048521703955
-0.004011571856
0.048019426251
0.031327886963
0.076999969103
-0.140042051320
-0.040902163062
0.011326091552
-0.013767848329
-0.136181449982
-0.016985322756
0.040380523576
-0.190641486373
0.083388927813
-0.025231526703
-0.008991960717
0.045601201254
0.151817019933
-0.078214580744
-0.039118819643
0.030473074188
-0.032858254569
0.065044425266
0.008083781036
-0.063629772942
0.114254683832
0.006206604146
-0.020157466748
0.023450060535
0.038187343944
-0.095040362225
0.104699604692
0.035312847035
0.141910101991
0.038257993373
0.081441184881
-0.071835474172
0.005653529042
0.001260322869
0.001132654154
0.032040260965
-0.027411404683
0.050174861883
0.059267531118
0.078135660077
0.002378847356
0.030766674687
0.137815331838
0.026963098730
0.018732961358
-0.040038910573
-0.035249544391
-0.027565192037
0.049020474445
-0.057384835403
0.008527393496
0.006086863084
0.129903482357
0.090186505338
-0.043778359692
0.071896190924
-0.007671273080
-0.014213048715
-0.029063439647
-0.017275477818
0.056344709489
0.029298195355
0.036762786452
-0.032320908043
0.084723581597
-0.047977233708
0.067440250510
-0.034671546496
0.082120995302
-0.028533532109
-0.076680455335
-0.042366498045
0.074931840661
0.037549412780
-0.133555131424
-0.117929115238
0.026795941624
0.055661588225
0.011960994157
0.089752821580
-0.062272042035
0.031490652961
0.107849019795
-0.066345313222
-0.101551067990
0.140624600075
-0.019473135879
-0.165934409988
0.009826674654
0.073223048359
-0.007229212617
0.023606607944
-0.143606496769
-0.052588692956
-0.001890307990
0.089784005064
0.077614887648
-0.084418168653
0.026548668924
-0.037878063606
-0.041427919244
0.012372918134
-0.020068976907
-0.021611464597
0.026782716415
-0.049027277455
-0.037508298728
0.038262675084
0.024081681621
-0.020441783180
-0.072396891324
0.066284933497
-0.063529362730
0.013294240060
-0.036763452534
0.041290985289
0.000832048644
0.001063726481
-0.031240895762
0.115312338023
0.081816806310
-0.013668000136
-0.023004755648
0.064222013872
0.043907871710
-0.044712984432
0.186194840074
-0.052360711854
-0.033038731493
0.060925400429
-0.052579377458
-0.057338923351
0.014076361327
-0.009169584863
0.075253500168
0.080106611817
-0.064902103054
0.011704008801
0.036437681489
-0.040902394906
-0.155061653485
0.019441612523
-0.077924974214
-0.075670331326
-0.022363730026
0.023977194301
0.035167914447
0.029062668890
-0.017660850957
-0.046629499695
0.107567054203
0.138838001093
-0.035358264893
0.028843405865
-0.018858854818
-0.047061518036
-0.021181028309
0.007289998862
-0.109131577503
-0.029516647101
-0.137147654319
0.037420953947
0.072740504701
0.002438862095
0.035488497967
-0.049341090513
-0.082370078501
0.068643663929
-0.014269579745
-0.020298929479
-0.011009104071
0.031536175593
0.093210835831
-0.051875132857
-0.033941965072
0.005495670656
0.009770798363
-0.015217717570
0.044734600667
-0.140746101971
-0.084626755665
-0.090813270738
-0.019949375942
-0.001272269275
0.029594715362
0.079245368441
-0.055472829008
-0.071134038263
0.031817876482
-0.007757675096
0.029998442315
0.073014076358
-0.015478873788
0.032635952285
0.020847592604
-0.047322180803
0.010328184539
0.080391558760
0.088636494825
-0.049220439203
0.034244337696
-0.055102327812
-0.000683535811
0.021060219980
0.088908637478
0.018093220977
-0.085159730300
-0.072605928362
0.001659759859
-0.059200668112
0.016193853522
0.163261482686
-0.005537379317
-0.076306551484
0.143236942611
-0.069435332694
0.037428535484
-0.030984581097
-0.027398315595
0.005396481275
0.069618376704
0.034855094681
-0.112293364527
-0.063590615322
-0.091403323745
0.021768025337
-0.071342668599
0.025217746119
0.083914012230
-0.087451405287
-0.086584279792
0.015402105780
-0.069619893274
0.120869754145
0.027688915924
-0.036039280845
0.034263741409
0.143006380988
-0.031686862664
-0.030184461456
-0.155717284328
0.083540267056
-0.064662153058
-0.023483824090
-0.029424642417
-0.011938787479
0.096813663559
0.047740717424
-0.009294833735
-0.040946546195
-0.045538841224
0.001004181381
-0.079031519246
0.043905703323
0.133672038488
-0.107757920882
0.062518656996
-0.023372910114
-0.086068461426
0.011378429919
-0.029065884531
0.051867180102
0.030926996515
-0.014510917075
0.097455878108
0.025487139223
-0.068129742149
0.104123634529
0.109530589226
0.013547639408
0.103962627414
0.018139441422
0.059967164080
0.013259748510
-0.010374425985
0.015939316473
0.100243399354
-0.037238291868
-0.005980364830
-0.046786201911
-0.009158089558
-0.090880342771
0.001460228631
0.028084172561
-0.042802808251
-0.017786672761
0.082548700984
-0.063545091488
-0.075767659340
0.040052546027
0.050516469654
-0.070171242719
-0.133772140445
-0.098391907587
0.014403470896
0.073105482761
-0.084755313940
0.018647748932
-0.013942916485
0.001521604520
-0.029335398614
-0.024664107132
0.041234575667
-0.106938339353
0.040373241604
-0.010416452044
0.033987856513
0.072553202175
0.120600665598
-0.035915046923
0.099457159214
0.088863832623
-0.002973283798
-0.002321953347
-0.110846207414
-0.111109143421
-0.195753163433
0.088483289264
0.013393070100
0.165505075910
-0.023897330372
0.092859147955
-0.010674193919
0.018851192642
0.040392155969
0.013541449544
0.023452134206
0.086530905445
-0.129375958117
-0.026750800949
0.110667709164
0.079585994421
0.065663974133
0.036909016768
0.060147883430
0.005958324360
0.066319485972
-0.077400065739
0.017520829451
-0.005005757249
0.017306553988
0.054589456778
-0.027340750478
0.037275298968
0.091700739368
0.156868576836
0.006928237562
0.046501979528
-0.034346254626
0.037269002761
0.042114818793
-0.006661326884
-0.025289772680
0.033560139512
-0.087400947674
0.043534504777
-0.021091305119
0.000449645653
-0.049054137460
0.080590918392
0.022138393700
-0.104104327708
-0.020206959441
0.078458789009
-0.056493235459
-0.129695698502
-0.114296364023
-0.016555046325
-0.087120858594
0.009518484306
0.092819345638
-0.049459405269
0.028350008517
0.084309941644
0.027773844610
0.022306831635
0.025292843408
-0.005237400578
-0.002724030915
-0.140475714538
-0.149801433480
0.004843172243
-0.097978647990
0.050612095383
-0.005473722900
-0.047003930392
-0.014530694529
-0.118408723132
0.054373367501
-0.081825569794
0.032394718449
-0.078100360675
-0.083300802214
0.020622706666
-0.017829094048
-0.022536474912
0.053518402774
0.023909147890
-0.027294314669
0.014234947125
0.089259610329
-0.036069927366
-0.043584485376
0.015316098981
-0.056227248228
0.058895226913
-0.065250500466
-0.037746406907
-0.055704549031
0.094878076511
-0.074041547360
-0.072456724881
-0.026888209576
0.007944790604
0.037696540213
-0.036162538472
0.060534606339
-0.031765128084
0.073239606763
0.039182648406
-0.061135065369
0.059066444160
-0.069834675619
-0.034910661738
0.021226265468
0.142608230645
0.103072172793
0.184084724260
0.086713199234
-0.107563765738
-0.027759476176
-0.043315309554
-0.016570687204
0.021491548098
-0.074570800472
-0.075503875208
-0.056485873824
0.053692920195
0.017698225953
0.083557852122
0.042713092642
0.033762561851
0.019098145145
-0.034094191747
-0.095805134743
0.042822588453
-0.050920447676
-0.000829683089
0.104551855222
0.018527355240
0.002846294106
0.056056727001
-0.108685766420
-0.109237778264
-0.019049285559
0.036221840938
0.102547282268
0.011388688745
0.089085213196
0.095549886134
-0.023905363638
0.072246068617
0.001835959203
-0.009095845418
0.031037182654
0.000555787783
-0.056764961383
0.092120825923
-0.039829727714
-0.022853017077
0.018938779565
0.065470339096
0.092819615773
-0.023724109918
0.017992035655
0.015826530677
-0.132508143980
0.090256293089
0.007709259853
-0.019774472921
0.108639644959
-0.085227131143
-0.121618621003
-0.095171614645
-0.010373604732
-0.017327512053
0.100385217719
0.007113501812
-0.069849643687
0.130758525491
0.056825211354
0.040795123603
0.060998796009
-0.056914923154
0.063896696390
-0.194577014454
0.059731832223
0.032503360733
-0.008005449043
0.118256784138
-0.060605452940
0.067553061256
-0.014144600843
-0.008625524813
0.026530567396
-0.007393651595
-0.026435029670
-0.023242280347
-0.008232306154
-0.115436247471
-0.001272563194
0.001135084483
-0.064092677306
0.043103455230
0.006574531469
0.120573298073
0.065754800042
0.039911038802
0.090673323917
-0.110908282033
-0.028750493292
0.046174741742
-0.058243125897
0.054997433006
0.072611520434
-0.092446839558
-0.029126438306
-0.045924261950
0.004159889587
-0.032327256527
-0.017709712979
0.037224655315
0.037105807651
0.082969863581
0.047995344733
0.003275955216
0.058550394365
-0.012166698470
-0.131669675349
0.054729739227
-0.069750716140
-0.109809989378
0.108637695060
0.058413756251
-0.040907094663
0.004838604401
0.005340278797
-0.087988370342
0.034656234335
0.146133205617
0.012815822135
0.143403108731
0.102852751897
0.067285036116
-0.015748786594
-0.042102759019
-0.083411241896
0.006912795313
0.007768131095
-0.046249768936
-0.044101238641
-0.009900137317
0.040429840747
-0.030583438183
-0.047243173734
-0.032032351289
0.037614898171
0.021333945863
-0.017641443052
-0.089979672974
0.160234818244
0.048341488843
0.067746588162
0.032033450164
0.019773382666
-0.076561054149
0.088221914120
-0.120684929661
0.077469755263
0.006209239453
0.100296379335
-0.012616820085
-0.000718595345
-0.004549197047
0.013045828186
-0.012159557051
0.027161107223
0.047358513499
-0.074477340033
-0.119911360051
0.032850208861
-0.103263560786
0.010826914268
-0.008217905792
0.116630564658
0.067301779902
0.001599880639
-0.031455547786
0.076349898344
-0.000643244531
0.030121959454
-0.050254134835
-0.081522317504
-0.037289104051
0.025227715614
-0.003258379878
-0.073994150553
-0.037110450660
0.097803723533
0.103083362166
-0.044075223666
-0.009228708592
0.107259910180
-0.046711769672
0.021029523419
-0.003996197151
-0.048269335923
-0.007068666078
0.039861527290
-0.033393258227
0.136300265028
-0.071655261120
0.023223758340
-0.118369221425
0.067773304810
-0.004876759614
0.034909677648
0.016051849249
0.056373506304
0.028917024960
0.025671748576
-0.049613606151
-0.014355947961
-0.016302262361
-0.075659086791
0.022857796267
-0.189322975975
-0.075564486971
-0.166794087390
0.035315209225
-0.015477960439
-0.006677279129
-0.028340859237
-0.032773984633
0.156867916571
-0.005063533328
0.152395527503
0.042937572945
-0.041216073676
0.134464770232
0.058675719535
0.085284510320
-0.102747547757
0.018796341207
-0.031294109245
0.107745544336
-0.018179980578
-0.131625035628
0.007485785833
0.074030108588
-0.001883378339
0.046932106852
0.085376743046
-0.068613892857
-0.104842707913
0.012166688288
0.170823045975
0.014715839694
0.072116958989
-0.007996158202
-0.099018110885
-0.053950270696
-0.054096822302
-0.111261046501
0.059548634680
-0.013130827187
0.147212983293
0.075494728269
0.066765585732
0.032032909643
0.080389433287
0.030196851296
-0.055566937701
0.056872946284
0.012170892567
0.046725883853
-0.007833819710
-0.089615220009
0.023223280898
0.105762362114
-0.057775972605
0.014411954261
0.064726756773
0.065709953989
0.045675621638
-0.050412621558
0.017167189682
-0.097081257886
0.064309425360
-0.019020525498
-0.160762025073
-0.036041912593
-0.092558343619
-0.039374771467
-0.043733234032
0.056653752535
0.099257027247
0.127622227017
-0.060453098358
0.028840905828
0.090904916781
0.057183667031
0.090309268039
0.059474267759
-0.006337095701
0.016951385317
0.050914716126
0.047053116120
0.053580031200
-0.048175040873
0.038659553881
0.004549631671
-0.056558991841
-0.147247415325
-0.015407154435
0.025555841477
-0.068000448270
-0.042463372840
0.112701212020
-0.048908141980
-0.038699915818
0.059860195791
0.009014423577
-0.002951390817
0.040598134836
-0.038883141451
-0.038286179841
-0.010267476675
0.024353251290
-0.068401770283
0.023619329356
-0.007061910581
0.011093597373
-0.034213286527
0.058035167209
-0.072564083560
0.021930124392
0.006609042693
-0.072589188895
-0.091867711184
0.105325586531
0.043950197967
-0.095638282205
0.068452635306
-0.080568298746
-0.088554765031
0.054425142110
-0.091330278565
-0.006640162602
-0.153777559887
0.148504411167
-0.014982950421
-0.035701238182
-0.004495822171
-0.066989060838
-0.086707045935
-0.070120460571
0.058375258920
-0.020379567017
0.062518814198
-0.037384744744
-0.001165271811
0.061231033780
-0.108292918133
-0.018863351248
0.039864977745
-0.076031625455
-0.069623605008
0.029909563783
-0.021409223518
0.053445266089
-0.017847492894
0.030872360849
-0.051595203398
0.002219886199
0.047285487415
0.069379033169
0.031434076068
-0.158765898745
-0.007657884621
-0.040856447498
0.070507363565
0.065947655230
-0.034361581238
0.002189376315
0.028069987013
0.119998920322
-0.064743635739
-0.004917335724
0.046859215376
0.046416728116
0.071247181217
-0.115987758630
0.005890936011
-0.065879526973
0.030238100623
-0.057044855478
0.092413624830
-0.037296516938
0.013870137656
0.100975090696
-0.028701506453
-0.015228983480
0.172212656254
-0.078691416634
0.027173115591
0.042185080056
0.057651043979
-0.034516495064
0.063988789790
-0.068772820671
-0.019201488468
-0.055433916214
-0.035644253966
-0.044983652328
-0.081130008173
0.002498814145
-0.163750695608
-0.081969946924
0.044236358941
-0.004792143961
0.012401464649
0.005687895303
-0.093237230038
-0.040727951058
-0.097304302493
0.047511016780
0.019254530353
0.016780756519
0.080319454696
-0.048879237502
0.085122659953
-0.005938416270
0.085633089896
-0.006189628942
-0.038577804197
-0.069232035471
0.059817889708
0.006068814508
0.094357652392
-0.061341721452
0.005684709426
-0.036480736654
0.030689627917
-0.179837731938
-0.095495084577
-0.077030305087
0.066430896575
-0.065372170930
0.105955588886
0.011480047744
0.081325191197
0.125386435514
0.104108981962
0.022502802828
-0.042740188286
0.093314077422
-0.037958202226
0.079055933578
0.090370166049
0.078554658171
0.056358610434
-0.144032810558
-0.001952141805
0.001213429296
0.085367346722
0.077135963696
-0.117530239263
0.151302478370
-0.031802956254
0.012574356805
0.014829890554
-0.130275544620
-0.030889262941
0.135033679418
-0.011925944486
-0.037215034613
0.002613668697
-0.035449063687
0.000820479387
0.039398622294
0.053736970158
0.031883344929
0.008410423652
0.066796724127
0.118751338838
-0.047790333017
0.032837775361
0.007033222408
0.022585126349
-0.001382133465
0.023169451786
0.023467777061
-0.011927475435
0.037962749580
0.048000589091
-0.084699173088
0.118347537095
0.037216977826
-0.051068898074
-0.008598711324
0.040702312971
-0.017964127379
0.042305376091
-0.060062272378
0.027879529602
0.106658946981
-0.033697199338
-0.035573475218
-0.237535722455
0.042705366956
-0.129774716367
0.078909527390
0.122608380105
-0.091140478257
-0.127786168263
0.021601589713
-0.169016108022
0.032909336656
0.091720285664
-0.063333560447
-0.039382497022
-0.019780552988
0.042159885091
-0.104374057920
0.013196673678
-0.063266087076
-0.008490276610
-0.007827819840
0.062309553425
0.024632172805
-0.062594847306
-0.014206957171
0.039742009032
-0.024979916906
0.054664261044
0.059921152629
0.097638389953
-0.061877230649
-0.071778043322
0.027105748269
0.117373877575
-0.025164003347
0.034243530853
-0.025165696380
0.038336233608
0.041991636264
-0.027896498074
-0.052237539347
0.015997230911
-0.011296056415
0.014228719180
0.123180951287
-0.039738989457
-0.076493549811
0.055546742852
0.111407528118
-0.033229259757
0.014860211346
-0.100646150836
0.060097466222
-0.067665459636
0.095800337603
0.095953165794
0.065129496046
0.122762361891
0.081954554820
-0.102976439609
0.002531876041
-0.018893313444
0.056158366109
-0.009775176051
-0.009643355558
-0.083724566714
-0.018228955517
-0.022929469356
0.063550307729
-0.086295691740
-0.060382541886
0.080402255367
-0.005033182517
-0.052859790045
0.008789995672
0.092157341601
0.039337170297
-0.003060600599
-0.119160561226
-0.119948657229
-0.018453643366
0.024710171055
0.015864055173
0.027577585808
0.025427060598
0.002350953675
-0.010474547663
-0.053263233430
0.014778086321
0.143513650554
-0.011461963555
-0.044702568956
0.052649923889
-0.014197208680
0.000232836558
-0.032973442176
0.018016451938
-0.005637706660
-0.017893547788
0.041069302580
0.013157469881
-0.101936005721
0.111955569518
-0.007831225255
0.056955717234
0.008945792317
0.082177094214
0.004921743483
0.059426773214
0.109826208159
0.094793183899
-0.032399577970
-0.093908789416
-0.007738556367
0.091401871322
0.023116820439
0.074113530576
0.015876212366
-0.041332425863
-0.063123261850
-0.024223003635
-0.155192247202
0.109208760149
-0.024669535676
-0.094067239068
-0.084160368281
-0.055119012357
0.056404309903
0.083674184128
0.046296367137
-0.019840024213
-0.014602425320
-0.006133481608
0.091611697036
-0.096220647645
0.031106129025
0.156153402922
0.055257437178
0.007704739419
0.079516994400
0.003303267637
0.050655527253
-0.115935234559
-0.030149905490
-0.085415559172
0.113864359138
-0.004574113093
-0.065581616949
0.026766768729
-0.008326497260
0.028302935416
-0.007903419080
0.077982656976
-0.027404625127
0.044949336641
0.019447227658
-0.001110350117
-0.009810729403
0.048143627048
-0.018427608416
-0.051488539031
0.019321357493
-0.053671622160
0.102248091388
0.041694518674
0.002904226275
-0.072096442034
-0.018470726939
0.035294986787
0.051227636716
-0.010610316871
0.110658200761
-0.025518370486
-0.086379992969
0.062483837261
-0.013425132361
0.024253767192
0.081485621011
0.068344097954
-0.008868216682
0.023352297647
-0.038428834719
-0.031324587550
0.004269256855
-0.158389614723
-0.021173015568
-0.007197626585
0.011990539957
0.080523661961
0.011656554881
-0.122139237244
0.009763684157
-0.046428744471
0.037749377488
0.007128272361
-0.062043954665
-0.022661348147
-0.073765568104
0.130500735653
0.080194599430
0.152760139630
-0.026587408578
-0.023441797575
0.065204306124
-0.086093976812
0.016337712898
-0.026657817424
0.035637706170
-0.103635259129
0.051574523708
0.069291365818
0.026365999058
-0.007268272711
0.059591931070
0.038069416366
-0.075763531835
-0.004333960289
0.045412013565
0.005101433488
-0.049487634799
0.005076054806
-0.113177733644
0.007947829974
0.095001683093
0.051333837604
-0.066671060880
-0.046944010657
0.043504355394
0.001113998806
0.034187808227
0.037919376720
-0.011394834547
-0.183811455689
0.010018400599
0.063294157777
-0.002248328419
-0.024554916215
-0.043152144678
0.098875200440
0.016126093712
-0.074237324534
-0.104019267265
-0.085416039360
0.007950334155
0.040942279004
0.016826536843
0.012164323568
-0.065920880237
-0.013210272098
0.053631151216
0.008360871868
-0.018759268004
-0.005312192132
0.066910970771
-0.109337456501
-0.097926114691
0.021290929856
0.056129929034
0.040812066909
-0.100060265774
-0.100946048583
0.036485343834
-0.065191262772
-0.047568604237
0.015740818073
0.060271827218
0.012095700411
-0.004228627662
0.024906968487
0.025689582101
0.037771413418
-0.026785688334
-0.047221631912
0.107932381112
0.087761170303
0.023981349597
-0.083285793031
0.114978682622
-0.026909256694
0.032440669450
0.057436526211
0.037986411683
-0.013610996414
0.083166647184
0.050692898088
-0.070376565973
-0.067994034942
0.006815105991
-0.113046937673
0.055234184489
-0.035344651471
-0.107650930463
-0.011640102166
0.026205775322
0.050843259066
0.053263065204
0.011500929427
-0.095884829069
-0.009415023061
-0.015204004125
-0.067221372598
0.027414988571
-0.022493399213
-0.034574136881
-0.067953561645
0.076847698640
-0.194888661107
0.036057416783
-0.110643679640
-0.033212417481
0.079170267759
-0.031028767674
0.040171703283
0.036020878643
-0.105648215280
0.034183497120
0.067551076899
-0.045244781451
-0.088000529261
-0.102937841342
0.045596891606
-0.048309402706
-0.002130656697
-0.091688024715
0.202882186008
-0.059916509768
0.013234114585
0.067124032571
0.080322484792
-0.017644596024
0.189400172996
-0.010891442700
0.018992087755
0.059594810604
0.078970447001
0.041187937476
0.009642029479
0.036635238953
0.031799628948
-0.049316738768
-0.054103619046
0.016289457144
0.041471916808
0.111347099349
-0.029603795911
-0.053090180678
-0.045114012046
-0.020491820583
-0.001156686384
0.064344917784
-0.059877273039
-0.179301317495
-0.031898011160
0.055025628446
-0.051600647179
-0.034762027679
0.064425388872
0.019369847495
0.064343255368
0.064382478046
-0.068676224963
0.095553149927
-0.094488112879
-0.155018069639
-0.033474606323
0.008876675607
0.038585949177
-0.097645380263
-0.070989751981
-0.122420535602
-0.012493771573
-0.002456274250
0.054698454877
-0.063969427286
0.004296999277
0.117288745098
0.069026325977
0.091756686669
0.046662011483
-0.004495249455
0.006804938003
0.061981872449
0.036243700242
0.052482945752
0.049161843089
0.036133147807
0.001797186217
-0.100046917686
-0.081345778104
-0.047845761991
-0.052655513243
0.062773837171
0.045287564224
-0.007047245862
-0.056848179841
0.016432400353
-0.071310146826
0.047807612559
-0.073463865035
-0.019661616484
0.051509257168
0.004799330733
-0.051334897896
0.108151250979
-0.068819804675
0.110540521805
-0.011078580823
0.040617075062
0.025864879803
0.061141872221
-0.049741039742
0.028626317957
-0.057805773694
0.155712999992
-0.098702387522
-0.023504129654
0.012791829012
0.048308246669
0.021311541703
0.009981958367
-0.056526752398
0.127304187178
0.006256711680
-0.064542464827
0.097565124577
-0.009212512683
-0.047813204598
-0.039418563943
-0.061094382487
0.011570417918
-0.003244761001
0.001762564774
0.090826327127
-0.002685550257
-0.039852167433
-0.006320860728
0.035679916725
0.000689752744
-0.025228644279
-0.049322695781
0.076993135853
-0.065969139003
0.041598952715
-0.016540100810
0.106467954950
-0.064896858505
0.084340953753
0.089527560953
-0.104165804993
0.102597885346
0.061149630489
-0.000349981597
0.055712013460
-0.040520686210
0.021321155835
0.010930471734
0.003785114822
-0.029371019964
0.090082391533
0.053529086142
-0.054221971499
-0.008757069497
-0.026919578521
-0.031116270103
-0.054889089510
-0.104602998452
-0.048527110005
0.062522334937
-0.045096117312
-0.090254766830
0.005253668790
0.126475685589
-0.086556683557
0.145530428166
-0.010170606752
-0.001235631645
-0.042455211901
-0.017544247946
-0.026729862718
0.196527118866
0.012792176355
-0.024007354572
-0.000804990464
0.002480024373
0.024972403559
0.036011336552
-0.070739088057
-0.096970727142
-0.017577510283
-0.026585251231
0.033167379611
-0.080057878251
0.090177918439
-0.001712532806
-0.002484165971
0.125778346572
-0.009405157094
-0.056392419645
-0.056615323212
0.081481443592
-0.019341355549
0.054438018601
-0.110408426572
0.197560250025
0.004215374890
-0.149974159473
0.065394240728
-0.112557423107
-0.045609192837
-0.029656664865
-0.042846006804
-0.007091920348
-0.022618675793
0.021792155983
0.071217139675
0.082090679665
-0.069846687900
0.070550908060
0.018889049040
-0.047861824509
0.046155602518
-0.027444736310
-0.022214879725
0.004942951492
0.006477572319
-0.049624960352
0.028561790122
-0.016930507433
-0.017260440610
-0.012958180164
-0.048948550433
0.045886416241
0.042359439541
0.004520539354
-0.045398766766
0.001664463943
0.009571582236
-0.058611699283
0.016592458751
0.064360396932
-0.093181010228
0.077350633331
0.051537076101
0.099335594711
0.027950061500
-0.098092923752
-0.015547126926
0.014188928171
-0.145455535473
-0.076658300522
-0.067416559797
0.100889025350
-0.013900095017
-0.097003036589
0.076373054437
-0.189562275972
0.124009839298
-0.040621026434
-0.044898500293
0.019701393966
-0.116751316526
0.097341842696
-0.040836032902
-0.051772453903
0.106823577492
0.032596109101
-0.119184849204
0.055983084551
0.103591930465
0.005207860137
-0.126902416222
0.060947127808
-0.208384465257
-0.070199429295
0.085665808477
-0.013749069843
0.027145569673
0.002660138530
-0.087888673792
0.023753049521
-0.060471393047
0.069911248621
-0.132977067110
0.088057845189
0.059003854150
0.021111839895
-0.033012351419
-0.001908778896
0.063373762503
0.071037637237
0.042759332614
-0.030045603584
-0.050111013047
0.123515192508
-0.040980376426
0.006178767819
0.030603432564
0.027073156171
-0.021520212580
-0.027175396588
0.012125303978
-0.183208790359
0.030261965634
0.047876950394
0.043765095079
-0.152300971645
-0.008448250071
-0.075222787468
-0.105455574999
-0.044014679789
0.060786354370
0.031217340675
0.094148911190
-0.059429847515
0.025769205887
-0.077655608403
-0.047657667088
-0.011131215240
-0.032999657180
-0.059329162620
-0.031317355047
-0.087028417776
0.012909489933
-0.044474942069
-0.138861318678
-0.006062979604
-0.079939175133
0.045408176390
-0.045677048082
0.035037629476
-0.014181691070
0.072564374969
-0.069465411804
-0.018230522529
0.036973541670
0.019965018867
0.016062631060
-0.011103381319
0.020259848544
0.107112454981
0.090840520223
0.117746904411
-0.088886390476
-0.118952853265
0.056692201740
0.041302906256
-0.141706339209
0.134987348680
0.006687397233
0.089039089218
0.030827618322
0.069030340266
-0.022581962047
-0.138893320555
-0.097350755914
0.035878749091
-0.124975555752
0.108704729722
-0.018168597831
0.076295734484
-0.105601442615
-0.046561860812
0.033009347767
0.043191166018
0.123621979565
-0.077776069940
0.060554235150
-0.018840397128
-0.038162906687
-0.067997409094
-0.021609071913
0.024803682266
0.011862988982
-0.013992965273
0.041005365967
-0.036980829492
0.072191047615
-0.008787119763
0.068773771834
-0.006414657165
0.005902665569
0.101058276824
0.020210286765
0.019399315659
0.041590058541
0.012555770669
-0.079370630529
-0.001096070831
0.081547457779
-0.097545307517
-0.014718497494
-0.148637828586
0.020470503390
0.072229958746
-0.011534171981
-0.053122277169
-0.043658097988
-0.086244685795
0.001148627698
0.142347406616
-0.035639333740
0.010914146861
0.005202308259
-0.010986444265
0.052224230824
0.021926944712
-0.045026647159
-0.026253994787
0.028032031276
-0.002572417449
0.048076802199
0.090417418781
0.018257081267
-0.002166362245
0.057462619432
0.071610688972
-0.094767914025
0.114997251619
-0.056738193022
-0.021615023981
0.094837176611
0.014139800990
0.037854160843
-0.116902161341
0.018321415827
0.029887317279
0.003840798568
0.122676484374
-0.037644684115
-0.035268341993
-0.053289743081
-0.036104660673
0.008899232084
0.010141857463
-0.086809980207
0.023834488033
0.004632773482
-0.025347162733
0.014835702247
-0.075353113898
0.037099327881
0.070124418427
-0.108914578198
-0.013581390422
-0.036086224971
0.154629270929
0.004854339328
-0.079354231382
-0.054440484358
-0.107685744547
-0.031049883493
-0.010320165945
0.002556367598
-0.127224053940
-0.068880876887
0.061247600832
-0.083878649905
-0.097778291047
0.150638831307
0.007043308395
0.024849236882
0.072119981952
0.088836037886
-0.034786455221
0.000120486219
0.022009828334
0.036813560060
0.039933303769
0.015001513107
-0.029436285849
0.017693397294
0.004287798979
0.071626805636
0.058698654390
-0.074496722260
0.090559249669
0.069530776361
0.071031595890
-0.052279336315
-0.181118909707
-0.107187738339
-0.121525716350
-0.041414919930
0.043821141810
-0.059463804698
-0.033525413213
-0.123856582818
-0.112577262936
-0.133179266255
-0.031621667350
-0.040800963941
0.045382328355
-0.070485367220
-0.042816410183
0.054405374744
0.115711476066
0.118648748147
-0.064427218939
0.026923930748
-0.032028010619
-0.089038107941
-0.021066556232
-0.099994481435
0.031987445940
0.002707892631
-0.032544226951
0.015458212177
0.137349084565
-0.017670135960
-0.078266567117
-0.046444979031
-0.000674892443
-0.015839244766
-0.050517841139
0.012218872778
0.150627663934
-0.067144623078
-0.042901168448
0.052101497709
-0.100581980797
0.060819166236
0.041845497132
0.053271829363
-0.017567971527
-0.004015219951
-0.106834304494
-0.035942205246
0.040564753124
-0.068639368009
-0.023637238836
0.013918421734
0.025429096463
-0.018363566729
0.113629115976
-0.078356100679
-0.003591236305
0.119352674741
0.065767740626
-0.054545307888
-0.019952774880
-0.093319664048
-0.124245475809
0.072118150777
-0.002288339531
0.049145043437
0.055726161842
0.024223716489
-0.034767334051
0.135712456791
-0.072012271786
-0.071394919976
-0.037918122163
0.139823449203
0.047751852369
0.050404246281
-0.006656253476
0.062644728226
0.030274014822
-0.053087053557
-0.028404052694
0.129514738518
0.027377382980
-0.102584507535
-0.055821467884
0.045763669853
0.107799123268
-0.038858699187
0.054920819682
-0.035937409963
0.034748014854
0.005335094069
-0.014681962342
-0.055951045962
0.002010334360
0.023170150476
-0.020255042315
-0.002924403191
-0.033845734567
0.066291388321
-0.035662411120
-0.079376755859
-0.054555228260
-0.034008605781
-0.046547459166
0.014891989927
0.094031526049
0.060377648009
0.015715435919
0.000668043303
-0.009572978876
0.121556493630
-0.017807183550
0.123435897928
-0.049784577006
-0.040622750269
-0.001601238265
-0.080722453774
0.163859578610
-0.039859301724
-0.039138562676
0.115929708042
0.119583457239
-0.085761134067
0.027898487219
0.060767994551
-0.050565364827
0.043883965631
0.083741363630
-0.003650369736
-0.149900417844
-0.000711062979
-0.012322125057
0.017332720180
0.104879710274
-0.026352156887
-0.080130097119
0.146157531232
0.055519128349
0.018090100172
-0.004995368091
0.000321726825
-0.118245347067
-0.060081654813
0.001152809507
-0.024689937083
0.029083814922
-0.049676198006
-0.023811016861
-0.073417460686
-0.031258746692
0.000956729838
-0.069438332101
0.024745331159
-0.062830706992
-0.115090492036
-0.067423221162
0.146067922424
0.046998244537
-0.139759434374
0.053407064655
0.027470619608
0.042526998899
-0.027743757567
0.030377761333
-0.040152182003
0.060610923627
0.029969558404
-0.121389451604
0.017489597578
0.013015333802
0.152351424699
0.019746988233
-0.067165092336
-0.124450225235
-0.048505827447
0.038753438356
0.025444381731
-0.044366542646
-0.033458269734
-0.118188432159
-0.042380346603
0.045919330438
-0.002069616747
0.059184874511
-0.003419987721
0.069970240990
0.095590930974
0.017624048632
0.117863032697
0.062123249214
-0.010886974684
-0.045067484978
-0.012796922567
0.065979305444
-0.033760176879
-0.005529031503
-0.002268657265
0.084795448092
-0.114733953798
0.064937027119
-0.141268326136
0.023412416878
-0.036989678544
0.083768941560
-0.018083923503
0.076409332409
-0.002165917907
0.006346293264
-0.028467423305
-0.053447821055
-0.008487115611
-0.005931475581
0.046097089865
0.034075865914
-0.050202085633
-0.032392942547
0.050554942538
0.049886580861
0.110560721990
-0.089807890095
-0.003064641908
-0.082048470356
0.038668627217
-0.031921973016
-0.051929809926
0.034877337370
0.014020105539
-0.041403536177
0.027866362855
-0.067459038366
-0.056205558020
0.096200005570
0.142708029314
0.077369444282
0.002917565578
0.046470737283
-0.082929013035
0.027374470071
0.089154545151
0.121616620035
0.017246976494
0.081395174183
-0.089345229680
-0.004244782478
-0.045061976727
-0.012269494629
-0.079472338408
0.067611138892
0.102797009589
0.007324330019
-0.005772490031
0.048778540877
-0.058343971561
-0.043170490937
-0.003687417454
0.003708664750
-0.018468871613
0.067480398224
0.046607535685
0.088163694922
0.025027537894
-0.118868589713
0.004158627671
-0.058502788050
0.100827993231
-0.088201391668
-0.128232926951
-0.061388571434
0.032867533465
-0.086573596551
-0.081290635563
-0.003210654132
-0.039790169747
0.000120044655
0.064146473570
0.073689589713
0.030686057708
0.064695587879
0.039036492620
-0.063451437770
-0.076716023835
0.062247865485
0.026932651511
-0.083124500268
0.053965233279
0.067304042092
-0.111930337971
-0.008769467260
-0.006205610139
-0.014230614278
0.021209843671
0.056531178692
0.042865971177
-0.050486584334
0.056411538487
0.118673157416
0.082455223874
-0.109165383545
0.009545542381
0.065524294371
0.021374385331
-0.015383324135
-0.052152213868
0.065169765480
-0.129409660490
-0.021815675328
0.113721815997
0.031621579854
-0.157865389438
-0.014347803971
-0.065769057518
0.040820462393
0.026405566833
-0.153574567698
0.043446300801
0.040523811275
0.033162107434
-0.059861800188
-0.013509005142
0.019573172764
0.007017543450
0.061715681378
-0.021087062119
0.016613109984
0.022383023763
-0.099829987916
0.007327717557
0.027142814173
0.087076764210
-0.079856452646
0.022519309486
0.019482447821
-0.092493908978
0.031155563142
0.016363282146
-0.063576031168
-0.127507175114
0.005347218379
0.125927986921
0.054627920676
-0.039096446408
-0.169798987195
0.022811303283
-0.004666996736
-0.061287377078
-0.003503976878
0.094855480885
-0.074388871749
0.005853183549
0.005657216347
0.007620477996
0.033695696434
-0.098704594093
-0.042270625074
0.007890942561
0.035674760760
-0.065374564803
0.011503435602
0.037997772195
0.002408752806
0.052557378257
0.017894368052
-0.050037071453
-0.092655718181
-0.049464361398
0.085201981565
-0.035313153396
0.064492755566
0.061479127438
0.059772471091
0.042290029697
0.046345044669
0.018248910961
-0.133399363142
-0.017496882152
0.000143683873
-0.037027492056
0.015823962257
-0.011961479391
-0.036981152438
0.059913650665
0.042352317661
-0.075618457164
0.052589942827
-0.073825866963
0.059771761496
0.022443746101
-0.081711045897
0.015773828645
-0.107971288848
-0.022764715744
-0.053598900843
0.056747702616
-0.032410782344
0.054631680781
0.021082100810
-0.034698207227
0.059085497656
0.010866782509
0.006196886179
-0.063814793941
-0.035863134385
-0.047945996935
-0.010963387400
-0.021618078630
-0.086696681427
-0.032358793308
0.057314384807
0.020966467086
-0.071691256537
0.055452987111
-0.119293302493
-0.015537781211
-0.006484052971
0.084166394620
0.093782995136
0.001403891399
-0.120344778471
0.057574780537
-0.125881324666
0.048814895317
0.014133671120
0.094325642498
0.032740826154
0.079701896661
-0.036155694078
-0.035378927368
-0.021556457515
0.071791021738
0.037002642260
0.047811065500
-0.073780133818
-0.029804244605
0.059262862065
-0.051585653585
0.007444814157
-0.026933209009
-0.086019023700
-0.088594495556
-0.135089103955
0.072038648341
-0.046820912022
0.137050257557
-0.050038250385
0.004041114297
-0.006665514255
-0.012782957116
0.006370041071
-0.046760224307
0.083465548635
-0.117837837608
-0.098319450076
-0.038854425071
-0.030591440000
0.148234769496
0.081989469109
0.115429608904
-0.041467607559
-0.055812473196
0.001418192109
-0.052774673568
0.000222349041
0.080299113080
0.028371585634
-0.000521720546
-0.028631438398
-0.006026840750
0.118215597283
-0.018690337647
-0.005672048921
-0.069443048714
0.111970900694
-0.025698981701
-0.031862766861
-0.093498757399
-0.032828017679
-0.007890926342
-0.037006948673
0.001451153139
0.116026146882
0.016606429369
0.044579860903
-0.059787415887
-0.041606994309
0.004958981822
-0.023763509898
0.119974626782
0.008063113765
-0.032620925614
0.058885042254
0.019637669760
-0.008173318716
0.027551871301
0.041548270959
-0.082835937311
0.049031227350
0.017834813822
0.037277102904
0.084381729677
0.103363888120
0.024289178331
0.130015054345
0.016165947836
-0.080305058538
-0.013440999284
0.010551386047
0.006584173781
-0.074461962062
-0.026172621145
0.026666566706
0.069878563164
-0.065547021468
0.059710718970
-0.008378908826
0.073393146790
-0.157823328404
0.115153890007
-0.065342655801
-0.131040426158
-0.016446403556
-0.028074389029
-0.030886457133
-0.002722002898
-0.023456760637
0.055694125702
0.076658472252
0.113173147534
-0.065866883474
-0.057105596154
0.109792539453
-0.053122343848
0.056468785361
0.000503720541
-0.039768032535
0.110692402184
-0.027000715558
0.048042320409
-0.100289103873
-0.025541323012
-0.020838724059
0.006657408537
0.009623235357
0.051527541726
0.073820140955
0.079157739592
0.030420689658
0.115616668937
-0.034425149143
0.058212397491
0.097478403312
0.028887944593
-0.110138095284
0.070662441922
-0.043518261971
0.037041927465
-0.115798787786
0.045224504991
0.022961876495
-0.057386226034
-0.061801714426
-0.061269763263
-0.025234983585
0.120203899487
0.116222930373
0.040632617089
-0.018227973632
0.016172058568
-0.012236838007
0.010207460007
-0.081009940184
0.062312922587
-0.029154421657
0.094634898933
-0.060282837985
0.090620542749
-0.035077849907
0.012203491476
0.038306526986
0.018806681310
-0.149235580238
0.072923388568
0.047062313022
0.054714439973
0.069227966248
0.088170749218
0.033569205411
0.049352015796
-0.050077421932
-0.107429138555
-0.018473395760
0.097239195811
0.050878843884
-0.071922074627
0.069766736256
0.038526107892
0.029980590904
-0.004372037890
0.050222225926
-0.061577841948
0.005382120019
-0.046820521416
-0.022999481282
-0.011972591866
0.156020745166
0.043440305391
-0.161089766371
-0.044265424578
0.018388764928
0.049429354668
-0.060194548211
0.027477621281
-0.004254304925
0.045020035714
0.066129742731
-0.050806268779
-0.049118214472
0.056502293156
0.112640442147
-0.014410929922
0.059532491947
0.095041801566
0.083940846578
0.070292424784
0.058393592747
-0.034880793983
0.041286421889
-0.030604117223
-0.120664659194
-0.036875263537
-0.004125043715
-0.100448342293
0.136666776706
-0.010335364467
0.077070312012
0.058289840806
-0.034684082783
0.036312244957
-0.047979361232
-0.006312153126
-0.065319583915
0.071288453402
-0.045694732446
0.096754579491
-0.040747739077
0.101581019463
-0.064169881272
-0.020828795085
0.071920130567
0.057276216452
-0.117019480236
0.184678435102
-0.045373485203
0.045800224735
-0.043721220051
-0.118329874839
0.031992416375
-0.031047461868
-0.124813439255
0.052546084065
-0.031694874996
0.076568040416
0.023302748614
0.064657946983
0.085700299345
0.074018917163
0.037032584742
-0.025926851951
-0.095427823329
0.048214402623
0.095105466333
-0.037039011687
0.008817117883
-0.041298530835
-0.033406886694
-0.071910429991
0.056011643638
-0.019838367930
-0.159970938397
0.096417837918
-0.113906984687
0.015435204500
-0.147845092611
-0.039206040743
0.059873703359
-0.077330631280
-0.034308450085
0.091500586025
-0.051589420570
-0.073355901225
-0.030285445809
0.092595957025
0.051268832107
-0.142429937929
-0.011464859984
0.018261248925
-0.011331899383
-0.002389925440
-0.065048338891
0.043856932244
0.038934061628
-0.006841976470
-0.035674613181
0.033795527637
0.014963020837
-0.018888686984
0.042137008268
0.011403402202
0.026697527486
-0.005525610400
-0.064970230395
-0.013757209926
-0.040111182661
-0.075020500097
0.062686314473
-0.012646490020
0.023300838506
-0.090282227475
0.018347416395
-0.108263972890
0.002837994706
0.053370038009
-0.095030680585
-0.069109041197
-0.070956503195
0.073431643086
0.013667054391
0.022314187947
0.062672940315
0.109107200932
0.159504170558
0.055115379503
0.033207261731
0.048416326472
-0.024955753677
0.028600087945
-0.050611780225
-0.009495687566
-0.005218477867
0.022301719641
-0.005908518125
-0.090801033613
0.027851614283
0.021639890839
-0.023842325245
0.064904074353
-0.091440082969
-0.048346931280
0.111206511433
0.021708870824
-0.059621565374
-0.066035658360
-0.110069753671
0.070512656862
-0.002423648077
-0.166579388507
-0.074306156062
0.004848715303
0.087449584154
-0.008765742311
-0.141468689571
0.054450976827
0.016255470181
0.076745235696
0.004357391967
-0.027043733148
-0.158803834417
-0.094171462419
-0.043035231654
0.023568932604
-0.026570258347
-0.080017021461
-0.001818699376
0.078921916763
0.040110186502
-0.117908756707
-0.092147448956
0.014999704062
-0.069890080856
-0.062391578126
0.020699787759
0.024618768405
-0.056474442569
-0.012989597378
0.082466959614
-0.009748393694
-0.026787780746
0.104055186317
-0.030951106113
-0.026264087842
0.003127058158
0.002721868556
0.077474292260
0.079072864461
-0.049832771710
0.029015050980
0.049651721211
-0.041562022525
0.082376318924
-0.140072977036
-0.056269091107
0.157902655908
0.022265830717
0.130052181845
0.161213187094
0.007077930101
0.000051710629
-0.025378223256
0.076227636145
-0.088810811409
-0.059312851672
0.007312871902
0.084294112716
0.000936804998
0.048311595979
-0.136653400357
0.048674669484
0.042717636278
-0.046265778213
-0.074063166316
-0.078519933529
-0.000843380378
0.090619344242
0.054940469917
-0.047248283082
0.133389719759
-0.061065345646
-0.017893869030
-0.038456597613
-0.028698029122
-0.025298143433
-0.029563705675
0.020029144349
-0.057520839754
0.112277811299
0.136346734420
0.067840209156
0.008090163080
-0.143907099682
-0.002052266341
-0.032235363373
-0.159059488370
-0.107621445185
0.006952625187
0.094430364989
-0.089690307976
-0.040546413453
0.075494495164
-0.084365626140
0.075368704674
-0.060005111160
0.010846804047
-0.046386274279
-0.126097758743
0.010835165365
0.047458328099
0.027148646412
-0.014599458109
-0.028413927317
0.102993107053
0.021631060349
-0.074104280933
0.038666797829
0.064274199656
-0.070642011469
0.125973627191
-0.075383729276
-0.042001637609
0.095806415350
0.096189372466
-0.023747516766
0.078769129677
0.055793351575
0.005934673692
-0.097237018105
-0.022105514422
-0.041750900821
-0.029214110238
-0.095594452691
-0.161670484884
0.057537635206
-0.016957553868
0.014803225855
0.039963158551
0.001597951704
-0.016714392199
0.033232378470
0.087647819709
-0.036265652567
0.089146633671
-0.080954561739
-0.110483237962
0.070771849474
0.089044067481
-0.091182512110
0.124224656613
0.016278734476
0.036016259716
-0.121228923414
-0.009811761377
0.036149316613
-0.030975970428
0.020078562682
0.005695222061
-0.010207993301
0.052159570118
0.037415228755
0.029626870452
-0.091732105759
0.023670771758
0.073041212568
-0.055197259854
-0.047892925464
0.062593954386
-0.140986696805
0.096522096802
0.040568710810
-0.012309317162
0.048197955761
0.135347629666
0.044786054400
-0.164424076660
0.042254694154
-0.112996491150
-0.094576497076
-0.028991817490
0.019360343417
0.007981281668
0.037914285618
0.154038414838
0.049867102743
0.081558292770
-0.034988719660
0.033388531271
-0.000456232689
0.070810071338
-0.016006618333
-0.042297559256
-0.023785808207
0.049222301696
-0.085554769832
0.039272629945
-0.028102218892
0.040800001828
-0.077771361388
-0.049652678082
0.014682293528
-0.021355933037
0.005111757260
0.052103828460
0.000184127812
0.045932896134
0.076052386849
0.033322815941
-0.012867822947
-0.009789093752
0.012256060685
0.033258840118
0.067777894235
0.047358443455
0.002095293990
0.040261313769
-0.035449361423
-0.051941073129
-0.006548139055
-0.024553737246
-0.056685223461
-0.088520320994
0.074480717357
-0.059217611110
0.062556571489
0.076724406870
0.007532015927
-0.058342076469
0.020714273834
0.065832201228
0.047653032587
-0.150439170219
0.073868477553
-0.109873256496
-0.119900057636
-0.007937290615
-0.032874287079
0.054219192520
-0.023042849481
-0.067741264285
0.082943499435
-0.021977018601
0.121257762529
0.078053513498
0.053659542038
0.027821836352
-0.004053612104
0.014397319185
-0.118628715589
-0.025889655868
-0.100997953835
-0.078102287309
0.027954929088
-0.021129248585
-0.122735346549
0.068904747909
-0.022580559732
0.072296324564
-0.004321552089
-0.023213138182
0.035138966173
0.040153320782
0.007537701026
0.010593656378
0.094000044953
0.038273715441
-0.002172140909
0.008808463923
-0.049466519538
-0.078301912645
-0.016550666901
-0.076496621084
0.034205390455
-0.006705958177
0.003783852327
-0.065018969804
-0.026898675976
0.081690479169
0.101796084827
-0.074764844861
0.040093627147
-0.066856112853
-0.083603062214
-0.067549086964
0.026131720638
-0.059501523487
-0.069835459114
0.044755632661
0.020981223718
0.043856892598
0.002609521250
-0.088078274421
-0.027800444421
0.026896415671
-0.108710941214
-0.081046855677
-0.051592917222
-0.007368704316
-0.103502960703
0.000498753893
-0.030197428527
0.028929091081
-0.010922555002
0.052219647608
0.025484300298
-0.090270100639
0.035869415927
0.155492486235
0.065748670129
-0.013321647003
0.102334711222
0.097793628517
0.127806320983
0.060638650132
-0.049879693334
0.001420477697
0.113616374409
0.002135529166
0.046611836129
0.068940247334
0.053776604886
-0.025579540634
-0.065914557430
0.066963113093
0.021122320368
0.013057050904
0.060439854608
-0.069968070157
-0.035963561903
0.006741553254
0.140297782217
-0.065860835237
0.041507876397
0.042582009952
0.024003985388
0.039078841008
0.013605236688
0.096100550798
-0.011680414491
0.026432162054
0.035796225268
-0.080922064631
-0.087197270415
-0.001521497620
-0.036417938059
-0.112738626692
-0.086010537222
-0.037156505675
-0.081593424855
-0.012017923957
0.026108460253
-0.024810294057
0.003382730945
0.072591427688
0.077107912544
0.072262992847
0.024470146791
0.010688352959
-0.128007167494
-0.052967313951
-0.052930887553
0.047056472619
0.085201455067
-0.087344528992
-0.059697971163
-0.012878753083
-0.059725850604
0.057107947333
-0.062418647818
0.052313935656
0.006587863576
-0.015635305882
0.001387850978
-0.010247551090
-0.006317450319
-0.054390213744
-0.066485909538
-0.000364401610
-0.001725081810
-0.026215369692
-0.084886022877
-0.065241021697
0.078200146238
-0.068189301508
0.088449895562
0.069405340689
0.012497136917
-0.057792963664
0.058393218451
0.070237165656
-0.046139870569
0.080437877475
-0.015983772938
-0.079733627127
0.021413877820
0.103840166174
-0.104849575984
0.089821403620
-0.000652675474
-0.014706507052
0.061130214022
0.052472161724
0.033030371898
0.021923626187
0.026150663083
-0.018201262326
0.043149580938
0.003430153479
-0.040598913766
0.060173313014
0.039944008501
-0.074153241897
-0.071340563394
-0.094596373134
-0.037076115937
-0.080714604595
-0.011740897904
0.088288114890
0.021854224443
-0.091748380215
0.031466467425
-0.091560793994
-0.021507395254
0.051708150540
-0.087298200866
0.042554620143
-0.032683639489
0.032733890960
0.005470056688
-0.055398307697
0.072291620269
-0.018002691673
0.021371777096
-0.049037533086
0.030581488837
0.043103428169
0.024208901779
-0.108582675159
-0.010489269306
-0.099272542083
0.033794067517
-0.010462295299
-0.060110642784
-0.061714729295
-0.067674957041
0.012695647032
0.154243956017
0.017812521014
-0.042578903606
-0.058212966003
-0.076768018028
0.073110409824
0.011900660638
0.039849357892
0.076780826332
0.025549252413
-0.040099385361
-0.009371570102
0.013218394155
0.001470068827
-0.053630845612
0.006142626454
0.026294330072
-0.058477388720
0.057051757413
-0.061932050736
0.135651663659
-0.014659522477
0.002679243287
-0.002644527809
-0.106919971959
-0.042700970434
0.006655091997
-0.067568375812
0.045191586894
0.060193950031
-0.053753216666
-0.055751031392
0.064596902849
-0.066328788795
0.115368068908
-0.175481062760
0.030149885948
-0.053003806281
-0.020886661724
0.112367340767
-0.037869392790
0.047227937878
0.072348726695
0.007013050292
-0.014559510600
-0.055532162978
0.071223703409
-0.050801054942
-0.056616710626
-0.006732815799
0.059448349362
-0.000458548411
-0.058362077341
0.073915921339
-0.023788818508
-0.119789088359
-0.021813732330
-0.029032814971
0.086571780273
0.079846337116
-0.000565252221
-0.095255209074
0.047741003383
-0.147794163526
-0.025564602736
0.010237646954
0.031980361402
-0.039605233675
-0.004937884128
0.172436185458
-0.175302566564
0.015058409717
-0.090961025622
-0.033869195372
-0.054487668378
0.026502916462
0.022776425468
0.062849955208
-0.012107234835
-0.112092024479
0.002481576065
0.041771857107
-0.014017576509
-0.138286446523
-0.003096244098
0.062297482729
-0.036326050941
-0.024536955349
-0.028205441734
-0.064182979671
0.044974267343
0.025929403614
0.019022789522
0.015802241874
0.054622675771
-0.037322435730
0.071550537492
-0.064784974420
0.121690296550
0.013713605552
0.010422037734
-0.014232434275
0.013154379001
0.002024794552
-0.070592915005
-0.020547828822
0.022313661181
0.072961166453
0.039553933158
0.116258708569
0.013365449409
0.026108936436
-0.025419746777
-0.059502161229
0.016403345252
-0.068072358645
0.154206767963
0.006178813353
0.043274997136
-0.041242217005
0.040340954550
0.004008024430
0.028180734345
-0.037851864466
-0.045977533893
0.087936961292
0.036172468080
-0.040629080210
-0.052117743035
0.017298227461
0.016080619249
0.062401488043
0.020400591682
0.042829750402
-0.109767960222
-0.154139953668
0.028760478534
0.067626132838
0.033841767525
0.039251684906
-0.045744280230
0.070048784341
0.018835754421
0.056676837663
0.086534424870
-0.046944068812
0.202084129597
0.118582557874
-0.012959417815
-0.092608070572
0.011917080184
0.000293422142
-0.011905724791
-0.142279619413
-0.197677885959
-0.056781435368
0.007967633958
-0.066133142092
0.172432340133
0.054003301903
-0.082261652293
-0.000592752374
-0.013366305568
-0.019718317053
0.003949498488
0.039826421998
0.072069183967
-0.066067064228
-0.014431264024
-0.043780888487
0.073367505694
0.152270174140
0.015985646343
-0.025050284385
0.042988024742
-0.018221633285
0.077072874158
-0.072554878724
0.107582744468
-0.005671513217
-0.021173401509
-0.016129114518
-0.045810895206
0.171863956285
-0.096516821145
0.005051356251
-0.155575971119
0.008011879968
-0.047279901916
-0.018228334339
-0.107622798904
0.046508755246
-0.037989780974
0.003102959591
-0.070736297646
-0.047967426689
-0.016989397183
0.005143263472
-0.102050175609
0.097549173213
-0.104970587300
0.078832983570
0.021114665960
-0.107222532874
0.012286137981
0.139204230150
0.097252599015
-0.052846107412
0.001567654402
-0.038812803603
0.046962949848
-0.165408618672
-0.073706763119
-0.005058649730
0.038204428547
-0.057145535744
-0.051746897782
-0.006128303123
-0.008409869817
-0.015507498641
0.061782699000
-0.035490958239
0.077424895239
0.045370510334
-0.075629902651
-0.004591613383
0.011605981316
-0.026200289142
0.027179544904
0.041046801596
-0.028842936722
-0.072366937010
0.062698701883
-0.053549200759
0.017591398640
-0.014594932648
0.009636072531
0.073162921211
0.034784277828
-0.041260697706
0.013834918789
0.054152307286
-0.080306041074
0.082608743259
-0.041207297392
-0.020134472513
-0.040858210318
-0.086480617579
0.047019049037
0.007598636030
-0.033330921447
-0.016968966157
-0.080070293272
0.033127944634
-0.147016545253
0.048798961273
-0.017213119716
-0.022664619193
-0.063562151730
-0.005604809409
-0.173093267192
-0.042998769539
-0.011366297318
0.053398368172
0.016803079169
-0.026448042696
-0.125775543360
-0.021359650348
0.028647670614
-0.010769906285
0.036991964395
0.072313378555
-0.100681561111
0.006883033710
0.013880519613
-0.049061611306
0.017607790483
0.077962609265
0.058329983332
0.065635977679
-0.021391266447
0.012418682080
-0.105943490674
0.073898651675
-0.104370678964
-0.084687605410
-0.060689633197
-0.109542724802
0.007569950729
-0.146413618300
0.016514391511
0.027554261882
-0.007385534789
0.061647593224
-0.017765295069
-0.052660923239
-0.087275973299
-0.107906070943
-0.032853461482
0.041027883947
0.060728996081
0.026739591521
-0.106812465518
-0.019230190210
-0.085795764347
-0.039271318947
0.011051149056
0.037308368854
-0.009028264477
0.052006310550
-0.057775257899
0.029616649941
-0.088825507537
0.068791430432
0.042151696530
0.020864567002
0.052486895710
-0.055242650130
0.046214341535
0.046714091011
-0.122780948822
0.057766459880
0.081539523831
0.064253714095
-0.121870285668
0.039643964875
0.005172734069
0.080817272652
0.046984782067
0.004341969894
-0.013653226922
0.040249451424
-0.045742450992
0.135352480376
0.038120386642
0.024875979577
-0.013015848467
0.041563127060
-0.000720818625
-0.013533845912
0.057525098992
-0.064399062574
0.062256999889
0.019735394468
0.005681667322
0.011868642183
-0.035459117681
-0.030928216564
0.039821278207
-0.005421150170
-0.054068674024
-0.050154350572
-0.002382535340
0.036698749783
-0.042236632708
-0.108283072342
0.110421142569
0.070566424361
-0.050329814586
-0.016628474346
-0.057766846254
-0.076380460428
-0.022850604020
0.017882302052
0.058263993073
0.057060638042
0.056608134777
-0.055731011641
-0.081842108008
0.055304038560
-0.062748904598
0.039044471435
-0.025304433696
-0.007264864763
-0.058048578044
-0.073709854913
0.027157844345
-0.035323133404
0.008739020132
0.034334026707
0.011830474112
0.057707305081
-0.072524661016
0.090803240137
-0.066958685115
-0.042241256704
0.081979654958
-0.072528973440
-0.080853448594
-0.027345966208
0.031325485475
-0.019774754980
0.139950245810
-0.020311994473
-0.016254538607
-0.027839563071
-0.011410802189
-0.013743507023
-0.172090308459
0.053635012817
0.148285100061
0.013064607747
-0.063540391856
-0.108023699319
0.100529316905
0.024184515485
0.037828570606
0.083269837901
-0.065578150286
-0.043250368182
0.027637353965
-0.089785341138
0.015846260713
0.002745408473
0.033413777252
0.069095702863
0.088002902119
-0.047653191291
-0.065373059961
-0.004584940836
-0.028198578570
-0.031955140577
-0.021088934995
0.021523618797
-0.045687342582
-0.092485288736
0.069222104284
-0.029674008345
-0.007296192828
0.004620157817
0.088808950226
-0.099261951271
0.014002942152
-0.129152254352
-0.054401574670
0.032629030156
-0.025975421794
-0.049345314615
-0.151824631292
-0.030442827544
0.024003565738
0.003981802042
-0.122932841431
-0.053038943243
-0.001516111962
0.021695317883
0.106539428244
0.007540258402
-0.084022158717
0.080955856815
-0.020625800522
0.031262890905
0.043348866283
0.040122997547
-0.068894480047
0.094483519869
-0.020262427154
0.003117639026
-0.017342251302
-0.126467619841
0.010765796671
-0.157655594376
0.066810557715
0.068512263764
-0.102567898779
-0.078470969116
0.028157823489
-0.075560036624
0.020010617075
-0.016472236501
-0.046049796183
-0.013556975748
-0.098822027033
-0.011189073472
0.032730217942
0.112582766967
-0.106147430872
0.068068290940
-0.087252143535
-0.023387668819
0.022434791540
0.071502648274
0.060922997105
0.100004873733
-0.077189073400
0.048869409252
-0.026296151385
0.021076325061
0.118349483774
0.057643487272
0.043197525217
-0.062589320039
0.018835941586
0.005545127743
0.072740311920
0.052397996499
0.029821508785
-0.113719066755
-0.023983704849
0.062318630528
-0.046824822959
0.008971112155
0.092906852290
-0.116106932174
0.135796961019
-0.054788768078
0.030576036752
0.026010941050
0.018350214690
-0.022378700760
0.003348859785
-0.026044015490
0.082184067629
-0.045043880005
-0.045956378333
-0.144162679009
-0.059574772685
-0.056604720173
0.005779492780
-0.025669890999
-0.136120082530
0.057594853438
-0.111500895658
-0.014626009673
0.027307823939
0.007946660861
-0.041162377735
-0.054609970342
0.014774253237
0.004785140314
-0.001783930312
0.003388014286
-0.094598607776
0.087235304056
0.007193071157
-0.017362829733
0.010092699324
0.020808982154
0.047002068511
0.096221484554
-0.035178266535
0.077356834349
-0.032950589001
0.019381188091
-0.010608487016
0.000504758858
-0.035014920134
-0.040545835230
0.027620436860
-0.002787589363
-0.076371365791
0.171037053529
-0.027053922024
-0.002566484782
-0.097085584863
0.050185182447
0.037434849425
0.060379467371
0.015024695880
0.015971943053
-0.036480417701
0.057688888726
-0.056804098405
-0.037578858295
0.014814561184
-0.044282500961
-0.019843212700
0.010106313074
-0.040715807696
-0.000756640952
-0.177353519572
-0.099124232980
-0.050185736114
0.197872953673
0.059205334818
-0.114279995799
-0.033617375054
0.101682547619
-0.117516083843
-0.055599575276
0.074187802229
-0.139487457125
-0.020779266380
0.007275885937
0.099341888740
-0.000449857250
0.001722726238
-0.074015917120
0.068565404964
0.006295699567
-0.033011304731
-0.035173717800
-0.026060487135
-0.106473867658
-0.015128123563
0.001782993003
0.104664107192
-0.052683862890
0.067244754799
0.113712574339
-0.077680382124
-0.065191079596
0.045553451975
-0.050858567041
-0.117158786543
-0.032664241150
0.045424059733
-0.021603417234
0.005630959101
-0.148461801474
0.002318449980
-0.058053578907
0.034539873605
-0.054132794496
0.022899335264
0.065491085996
-0.027285228920
0.069853362903
-0.018137429004
-0.079610537410
0.020534399413
0.025499562103
0.044852889462
0.080526734732
0.027804831140
-0.014871492472
0.071672056733
-0.140050113258
0.040295235231
-0.023003338544
-0.141778472415
-0.002494215184
-0.108795153858
-0.002917393082
-0.131742712187
0.061776290675
-0.130394901425
-0.072231409742
-0.021964757716
-0.011167840124
-0.029417161266
-0.189038972849
-0.024452399634
0.048447446704
0.008846997797
0.061395719248
0.128161823368
-0.005194718975
0.049873362818
-0.147782777559
0.055985938064
0.076706624750
0.037152451824
-0.064935382495
0.107855127356
0.098525769070
-0.030360336542
0.027354602105
-0.052717008881
0.035614919882
0.066358080188
0.062488204341
-0.131331656646
-0.053161095180
-0.030217786631
0.055476624304
-0.108672933530
-0.003643443984
-0.034381102366
0.031013722665
0.043887878242
0.058207509188
0.043448122844
0.086246483630
0.068121401518
-0.114843913610
-0.038338857484
0.024550733882
-0.040115065510
0.063136697796
-0.117562823175
0.059728757259
-0.039235152485
-0.034210397941
0.004934013302
-0.012953501909
0.025176652314
-0.053431440165
-0.048524125803
-0.031311007435
-0.121949329755
-0.049897500855
-0.041150208766
0.012552877099
-0.049855358336
-0.019867299841
-0.124970882355
0.110782641353
0.014012578320
0.012446457003
0.063205094587
0.026688980677
-0.028191452974
-0.091312337938
-0.012402555558
-0.069699323188
-0.069875720417
0.128180187192
0.006357515014
-0.097114827161
0.005222207136
0.046083978207
-0.039298239570
-0.185395924138
0.006046998618
-0.058499800832
-0.131363429896
-0.165798967065
0.042149304412
-0.046316128084
0.012440754326
-0.003194028158
0.056087048998
0.012988396079
-0.001836475201
0.053920608681
0.020849202267
0.046487818633
0.035383139266
-0.013303879630
-0.076446287523
-0.025850875835
0.077902731672
0.012679707177
-0.042488180615
-0.047111410263
0.033961052073
0.037783467591
0.003496338743
0.018252251468
-0.005318393342
-0.011089143968
0.072550434646
0.034319528945
-0.009422438796
0.000244714208
-0.062869611211
-0.070654174152
-0.003828152462
0.061982953969
0.041212342266
-0.086384966611
-0.015313978517
-0.046688347873
-0.060660482562
-0.093635879821
0.007586688756
-0.033850867683
-0.133600536034
-0.121823118947
-0.044751975163
0.066866943905
-0.017351682320
0.025998816195
0.052543683828
0.064468931477
-0.042672490077
0.013530048390
-0.052970705545
0.065837876875
0.051241324579
-0.007361000335
0.046225662118
0.019121663002
0.110558660119
0.059084493956
-0.127145427505
0.044421670051
-0.046264540988
0.034077291094
0.054992904088
-0.024665207638
-0.025332121390
0.050580472480
-0.154892779344
0.067790038798
0.009513005530
0.038796668811
0.047509552602
0.118118986189
0.012114123080
0.108942121391
0.053633672058
0.033814323700
-0.094357666787
0.038712012917
-0.067363757584
0.048361724774
-0.007910811863
0.038760054103
0.059066689035
0.118391049449
0.109951466912
-0.008995810273
-0.026175574048
0.002027382447
-0.037907981071
-0.038868463244
-0.020876396260
-0.039315534006
-0.060487498709
-0.002434405779
-0.044165486691
0.069293775278
-0.006117259926
0.006324749218
-0.108909884962
-0.067612821164
0.071626758246
0.046906479826
0.019220677224
0.032800225275
-0.009373281094
-0.013324775420
-0.027011219568
-0.008835115697
0.064382442202
-0.033485445764
0.046407087714
-0.027240532398
0.075148333004
-0.053412577291
0.060674637842
-0.054123048923
0.023296099431
0.005762157926
0.035191347368
-0.036784168265
-0.023709479478
-0.156612233585
-0.007175163538
-0.047465476907
0.032321781616
-0.158995262347
-0.090222867429
0.050795698421
-0.070788830927
-0.085564865390
0.048130454808
0.005962252203
0.016310920443
0.103251324760
-0.012921849587
0.003059062556
-0.020646221031
0.034396085883
-0.066213276173
-0.051844180673
-0.038157967020
0.101440783399
0.079732669216
0.026780907581
0.116306598315
0.079284918374
0.037320426728
0.088731908912
0.012456555213
-0.071757933717
0.071262763018
0.026588826548
0.117594222590
-0.076572179114
-0.004025002218
0.037314166580
0.043261859625
0.005135876029
0.099663659328
-0.004346089736
0.000858101621
0.091410635949
0.102547451641
-0.146018931682
-0.088099388657
0.107347772784
-0.090506388772
-0.065413272356
0.003731674169
-0.033658822589
0.109666970354
0.044314037027
0.107353219571
-0.078060937292
-0.006908297833
0.007952765187
0.078698950444
-0.006268002233
0.045904754529
0.064745049470
0.000410900198
0.064776866447
0.051225187794
0.100304525969
0.046989455805
0.065086242116
0.058101662003
0.141997096914
-0.017127779610
0.034539637134
0.050216440384
0.140187185987
0.073331503290
0.058009921401
-0.007914467539
-0.069455246992
-0.078549495298
-0.001095879138
-0.054486999581
0.011410041806
-0.005518914499
-0.051459632734
-0.041670174760
-0.023178699310
0.029100174282
0.088288126784
0.149322617670
0.085603267678
0.038793655978
0.034761460042
0.043852815136
-0.007010724534
-0.133609240372
-0.084033247748
0.158951670171
0.017186997630
-0.012719017252
0.100840767673
0.056408342330
0.059406013123
-0.132540483315
-0.022605436330
0.030412115193
-0.026699163663
-0.012701006279
0.028091790581
-0.059335220633
0.070970043731
0.032177295227
0.065431695575
-0.032789870379
0.113865351791
0.021727592566
0.076842376976
0.142860310685
0.065292456347
0.004741373139
0.013497649449
0.112615724788
0.024621288511
-0.042363569358
0.083570646757
-0.148235570713
0.081205422345
0.031250816251
-0.045118382138
0.013078146682
0.087772701061
-0.202300835951
-0.049890393873
0.092612891502
0.020077403645
-0.063331975518
0.097107706663
-0.069643099801
0.023637663572
0.114202727521
-0.035047711763
-0.094343513832
-0.018980904408
-0.046250623653
0.070213881756
0.024441374294
-0.031546052293
0.023258207582
-0.060540828709
0.013094946906
0.017253213436
-0.006734962347
-0.012081762831
-0.015774840719
-0.132355576666
-0.021435175801
0.015635433500
-0.050679391113
0.047457073280
0.075921823061
0.045421343796
0.108064118553
0.010674248504
-0.011941983411
0.029691345812
-0.162084870033
0.075705840614
0.120237217858
0.049777039989
-0.076908440545
0.012766004649
-0.108096651942
0.000105214766
0.029265698579
-0.106006897308
0.059161640549
0.004465561170
-0.093881039676
-0.039520889975
-0.039575987798
0.055957772351
-0.025925656695
-0.006295132226
0.027164340920
-0.055764667462
-0.080700487580
0.041951633662
-0.048077696012
-0.176393113358
0.056301640773
0.068319786979
-0.087044299779
0.081249771100
0.022544030034
-0.014406329796
-0.017540643378
0.013755889577
-0.091835593827
0.064818857214
-0.045642015513
0.110300542311
-0.023663724530
0.065248635005
-0.112289097331
-0.116133856254
-0.011167915731
-0.036965293106
-0.143364430082
-0.041694603913
0.060362529510
0.000302478868
0.001712550604
-0.037688190333
0.058009462043
0.087140080697
0.023059267175
-0.028746452473
0.062330123959
-0.028970587152
0.093616843820
-0.023721891968
0.170405795770
-0.084645091831
0.041745924890
0.043610259361
0.028788610973
0.028144395539
0.010794902783
0.006329072496
0.052743312161
0.023717966347
-0.062442294295
-0.009653472352
0.067250425294
0.069387337591
-0.034340190333
0.021843482564
-0.031966300978
-0.033993340832
0.001005134190
0.099455491463
0.045480932006
0.032094365704
0.119604778836
-0.003504163614
0.111748568552
-0.004350391037
0.051942161820
-0.042568559368
-0.057690023539
-0.010775468721
-0.030913573449
0.007910769706
-0.104388057530
-0.163413040639
-0.038611244642
0.096643277512
0.002331289768
0.006544242780
-0.049258841676
-0.035290990000
0.032349254538
0.082257497165
0.072424071697
-0.024506086008
-0.023764160283
-0.020118937582
-0.067476628730
0.046690525411
-0.086679989768
0.057756734607
0.010959819910
-0.039487657559
0.059311175240
-0.048135504261
-0.014617552318
0.013493276309
0.014434743368
-0.019911157541
0.164962294339
0.102821027108
-0.003170254365
0.000606682442
0.058365987987
-0.074953810086
0.132808371593
0.017111935113
-0.010323534719
0.075793930437
-0.176513792603
0.032489492255
-0.029955032483
0.091594275236
-0.025276442378
-0.048251510084
0.117044766201
0.015740615610
0.067658633198
-0.000398868391
-0.024754824888
-0.020066514568
-0.061460550272
-0.089062493737
0.037578629142
-0.030334341888
0.047684620792
-0.022865054687
-0.076477729873
0.004282469298
0.096078572414
0.003035042045
0.100838532903
-0.079708331181
-0.018520526944
-0.077911491237
-0.131892784281
-0.013363960896
0.015081357675
0.077837168381
-0.004482618288
0.130553932195
-0.148338669157
-0.019432445516
-0.032633326218
0.021865354426
-0.074962733614
0.091279046242
-0.015824446570
0.007935273757
-0.020445732911
0.135890217398
-0.057168285979
0.017434102435
-0.122351464519
-0.000072904557
-0.061474457053
-0.027888202334
0.071556507203
0.054847502139
0.060341748828
-0.018559348978
0.016075378370
-0.089108859250
-0.055954300133
0.005595609332
0.124171566526
0.098623714241
0.093854522664
-0.056565226527
0.108464172530
0.059838625103
-0.050332862414
0.001698020333
-0.067561491978
0.002527780703
0.104542221515
0.033534273472
0.066261593876
0.106372749789
0.048278703344
0.038923139674
-0.080834078507
0.008743034767
0.134777870114
0.005550744569
-0.029237158339
-0.039879712886
0.056414258313
-0.062172816538
-0.056375024534
0.064641926259
-0.030155575349
-0.017213722066
0.007543247412
0.094338868330
0.012359368424
0.027702416529
0.113824630864
-0.154261962091
0.108986092320
0.050270762290
0.083422549134
0.051458964037
0.061292945281
0.028251161574
0.053860663953
-0.005278329585
-0.009227834230
0.066980734660
-0.084876378729
-0.036635595167
-0.152716914351
-0.014379652163
0.020593685925
0.062807985065
0.017441784007
-0.043645575132
-0.029792837200
-0.018066637354
0.020787641168
-0.009187533352
0.014548207732
-0.144605729932
-0.106444441886
0.031976341903
0.006522620771
0.003433721791
0.013303376629
0.064137837252
-0.084136568255
0.054425836649
0.066209761561
0.020796609291
0.005209008265
0.113945283407
0.004430398594
0.089585087745
-0.059038425488
-0.041361023549
0.003984664713
-0.031130244515
0.054091587847
-0.002473134082
0.028289907107
-0.064218489220
0.033992079871
0.074744418709
-0.060525258201
-0.073868267983
-0.058249492294
-0.015510696407
-0.061371912620
-0.000938858142
-0.011501745196
0.003557607073
-0.106104099321
-0.090475302611
-0.006712910329
0.019841546819
-0.106922341660
-0.101823292903
0.064172643523
-0.014675076092
0.008922728344
0.148879386688
-0.022345391359
0.025770381172
-0.027043612240
0.077704082190
0.015174609798
-0.050058341766
-0.059371772333
0.053297190823
0.082006500111
0.063331264531
0.001727131280
0.074647380532
0.071846333996
0.019506318574
0.009157749885
-0.014520661839
-0.067757467719
0.053930044957
0.044474360808
0.115016617860
0.061831227163
0.018327413719
-0.035018306253
0.029663067209
-0.021777917612
0.021519766865
0.001018335449
0.076471515438
-0.058958916998
-0.038598689156
0.252567212115
-0.060609296996
0.125961990297
-0.004821113420
-0.060816499038
0.019454703666
0.110166339828
-0.042768833371
-0.003129179076
0.022321635933
-0.010817540866
0.038619295638
0.029271967683
-0.042269955130
0.067708401777
-0.034250065407
-0.040166762433
0.083893732664
0.066952458661
-0.024971817269
0.007535736541
-0.013942650937
0.031756725584
-0.015223502116
-0.001857181537
0.013949140423
-0.126573010017
0.042321984919
-0.060338233900
0.008406007201
0.040651402826
-0.027899401199
-0.060304919350
-0.033240115911
0.095175541021
-0.081383783680
0.038127183936
-0.015332704009
0.054092880939
-0.020620845055
0.004994877312
0.009794322693
0.070029624400
-0.068365714081
-0.074837574236
-0.011613993462
0.038416000578
0.006292892427
0.027389526942
0.017525400855
-0.063292399113
-0.128620789799
-0.018637535502
0.030394789554
-0.031099842588
0.081805536786
-0.056539954315
-0.013832340923
-0.037146661090
-0.108592329175
-0.064470326587
-0.001317969932
0.045102231250
0.020874373690
0.004010770170
0.030463469545
0.015429373081
-0.038274876000
0.124768260719
0.017597589836
-0.066359038593
-0.044088733572
0.053697657570
-0.026544364254
-0.132530311740
-0.026331052227
0.067282658585
-0.028496688634
0.058082745045
-0.073823729021
-0.047299807660
0.044046862449
-0.014670595391
0.042913729992
0.027029542156
-0.061703796821
-0.039430173087
-0.011725557867
0.008393603973
0.068390203172
-0.046939000925
-0.066243881569
-0.058145549058
0.086334683283
0.036542588048
0.027888452803
-0.130255717272
-0.027188641276
0.085454125277
0.061362784025
0.101390072100
0.073615244492
0.168038002587
-0.127782785345
0.013359786496
0.005415252928
0.014535309767
0.176958852448
0.008189552091
0.085182858977
0.086506667484
0.005703232057
-0.092406252081
-0.050681080135
0.109327099626
0.078549714636
-0.009085537771
-0.004619267340
-0.010909006532
-0.049971949251
0.040398997471
0.108583335982
0.027647607711
0.066393124816
-0.030679238042
-0.010667831512
0.087547509985
0.120244948860
0.092593269264
-0.064164999782
-0.033012782755
0.026719832871
0.110839791957
0.074561873297
-0.075512569388
-0.037274682293
0.098614034196
-0.028414376676
-0.011492745316
0.054648761198
-0.042675250536
0.023254179513
0.025298957731
0.018998816337
0.061459823822
-0.061379281167
-0.026274841688
-0.048667285740
-0.028454965527
0.074545967994
-0.071785981195
0.012625648189
-0.115140306689
0.050266638087
0.069022634050
0.061842564345
-0.021008748761
0.109783414218
0.013452455168
0.012207152039
-0.018645110024
-0.105343169652
-0.018191421633
0.044002380232
-0.013082703304
-0.010679912224
-0.015787415448
0.017119691360
0.110471447646
-0.007865502691
0.039944144926
0.096001331704
0.065607953106
-0.007649508282
0.012926334377
-0.025137034202
0.060505525571
-0.037851064061
0.036190051248
-0.019869483680
0.083687251861
0.003918990958
-0.023956389172
-0.014103191614
0.007687641042
-0.010737708455
0.039896514826
0.038179570134
-0.097865222363
0.047531029688
0.038441151770
-0.019541476826
-0.093603576217
-0.002641961797
-0.013255356700
0.038458822548
-0.062397356535
0.173480196065
0.037405396637
0.034567063385
0.014171736603
0.032642275742
-0.019765469049
-0.102986898983
-0.051195136440
0.000750985145
-0.023708259970
0.087873071488
0.015861902731
0.046536411595
0.016483614327
0.049343620550
0.046494838193
-0.053737501631
0.021218909807
-0.073923131235
-0.023706949434
-0.074440891778
0.092567409376
0.002973773043
-0.024654752913
0.098939605041
-0.048562492251
0.010516026697
0.164784041049
0.079043202954
0.007477407488
0.003795428345
-0.130713609713
-0.095383065210
0.043317020936
0.012621523773
-0.005761704131
-0.029746127910
-0.016116898796
-0.010016155003
0.014224885367
-0.015714263022
-0.022111029523
-0.028112838082
-0.044665780894
-0.070820742936
-0.019692604271
0.061731515222
0.019630223405
0.021388182488
-0.011389027724
-0.098177188962
0.019557005242
-0.008098985743
-0.082026788446
-0.077915060945
0.045505707274
-0.043500339694
0.020739040845
0.034700230743
0.064689538452
0.008791224341
-0.040986697515
-0.078132964811
-0.074448315499
-0.042840992910
0.061184421679
-0.084934392718
0.039466791236
-0.139208042193
-0.036405765049
0.012979793984
0.010098968210
0.001420616845
-0.070438154278
0.070974035273
0.024948805317
-0.146334015605
-0.000030829669
-0.008868135063
-0.053473976577
0.072652974394
0.000982671472
0.148794820773
0.132344983691
-0.023553906825
0.014727119569
-0.083429968028
-0.037533192464
0.057320160281
0.030998517596
-0.016106354593
0.043682894715
0.120860716204
0.103115802919
0.001596194221
-0.049632899586
0.041323706854
-0.035276203464
-0.022720991953
-0.004861953285
-0.013289296833
-0.000970497053
0.012583896963
0.049619648996
0.016729164301
-0.060703158588
0.047516998959
0.112499448767
-0.001053960642
-0.028639689488
-0.185803900925
0.059546850185
-0.010490783999
-0.048528902324
0.014767789866
0.053915844510
-0.070401241232
-0.126508539089
0.049633001549
-0.035129992653
0.041700729641
-0.060463030881
0.060453509505
-0.078697056807
0.017158088153
-0.115086795414
-0.044536623064
0.018847223748
0.016400949220
-0.179943649649
0.013899953345
-0.086346695152
-0.014367099542
-0.003526290658
-0.007681356677
-0.110143207558
0.087030223660
0.103308705771
0.013305160941
0.041669494961
0.033669840918
0.035897906429
-0.039123472629
0.018437287799
-0.048788543090
-0.043782199623
0.054638835171
0.037146035889
0.019105753366
0.006019482386
-0.005409364615
0.012070442661
-0.017530921435
0.028421690440
-0.013655102897
-0.118996396966
0.043293702336
-0.006150368800
-0.091504554126
0.128390407175
-0.059304899779
-0.026721732010
0.025283332948
-0.022276882421
-0.054116648826
-0.063496214154
-0.007444073894
0.106237606946
-0.070642858577
0.023839091560
-0.044381173621
-0.066965509495
0.077513809041
0.074276929461
0.008813411555
-0.014205757158
0.018421349307
-0.069253702762
-0.012838782361
-0.101264473256
0.040977748873
-0.032555476893
-0.002542471156
-0.013530840007
0.088055745893
0.073625673702
0.036211069286
-0.012702080049
-0.027610419152
0.017946026744
0.060372800178
0.063901017485
-0.050377875055
0.001714375120
0.051658890701
0.009959123881
0.054306448190
0.019175894908
0.006848030392
0.133863179345
-0.053346542171
0.024808756337
-0.021400608834
0.054692816436
-0.026725161628
-0.019684348056
0.058112504878
-0.055991840182
0.022611073399
0.017638401699
0.104419705788
-0.046053519324
0.061060222176
0.053381036965
-0.148641019097
0.002605036079
0.123640640306
-0.068378087704
0.045787359076
-0.102519098700
-0.120631904849
-0.001668957150
0.048225125492
0.069909305004
0.029335696982
0.034164167149
0.081881702265
0.077467488159
0.065674134592
0.078862063999
-0.012159500511
0.068211256726
-0.076982992632
-0.012929954191
0.062411286240
0.045196123383
0.027583401334
-0.134205254366
-0.018743419475
0.011483447965
0.066464481890
-0.094479936737
-0.000945294800
-0.000499877583
0.052347436653
-0.082466432719
-0.135026704777
0.040709478213
-0.058762836629
0.000648426632
-0.128148718991
0.043079616909
0.007675218036
-0.009274936066
0.006885344812
0.003636298942
0.011813076365
0.055364059305
0.111680273817
-0.048799554346
0.048738560621
-0.030831904208
-0.064771837225
-0.053806866521
-0.060076468179
0.080983444938
0.031466185677
0.013970401109
0.004504113910
-0.036584311113
0.042926668983
0.019720589679
-0.025988187295
-0.189655189903
0.013800950562
0.092113064832
0.045253107713
-0.113955488140
0.043237480367
0.067332082823
0.136016505208
-0.088642071949
0.049814633670
-0.062468701014
0.006434155565
-0.078445758950
-0.030506126437
-0.032210623778
-0.036730993681
0.039081780697
0.003462195425
-0.086566865496
0.062942932655
-0.034873105143
0.101557074011
-0.103446580739
0.027760767218
0.048794917676
-0.063285795141
0.003642878102
-0.021258867336
-0.053979796714
-0.031238047441
-0.067111345432
0.129625450176
-0.104716548245
0.096197431171
0.080961563739
0.025262674586
0.110830956467
-0.013659341293
0.113104053888
0.078981674242
0.164215280437
-0.031544805340
-0.038823298084
-0.046151474210
0.008760000635
-0.014092774879
0.009911671449
0.041567073754
0.010740438194
0.046785481810
-0.033724222673
0.086536584427
0.061229089856
-0.021514645841
-0.042572660261
-0.020224745329
-0.069681605457
0.000649671349
-0.099337993345
-0.048094069298
0.044494739157
-0.065007523014
-0.014798916407
-0.034833965972
-0.080840901224
0.079736394285
-0.068458243824
-0.106036922026
0.028618266179
0.040921401903
0.000442955037
-0.140180358559
0.000502738882
0.000845683713
0.011326561969
0.093243149486
-0.050394409303
-0.003266116000
-0.136750529520
-0.009725527694
-0.011851328142
0.040950357689
0.004039710274
0.029799074615
0.072805383818
-0.052901708482
-0.032058648643
0.137982121814
0.033234223160
0.052307591094
0.043819789653
-0.084794154714
-0.088188555882
0.001586255189
-0.140166251514
0.132638336059
0.090065449705
-0.085670711773
0.088443138396
-0.071783998718
-0.068636338337
0.004154746772
0.050750699121
0.100440337685
0.015627626322
-0.132961961559
-0.109936840888
-0.110127359203
0.070977491342
-0.128101294362
0.050079713389
0.090471823465
-0.033055876698
0.016145562516
-0.049128982359
0.091046066423
-0.061419477918
0.013782835292
0.034410148621
-0.010867605048
-0.058223906223
-0.001719641651
-0.014465571639
-0.053933207373
0.036849550968
-0.107388290867
0.062905955782
-0.073623549406
-0.080743677630
0.011566874050
0.022329212722
0.048431579491
-0.064709387388
-0.052007742929
-0.024566474532
-0.018707991365
0.046905275099
0.072968165283
-0.114851854834
0.123249802978
-0.056563529631
0.015705847901
-0.066963133202
-0.063817845480
0.066123663408
0.078644618249
-0.067172513844
-0.011623287702
0.081174157288
0.051906729146
-0.014704397830
0.098844957015
0.107281224577
-0.197440964979
-0.059413556353
-0.067729953755
0.044957958097
-0.034951694955
-0.000522319557
0.073440460995
-0.090709993631
-0.014422105486
-0.001633280999
-0.013728954441
0.037013922765
0.007507396573
-0.001925209512
-0.131664556454
-0.063866888564
0.056995625455
-0.118980581679
0.076294553700
-0.028709900324
-0.087680620679
-0.050409384257
-0.061674631796
-0.031501434161
-0.091266068158
-0.067752755820
0.092624332177
0.004794959118
0.082616415403
-0.060533285230
0.023544263273
-0.166362345308
0.027329732565
-0.121174144145
0.089086395018
0.017157866358
-0.049485412385
-0.032224848358
-0.085988173645
0.000816966144
0.016103372968
0.005697667519
0.124356139520
-0.077687439697
0.010410449093
0.105547784907
0.050237711580
-0.063635450852
0.109557115379
0.025257422740
0.078853568717
-0.026096754002
-0.008919158844
0.032267566012
0.049926513765
0.016155708588
-0.077599375450
0.070413971350
-0.014654880765
-0.010752003745
-0.060930010292
0.043811301930
0.064662437959
0.044762763004
-0.050630006308
-0.094079030806
-0.121243320641
-0.032860947317
0.005941748960
-0.051507778575
0.059192608397
0.079165366702
0.000226374950
0.098721130475
0.030997380794
-0.035629414950
-0.028182549380
-0.039904630416
-0.000412375295
-0.039832524902
0.014016074487
0.018040702240
0.081743885044
0.087930010690
0.008072759696
-0.075112389080
0.096829066900
-0.054255630653
0.027980378650
0.013570423832
-0.036374216390
0.055301290264
-0.072625940623
-0.020287749409
0.005828341865
-0.056599966135
-0.031160086399
0.054258202899
0.020322291713
-0.032368429583
-0.063974857404
0.036483885141
0.029497833046
-0.034849601064
0.005752023870
-0.006526825877
0.108894121014
0.016118762424
0.025686813972
-0.005074994478
-0.027439347985
0.020949688784
-0.021671189494
0.045402497622
0.020074644479
0.042783639712
0.068416708378
0.124575554399
-0.024895222360
0.018397442608
-0.061997203119
-0.044101469870
0.108866787431
0.015689000220
-0.032949193269
-0.002986332250
0.068390942153
0.080965251965
0.055747241091
-0.075472195881
-0.120312320859
0.082184032685
0.027090241292
0.011539486753
-0.018165413320
0.049241437493
-0.130961149058
0.051933183918
0.083435658543
-0.017875437780
0.001334731597
0.003535129742
-0.003011938411
0.021329781468
-0.057354742327
-0.040345279218
0.018559588077
-0.191534811223
-0.023545649673
0.018377645440
-0.018551747794
-0.020253475251
-0.019954086987
0.089840554339
0.041014924543
0.083539382672
0.003584903132
-0.042603162684
0.010395671210
0.081171292953
-0.034274926562
0.108611908143
-0.053286078731
-0.052608018369
0.047263655325
0.112237499473
0.048617343721
0.064708387327
-0.024344418926
0.132088275634
0.089359209816
-0.058902908868
0.032377536688
-0.006766458509
0.055210105643
0.106167572975
-0.080668080433
0.025303298551
-0.009721240402
-0.046768114492
-0.051796149941
-0.023085782840
0.036791026810
-0.006891386076
-0.046907463511
-0.083371790020
-0.038034817215
0.044935732600
0.036498031526
0.058505806499
0.082776029412
-0.106269467489
0.026514205374
-0.068481111492
-0.054878981963
-0.026439728767
-0.041921688278
0.037246213715
-0.049413926734
0.062744636435
-0.026466816590
0.087472559490
0.028865517361
0.011675503517
0.146757341281
0.048417377631
0.044094693074
-0.118319027224
-0.104212514595
-0.065810416739
0.140299930023
0.020711072112
0.198817248523
0.017208374583
-0.024108233319
-0.021163634453
-0.066468209883
0.088677226099
0.014712970470
0.000776874828
-0.092122483358
0.140797701086
0.022599849147
0.019825568313
0.005205717716
-0.040881789431
0.129463859395
0.000503726544
-0.044594601913
-0.024978177159
0.018894913024
-0.016978283041
-0.019698646935
-0.012941244799
-0.016858608624
-0.022797357973
0.006550318584
-0.026993091831
0.002728179090
-0.051110170036
-0.058699253223
0.007342803035
0.004203020161
-0.042747545247
0.018766939112
-0.089469116730
0.051208397882
0.065593151622
0.052755595904
0.031885914362
-0.067692925244
-0.047963756807
-0.052609084816
0.014276095193
0.034777718980
0.113841008383
-0.036279142504
-0.127389049635
-0.054659081977
0.017197355933
-0.003946388868
-0.048659102012
-0.160809723762
0.024767341429
-0.003656130130
-0.157081608969
-0.066501860787
0.079814207730
0.046293196070
-0.052793381622
0.079237715018
0.042256541162
0.049353783442
-0.014803907847
0.104435005075
-0.148275820412
-0.066069690685
0.002338029240
-0.060108813895
0.010927129403
0.022323604989
0.016721618863
0.042613843289
-0.037320338786
0.051230843016
0.039596843142
-0.014187975942
-0.050720750122
-0.008987635338
0.117647246675
-0.041094022009
-0.006099006760
-0.005420565017
-0.098999067884
-0.001254194549
0.031427191649
0.028482091821
-0.013742308163
0.032387829134
0.064235614049
0.003610429900
-0.078449611682
0.027393252586
-0.103767667441
-0.142514257586
-0.000105828596
-0.046766676044
-0.055660189181
-0.012290016322
-0.099216150454
-0.053734446984
0.037749787936
-0.080217938554
-0.023185676746
-0.029771615975
-0.031182532211
0.009774795262
0.073663596234
0.019631156214
0.000868897378
-0.014709186220
-0.046256866182
0.048847479684
0.024950011561
-0.020481745275
-0.082178735830
0.008036147628
-0.033068306340
0.103044323400
-0.022983057639
0.019147443695
-0.084779996421
-0.123479239255
-0.021999525256
0.059295989407
0.035001278199
-0.026283049268
0.008843286892
-0.088031653491
0.014027288507
0.125024892861
-0.123227454182
-0.018033435644
0.084064019481
0.055044771179
-0.144364357882
0.073574982812
0.018460971963
-0.074683833453
-0.017496765764
-0.023128814044
-0.003183819405
0.035916952588
-0.045156048697
-0.037284736218
-0.116950355371
0.039768425832
0.085415561161
0.053394464519
-0.094318412500
-0.005188967215
-0.043914986550
0.090529325560
-0.032042405370
0.044327678596
-0.007178980347
0.005148197781
0.040286418681
0.072628200512
0.094627145895
-0.040949445186
0.025049977406
-0.055584924372
-0.032833015695
0.008873026319
0.026351429960
-0.030707317926
-0.054154663758
-0.047061477624
-0.113258238549
0.050696077165
0.101991172416
-0.106880436082
0.053400138830
-0.030910615644
0.095467536095
0.101429135333
-0.142852629566
0.106142329133
-0.110050985058
-0.011867331886
-0.047230070192
0.044369858690
0.043911025891
0.028378163512
-0.124069226123
0.050991310237
0.008019802695
-0.058633690341
-0.102196299459
0.045632931487
-0.066510524048
-0.059040401385
0.204458855057
0.062972887814
0.041393757254
-0.016985047051
-0.098877391464
0.042741284932
-0.059729454869
0.015767007293
-0.029361726437
0.001145790789
0.059443619351
-0.007247325576
-0.103314095144
-0.093557290828
0.037010571007
0.056544006652
-0.034877875872
-0.145589475120
0.089111769409
-0.069684825182
0.000795946380
-0.010058102285
0.059525308941
-0.006857409470
-0.077530679934
0.135089450388
0.040242293286
-0.029338246759
0.104041437128
0.128978993266
0.083973337595
0.002875165396
-0.043107234844
-0.169391205414
-0.005356508781
0.082274756869
-0.034636961496
0.055992884736
-0.024103450053
-0.006957425830
-0.001148852498
-0.038886682292
-0.026746610586
-0.019522373390
0.038331133705
-0.083866881549
-0.081165893813
0.056032734847
0.043362456014
-0.002394849128
0.109390838791
0.007054681677
0.030266736365
-0.082071395758
0.064957383421
-0.052203210687
-0.090628967715
0.000218551016
-0.052495846256
-0.032089983125
0.208835666687
0.004809702936
-0.136962658976
-0.082383614490
0.148081841222
-0.101751084800
0.052999888009
-0.130564681004
0.013425785520
0.051356514550
0.039028230492
-0.019539007649
-0.004781657736
-0.034641589950
0.026429090628
-0.022055572340
-0.097559112449
-0.027770790560
0.028985733087
-0.029558772178
-0.046427733970
0.061552743751
-0.001829188710
0.046929259938
-0.021185598053
-0.030900448813
0.001526883329
-0.003633015173
0.006877903741
0.049931842426
-0.063379574867
-0.006620998322
-0.034348222947
-0.091279314409
0.045267439891
-0.024854206260
-0.023804772702
0.039755511975
0.000858103966
0.074013054540
0.042903475585
0.039503805108
-0.106107565796
0.086000527899
0.082625365996
-0.055272755047
0.061100371368
-0.075107654157
0.038293510338
-0.034520094264
-0.042528184496
-0.025839364753
-0.016437617582
0.032111218271
0.067298550887
0.100921118159
-0.022175207013
-0.044759096277
0.006513934097
0.001799924897
0.044060637061
-0.089727421993
0.033164281557
0.000464390303
0.102675611704
-0.104396398293
-0.066823831782
-0.067687550030
-0.055030645952
0.054075823513
-0.032701934719
0.031236137159
0.043790107587
0.102460369825
-0.007577134867
-0.178509543371
-0.002140416949
-0.006235543021
0.009120564138
0.082872781422
-0.111589226192
0.021034515831
-0.045451038877
-0.008195296262
-0.065864931030
-0.049256086367
0.042128039130
0.064017035331
-0.155391117710
-0.047147558201
0.061564293031
0.032400099656
-0.153375601868
-0.036326154178
-0.065185437775
0.072365741803
0.078390409045
-0.006682063099
-0.069731492941
0.057634612585
-0.055030417043
-0.225631946307
0.024649067465
0.049267864449
0.038278745686
-0.006391894140
0.146668935193
0.013010023422
0.025560448419
-0.022942713973
-0.059153630879
0.026433536771
0.150314384418
0.003581214012
-0.024916930928
-0.077278266716
-0.025614338596
0.036365707043
-0.081281899806
0.014195377833
0.069343896500
-0.079477529331
-0.095415839054
-0.001231838621
0.039218972931
0.047248840908
0.009592960752
0.196967359223
0.112085011250
0.050169361448
-0.056058956043
-0.019763583641
-0.142342742267
-0.000867654385
-0.108196198388
0.015263468773
-0.004220150146
0.008601339811
-0.010952623992
-0.140728060868
0.017722488135
0.109053468087
-0.025724339593
0.087656769632
-0.001542547540
-0.015572342944
0.015239116873
-0.004762269213
0.009467150140
-0.078284571525
0.138702247062
0.031494348418
-0.019307780528
-0.138123058569
0.066155485073
0.049032426757
0.134098074951
0.051334370935
-0.079647107974
-0.145507674972
0.015929983497
-0.029858611836
-0.060619928187
0.126676313740
0.132708315695
0.068069230234
-0.036269679670
0.067979527160
0.071369212147
-0.090299637448
0.076135503929
0.090104460654
-0.033379562861
-0.016305502595
-0.083011852649
-0.031240383952
-0.087801708558
0.008829817560
0.040429072714
0.069032316170
-0.023976351004
-0.020415085744
-0.050889786099
-0.101593580591
0.054008846210
0.009770707896
0.180208391750
0.002925835415
-0.029596423690
-0.106258705610
0.071139434420
-0.047146007769
0.010646261433
-0.028651781542
-0.015896240174
0.055948886926
0.017154115144
0.093498983416
-0.090082649889
0.137435512587
0.151399904886
-0.096325154511
0.065964199893
-0.098669647533
0.012155463101
0.014803378772
-0.104866321920
0.021426925243
-0.034710831940
0.014949614241
0.179918060914
-0.095898760546
-0.103679463236
0.015601298083
0.095909891263
0.065013459518
0.048388754577
-0.017756242312
-0.020849864488
0.011243427391
0.096316311327
-0.016410312040
0.106475806090
0.030997476157
0.140312607226
0.003770903814
0.148165205250
-0.053889067822
-0.119100268244
0.158999319170
0.136333151648
-0.028112262353
-0.066624130735
-0.004832088918
-0.049347305705
-0.027948303029
-0.064419357844
0.001802583981
-0.064530882866
0.055168540607
0.077134340573
-0.027322211716
-0.029846988458
0.087840541311
0.037573494638
0.088608785182
-0.087461256360
0.024980244112
0.015901914613
-0.007596628924
-0.064528906784
0.040100365851
-0.007042021788
-0.115569958428
0.027224216513
-0.024529408095
0.012261755047
-0.114053858119
-0.021270326024
-0.036941452280
0.046829405655
-0.085132966164
0.017292910984
0.033476872550
-0.152639569367
0.122112627397
0.065971420468
0.043940404569
-0.037227113336
-0.049700434621
-0.075786270735
0.072527098001
-0.044797008551
0.050667941142
-0.079628785674
-0.038332582401
0.039732859922
-0.008014419498
-0.082136558816
-0.008822041523
0.011851436525
-0.010397132429
0.074228579214
0.013478150242
-0.051356081029
0.003393122959
0.089989912878
-0.018436503954
-0.216420854463
0.045662740524
-0.004061058093
0.008974098884
-0.073274581423
0.021031426411
0.080863183478
-0.013099819394
0.046145458173
-0.026349543048
0.077825092016
0.030136431233
0.165670386273
-0.017878169993
0.124965495585
0.046501382105
0.019809794188
-0.012973549000
0.083575862516
0.160250352545
-0.035507138754
0.062813778175
0.059210969049
0.004792912105
-0.129955938507
-0.033442876232
0.010703436494
-0.013422731524
0.032446274018
0.006109612555
-0.004309857994
0.052226323757
0.048214554026
0.010164205521
-0.051282949603
-0.049717233564
-0.097313439986
-0.001211102994
0.007139564205
-0.002702153829
0.026393425833
-0.016029531771
-0.014149523664
0.143068059885
0.010765188999
0.033773054644
0.099884202970
0.092715247643
0.001742369925
0.074285579438
-0.035573653817
0.143966658513
-0.045045189016
-0.083831702512
-0.014994293758
0.027389302935
0.067117103399
-0.019883860566
-0.012636495714
0.030444920664
-0.004255413686
0.035442986186
-0.061032032202
0.145063461405
0.105737940185
0.043208384926
0.137689153828
0.007495384088
-0.068570382944
0.105090273591
-0.005055938564
-0.042952532908
-0.072853187720
0.120673498261
-0.037550014974
0.063879311520
0.039660093508
0.038479969180
-0.018679324095
-0.009288080469
-0.074970282754
0.046371852875
-0.003811059696
-0.021243781896
-0.018134213391
0.035373837529
-0.001143766749
0.036581185960
-0.094946984264
0.083167809230
0.018688368492
0.004350676231
0.009857769040
0.027464990372
-0.070930984672
0.006298440508
-0.045928213422
0.072540322502
-0.045171288269
0.070549929484
0.038355923771
-0.009157519263
0.071952156818
-0.067102879396
0.000342699353
-0.136468292106
-0.037988522978
-0.055942506766
0.068180095031
-0.096984840748
0.103313725178
0.121805189504
0.058695609265
-0.071526216758
-0.046845962367
-0.032086153223
0.050933696083
-0.024068579211
-0.089591680966
0.033240935325
-0.131173340991
-0.012022245878
-0.026601501502
-0.084724607486
-0.084131577773
-0.020938078984
0.051562241109
0.030734788221
0.031884093102
0.037925288857
-0.025751560724
-0.029277621344
-0.053586069276
-0.014665640739
-0.039690864611
0.076017835414
0.086127725486
0.083725619105
-0.020715497526
0.022783284523
0.004884479984
0.002131176083
-0.097424069986
0.016730644862
0.006826906413
-0.106438695280
0.027316144866
-0.199840553801
-0.061582947705
0.046216634924
-0.019521165989
0.056081896458
-0.037595715546
-0.027750627538
0.031144586594
0.085161614718
0.062419983080
-0.048860157442
-0.090945601425
-0.109089921012
-0.048341607468
0.023749330784
-0.012479052751
-0.003556311198
0.011057019898
-0.054729683620
-0.056557494724
-0.138714615975
0.003939421933
-0.061884914799
0.049867732002
0.033699756648
-0.119020690148
0.182922895744
0.098338550164
-0.017090772568
-0.082187888070
0.066274742648
0.098786412286
0.052087712763
0.065745033604
0.044267033680
-0.002001584719
0.031482137442
0.013587383363
-0.124831500095
0.112495817180
0.100069660944
0.083162563299
-0.022093168198
0.025720342813
-0.092648356868
0.018166917240
0.029886997061
-0.078471303220
0.079858406946
0.080528835896
0.042760130588
0.047353071087
0.002705479231
0.074240684722
-0.037773479157
0.049915140899
-0.060294288458
0.007216188121
0.056635325209
-0.099629041545
-0.029074017730
-0.033814813055
-0.077211379804
0.032230251108
-0.029042228876
-0.022047333885
-0.103879553110
-0.056332224789
0.044515387224
-0.023596143422
0.030636746641
-0.030485228058
-0.018934562080
0.033678052776
0.011567585514
0.029369167974
0.050716545491
0.024187688431
-0.032772406459
-0.108992301203
0.056155761039
-0.172936042324
-0.118000985697
0.100902203997
0.100800782768
-0.005379435079
0.059696413700
0.034114567276
-0.057449917970
0.088468032060
-0.105135873174
0.009265788162
-0.047734846159
-0.081889194652
0.025299303837
0.080476759195
-0.018427361547
-0.038646046910
-0.047631590471
-0.051960840869
0.046017430212
0.006688959661
0.051902308994
0.040439192212
-0.008615747986
-0.093191044775
0.017290855946
-0.082984960778
0.050310463264
-0.075412180286
-0.138690817826
0.075597862084
-0.050901815618
0.066646359183
0.063483384793
0.110580719399
0.017899477121
0.036555337484
-0.097836728960
-0.043672617810
-0.005137855341
-0.093213658162
-0.041525115197
-0.052961213028
0.100383784696
0.061647390549
0.030583055113
0.003065179333
-0.009460018460
0.099504227486
-0.101925940662
-0.049813886957
0.117989134527
-0.157319097625
-0.025823383785
0.102024274688
-0.097285570500
0.016077814382
-0.076833194900
-0.084417514575
-0.032681121713
0.103549336534
-0.036362317173
0.007485502771
-0.112706934261
0.153540386083
0.003206504682
-0.108193744080
0.087128268092
0.001624134090
-0.109320801621
0.044831796487
-0.000460950823
-0.052994708419
0.072831656957
0.028556166852
0.060822113695
-0.012422568455
0.012253321542
-0.137807474864
0.051492809896
-0.006303422577
-0.093978411103
-0.160532882351
-0.065617980726
-0.003230940734
-0.027045519201
-0.004204495251
0.101578260612
-0.062215576362
-0.036718282415
0.008689067414
-0.001849507503
0.088546140443
-0.038105372325
0.039074403221
-0.073545803000
0.021044454979
-0.138754844939
-0.061168921180
-0.108635187855
-0.007864506804
-0.075232015907
0.065789520075
0.123858709394
0.130810656865
-0.040848070947
0.086375828922
-0.026390245606
0.027801765256
-0.047143037530
0.090555454321
-0.019571855019
0.153057145749
0.006523422703
-0.148575720492
-0.137432565002
0.015767116869
0.000385575962
-0.165127784338
-0.046522627697
0.097516660464
0.036684737954
-0.010233810677
-0.040888680647
-0.127255814322
-0.054177417780
-0.012583265684
0.073310498941
-0.002878801772
0.083139265501
0.027483965915
-0.153509691471
-0.053565820620
-0.000047054154
0.025772140154
0.013217327660
0.011932283952
-0.027611193958
-0.040593468630
0.084785424437
-0.004939048181
0.067305638801
-0.047732773409
0.011173122541
0.031063146625
-0.053670217511
-0.003381300346
-0.049132680129
0.021259634854
0.044001310160
-0.076625078638
-0.116174493972
0.131554053287
-0.036403762791
0.039007024119
0.064195450640
0.006307747705
-0.083775398285
0.028373838365
-0.070307258711
0.069182386815
-0.041408972919
-0.117362026213
0.008559150529
-0.010708300349
0.024423334455
-0.164933427700
0.020845613882
0.062643166355
0.092382419019
0.053583159714
-0.044136475204
0.025900690782
0.002346000825
-0.160116701667
0.112817797183
-0.030081338179
-0.014713356751
0.000364627709
-0.037705115916
0.096853041644
0.065164574997
0.054453454118
0.073461310061
0.005032212085
0.001944235275
-0.112435870795
-0.116503137729
0.025920559454
-0.012078760469
-0.076472462992
0.036549017081
-0.006556186880
0.023429653015
-0.164328594961
0.008592949952
0.099264150654
-0.036697535870
0.008880401140
0.064701751469
0.060639381936
0.059792575979
-0.012764889074
-0.066122598555
0.185954475988
-0.043228360566
0.016531726938
-0.070144663576
-0.031487423680
-0.043363009055
-0.029333943789
0.051503793013
-0.045269095541
0.064364400979
-0.077337401971
-0.190146999280
-0.111573325139
0.086081973424
-0.014114473810
-0.141070048512
0.028936865852
-0.059427844861
-0.027760817495
0.077516934172
0.038715500726
0.087176443046
0.028497900321
0.016838214109
0.030025215674
-0.132462131730
0.036025393247
0.002869830620
0.045547176426
-0.079834166720
0.071567897912
0.017095819713
-0.087672370452
0.101762458054
-0.097888976601
0.023428945443
0.121746295747
-0.036015161411
-0.077286658555
-0.071357353671
-0.006292859525
-0.035434037218
-0.024362348344
-0.029531866194
0.147614784348
0.042951905077
-0.094401663401
0.065804077039
0.099172742248
-0.163904273296
-0.014175493911
-0.057757708687
0.108680217576
-0.030606210265
-0.048976807811
0.134100820057
0.027936080929
0.037886536353
-0.019349876210
0.002012666876
-0.097198935458
0.131381046115
-0.014356509407
-0.030746494761
0.066503925362
-0.090095414972
-0.000452545496
-0.080679183826
0.078172127505
0.043534863833
0.008660974485
0.093731458630
-0.027529543822
-0.012732246529
0.018893162628
-0.013322756573
-0.014184894598
-0.153579175932
-0.041409165845
0.027170539262
-0.043741197724
-0.035685226057
0.095061713427
-0.017279381246
0.064502563975
-0.041660792239
-0.064221335015
-0.085913742983
0.110154094270
-0.018943532519
-0.069517097897
-0.015820838384
-0.018024172883
0.016867644688
0.088345404939
-0.017967154045
0.029553794969
-0.091956848683
-0.054642234666
-0.011838838458
-0.010203736504
0.113372434126
0.017383916002
0.021439967849
-0.009671882527
-0.082292181726
0.065663596190
-0.012043472736
0.063751803399
-0.022974333224
0.029793856515
-0.038069574455
0.075923303348
-0.190337457789
0.190531180133
-0.034763430698
0.062405794897
0.135972644446
-0.018603687218
-0.143261129624
0.020070690463
-0.045426265618
-0.073577485627
0.044528522894
0.028805524700
0.008219406303
0.092072674920
-0.057582997606
0.100281243808
0.144073752843
-0.000751418034
0.065414206890
0.026633099497
-0.086847273728
0.070333802025
-0.023565867778
0.071142914124
0.069059770433
-0.011030679400
-0.013793496201
-0.012886842710
0.063578084159
-0.078197871438
0.155545006097
0.036451347209
0.011631346684
-0.082174321420
-0.066424296164
-0.019179697138
0.020531931371
-0.115878793991
0.017345426815
0.083015230269
-0.012328128813
-0.015872517836
-0.057784741247
0.050244541494
0.028169951031
0.063586933137
0.051147170994
-0.075071810587
-0.118867182877
0.117445938600
0.037060461240
0.013721015383
0.025841825353
0.078914614425
0.007501443122
-0.033711160271
0.019028265493
-0.101186307991
-0.086126679753
0.064631183054
0.127863276877
0.045668215876
-0.069848565904
0.100742962918
-0.083072937242
-0.015863023898
-0.013986804951
-0.005619588669
0.040725404056
-0.036995493116
0.064898235740
0.066393833298
-0.085044532838
-0.025764341973
0.057311340750
0.128458843635
0.105793965338
-0.013039013337
-0.151036241443
-0.030867259623
-0.070063252086
0.053562204181
-0.069656458010
0.078568171930
-0.094667376111
-0.073668740095
-0.091790141704
-0.055880666127
0.078484319632
0.079752432743
0.008346146278
0.204205746137
0.045027672389
-0.060871288003
0.019048018105
0.016386661558
-0.025138628889
0.060924197636
-0.043852042221
-0.080984574876
0.038287995298
-0.080836417934
-0.047375024244
0.081314682455
0.070664764641
-0.047966868163
-0.060098049585
0.047142906048
-0.004908402504
-0.114012554547
-0.083239701512
0.015400371085
-0.096354681551
0.039460275813
-0.014710688129
-0.060645423691
-0.044892815037
-0.096328721143
-0.004076699063
0.089860140432
0.043125803001
0.151106348846
0.051906179073
-0.114709162498
-0.046850325689
0.025570196314
0.012771049650
-0.033511973056
0.037592089341
0.000099181706
0.041066588440
0.077601713338
-0.052053582150
0.084560205444
0.121279949881
-0.024031370115
-0.131358981456
-0.034023877928
0.068899788068
-0.058424748739
0.024230101491
0.015395506808
-0.122480750646
-0.022151467665
0.092340203550
-0.058859504841
0.018154412516
-0.009565690399
0.037105590108
0.037079110084
-0.070557199980
0.064150855184
0.002507407057
-0.035253909266
0.138380632590
0.084704985276
-0.015225911259
-0.126140848266
0.012281997934
-0.061109567939
-0.020800596893
-0.086294576132
-0.023305321149
0.064014530307
0.025694024757
0.055961553719
0.008885964097
-0.028960404705
0.001382499286
-0.091248021333
0.022005974412
-0.086399616166
-0.014869554208
0.008291055453
0.024013562905
-0.008410845169
-0.089916195444
-0.087752373550
-0.015175434358
0.013052361368
-0.155733248547
0.061450018658
0.065925676792
0.017282511760
0.021296754808
0.030865472411
0.046894788673
-0.150956658411
-0.072209627315
-0.106302382576
-0.024905876617
0.001275127364
0.046965272594
-0.106189020408
-0.039337694961
0.045682095385
0.010275709801
0.033459788960
-0.033274761018
-0.000196161119
0.050779049131
0.037860076816
0.056683920853
-0.055609536876
-0.110136792389
-0.074783607487
0.045805447864
0.073492067640
-0.008810325939
0.070225508673
-0.016799934821
0.012876446612
0.037288387655
0.044568564498
-0.026756313311
0.054676303958
-0.168485297330
0.016992868902
-0.050290231942
0.091597797935
-0.077989251683
-0.042693432747
-0.034494305167
0.129037075777
-0.016548867427
0.046145159094
-0.018306567946
0.106079872730
0.050196733072
-0.048125534915
0.148190656876
0.110930141190
0.016620621654
-0.079069853937
-0.004689118557
0.064577319229
-0.036251001295
-0.037476577914
-0.077526307777
0.041968189865
0.040318791796
-0.004603966874
-0.019758969581
-0.057353946661
-0.046158151927
0.070486629797
0.009049841220
-0.034781271735
-0.079448929999
-0.074620853453
-0.033445977020
0.216532440718
-0.079932466934
-0.010335545997
-0.094749041603
-0.010133189955
0.008819116567
0.004186671700
0.040669680774
-0.105624040034
-0.004885857140
0.048379394357
-0.149347605799
0.100222862085
0.014089554513
-0.019188871120
-0.031451753387
0.106660500505
0.078461182300
-0.049306976519
0.000456699561
-0.058936165521
0.053854083324
0.044154878663
0.036622406041
0.051689576397
0.108233276304
-0.111672751837
-0.009645355633
-0.107102772426
0.012341116228
0.005219368856
0.019255222206
-0.026559722048
0.021712788517
0.059337515759
-0.130654157139
0.059915583521
0.007045402413
-0.031480568869
0.001296737992
0.106748537173
-0.058434801466
-0.046835699908
-0.170381116726
-0.011424233236
-0.049961179848
-0.105119694716
0.065255852336
-0.102976267978
0.011435263368
-0.046649284699
-0.053025117741
0.005681658188
0.024388168778
-0.007444674915
0.083532121199
0.132519939106
-0.018239551737
-0.146426650069
0.072457867277
0.042340019278
-0.011800085102
-0.033339276996
-0.133840637854
-0.055735001514
0.041883270494
-0.063620262718
-0.040715369986
0.006444598751
0.089054947707
-0.012541879002
0.028069346068
-0.045863986451
0.089842681296
0.109140757834
-0.075187164102
-0.069428383299
0.037297312837
0.005297301901
0.032383291259
-0.125235375897
-0.123123204465
0.009186548075
-0.031391602019
-0.008605396544
-0.021239303491
0.049845992445
0.000894626114
0.077476593950
-0.031527165979
-0.012312833165
0.115067038873
0.009480480352
0.006897503944
-0.067803160209
0.025333890256
0.162935220847
0.019112369571
0.046194801890
-0.017482383523
-0.032954114718
0.004462910763
-0.022604022997
-0.061599817696
-0.244337467179
0.033298945977
0.003689784013
0.004470177250
0.071747783433
0.070106497732
0.009903952416
-0.063921991336
0.002000291018
-0.025161491438
0.004806268802
-0.030668828528
0.041145875306
0.046892972513
0.093874417233
-0.048611556234
-0.110739747709
-0.072921503789
-0.002500409538
0.105522835613
0.170561055276
0.039592634313
-0.132663405941
-0.054681175363
0.034634518291
0.071598463670
-0.000948506677
0.008257184979
0.077471977296
0.123699444900
-0.083325712829
-0.099579186349
-0.020526105021
-0.038583318187
0.086962149400
-0.002200686480
-0.000040700082
0.052203574558
-0.045243988384
-0.036383211585
0.010727038628
-0.216367974436
-0.078728544852
0.028677603328
0.020374781844
0.045332060066
0.040387310506
-0.057375305507
-0.068367894615
0.074949879198
-0.052570695519
0.098158745646
-0.071885543501
0.064498853001
-0.145737774957
0.001179593965
0.087045135055
0.047363533449
0.080870765900
0.126300016211
0.006171121623
-0.024353211208
0.007703119239
-0.082355718355
0.018754910941
-0.024678041844
0.026920969237
-0.081946974854
0.011162479423
-0.098171656535
-0.077234167622
-0.166614838368
-0.058503627371
-0.055672552060
-0.031373052606
-0.040260854773
0.017735202944
-0.173699101776
-0.237821698277
-0.027930094681
0.018838368433
-0.034573304870
0.099862480299
0.035693224976
-0.113138470373
0.082614935500
-0.006435833998
0.018831068321
0.128763895273
-0.089348817723
-0.031441427424
-0.018925178739
0.108582524255
0.000517112102
0.011507500714
0.153786219418
0.008058697314
0.100334063958
0.036536834238
-0.051331133741
0.003626122866
0.011929761322
0.050149929895
0.001275776731
0.084670571265
0.036981706058
0.124081394661
-0.031247981556
0.088815950391
0.050719291036
-0.072783545040
-0.014944665804
0.021306104110
0.006992525441
0.030959527089
0.088208144376
-0.041543676717
0.109658512070
-0.015453664071
0.041397334587
0.012132036037
-0.165678139014
0.013785360137
0.002136577153
0.014551157058
-0.029297213731
-0.012638050363
0.023766506180
-0.068994144977
-0.006123306440
0.056171948760
-0.025395397631
0.056575947355
0.006913164063
0.006723680300
-0.025934286019
-0.051781295029
0.059892066643
-0.010767121426
-0.081538500462
0.043190867219
-0.034676536444
-0.101704474907
0.063831051197
-0.027877476625
0.148496598423
-0.067537143201
-0.036114374573
0.025435332671
0.014844345312
0.045293442229
0.045497209761
0.025307093794
0.060559187266
0.033519866585
-0.080936673198
-0.034660815513
0.083935260875
-0.009469679882
0.105199117236
0.120380287950
-0.011143940417
-0.012222529988
-0.048294461918
0.135946438278
0.078961348015
-0.041871502358
0.122063422736
-0.001685524959
-0.025361492738
0.100123575790
-0.014004164286
0.034887763937
0.013486582772
0.026251632225
0.092016379885
-0.004871831568
0.029577081947
-0.025160985591
0.122785574694
0.014374066186
-0.089843712413
-0.005438539329
0.041130037864
-0.070684722677
-0.154148028646
-0.042440002658
0.017953550928
0.020533346739
0.068441303430
-0.086354630728
0.029708065697
-0.022813854110
-0.018193732384
0.112721796028
-0.028662745682
-0.018859096007
-0.049767926506
-0.003847890142
0.056130668494
-0.018609004418
0.029457295769
-0.099920867372
0.046384696099
-0.056638587679
-0.109870327381
-0.058339525568
0.100037411511
-0.000534774035
-0.033936468690
0.030676836425
0.016186924876
-0.034361894896
-0.022074277571
-0.200239717359
-0.115585266135
-0.078401344861
-0.063074049565
0.077343295967
0.056850853030
-0.010429339749
0.039880160154
0.013557621974
0.009836717547
0.082441285022
-0.010313944885
-0.019211256533
-0.077313992499
0.071404656342
0.135625648953
-0.081988641143
-0.010557754010
-0.043990646974
0.096573739294
-0.086035702664
0.031286489012
0.009771360466
-0.026642827374
0.073456642930
-0.066044974958
-0.011566854452
0.098492252755
-0.145726033907
0.007447434350
-0.089139587017
0.060434407226
-0.003905012428
0.124763516514
-0.031076157323
-0.017337162540
0.046126326527
0.064099539407
0.040628121351
0.029563177555
0.051518004975
0.063154320402
0.065964971894
0.116554049939
0.042890021707
0.039602580055
-0.119163722843
0.053728698050
-0.114043910467
-0.124860037796
-0.104527702097
-0.035412312753
-0.138795792992
0.003595043022
-0.021464308536
0.017100301657
-0.013187032661
0.096426650105
-0.074108164267
-0.043192504961
0.056348508338
0.048667478382
0.054603124252
-0.072034768278
-0.014314905297
0.029845586048
-0.001269858230
0.050421220376
-0.062656455175
0.066882641654
0.037382664459
-0.100033245343
0.064447842943
0.059664517383
0.031987060980
-0.104561326294
-0.023967296850
0.032451056236
0.135137271208
0.041592990074
-0.104660247601
-0.027599257188
-0.025541148789
0.092488931996
-0.015232939209
0.112557547214
0.074485464495
-0.067533411109
-0.017011085574
0.115883946691
0.067778696938
0.004568334654
-0.117138817942
0.016412750846
-0.029008704145
0.027212830059
-0.019901444357
-0.028885923686
-0.042723194615
-0.052865056012
-0.047015154503
0.056545347029
-0.091539574302
-0.024255265013
-0.090055328151
0.001574075971
0.056118339559
0.001632631487
-0.222727186212
-0.046665285234
-0.003066407811
-0.037144866553
0.115992758020
0.008313692048
-0.052250980360
0.019980057639
-0.099210291830
-0.115559770623
-0.066442724707
-0.037585894920
-0.115242186241
0.056770008006
0.030446162034
-0.006284019730
-0.031147832933
-0.000993098691
-0.112043550916
-0.040464860931
0.033649719818
-0.064250607905
0.104405297984
0.048219340570
0.067088214633
-0.031718543310
0.079190301806
-0.064073769963
-0.138396567524
0.091641116216
-0.057400191420
0.017546006930
-0.002523914731
0.032501477603
0.009384644189
0.033703235790
-0.086042948744
0.052731150815
-0.140813596585
-0.012733866080
-0.054591001126
-0.000264130988
-0.060604636800
0.031576626611
-0.108871116564
0.009501897139
-0.028941656371
0.014320183254
0.001945444187
-0.029830596661
0.029370650660
0.058239690547
0.024320466236
-0.026538418544
0.013373445441
-0.015020145858
-0.084118921633
-0.003812554233
-0.036461244810
0.074926799006
-0.057621443533
-0.002702863118
-0.047117602305
0.126115566386
-0.004250465552
-0.028895698583
0.013528118471
0.107156685098
0.082274051684
0.061751746663
0.005219573156
-0.026161720323
-0.016000740132
0.094845354608
-0.136749020544
-0.085200505969
-0.041098884850
0.041632400436
-0.170811794210
-0.029639596798
0.063303544714
-0.007161647495
-0.022385103610
0.045401550361
-0.101675758415
0.037457214702
0.022377908146
0.025457108608
-0.051253485654
0.006734244850
-0.040704535333
0.071734742034
0.025787874731
0.043787319254
0.132985497506
0.035362579238
-0.096823069065
0.069036612014
0.055665096784
-0.213209308381
-0.013368817663
-0.009288146921
0.032450880107
0.052117812083
0.016996273198
-0.086982273672
-0.063714225918
0.068180627523
0.017032778258
-0.020515353129
0.074461228523
-0.032352379344
0.017163607841
0.081836210155
-0.097491719287
0.036055735928
-0.011726962503
-0.027159691673
-0.067143499925
0.090566378688
0.042377947626
-0.034346469161
-0.047152044207
-0.047452442377
0.048650108247
-0.065074322896
0.038941789237
-0.042456654316
-0.153255047609
-0.180382511815
-0.123433346749
-0.006823606058
0.053345529816
0.015094706157
-0.126013378847
0.039456861936
0.080500272318
-0.132375771511
-0.048026523189
-0.015139250754
0.085512905076
0.008013093331
-0.015704193915
0.097677828365
-0.034454625220
0.046878891945
-0.018873758316
0.100656045960
0.011222614503
0.006675890447
-0.046037741432
0.026164053025
-0.089678112920
-0.068507476404
0.027524932085
0.064000973856
0.086503169150
0.053535941536
-0.103515722447
0.077854583314
0.141344214986
0.126309673179
-0.063419227389
0.054595394212
0.039168461638
-0.055462107254
-0.112605732547
0.049698978235
0.088474812135
0.115220962587
-0.090976925962
0.026996610828
0.027446112110
0.038447808441
-0.172980771327
-0.012561131369
0.030358234997
0.071838296741
0.101223814661
-0.127233477904
0.007177841408
0.066256696122
-0.027677477702
-0.059127465547
0.124542635823
-0.036211733087
-0.020043794638
-0.024480487278
0.099042356715
-0.085403054830
-0.011707569680
0.006708704313
-0.100797481198
0.025602407316
-0.018608298325
0.054180931052
-0.065346530048
0.041082072343
0.018026595436
-0.064066252408
-0.080927242184
0.004245731204
-0.118671979195
0.007858602579
0.015384115385
0.168782098084
-0.018214844319
0.041879359236
-0.120919696224
0.014202550603
-0.040723943066
0.136591590672
-0.062696195513
-0.039194610832
-0.144235457913
-0.019680014925
0.039539853726
-0.093813246176
-0.025086837036
0.053681081279
0.045299463881
0.009080134099
0.068539084507
-0.077064462103
0.015826470971
-0.024033702152
0.011103570156
0.072481749779
-0.011624188266
0.029158433550
-0.001772172519
-0.073890512919
-0.011129997206
-0.021732351591
-0.076885682307
-0.017290634042
-0.082894438054
-0.005173713326
0.141273718990
0.031636147201
0.156041611603
-0.065017800222
0.015210778601
0.061063508888
-0.048947294482
-0.073779397466
0.054304410010
-0.161061068366
-0.027890081673
-0.129956058838
0.052691891258
-0.093552355170
-0.026547607426
0.027188404855
0.020717846689
-0.093713652134
-0.015622729195
0.055339412384
-0.077010571742
-0.056499856192
0.079901202471
-0.041320181587
0.023203705931
0.064515152501
0.048818630807
-0.030435356543
0.010879802306
-0.050922719818
-0.011869676704
0.085978513540
0.036287141226
0.051758264015
0.007605863136
-0.050863717849
-0.056917952778
-0.014015890075
0.101992228806
0.014321979219
0.061469522251
0.086040300759
0.000311788818
0.038833844756
0.104375866995
0.096025497143
0.073100232776
-0.022642120375
-0.053072984505
0.026549232654
0.072074933262
-0.011602181434
-0.050037314623
0.046196814379
-0.040073460660
0.113278278848
0.038632262424
-0.080113452595
0.025781361542
-0.024041426749
0.008181560351
-0.044816631224
0.047911729389
0.102391697931
-0.131133648995
0.005687122170
0.046986304569
-0.067403380221
-0.028724358526
-0.034665577290
0.105287768917
-0.004191058267
-0.024664347878
-0.016509766186
-0.137119392438
-0.006127629463
-0.009869516155
0.088780534793
0.058613361061
0.000552266317
0.061145850362
-0.035424239407
-0.073871293648
0.132889253683
0.055819665477
-0.020385208442
-0.033551460002
-0.090281001758
-0.056940559347
-0.046758190164
-0.081274036241
-0.047717074307
-0.039237894266
-0.009766076414
0.082469595377
-0.083827862648
-0.026034708268
0.100556704173
-0.083460936077
-0.032776319942
-0.117560771207
-0.020500215615
0.056751797138
0.018317764620
0.000580373498
0.088351509699
-0.024539697041
0.031136779837
-0.057668462212
-0.076466190582
-0.000043852132
-0.009851984578
-0.022598281530
0.031962085068
0.049380096965
0.156052753680
0.017761804631
0.019219878139
-0.037275907344
-0.065449937027
-0.002872814292
-0.037774479459
-0.060425876432
-0.039290873835
0.067795806799
0.055464853445
-0.180335981985
0.081778109438
0.053164601123
0.044304899053
-0.035668323799
-0.006695143866
-0.042865260886
0.066724771555
0.063980177086
0.082433042873
-0.018155403595
0.109727575646
0.074522673383
-0.020653862826
-0.043722675363
0.026662225404
0.013206170273
0.040903148844
-0.141536526999
0.060576170538
0.078019798233
0.000207787623
0.044699496695
0.043161769344
-0.104970755583
-0.025293354825
-0.018261687591
-0.020378683517
0.030317974601
-0.066062264412
-0.038972012137
0.003710792057
-0.017868455484
-0.163681404334
0.022433845177
-0.003884531668
-0.111809192812
0.063046143127
-0.068150911564
-0.025156751132
-0.074617971272
0.092234142637
-0.007442367377
-0.001193828933
0.102385283389
0.043978921682
0.000817234688
0.037664904251
0.103257568847
-0.088707400067
0.055538239742
0.086363704375
-0.043005404478
-0.026551960920
-0.072847893047
0.007291223462
0.063429959690
0.147074911602
0.008362589986
0.069334873470
0.027529275082
0.038303713062
0.024694404056
-0.120689465768
0.036846044323
-0.042341909785
0.041303797499
0.001190955586
-0.023206541974
0.081984822285
-0.057583860703
-0.175273532217
-0.076384983853
0.026353506107
0.006665072134
-0.020690411909
0.029657317746
-0.032048613598
-0.049931249772
0.104693853180
0.023291425034
-0.015466089186
0.074288538383
0.000507761370
-0.003238247963
0.049404223026
0.108303093853
0.070719612528
-0.090495730122
-0.023659336337
0.030940227293
0.031178997539
0.132210083485
0.137946770223
0.056330298964
0.036452708417
0.047541338294
-0.041824232388
0.010872364769
0.097286529390
-0.065247585130
-0.034014735650
-0.037503470265
-0.023445911041
0.115840075237
0.034206532656
0.055949177331
0.065154260576
-0.009391641903
-0.048318863840
0.025524220577
0.003230829736
-0.029780167288
0.042775121186
0.015482896087
0.038002053419
0.136617526339
-0.037771395376
-0.030646672734
0.006577376476
-0.032444783365
0.065925081811
-0.028784506914
-0.042513269195
0.004807259049
0.190517107294
-0.024271448793
0.096295131159
0.022730686173
-0.064204330170
-0.053632806975
-0.130597297290
0.024792141090
0.100986128029
0.005291656708
-0.014701347632
0.035976360669
-0.080880055841
0.132649472036
0.066762866964
-0.061760461603
0.138517744154
0.007796213259
0.050572884623
0.017995717791
-0.012662672013
0.059926569816
-0.080560517785
0.009202337583
0.033937469323
-0.003455066324
-0.049770353668
-0.056030045533
0.035540912570
0.009349003528
0.066204125137
-0.008331547253
0.080806167435
-0.034239453115
0.009227574148
0.007164044053
0.043479865101
0.073724080121
0.055286635403
0.012364070071
0.112911402832
0.039601862043
-0.034907390116
0.115191125778
0.018237528924
0.058508274555
-0.048725351784
0.041286972116
-0.017229160204
-0.143060455543
0.074800910662
0.074324934819
0.069403671243
0.047184771726
-0.055569157580
-0.033617192235
0.088830696410
0.054708128236
0.098686977652
-0.009048237410
0.078090501111
0.016315010436
0.043280182616
0.027341286667
-0.232003390363
-0.001511041174
0.026723051887
0.036226808886
0.009772623054
0.016670409400
-0.078273190139
-0.102898068255
-0.041439955544
-0.000924480816
0.153210338755
0.042560030671
0.128486130182
0.038021009071
-0.018133566484
0.077989681374
0.040966886136
0.015636585191
-0.036150492733
0.030468245917
0.015372934582
0.021103532277
-0.005182551119
-0.008836850596
0.036489558792
-0.123143764960
-0.065260817827
0.009777385863
0.039024324460
0.028706825258
0.030230960675
0.046565686143
0.025123988411
-0.092903992995
0.069333617141
0.049920984737
-0.101961265906
0.044000307429
0.058966842206
-0.062216094853
-0.055733709386
-0.023847867145
0.031085118296
-0.021124805417
0.036459059660
-0.013475288339
-0.032629395072
-0.093654091263
-0.096250692645
-0.068370421464
0.043215613392
-0.043108273482
-0.051029633850
-0.086493290617
0.102888487875
-0.004486016970
0.004138387035
-0.058817177081
0.061086122860
-0.039588923795
-0.153940102156
-0.066556159060
0.024179233115
-0.029811418748
0.053561199394
0.006507750385
0.000381189533
-0.020380894372
0.031014045914
-0.014546812997
0.081766617538
0.002336781365
0.059307603924
0.011987543026
0.044171886249
-0.049301147910
0.050326961676
0.038412036201
0.037262880415
0.041038915412
0.116435759676
0.048974708647
-0.015676699057
0.047614278942
-0.068504143240
0.104021261641
-0.099924549457
-0.046947732922
0.097123968299
0.028348181651
0.064315583123
-0.021645617223
0.036000720653
-0.003258824491
0.127499711676
-0.003981888711
-0.001190097364
-0.054696468376
0.046808455217
0.034295259501
0.081491723429
-0.034413859587
-0.047041987368
0.060949698713
-0.039823357996
0.001288859056
-0.003224841953
0.005354919437
0.144229881523
-0.052787804251
-0.025282902924
-0.100595279198
0.109415507029
-0.007077820391
0.056457340248
-0.000974837966
-0.049566119105
0.009794466101
0.010589446309
0.076413045321
0.064511933900
-0.022510210462
0.042779921549
-0.046302077631
-0.029814741755
-0.088229767098
-0.025009703878
0.069647951904
-0.060194693087
-0.049242535029
0.082513020502
0.018530556184
0.049190603251
0.066485530152
0.055207988139
0.043370950750
-0.026557435729
-0.058013869057
-0.016827715606
0.039531344339
-0.068072613716
0.153746383745
-0.019945496757
0.054211585140
0.171566330972
0.047723998178
0.023631274813
-0.053482863198
0.031704081540
-0.065991714744
-0.090537743461
0.050551625729
-0.085050268495
0.074368319098
0.039670996168
-0.149214186242
0.048856970036
-0.003146888239
0.007946015606
0.074399430284
0.021192718321
-0.030091486806
-0.123826921801
0.047768881386
-0.093653698009
0.169671176611
-0.030582988509
0.034372416356
-0.067076206049
0.064638518471
0.087431655819
-0.080316499980
0.045498287418
-0.068773038798
0.006000938509
0.051797998246
-0.012252676356
0.056158067728
0.019751693591
0.013199270023
0.019506500920
0.041044352869
0.069095146166
-0.080868459259
0.055293730964
-0.100185430835
-0.060578695965
0.031138645646
0.006499443463
-0.055400588485
0.113689231443
-0.046388291523
0.024769690641
0.068044980370
0.063614137743
-0.011937041210
-0.018512608824
-0.028569784844
-0.025911313688
-0.051694406010
-0.089536930704
-0.072483090154
-0.134412835920
-0.064688286117
0.010784664499
-0.028179674199
0.011439531524
0.091949546973
-0.074044903599
0.092534887009
0.057604916642
-0.035717178533
0.084399283412
0.034246274953
-0.004233599355
0.148774944766
0.009960169368
-0.015347860295
0.009077944098
-0.032402994617
0.040059745922
-0.084378602309
0.083961348029
-0.056244912854
-0.013440683391
-0.067252993804
-0.052293813703
-0.074420529272
-0.012636905260
0.037882255495
0.015331872338
0.099656398978
-0.168789021534
-0.027050298386
-0.086372772047
0.176013710096
-0.019395167213
0.033692124865
0.012661300090
0.146114700333
-0.103255362127
-0.040098046334
-0.025929893297
-0.064968943438
-0.035371635679
-0.078462625866
0.031238035752
0.005101944974
-0.033426820382
0.085909562315
-0.054049023683
0.066718731422
-0.061394641614
-0.077090669642
-0.020444957683
0.054908707706
0.002509978822
-0.038005073549
0.000217451387
0.023155279894
0.035561498309
-0.003253804768
0.010018682734
0.026726449859
-0.024363200499
-0.014099028482
0.000214050610
-0.034745018795
0.033278195321
-0.033549913182
-0.088489675013
-0.025703880539
0.087793777047
-0.118135895416
-0.054441304158
-0.070713673924
0.050255222125
0.019451317051
0.027219855879
-0.107010205529
-0.027246757389
-0.053553534627
0.032017628488
0.010851321615
0.095844242812
-0.034120173665
0.000871927946
-0.073022317416
0.004163176328
0.001390566444
0.099628312058
0.007553395237
0.003078563214
0.027793888124
-0.049565359355
0.023774857439
0.002463085118
0.042871368095
0.025010556415
0.002956825881
0.111051385298
0.102493747219
-0.067260605479
0.038519991401
0.137385033178
-0.079952241097
-0.004766286477
-0.051129159781
-0.113107084064
-0.017512823470
0.014461520595
0.033251316864
-0.001810301721
0.086852331399
0.045751871730
-0.037686171211
-0.128639395242
-0.098707576058
-0.015423857632
0.008083313500
-0.091892564577
-0.095493267001
0.028425969763
0.028342015179
-0.083360486654
-0.061995377899
0.027979416879
0.102861406329
-0.046763705769
-0.108864620893
0.136980635721
0.094514568337
0.003991205260
0.086151359884
0.042903274852
-0.002150036180
-0.044118238522
0.045081397059
-0.019553223630
0.029092976897
-0.059114226280
-0.020705705548
0.026191280565
0.029540034899
0.055446680230
-0.001050398350
-0.124776316411
-0.089629840081
0.051654428695
-0.122465689494
0.028519170121
0.034263206235
-0.133721837967
-0.001951561310
0.040242504102
0.024243881566
-0.022386868362
-0.056176146249
0.054447249340
0.110698621170
0.025123398697
0.006530179831
-0.037951401754
0.037253511158
0.121168027222
-0.013765923460
-0.048075224301
0.008235367376
0.043619756924
0.025786487852
0.018488707966
-0.142425400851
-0.079338876400
0.098948935212
0.134017405093
-0.065653299654
-0.037860231827
0.084239907831
0.030974238450
0.026837741507
0.056303480418
0.145231174142
-0.012175814263
-0.087275868171
-0.030219101441
0.017630798016
0.012822275142
-0.058898079232
0.043922557927
-0.041427291574
-0.060165669200
0.029188961834
0.027296454745
0.005615166181
0.065193257570
0.028836131815
-0.025984555874
0.034759485811
0.045090985649
-0.021754748285
0.060313362183
0.039457289832
0.023972858265
0.082180462922
-0.071040404694
0.002208301218
0.093224388914
-0.109203283532
-0.040914461974
0.055068700685
0.052897095463
-0.047429040256
-0.038602922833
0.105691367391
-0.006887751486
-0.100613354177
0.041938889368
0.005013879038
0.010049567124
-0.012347621905
-0.002642240032
-0.012467739008
-0.005960551890
0.125357072244
-0.003837132423
0.037128375331
-0.029576928571
-0.063254627920
-0.052119177360
0.004706302620
0.130878696109
0.004920801326
-0.089742139625
0.052524449023
-0.053558534694
-0.034098564654
0.016743680443
-0.047392649996
0.031163149494
0.032965360722
-0.106450274382
0.029574859073
-0.072238377161
0.081331888394
0.024308076426
-0.143469828979
-0.057259918711
0.053385145154
-0.032551218662
0.071180704007
0.025775186418
-0.094650761000
-0.022112176974
0.017905157955
-0.130632687785
0.072754657552
-0.030246342927
0.057772594176
0.010298188501
0.055440716892
0.006261337226
-0.119192403684
0.166092027656
-0.024372897625
0.085820472575
0.054544136822
0.061303962296
0.150572618042
-0.054333790533
-0.221890320894
-0.078202066927
0.004960544927
-0.033412576371
0.073099428408
-0.021209425943
0.098404336933
0.020629898013
-0.000705442340
-0.035649018571
0.007303872861
-0.059003771143
0.103402225307
-0.008668744532
-0.020551730505
-0.007124620593
-0.047852625739
0.061442163213
-0.113007092521
0.041674116435
0.042594842437
0.089563959819
0.017185772602
0.107872018192
0.026474556363
0.032725069296
0.047880752701
0.041363518325
-0.075735665481
0.061601536566
0.045012518201
-0.112323005450
0.118759902463
0.058418420089
-0.090721176195
-0.035359311514
-0.016709131149
-0.090576454479
-0.017936964104
-0.032111314152
0.044849023627
-0.070500713218
0.005429625286
-0.078388006589
0.022499020073
0.014123480381
-0.028683167353
-0.026883298128
-0.018354274022
-0.035064451044
0.080988801383
-0.053311817681
0.137773760007
0.135426848612
-0.074549525504
0.001725486183
0.055261212073
0.039159094084
-0.091025523665
0.025297352581
-0.002439501891
0.052136983427
-0.026252865104
0.133449402742
-0.010041851760
0.006419291417
0.042048596115
0.013043059125
-0.059098214789
0.057657071587
-0.036862855626
-0.041976908275
0.074967947363
0.062195520414
0.097292293475
-0.103025016488
-0.097625758903
0.081415881405
0.007784935332
0.089077573210
0.113675238474
-0.124651861858
0.047055690172
0.101246953971
0.095415733588
-0.063649582635
-0.040370475392
0.039881004682
-0.117866840827
-0.044544785628
-0.053430343939
-0.081352129622
-0.106292567797
0.032769961040
-0.102076855873
-0.001310206018
-0.010258900792
0.034470444186
0.069044074400
-0.120191260354
-0.086126796277
0.131719790236
-0.025744634855
0.018800435144
0.055264638132
0.044865883830
-0.027180346833
0.026583709306
0.015016025027
0.015849223753
0.021248364960
-0.059990672705
0.126640558918
0.069803827829
0.025213485774
-0.006501028468
-0.039129530372
0.039988947704
-0.074723448278
0.049373666215
-0.117601202728
0.006433498082
-0.139802063385
-0.088349889540
0.031384261718
0.000673302761
-0.045419083650
-0.090211618705
0.086929414232
-0.070888709188
0.105102932702
0.028605945361
-0.105947785351
-0.067044861422
0.045850964221
0.046276916608
-0.039570462271
-0.000087506211
-0.021585990091
-0.059655374538
-0.055501678900
-0.083611689046
-0.056385304928
0.036222541933
0.004072934403
-0.054686802184
-0.023622203782
-0.031143529860
0.025571612682
-0.002742268169
-0.015065269953
0.003232089549
-0.074423119124
0.102739673369
-0.058540071487
0.033298445610
0.140489958446
0.054098906095
-0.025015713809
0.009621617652
0.024717765279
-0.013196253493
-0.043524842738
-0.026261935024
-0.117283440872
0.003242248833
-0.015880168659
-0.074964919542
-0.008959294529
0.051693919719
0.020496766567
0.020641472450
-0.053210470768
-0.056210862659
-0.101684190795
0.049301593115
-0.035279672095
-0.034704270605
-0.066454206103
-0.097036313508
-0.049461302998
0.031837648689
0.003437738435
0.035514205842
-0.125387684782
