# Supplementary material for: Statistical test for ΔρDCCA: Methods and data
Source: Data Brief. 2018 Mar 22;18:795–8. doi: 10.1016/j.dib.2018.03.080 (PMC6103976; doi:10.1016/j.dib.2018.03.080)
Supplement: Application 2 [file mmc2.zip › Data/N1000/PDF_1000_n32.txt]

-0.102132593691
-0.053678438129
0.046171882703
0.084697723329
-0.015099182197
0.014636574430
0.082339068034
-0.025222263807
-0.062063359820
0.104340798784
-0.007843717343
-0.090334497129
0.032188646953
-0.027311162908
0.070526840483
0.067372748551
0.066083891764
-0.163555311045
0.003413694558
-0.017643284643
-0.089958975446
-0.074891802083
-0.010305033079
-0.032956408893
0.075473603124
0.021749509422
-0.010232166557
0.042503296016
0.106318859385
0.020766046925
0.005191493549
-0.035457887215
-0.052315192659
0.137714121825
-0.149953740470
0.043423092618
0.039257155570
0.051989551249
-0.021445456842
-0.103873419951
-0.068490016161
0.072286699610
-0.016303782825
0.051668550457
0.077869061393
0.035637378278
0.031949288637
-0.025347911085
-0.063050728319
-0.090237075106
0.030896353270
0.071172311610
0.054006962282
0.018499838157
-0.014257749054
0.174227771489
0.140432375887
-0.006052961093
0.053190592274
0.019851864318
0.083370218764
-0.031323755633
0.045011502696
-0.028878387936
0.050398622539
-0.146155030234
0.038868981383
-0.079702952453
0.064080968449
-0.015651762997
-0.070767934295
-0.041867674144
-0.027231446309
0.084523090555
0.066658519452
0.142208595893
0.018752091966
0.023833429737
-0.004499099004
-0.022307270428
-0.105950402799
-0.116768431768
-0.009871631654
-0.012658452350
0.002997330171
0.065786998009
-0.123425320547
-0.028178934867
-0.109619627625
-0.030826977039
0.018072403851
0.045446445049
0.041273856566
-0.034615632937
0.016101415632
0.118266003469
0.044840946570
-0.071117980064
0.047496241007
-0.041298229382
0.015592204874
-0.008837831635
-0.089275815618
0.052837846567
0.059805898346
-0.042723941632
-0.111296927914
0.080990764140
-0.024099152766
0.055767950704
0.036192058580
0.065014501675
-0.002600566807
0.111777091171
0.039055170765
0.049332716332
-0.088538833540
-0.074562306079
-0.019495208611
-0.065667884876
0.024747476404
-0.024441737151
-0.076803805121
-0.013391330053
0.005741993383
0.021287275741
-0.146752021043
-0.028763535225
0.019799740146
0.091812722384
-0.072536073398
-0.072585090708
0.029248775598
0.042835989091
0.039809942576
-0.008597663512
-0.017096979318
-0.003762624704
-0.078059025495
-0.085365947318
0.143213610979
-0.012256059974
0.141432625590
-0.036342146869
0.045249557963
-0.036031197458
0.030297181514
0.025138590137
0.022482061806
-0.004912111562
-0.056818274401
-0.053084558900
-0.011348150338
0.072920113674
-0.100572101096
-0.020944757911
0.009642124626
-0.019597243875
-0.040555273375
-0.015544381596
0.005030337072
0.033648128092
-0.020022595512
-0.013928991377
-0.120901593019
-0.072556821826
0.034654810294
0.190772446947
-0.065846711960
0.037376932152
-0.083730121026
0.016630168012
0.040453623063
0.010989905690
-0.076589566223
0.071124372087
0.082524336789
0.004414146220
0.007583185393
0.025308007155
-0.008315391081
0.044383161627
0.043108001054
-0.033567034530
-0.000158792406
-0.017416811135
0.092262108223
0.095731901268
0.065151555140
-0.097250296382
-0.086926008432
0.005158631694
-0.003098825880
-0.035022550255
0.001379014691
-0.012902970614
0.113935773194
0.044903150335
-0.053563062595
-0.005660212405
0.015361716333
0.016066365580
0.007817657673
0.042019570882
-0.035128850190
-0.145182850761
0.045036713495
0.044104160047
0.084405044940
0.020078319682
0.008045412758
-0.153351676524
0.009495114190
0.066246914288
-0.019052906081
0.000309450550
-0.077683169436
0.030515908991
0.021936945285
-0.103735708547
-0.031848954717
-0.075789042900
0.109895884944
0.101917628247
0.013932149903
0.101400946033
0.014389310919
0.006705465833
0.010919637391
0.028325029606
0.017512652002
-0.049355218435
-0.056944236220
-0.073030186332
0.004936337253
0.086153926058
-0.137750116469
-0.087604427304
-0.027445358918
0.041000380317
-0.132382608965
0.105777605870
0.029132228581
0.035921708864
0.085538510870
-0.001103932727
-0.042239426437
-0.028629962000
0.078283920856
0.045257630346
0.064346072565
-0.059723385604
0.040877919014
0.062860728226
0.056805723002
0.010607468662
-0.045566192788
0.089500380838
-0.069086756074
-0.047556142770
-0.060166564172
-0.185898560413
-0.041136282039
0.146580273037
0.064027993595
-0.004634712885
0.207153318311
-0.012561499905
0.017143390049
0.008732585439
0.129799087676
0.023723611306
-0.078315957089
0.041057261339
0.043016769589
0.094744875499
-0.109097881093
-0.063517088949
0.157662080112
0.012898684328
0.100766167083
-0.031218146826
-0.023853408423
0.008274792824
0.006497930015
0.045351077621
0.093017295265
-0.064439561514
0.027716711394
-0.016647550053
-0.002786244612
-0.045110115174
0.035738231103
0.029563563127
0.091042177386
-0.067224112947
0.050757881580
-0.041963188603
-0.041808947862
-0.029481936665
-0.055080049961
-0.028571756777
0.128765078582
0.031252336957
-0.055875003569
0.045564840089
0.032874771085
0.023143442544
-0.018925821985
0.039284186658
-0.097957064221
0.036044931314
0.039678719579
0.098570084868
0.020727791212
0.084004220326
-0.044098263627
-0.042744304509
0.146134244267
0.002148661624
-0.064591163427
0.026728286375
-0.003174590554
0.092656760048
0.053945793000
-0.053902846617
0.020554770950
-0.069604857325
-0.080254265984
-0.006006021587
-0.017639210483
0.075382681658
0.060876991409
-0.043517606180
0.040304723900
-0.081567027483
0.079534227174
-0.022754095939
-0.002189627373
-0.024544225714
0.039052168784
-0.015053208570
-0.124560991449
0.048699277336
0.054304163701
0.084723325378
-0.004640147902
-0.067111905442
-0.031692394988
-0.078793957235
0.022444948571
-0.003641459780
-0.042510940849
-0.014238140740
-0.050757751984
-0.024916953960
-0.032358952129
0.053892786435
-0.099536852354
-0.027582440998
0.067472282093
-0.015287669943
-0.040858968129
0.046596753649
0.063119454457
0.021411882448
0.092698608789
0.015692499124
0.025835879890
0.049695149661
0.079243692563
-0.093367013111
-0.002869734235
-0.006063489929
-0.018479423036
0.008181599018
0.034862420509
0.000932750716
-0.010279635800
-0.036156052854
-0.004271590361
0.059715009680
-0.052573635327
-0.016524499421
0.020628567653
0.031949666911
-0.029709915273
-0.001488242106
0.102069423663
-0.104234250041
0.085625730711
0.060158020431
0.017569319951
-0.061260175205
-0.014679373902
0.098495666950
-0.185311790120
-0.024874147679
0.085878735345
-0.153287588655
0.035606744375
-0.024452293452
0.073659100058
0.002877087327
0.029234460194
0.024185533646
-0.052770561368
0.050300499897
-0.015162945956
0.038902663649
0.022145751131
0.044537843652
0.036226696836
0.142839936259
0.052930998197
-0.117057877661
-0.004321324961
0.072776869531
-0.117804909036
-0.129723304047
-0.061741439657
-0.070095343232
-0.007918937378
-0.027964739521
0.062370597883
0.007684166559
0.113343238364
-0.064099047748
-0.096378165175
0.047157465587
-0.112645351143
0.055748555530
0.105458230523
0.025427083841
0.054904645393
0.036697202375
0.060998075193
-0.046092863871
-0.055050576501
0.076368937675
0.026387607291
0.081711885351
-0.015283557971
0.059956814488
-0.035253653344
0.013961705296
-0.092106473919
0.036420193677
-0.020356798501
-0.055335147657
0.096239003479
-0.086240760169
-0.082702456018
0.049149379859
0.036968475519
0.113461620478
-0.068574729540
0.025384371884
0.057890135765
0.089341205030
0.126438562128
-0.151635863747
0.028015987910
0.030664464915
-0.091535702401
0.061093346870
-0.136282865610
-0.045661158548
0.047108640063
-0.034503554132
-0.001441535619
0.063326827607
-0.066612938665
0.028312556710
0.001311293538
-0.020925525357
-0.024307382572
-0.009431610661
-0.044800983290
0.009302599367
0.012567784331
0.028117577559
0.076333840679
-0.121994644444
-0.015557842752
0.045965826541
0.128085477826
0.004829042156
0.045394444504
0.007493837246
-0.045083152905
-0.165562969996
0.028403877066
-0.064746208989
0.025585564279
-0.102292518171
0.020170234528
0.026521298372
0.089673741164
-0.028448451136
0.010230530404
-0.072493687897
0.137101077554
-0.100786102173
0.030977340499
-0.042250934020
0.184095334193
0.036851946797
0.062154606482
-0.088364357879
0.016521659421
0.099646364876
-0.060396956930
-0.005775772832
-0.007496542566
-0.053225673425
-0.045496213733
0.140095374287
0.003003286174
-0.099323450280
0.014000364510
-0.137683304790
0.041930043552
-0.016937162963
0.036801268763
0.102968847977
-0.022051302426
-0.020965349983
0.013291726154
0.088542718417
-0.056697693644
0.067849089580
-0.017688552622
-0.056670284371
0.044899823383
-0.021691073630
-0.116921477622
-0.047314516915
-0.050333506026
-0.073671422802
0.196142365632
-0.043646376474
-0.036934600094
-0.034450875931
0.020879245047
-0.061909693316
0.077609037969
0.008405689802
0.098130334833
-0.000104092685
-0.013378657287
-0.012232056357
0.004758811846
0.107977255324
-0.037331666710
-0.096985423364
-0.125055125520
-0.149717445430
-0.131670399438
-0.048890428881
-0.006861118548
-0.058940088187
-0.077655175389
0.069901643879
0.058010386944
-0.165627629790
-0.128957190100
-0.051133820903
0.076915694512
-0.033050494521
0.028639664169
0.025887172238
-0.051238464762
-0.053116241243
0.082294803758
0.004885416364
-0.085500284467
0.020512374350
0.072895426323
0.112216477139
-0.116455778502
0.030345779159
0.049431098338
0.125877790555
0.063212289254
0.116830880405
-0.083798746559
-0.005609818333
-0.012992402750
-0.069278377803
0.140676221722
-0.047031065367
-0.088062337503
0.058827301432
0.003875109393
0.056134507394
-0.081869203072
0.034164375674
0.058164492454
0.035111401882
-0.091510112966
-0.104899339953
-0.048818040075
-0.140433879697
0.013982825357
-0.038902684703
0.152502592424
-0.031295553878
0.012280112185
-0.011293907321
0.027847980081
-0.000690323786
-0.022144043643
0.019879807612
0.088775924238
-0.033435325318
-0.128076067361
-0.062662903897
0.011124531149
0.030343014121
0.166839957268
-0.053474705651
-0.075564441397
-0.018639601555
-0.048008283226
-0.034975254422
-0.003552374734
-0.044088957769
-0.054916495659
-0.057053019219
-0.036848231851
-0.010565840417
0.163067046981
0.009012602645
0.017319250659
-0.068673281908
0.068423390136
-0.073087949804
-0.110533517782
0.013783735468
-0.081995420677
-0.065908331035
0.060848164339
0.011539876467
-0.002234273384
-0.030213555042
-0.061191711808
-0.070698053045
-0.071522341548
-0.054332597971
0.022822940253
-0.063252090821
-0.025209120118
0.019230452057
0.188617636587
-0.104848713005
-0.017810369262
0.015123025870
-0.000946666007
-0.069686208146
0.001031162154
-0.116209211880
-0.034628725383
0.053262223618
-0.018992090393
-0.030288277353
0.058882120680
0.001817030297
-0.049415264093
0.040517928440
-0.094004950424
0.047127638715
0.023525559254
0.001923993944
-0.001659403454
-0.113754347332
-0.007736940407
0.110645077196
-0.120680434625
0.053543068823
0.011677623329
0.041213296837
-0.141611275094
-0.076794407011
-0.096677558946
-0.048315540348
-0.038466520199
-0.003397739111
-0.001655076720
0.045719469433
0.073236242150
-0.004201082623
-0.020888776855
0.117548527961
0.026593253479
0.003282581657
0.005944950770
-0.057219069831
-0.085542226709
-0.235833384525
0.052875482252
-0.037675420217
0.014866235864
0.032229675532
0.077771387387
-0.044243737576
-0.115876656896
-0.001277025432
-0.045428953115
-0.066048478684
-0.078361872491
0.032870253199
-0.038066091866
0.061804321588
0.004513240869
0.027740648164
-0.022641711671
0.037770624249
0.050172732975
-0.097798352840
0.041469694586
-0.027165552061
-0.037284991982
0.019109027874
-0.027836652851
0.143439331728
0.019559979494
0.098737337877
-0.030552529122
-0.029059452306
-0.102841011741
-0.054025401267
0.012395275130
0.008254136818
0.056579708343
-0.050417578122
-0.032653824677
0.062709970748
0.110397785294
-0.048610667143
-0.092342805840
0.011569446870
-0.100874268504
-0.083163175562
-0.047428993532
-0.176488148165
0.015023076313
-0.021427729741
-0.169184793869
-0.022408691050
0.070015096782
0.100565116933
0.072926714186
0.012191906461
0.105786284181
-0.052835275021
0.003968668282
0.051119206863
-0.046458431806
0.029631160970
-0.032244669917
-0.077704858653
-0.005182667492
0.015284189227
-0.039014715308
-0.004583526402
0.038746143334
-0.029997795409
0.009632789964
-0.007887227373
-0.026875274635
-0.086479922363
0.146235680992
-0.014982746383
0.048817506681
0.006895154921
0.018401322282
0.063361414848
-0.026624639378
-0.018959251875
-0.042720700277
0.115309178089
0.055538935969
-0.050436270040
0.036710383946
0.063497271851
-0.071066752393
-0.034995861419
-0.064293094191
-0.011600879622
-0.008744948619
0.007933097167
-0.072683375474
0.035776062151
0.102629061025
0.056992485589
0.047625088570
-0.042397733043
-0.026971267981
0.009270853850
0.203005791187
0.055705868002
-0.186886003715
-0.035908834474
-0.023136692074
-0.126001869225
-0.002012091519
-0.007605892893
0.124549511223
-0.034755604294
0.072289305668
-0.037630767329
-0.019296385366
-0.055792122029
0.108624549655
0.048808415500
0.075141080539
-0.131484471100
-0.070154495344
-0.029189343192
-0.024512869051
0.045076612579
-0.007890806613
-0.038672723288
-0.024307912146
0.085034873031
-0.030160598113
-0.090582392799
-0.067093308245
-0.009945395917
0.043252870697
0.016942311713
0.029231872546
-0.010734926501
-0.037190568533
-0.083649205907
-0.020414798694
-0.039051509425
0.034585743728
-0.013211601182
-0.077907566595
0.054307840396
-0.076761992226
0.122548004616
0.106174460687
-0.019080033584
-0.102620045780
-0.074488738572
-0.168318815507
-0.021025873472
0.071856502351
0.041607100965
0.123648758228
0.026198989405
-0.012040840552
-0.049662108778
-0.098763517536
0.003218439416
0.186518331377
0.023631149122
0.021601481138
-0.018892330186
0.021459465733
0.105739754840
-0.007367705984
-0.080161712219
0.033180269298
-0.028875037319
0.085703368147
-0.042546244613
-0.160050119513
0.016160110643
0.220214729591
-0.078706758781
0.108980633777
0.016988120431
0.068976501337
-0.037234858079
0.012519096841
0.054889158682
-0.018557443047
0.126916234097
-0.037520902538
-0.036209112913
-0.032401616808
0.062671996500
0.099702941174
0.113500318630
0.037047635602
0.107765275019
-0.002768268230
-0.052240797161
-0.049953768006
0.043843486910
-0.071549176012
0.021441801699
-0.163261503426
-0.035485742361
0.081729828013
0.031611470786
-0.059743163490
-0.166752097995
0.093136821475
-0.056261676253
0.104262833765
0.023442848096
0.089365696459
0.058707498272
0.109675840010
-0.077947494618
0.101540868173
0.007599671203
0.136267210726
0.057946342902
0.063855207934
-0.004192350642
-0.057597718528
-0.042033796748
-0.037357081598
-0.043843444673
0.062274025828
0.052391268773
-0.003861306771
0.060585806086
-0.116000588364
-0.069139383417
0.103380763600
-0.011057530797
-0.075432226886
-0.067874730910
0.012184746649
-0.050223263895
-0.106532265864
0.161094871777
0.055968224883
0.004473489574
0.150697624053
-0.064886961466
0.026579567114
-0.076614183116
-0.040203700771
-0.053017676029
0.022735361783
-0.152646431707
0.028370193769
0.145950527289
0.030356510832
-0.020153764700
0.019168088534
0.033179842717
-0.018109552580
0.012307540552
0.030075109049
-0.014088184996
0.072102739220
0.012189194044
0.059202188473
-0.071737038084
-0.113558820237
-0.098801777821
-0.008664521066
0.008247660609
-0.102585063428
-0.046239479546
0.050896232592
0.111629616156
0.111302432274
0.022446852238
-0.051162976661
0.121943482109
-0.017839190304
-0.093917785928
0.083148114074
0.010236862625
-0.017822006165
-0.047213085778
0.030302243128
-0.017191013362
-0.028823237270
-0.051415380701
0.109452068058
-0.003835087785
0.008679049756
-0.120201328215
0.003405240014
-0.000036581174
-0.041522825988
0.017486274734
0.019373552698
0.059810171228
0.094996934270
0.084122241659
-0.045676299621
-0.036857946989
0.021244893714
-0.132552116345
0.052668740052
0.155807308462
-0.044037405420
0.017621570437
0.044872915111
-0.015593618100
-0.046410161728
0.059462080416
0.038763614158
-0.064160100085
0.071816148519
-0.035233488765
0.017879085344
-0.040891115013
0.027230752042
0.007773837905
0.079866713174
-0.039905930918
-0.020960365512
0.050204521302
-0.045127879078
-0.010132523947
0.004089137036
0.052348663356
-0.021082674498
0.093864843503
-0.074786836060
-0.078993576653
0.045605270813
0.012211266596
-0.036118375257
-0.098079118598
-0.035038758802
0.095357468807
0.084233995916
0.028604365461
0.052946140065
0.100946525380
-0.035738188682
-0.035461967643
-0.030553298712
-0.149119624542
-0.086507857017
0.114108858801
-0.030825131756
-0.035988535164
-0.003952425997
0.073309010260
-0.101301350978
-0.075192789294
-0.122833563181
0.032515947081
0.024011350803
-0.177449212382
-0.056066085097
0.074246070509
0.063536269828
-0.020011857076
-0.057502034845
0.037936128090
-0.048740510959
-0.006841822295
-0.140230306836
-0.040697249932
0.036727749787
-0.091582443035
-0.081265893980
-0.094752383207
-0.078690552057
-0.092203420318
-0.179689856528
0.027325324049
-0.011724739480
0.094686397487
0.021452403966
0.180043560348
-0.026626074463
-0.067005768779
-0.087217037701
0.046416009690
0.097088411227
0.116691954783
-0.091260003649
0.047559879385
-0.021877250983
0.000133036241
0.040412986739
-0.018905761322
0.073025726094
-0.023575799212
0.075832363164
0.038221072582
-0.019317127201
0.077933200440
-0.017852342800
0.160808787316
-0.114435129442
0.008528952635
-0.055124690876
0.021292036598
-0.035001303624
-0.005968177152
-0.019325093629
0.014800904135
-0.036055284654
0.032108598189
-0.018051844712
0.002194797293
-0.143871554723
-0.006441863490
0.066131472193
-0.101638081685
-0.062227586663
-0.060251786014
0.169143553113
0.012308007036
-0.067486477719
-0.107029924054
-0.056498092995
0.047718300601
0.112703410762
0.096075465767
0.018851308330
0.019669741016
-0.018715042723
-0.009064352096
-0.016761824374
-0.064583790380
-0.014901681692
0.056441589126
0.104653876490
-0.062289581984
-0.053027505801
-0.056895824297
-0.007359165009
0.002639666617
0.030497927433
0.078841884877
-0.023842778165
0.042443450912
-0.074650810884
0.009348807998
-0.041181984631
0.001943945119
0.097065849806
0.052900480764
-0.058862094010
0.085270332587
0.109115838322
-0.025264384908
0.031625654424
-0.008604988686
-0.034805405209
0.034312184882
-0.097774603871
0.142538845156
0.058948233855
-0.062334282662
0.050035561091
0.008008239009
0.149575376326
-0.059796920081
-0.012730489899
-0.122114567359
0.035760538181
-0.022991210291
-0.038414670743
-0.104893401013
-0.055197711199
-0.116903367307
0.140650847596
0.039120224618
-0.050773594296
-0.016415819801
-0.007152552575
0.025847099740
0.008635975864
0.103454601620
0.061329110333
-0.006617696406
-0.001750891155
0.053533913393
-0.104893452988
0.015600887583
0.026517368307
0.030111269619
0.059576753294
-0.010722691108
0.034492569546
-0.036162988598
0.033540931486
0.043414270535
0.028172845272
-0.016569787955
-0.020810021545
0.029272489284
0.001507385163
-0.044769783736
0.028570347124
0.031450451284
0.055509841745
0.090687619670
-0.080779597798
-0.132162241740
-0.034948600758
0.094419962357
0.060094264912
0.047566837669
-0.017830403132
-0.031849737489
-0.076222334353
0.089126844884
0.031126093410
-0.028761763831
0.081640899579
0.075701930171
-0.055167510359
-0.080277572657
-0.024511707296
0.014520360162
-0.143739714250
0.039955187192
0.021892937039
-0.115129047398
0.020173682968
0.037094147789
0.100475423263
0.064659785209
0.078006632923
-0.026202790096
-0.027963036125
-0.050886636194
0.073427903535
-0.057910262838
0.031422550355
0.131569992071
0.069499538695
-0.118348059397
0.003977893846
0.011462427250
-0.107364215230
-0.051254631813
0.046165863704
0.058301769164
-0.002649811728
0.016427843210
-0.027702946601
-0.041205489602
0.037865685190
-0.051099064431
0.010001800112
-0.063460153332
-0.010018394560
0.020749240198
-0.104164779266
0.059994379141
0.093323683646
-0.024483011160
0.039454685576
0.023230616827
0.110869013448
0.079394018252
-0.013073625951
0.134865377734
0.109984287228
0.028033736615
0.000019531229
0.022991355618
-0.082778574105
0.064511933884
-0.000599953579
0.061642711237
-0.032583022828
-0.023575732652
0.200066418599
0.068241101273
0.050694038156
0.035805068474
-0.051857545321
0.020980347155
-0.007721974851
-0.095846169632
0.032585294235
-0.087518392745
0.018120310525
-0.051532335745
0.057884745151
0.021518524208
0.049878835095
0.062201430931
-0.025215102681
0.108580505104
-0.007222146817
0.055984220853
-0.026811235598
-0.081369153391
0.012348470055
0.012329440228
-0.091209920784
-0.002469830411
0.118483241362
0.185486767140
-0.009647207159
0.018740785979
-0.100591957926
-0.004930430801
0.088046131235
0.019041313979
0.031545487357
0.031799361083
-0.061593028179
-0.023631534591
-0.114732193622
0.017340544230
0.039548007507
0.007031149688
0.067594884222
-0.033415725537
-0.066684318708
-0.087846703148
0.002413250946
-0.032234180607
-0.101881149821
-0.022878533455
-0.089881560727
-0.037122442091
0.046170489382
-0.038874549805
-0.090871522052
0.097807778240
0.016990933036
0.092631968616
0.034697483211
-0.006474989888
0.017540971299
-0.015899533230
0.024160964620
-0.012918642825
-0.006838746632
0.060969301609
-0.017901429318
-0.105059607265
0.067617073388
0.050091500215
-0.031571636470
0.015809779196
0.038053530342
0.016617053120
0.055590406490
0.004363926995
-0.015807515426
-0.055085180143
-0.034764636827
0.047774544806
0.076201513005
0.076218936530
-0.035114989911
0.006845481111
-0.080171214026
0.038712813921
0.066683748791
0.029764440568
-0.021463095473
-0.048860238750
-0.011817578406
0.008759862154
0.045114309769
0.061047374304
0.083234903892
0.014756230084
-0.102240709420
-0.040435828722
0.019495428437
0.062848619113
-0.009804733114
-0.034338901844
0.021809666318
-0.015871292991
-0.054539130364
-0.059075050717
-0.056433012146
-0.029095775162
-0.012361878213
0.031574391242
0.011064442435
0.005023453753
0.074265675818
0.015353570494
0.010796055542
-0.034780807585
0.036558244464
0.035311585939
-0.048576619868
-0.001165153818
0.183002517606
0.011160369518
0.033105014169
-0.067618965885
0.077071184410
-0.158950658379
0.095920561788
-0.131780067462
-0.061718281249
-0.063281702449
0.106603320020
-0.036888149236
0.097383510763
-0.109367943060
0.032302410532
0.001245538166
-0.157810686387
0.047311666563
-0.084218572850
0.089777527892
-0.075496229678
0.006810982561
-0.071826451011
-0.054102776714
0.104893384233
-0.009820185383
0.050298931887
-0.039500623662
0.008982525743
-0.109753833423
0.088173484069
-0.012175856152
-0.089881772524
0.006636321743
0.025077697844
-0.032333332774
-0.077117621795
-0.025004697126
0.001644752230
0.104684109538
-0.059311401033
-0.021992056753
-0.015923805391
0.103442136147
0.072363076296
-0.008080703434
0.112446541386
-0.077137494088
0.040205716894
0.071087888069
0.048212267609
-0.025668533105
0.149316169113
-0.048589947734
0.011409545065
-0.051670083464
-0.006305875672
-0.046034740364
0.052534974103
0.049035081833
0.062610105539
-0.035902385949
-0.006766885296
0.018373840049
-0.056400735062
-0.120643337493
0.050965524707
0.025721594925
0.097445404928
0.104245376876
-0.050240995887
0.017867609955
-0.014911613258
-0.030923200676
0.032061928518
-0.071561612522
0.041447944432
0.079082881092
-0.096688650706
0.034098350994
-0.112888223986
-0.096588162573
-0.159089816020
0.010218476903
-0.018125722882
-0.107153935982
-0.064582501899
0.019994522480
0.029670032397
0.032638041412
-0.050375388243
0.041931921103
0.115216369414
0.056959816643
-0.039297322017
-0.060508270302
-0.016771804219
-0.024880578889
0.118066986717
0.004488344563
-0.004770526221
0.011604216701
0.029310087727
0.061167231166
0.118392709688
0.053132669746
0.132984967328
-0.088959483251
-0.046812501517
0.028614610464
-0.058150203320
0.113282327116
0.001343688811
-0.012356972395
-0.041564790057
0.044378755147
0.066205768108
-0.026965872521
-0.008677416253
-0.106384081563
-0.046396549418
-0.012169824931
0.061180228017
0.064912936514
-0.048508468457
0.009217964570
0.144359993851
-0.178587144900
-0.041679946538
-0.014536251370
-0.025672035869
0.032430582138
-0.074345626633
-0.083063954481
-0.014301960919
-0.026841635626
0.040011155675
0.054904227324
-0.035672565659
0.085623880152
-0.049853445403
-0.130348505494
-0.007111531303
-0.083524999954
-0.016522282890
-0.030073300993
-0.017266867336
-0.066842275884
-0.051987968696
0.089392435318
0.059243802512
-0.202965619872
0.000153823556
0.143271990917
-0.019948903728
-0.003352381602
0.013675473955
0.056256141432
-0.059347765216
0.069047753867
0.093615789845
-0.135593124624
0.138916927136
-0.014402731134
-0.012390465935
-0.012817880601
0.098504986127
-0.039277045381
0.136590543743
0.030858113448
0.055221671617
0.022249233228
-0.006136864256
0.040666155143
-0.022492864230
0.010760374257
-0.041978246992
-0.000729136436
0.042645992077
0.102380978059
0.069099452984
0.078697171540
0.164436749469
-0.063578456921
-0.030593126142
-0.123394819516
-0.075037974136
-0.108847949744
-0.124497430356
0.046887105530
-0.081891711579
0.145926654763
-0.019385113749
-0.034903993361
0.010339451815
0.042136647198
-0.001104612708
0.010534091886
0.135832234229
-0.019327782024
-0.039105573876
0.065589194827
-0.067638638656
-0.061364441952
-0.008066401482
0.026244945524
0.035730434374
0.053336952919
0.025058540348
-0.103410932720
-0.077492643906
0.033666302288
-0.011428083753
-0.121781005182
-0.075409185642
0.004102009809
-0.007588140594
0.004111852727
0.084455370902
0.167555897945
-0.062218349010
0.045079705225
-0.051548982505
0.000978645208
0.018796313739
0.018929809116
0.025284051830
-0.023728641128
-0.002683297871
0.096918800786
-0.143077251599
-0.040757299249
0.051086225904
0.094987504546
-0.047684430752
-0.031151995505
0.074582938743
-0.008357620612
-0.136428205195
-0.035097180451
-0.036468190591
-0.004183148163
-0.061087816932
0.028317067002
-0.043285614874
0.109064052241
-0.107962856164
-0.043472408278
0.004694483637
-0.007055080345
-0.076818953993
-0.039401275349
0.063849650784
0.020837587358
0.024398613163
-0.017266642575
-0.015246323524
-0.025431292351
0.017388132135
-0.037288091383
0.024431125969
0.176984897303
-0.062693883791
-0.039119165577
0.005478138287
-0.131295927717
-0.060528211319
-0.101115211283
-0.085713856408
0.003130900750
0.091060077476
-0.018371302413
-0.029103905396
-0.039481628318
0.003822209352
-0.000401479299
-0.089803468971
0.002959971266
-0.003875794073
0.080814379541
0.054845217111
-0.041432586321
0.030263701721
0.048959509541
0.035210029814
-0.079349578467
0.071387657267
-0.097827348512
0.067419067893
-0.071891121920
-0.027654707953
-0.051360172571
-0.074216392102
-0.081227901161
-0.049466055929
-0.010836153435
-0.000034932263
0.036808397276
0.064111067765
0.069567376597
-0.002948668344
-0.069939552294
-0.020072202100
0.028378582769
0.033806745054
-0.052552808471
-0.034455336935
-0.009084602788
0.007095169211
0.127500422288
0.041190353172
0.062930781436
-0.085435305061
0.020265453688
0.073076371535
0.061262249466
-0.000431274262
-0.045396878281
-0.036702109735
0.006613156746
0.011234088217
0.019304432489
-0.061812919199
0.010450178469
-0.015081050705
0.003192221985
0.013371163257
0.175928967148
-0.031702113242
-0.071129606393
0.031801449356
0.182028957569
-0.089400261517
-0.077628323739
-0.049451849312
0.064391591526
0.070015516602
-0.009215291508
0.040110300383
-0.085836957387
-0.001047822731
0.050897940881
-0.005356876054
-0.012284522242
-0.007037572732
-0.138803429242
0.022382719539
0.000821591550
0.012607354005
-0.050626127866
-0.135491970644
-0.102736898528
-0.041648754921
0.033832501641
-0.097710904083
-0.026352631582
0.072423398892
-0.184402260487
0.020835388883
-0.118515108595
-0.015691823205
0.034764311501
-0.048633618442
0.074753743497
-0.015906897274
0.056510252409
0.054166525897
-0.020012952450
-0.052869372837
-0.099326570825
-0.094290118411
-0.080070930902
0.043828107281
0.048527932169
0.037918231200
-0.009238370333
0.027807808562
-0.043769142952
-0.036747871211
-0.004160354988
0.029478111338
0.030367084129
-0.004645536516
-0.066337418357
0.040333037942
-0.043493885586
-0.033818674785
0.016222597259
-0.029597027324
0.007162321608
0.013804854105
-0.070761357490
0.000161890318
-0.026053118232
0.044292803123
-0.116408027937
-0.064153042296
0.037222825964
-0.020465368842
0.007313732450
0.034889359656
0.051149387422
-0.063179983257
0.053479357557
0.006521898998
-0.019161427316
-0.002365856300
0.032735190560
-0.045740005123
0.001091093758
-0.064749725165
0.114813342878
0.068511319345
-0.011446972243
0.075820189524
0.067449212630
0.072614195703
0.022453043387
-0.090064804904
0.069652922136
-0.042710770645
-0.010783909428
-0.059961687069
-0.010211242497
0.057519531468
0.013863307446
-0.005795095301
-0.014184872132
-0.126127866504
0.037507407878
-0.004347113605
0.043326908037
-0.043213414605
0.023753648677
-0.005765240125
0.010898623844
-0.054010462046
0.045939254403
0.027711503250
-0.022881438646
0.041041417290
0.017328289361
-0.074698883942
-0.006752361547
-0.094318034123
0.036710072568
-0.035976273754
0.116626684404
0.010978114854
0.046688801981
-0.127556720518
0.015398035080
0.041318418724
-0.062348293343
-0.005908530476
-0.033691051584
-0.036161125596
0.017577683837
-0.047205230878
0.019131380291
-0.031753712818
0.058960395007
0.050551104462
-0.011220672814
-0.035985686524
-0.153935384871
0.028694127811
0.015270813674
-0.089019889063
0.038038368020
-0.011922164430
-0.001445643538
-0.040570148638
-0.072869773767
-0.018631642602
-0.057056345305
-0.035658868645
0.015681210825
0.102254282829
-0.098799168603
0.127124852006
0.031761856847
0.032360562189
0.013423068050
0.027678937372
-0.008704713143
0.130832866828
0.015760806567
-0.099353088429
-0.068888910965
0.003689088351
0.121598986252
-0.034690013938
0.007614284563
0.047167980012
-0.001365298884
0.026365712104
0.020676195270
-0.020077947501
0.066446295555
-0.008624358341
-0.038389101131
0.009548175441
0.085136826306
-0.018993056308
-0.071072006185
-0.073293706079
-0.169017527978
-0.060496405633
-0.029401060558
0.066771166385
-0.009765373752
-0.009849120829
-0.020722694263
-0.035486551601
-0.031976759682
-0.030061772874
-0.047605852668
0.084182257922
0.000351859403
0.033219004618
-0.046478151225
-0.017900863896
0.022698963482
0.018349196811
0.091979425008
-0.065081794138
-0.082039740322
-0.030861297347
-0.050349386470
0.007063281665
-0.067313655388
0.016698439911
0.056666341702
0.086814763685
0.093700030190
-0.134446838887
0.092546353611
0.043782008290
0.055622496364
0.027426367834
-0.017909586771
-0.008246064339
0.126443298766
-0.077252064854
0.035657182061
-0.066862443698
0.015951775540
0.028394454690
-0.181244432356
0.048690952062
0.022991988465
0.040792433804
0.062949577545
-0.020731382216
0.016924296052
-0.055656149619
0.025596678798
0.008171044425
-0.048856590167
0.135430639073
0.008478247851
-0.014382977463
0.054551152536
0.009140879264
-0.151767726804
-0.016234922164
-0.000665046707
0.126074452369
-0.021823179272
-0.055095283436
0.119146954953
-0.009087026490
0.024884563453
-0.100423405890
0.045664534118
0.239176561063
0.057301358353
0.018544912755
0.060547894869
-0.185308185289
0.072768767891
0.034257388855
0.023461364896
0.057133294357
0.009472536734
0.084318940391
-0.084034757530
0.091806388957
0.158112930606
0.030568568390
0.006642430367
0.118167827618
0.069329916510
0.021116739655
0.057197235829
0.035084261607
-0.007847601081
0.055343282889
0.088039573640
-0.004199561203
-0.048882869005
-0.126264324151
0.063385410359
-0.002059960410
0.040199641524
0.025005979980
0.072826939573
-0.129940097265
-0.056701079920
-0.001602832288
-0.043642795639
-0.132378076617
-0.004936199010
0.013019419100
-0.168474165068
0.081373909296
-0.013357443938
-0.023071396849
0.025224320997
0.154144630771
-0.060218707883
-0.061465355941
0.042222009781
-0.053484127845
0.057299953848
0.000349597404
-0.062414420681
0.119314491422
0.009686620345
-0.025938132459
0.018586584336
0.031173197209
-0.079751912153
0.094676664582
0.014791215440
0.136318920575
0.040340977288
0.064284036377
-0.062148197267
0.009205976528
-0.006431720088
-0.005271124655
0.027571790013
-0.045339735317
0.048205860313
0.056348179980
0.079379817376
-0.002817658597
0.025067381467
0.098327396960
0.045805876372
0.022743805727
-0.063675814954
-0.045016293613
-0.026350163591
0.037535749681
-0.064195315913
0.021479066512
0.023448379013
0.129236310721
0.101272609886
-0.033600941368
0.079876338079
-0.032222852865
-0.024119591916
-0.011406435247
-0.020849793500
0.042117206143
0.021464188875
0.023440373881
-0.048509885030
0.065333474754
-0.053847882354
0.069298527765
-0.025356087129
0.092403951438
-0.029890793146
-0.067679114582
-0.061037338583
0.063619682962
0.033407338331
-0.145973406623
-0.107320612869
0.023996187458
0.056210572974
-0.009094621215
0.083574020527
-0.063430151276
0.040674559354
0.083611866669
-0.038960236391
-0.068055894626
0.147693795348
-0.017573860597
-0.167804668332
0.016338649885
0.063119995845
-0.008050913920
0.031401389783
-0.152402616568
-0.051182793036
0.022914157251
0.115310359732
0.081832386896
-0.086238150842
0.057027299249
-0.026018979726
-0.040756258064
0.012351148223
-0.000669785886
-0.019758718110
0.019685473182
-0.056727505424
-0.021047041616
0.039251671753
0.015954983648
-0.025537001347
-0.057316676473
0.066163805921
-0.054532717060
0.001476127103
-0.030685789239
0.043255831649
-0.000188641763
0.012561472028
-0.024970021764
0.122460003103
0.086055489303
-0.009593681683
-0.042479982068
0.063862912119
0.025150269295
-0.039363026437
0.180020745159
-0.054004908918
-0.025137607232
0.059507373045
-0.065455403768
-0.043832796051
0.035432463935
-0.004034819361
0.083393672315
0.093977092536
-0.072995499633
0.015180048158
0.042204642422
-0.028554697680
-0.147853248977
0.015981738529
-0.083677247419
-0.057600081503
-0.050848063624
0.033036868598
0.007606079996
0.026956160953
-0.003953918844
-0.041824803761
0.091649624611
0.126613422459
-0.017538395854
0.037102980985
-0.013442620750
-0.007900945320
-0.039095502700
0.026186611877
-0.106063199761
-0.026500212573
-0.137333795293
0.031955738915
0.075237072685
0.001640487972
0.035003289875
-0.048810196940
-0.058251956055
0.053302897648
-0.022311807757
-0.007318202645
-0.001774608447
0.040549316604
0.089403075620
-0.035971665101
-0.018604021356
0.000476995306
0.029158481809
-0.029069605922
0.037572887212
-0.144471313308
-0.085130572123
-0.073413140392
-0.028279262112
0.006579114774
0.024645603928
0.100512344542
-0.059840141520
-0.065340457340
0.036222374244
-0.024626968953
0.027471809269
0.052554466363
-0.021309453045
0.035786942974
0.011860187370
-0.039700325490
-0.000430828696
0.084668250478
0.078829368890
-0.043124094039
0.015180781091
-0.037072472224
0.032662569721
0.034547250166
0.079633029514
0.018300887833
-0.083828824210
-0.086966639831
0.019545602892
-0.027111390130
0.021230850310
0.165625713217
-0.002163607891
-0.062594566194
0.142556086257
-0.078453195955
0.028496136642
-0.043016215724
-0.030803875047
-0.003613739700
0.050877153228
0.017499012449
-0.108229314490
-0.059223418446
-0.088207437374
-0.000366380195
-0.058564896753
0.020900359778
0.079982849965
-0.090244718333
-0.093246914947
0.010948471832
-0.070810658009
0.128408250184
0.034916374911
-0.027745865148
0.027966732510
0.157802905196
-0.012193390329
-0.016059977320
-0.144221473138
0.087909651888
-0.038638293325
-0.038459951870
-0.022713123957
-0.028567620846
0.091676369718
0.061474680964
0.002445642216
-0.028634954007
-0.040849932305
-0.006181280125
-0.077816786578
0.026103496279
0.120828574665
-0.110088289056
0.070939682084
-0.023528241652
-0.087322130702
0.031018457168
-0.031049881650
0.055171051826
0.022570420930
-0.012402460815
0.109874371125
0.030769444441
-0.052134324764
0.113546367542
0.129614747246
0.003127319224
0.086188943681
0.027944251121
0.064959363477
0.011368577366
-0.000544604445
0.003757984411
0.111439982308
-0.036102000052
-0.019437425811
-0.030356942206
0.006593995196
-0.072163522018
0.010710887084
0.009863946527
-0.053116353780
-0.016453138697
0.073878657770
-0.045993669822
-0.088191789483
0.058478137943
0.049827080325
-0.070665456670
-0.131393295627
-0.079306406229
0.014263187781
0.067150447036
-0.096344374413
0.008208070957
-0.010837538091
0.007802537694
-0.023051478349
-0.013289665398
0.048890505565
-0.103571883242
0.052048151011
-0.000100067840
0.024366180515
0.078571724990
0.098998688614
-0.021739250251
0.099484536276
0.100252060295
-0.010011898102
-0.004384013120
-0.110998888641
-0.127346839996
-0.199792242565
0.081035936517
-0.003075899928
0.174566223383
-0.035890621244
0.082171169553
0.010906477121
0.005299715839
0.018928812821
0.007080032401
0.009894786437
0.068139536755
-0.119496128684
-0.038795220587
0.113677376715
0.064653696479
0.053800747670
0.047390162149
0.064882773824
-0.013396491772
0.055488516217
-0.076832350465
-0.011854725874
-0.011890029061
0.018107028785
0.040257480129
-0.029485361389
0.041806989961
0.093371330653
0.171846214593
0.003414314874
0.034495943077
-0.012920354910
0.032366507610
0.048176368243
-0.003564949171
-0.028655612820
0.026250797194
-0.096282631058
0.035737399045
-0.023345205335
-0.011175365832
-0.054682675046
0.082952351778
0.013887415998
-0.114714111712
-0.005524389798
0.079976740903
-0.053752972746
-0.118092568933
-0.105274575975
-0.046483871483
-0.062633465441
0.016043237266
0.076535169722
-0.036337923363
0.034771681739
0.090276851996
0.033888955122
0.015733880350
0.013860458058
-0.023020933412
-0.030014506494
-0.137233063395
-0.122289632803
0.009825076167
-0.076691791716
0.068607852389
0.015695637783
-0.028304987790
-0.005298718218
-0.129730576112
0.062382880179
-0.077434962110
0.030049305386
-0.053188247993
-0.080815351035
0.034783501715
-0.005973264180
-0.040339702691
0.032848765702
-0.003078850326
-0.021779326752
0.011133702561
0.095845719843
-0.030748580176
-0.049639086207
0.003150118522
-0.058651362945
0.072587361521
-0.087585564760
-0.064144342576
-0.045623160740
0.085747365791
-0.059097370426
-0.053915196020
-0.033422343148
0.010067095869
0.038377316394
-0.030902621812
0.079000990704
-0.026998205566
0.086007595851
0.046817762048
-0.064817895703
0.054653828080
-0.081494532169
-0.035788776656
0.019867853457
0.152241499299
0.085418024748
0.182197768865
0.089075692751
-0.116715295257
-0.040424280454
-0.026226991893
-0.028919205388
0.026681940330
-0.068940233669
-0.074391690483
-0.061773639080
0.037475613725
0.005502383947
0.071724004317
0.034348022217
0.021473138274
0.023599950486
-0.031006812082
-0.080047194831
0.058601783013
-0.062501399763
-0.001257160685
0.106477610716
0.018914298837
0.010716489996
0.049160635442
-0.114823983807
-0.115768801911
-0.005335108424
0.049743474530
0.081751709348
0.014206309233
0.101121383277
0.092712757828
-0.028479683573
0.089579122001
0.010529788219
-0.002668081571
0.024981505917
0.018728275908
-0.063977538047
0.100545878438
-0.038660097124
-0.030312775751
0.036242342054
0.054065866723
0.079746719016
-0.015869376655
0.005217568540
0.026388599517
-0.105453070256
0.092373226703
-0.001317832316
-0.015764387076
0.120903609318
-0.082122688606
-0.105663123641
-0.089907250892
0.000160758446
-0.018583404469
0.097666611363
-0.000571273107
-0.066622864166
0.110707711205
0.061951796106
0.016906998056
0.050928457324
-0.044074430063
0.066641120503
-0.184572252449
0.062973928896
0.040353826272
-0.015684581901
0.098020123827
-0.087599914917
0.077390237369
-0.002086642596
0.007173726971
0.009212355166
0.008589583638
-0.046057457407
-0.035681520446
-0.003785772807
-0.133350441680
0.006436542501
-0.008974670895
-0.066652360827
0.052460988046
0.011753125477
0.119809293270
0.058559916557
0.028747850777
0.082451550869
-0.107854537934
-0.030418817697
0.041794909180
-0.070629251420
0.082070047711
0.063699046274
-0.094086952702
-0.032727977662
-0.048231581473
0.023984004044
-0.018197885238
0.014608411159
0.036430888946
0.028147317908
0.085658596001
0.058739424506
0.007012874233
0.041637179393
-0.016513220024
-0.115284980387
0.059696250809
-0.068011650795
-0.090017048450
0.118367689021
0.067284853331
-0.024315815811
0.023113770934
-0.009869202987
-0.097838600280
0.015722132483
0.176184393189
-0.002760956242
0.132437585272
0.122150636663
0.057165233234
-0.015465165947
-0.009381824318
-0.089158817985
-0.004273915173
0.011984565219
-0.033617269013
-0.039168563595
-0.041291328516
0.026633450064
-0.027266807376
-0.037876980948
-0.021607273877
0.021925292785
0.013341497978
-0.000937889910
-0.109697896194
0.147616024561
0.056499293322
0.058288520514
0.047906486404
0.025501182375
-0.077943353301
0.085729662945
-0.100113080236
0.066103887203
-0.005644345102
0.090978396768
-0.021131373855
0.009111138128
-0.013396505729
0.033628407400
0.006377413330
0.003015737993
0.038538362918
-0.064882434501
-0.128985973113
0.027023433644
-0.115708664270
0.016365905874
-0.027628661731
0.113737874124
0.073952647782
0.004467591362
-0.054535999379
0.084170484218
-0.023531572306
0.035591520000
-0.061241311704
-0.076571534568
-0.039319889919
0.042123224441
0.016150444209
-0.068920225359
-0.022367539353
0.104750732500
0.093039152224
-0.035319529812
-0.029769538415
0.101796828417
-0.057210653483
0.028234745180
-0.023274219471
-0.032832046543
-0.009093591386
0.047882013225
-0.024994601383
0.140499103553
-0.082232646125
0.038063314440
-0.115977225010
0.071023147693
0.005954915579
0.026983060522
0.030311819130
0.064495120350
0.035463834961
0.017850129278
-0.045077215368
-0.058328134225
-0.018189344525
-0.075525386471
0.019473897869
-0.167631182414
-0.062873059203
-0.166522059298
0.040660710881
-0.005846092667
0.012811108275
-0.014301151765
-0.038002230670
0.135703865322
-0.011975022148
0.152817972728
0.016326863017
-0.035876770244
0.130216613861
0.062773175402
0.086862723734
-0.099263449640
0.024416055803
-0.030279322586
0.094783479432
-0.021161692048
-0.122816327755
-0.006319664251
0.063755225594
0.025413755229
0.043953956310
0.074937195018
-0.060028991258
-0.104388949061
0.008817927755
0.170402152493
0.027782742571
0.059750855962
-0.034984143352
-0.092098971462
-0.052763982041
-0.070042751672
-0.103935805782
0.018521939471
-0.003893974779
0.151884241119
0.067181959722
0.071595084473
0.033001565978
0.069033170990
0.023466925747
-0.043464361453
0.055325672453
-0.013465181144
0.055329973896
0.001775710020
-0.084865703458
0.014390405124
0.100157577789
-0.057033573268
0.015458188914
0.060762555425
0.057843697293
0.049949875013
-0.022355771422
0.007833621433
-0.093211398896
0.045527729243
-0.039317051156
-0.141290041736
-0.044341875879
-0.109218907186
-0.034732561642
-0.047600613687
0.052293564526
0.088128745877
0.121062518240
-0.066468344927
0.033627195741
0.079341949013
0.052545447511
0.095901223202
0.058597931318
-0.003955620088
0.017402034006
0.055127823078
0.051880734788
0.036743804324
-0.052673522456
0.036212769041
0.016968907237
-0.055439196830
-0.133665458604
-0.005706406889
0.026815078744
-0.048419701460
-0.057523995552
0.105314832531
-0.043855666861
-0.036348031365
0.044976040037
0.004787685905
0.008984318931
0.033338320405
-0.017256560603
-0.055026866218
-0.029171155903
0.014625592365
-0.067727734565
0.024610952635
0.003954725436
-0.002042694116
-0.030863160952
0.048882938413
-0.064628586623
0.011062869554
0.008039095039
-0.065563044443
-0.091836904109
0.102581822251
0.039634621543
-0.098948052108
0.066473427927
-0.070635310750
-0.083737005525
0.043840426747
-0.084171235932
-0.016771922210
-0.148509515293
0.124656730617
0.004265736049
-0.034500285448
-0.028406130433
-0.061778820786
-0.071494269039
-0.071406198886
0.061699886783
-0.002479234912
0.086744602613
-0.032786125724
0.003038680824
0.062479815144
-0.109044568088
-0.013988228088
0.041940531428
-0.077357427617
-0.077806711296
0.022283172255
-0.001129556435
0.040601524767
-0.008850698361
0.030325091532
-0.028292846670
-0.016187077859
0.037299030005
0.059295907630
0.034313562802
-0.147101540232
-0.012308369230
-0.036959642985
0.068030222710
0.048954050133
-0.046423080684
0.006546879916
0.031484190962
0.114012923445
-0.068502688513
-0.004730544720
0.066180641501
0.070006785787
0.063736172246
-0.107946291579
0.003093261531
-0.060926839559
0.019714069957
-0.088247364503
0.105457807379
-0.044964676270
0.020830215477
0.088235711933
-0.025829022468
0.011272695116
0.174369389166
-0.070467497193
0.031241316816
0.036182710096
0.055455604669
-0.029831294931
0.062791389674
-0.069382784616
-0.013073538147
-0.052660863807
-0.020558465403
-0.047504573691
-0.084188994033
-0.009135653743
-0.155463872487
-0.072254417032
0.027691655933
0.016632292831
0.010500035021
0.002676138758
-0.121315672534
-0.055212058904
-0.086510700047
0.063704691974
0.013120263043
0.025139912341
0.059543880863
-0.047456155538
0.059261890694
0.000651508430
0.081021513571
0.004509614659
-0.051347530993
-0.048206484444
0.062654339500
0.022286253816
0.075475355617
-0.066490097776
0.017223584404
-0.027751845087
0.026752181312
-0.182245822160
-0.097355058155
-0.057672536859
0.063312865768
-0.057839304484
0.091747077950
0.020088713989
0.082095661882
0.124583084136
0.101405325804
0.022956647044
-0.029270198338
0.106187549872
-0.023194337020
0.092411995542
0.069794029205
0.077972521639
0.066781946539
-0.145830459252
-0.002420869951
-0.007941151876
0.099280635772
0.069599663848
-0.101063097340
0.133869161045
-0.025134865245
0.014648219694
0.007181926725
-0.131266320645
-0.028889875424
0.126471325614
-0.031273830598
-0.035241569430
-0.000365605268
-0.042819863667
0.026132700579
0.025942565332
0.044518252016
0.049757073089
0.018796266418
0.056797521870
0.127784095384
-0.047677408982
0.022707893235
0.021046624560
0.023904549060
-0.003550342791
0.017586534999
0.020108224347
-0.005292400572
0.051224491197
0.039790660648
-0.063008352215
0.130829866085
0.032919326995
-0.054524030072
-0.014946634930
0.029486950383
-0.036383419702
0.049414433267
-0.064506608407
0.027106703366
0.129503384306
-0.016759018983
-0.029154075875
-0.247972566570
0.055313861990
-0.133945752250
0.081268111943
0.121568236290
-0.094381982810
-0.119889505311
0.017880101926
-0.153211391721
0.051427147065
0.077699168963
-0.061558667703
-0.010070529395
-0.021764757541
0.047740224780
-0.109553224419
0.026145185278
-0.066048662502
0.009165293560
0.002994987132
0.067488154416
0.023761627856
-0.071256619534
-0.019814434892
0.028830812284
-0.033480386566
0.041923641530
0.042454905272
0.071872727945
-0.041518483059
-0.066931856163
0.027686310868
0.085872248843
-0.007011669321
0.035563600728
-0.035029891672
0.043272018875
0.035640289977
-0.034882645633
-0.053206462098
0.004559941218
-0.031017389204
0.029069294731
0.116062998989
-0.021272797443
-0.096723866126
0.065264860778
0.114146729988
-0.043143837821
0.014781230743
-0.102613280090
0.055071272872
-0.085185759932
0.099550431403
0.106050853525
0.076045883323
0.121591595497
0.100031571219
-0.109242381203
-0.013629937865
-0.009631988722
0.052227726453
-0.007542128840
-0.019543724539
-0.088656609738
-0.016165869261
-0.042158022955
0.059030562734
-0.085387308383
-0.055872097107
0.079506580502
-0.015983430423
-0.045105281279
0.007480689496
0.081619673167
0.022264840913
0.021552422520
-0.119772443638
-0.122077198777
-0.013601924801
0.031835337677
0.025123789607
0.017138849998
0.014743694657
0.010247109553
-0.007080628880
-0.046338416870
-0.000185728990
0.145487112455
-0.015288607016
-0.039999572310
0.044693544007
-0.024596640926
0.004544660840
-0.029780506879
0.008478541785
0.005344516743
-0.007812066706
0.032998947119
0.010283077388
-0.103396838580
0.097961465427
-0.008016312592
0.039985427235
0.003109241943
0.082090059525
0.003512718678
0.056376938636
0.112698262630
0.084041479431
-0.036139556743
-0.066407868686
-0.006169287938
0.084226432205
0.032192173906
0.069161917525
0.022765453691
-0.027325070348
-0.059555782849
-0.004072165437
-0.153350894040
0.118659531203
-0.007235494633
-0.084359101273
-0.105913559851
-0.065893771583
0.034298543996
0.084737030861
0.041274769637
-0.031428882814
-0.004451582831
-0.018951950021
0.081030264816
-0.102167095718
0.030962298967
0.143759457321
0.044131805154
-0.001010634320
0.073576259825
-0.006770495623
0.057087321618
-0.104977814960
-0.023435346178
-0.094635484710
0.099081029374
-0.005994662731
-0.063027489582
0.022078617168
0.013404502366
0.041316420222
-0.006253291667
0.087873915584
-0.031077672998
0.037294687293
0.039373654331
0.012296558950
-0.024695429997
0.040608169112
-0.037807842292
-0.056122405162
0.018216143253
-0.059363198723
0.079527525363
0.029190133261
-0.003250951960
-0.052775078604
-0.012463141420
0.028890259751
0.034296762480
-0.014575795356
0.116087913119
-0.040667030463
-0.101165575991
0.054921778785
-0.032966310014
0.007543179013
0.106086632216
0.087389749584
0.007839610169
0.022013803413
-0.043897738440
-0.019036573732
0.023874056723
-0.143104171513
-0.036087596133
-0.004233832728
-0.007756229027
0.074467064568
0.002688611475
-0.109804701383
0.001221320031
-0.024982659783
0.012005068694
0.019635149136
-0.076651206332
-0.018291359383
-0.085654540161
0.121764681377
0.087011135674
0.146218509548
-0.033943923657
-0.027114258005
0.044128583983
-0.056802956401
0.010585665159
-0.002628754403
0.041198074825
-0.090437851893
0.044433935690
0.046828169225
0.021032866218
-0.010590546429
0.058350210476
0.017238443537
-0.076996705449
-0.009955437212
0.043914958517
0.004417630240
-0.041878608128
-0.023379196249
-0.128008949912
0.011026220967
0.103446200871
0.044071192670
-0.079889527560
-0.035875777092
0.045100096524
0.000788177880
0.008158313616
0.035504831478
0.002301366704
-0.185362509418
0.017170818652
0.077171280440
-0.003792396143
-0.031740350800
-0.030023633949
0.093853991613
0.018438366908
-0.094034200617
-0.117777289417
-0.076661795302
0.019991383740
0.034027359361
0.011774209649
0.017443441925
-0.079915126531
-0.018328515066
0.033490394884
-0.004666769449
-0.026760988469
0.006826525082
0.062109007471
-0.124390745525
-0.102099230898
0.021561460372
0.058322453443
0.028083339485
-0.104107344447
-0.101516627751
0.025582779403
-0.046118414691
-0.066241076891
-0.007380126230
0.063649929078
-0.002573553835
0.002281999319
0.051159797130
0.023179730042
0.045237668044
-0.036775023732
-0.057341568148
0.127176109366
0.083446012371
0.035360176206
-0.078264839294
0.117281679050
-0.031431045025
0.019036218431
0.060496137469
0.030543848927
-0.000015594374
0.091938643364
0.054632922379
-0.067816339870
-0.075124536412
0.032529619710
-0.111280208960
0.072578433607
-0.021931502550
-0.088641678329
-0.018254995846
0.022056810658
0.038949517396
0.052201591408
0.011481130442
-0.106707379203
-0.008542915918
-0.004112167401
-0.069074833391
0.036122605272
-0.021618485397
-0.036464712241
-0.062642082922
0.058877680686
-0.184451939705
0.039028825253
-0.108023463847
-0.037023633480
0.081889758335
-0.032899257253
0.042136351396
0.032934171139
-0.095599524377
0.029743821099
0.066430515851
-0.056755605115
-0.100550086323
-0.109078919023
0.050278137569
-0.046192256737
-0.014275940088
-0.080846820037
0.201177751103
-0.054802117609
0.023921901626
0.055060838923
0.080289458407
-0.011083900560
0.172714170960
-0.009596292726
0.020343312183
0.063513169113
0.070169628323
0.021979877638
0.017767201573
0.028423175976
0.008419662597
-0.052370705450
-0.031023587865
-0.002656711837
0.041313467338
0.089738367040
-0.032183461754
-0.046543531677
-0.045327584196
-0.016904071606
0.021975396274
0.046162111630
-0.055122135646
-0.176877377742
-0.034286800489
0.050714959819
-0.062982797034
-0.040116370798
0.072844986526
-0.007241256176
0.059508115609
0.054951834248
-0.047157519030
0.092841950317
-0.092978999472
-0.150068411686
-0.039982211949
0.020866628805
0.011373619457
-0.081110628615
-0.063430167754
-0.133139087052
0.008907871027
0.011147834646
0.021154364794
-0.062644919768
-0.007471177242
0.089102562259
0.074304468865
0.110525464974
0.023581504844
-0.010223955064
-0.008184769644
0.057651639511
0.032515002415
0.056886887845
0.036783470887
0.034889620262
0.005072770575
-0.101171274577
-0.075562759582
-0.056106523215
-0.039784841305
0.070772916247
0.040984922865
-0.016065091449
-0.046319642487
0.031275633843
-0.060402154894
0.025161601642
-0.080616312857
-0.019456509510
0.052450815620
0.005453922640
-0.045576578039
0.111934931680
-0.089764439209
0.091651641137
-0.003939165230
0.047415766298
0.024592800499
0.065556691180
-0.051416031948
0.027141384475
-0.059802777473
0.135550777714
-0.105084213056
-0.017334155690
0.038604022605
0.031810723027
0.015696376927
0.012081405251
-0.052601102299
0.134819190905
0.013318277952
-0.065815668725
0.111440945189
-0.006373012727
-0.029755031995
-0.047946400426
-0.025922062287
0.019645889891
-0.022338527486
0.004281806038
0.093261986425
-0.001671536679
-0.040624333665
0.015097713058
0.042470875812
0.013277094514
-0.054858408981
-0.065001398295
0.068411121059
-0.058493956402
0.017736581045
-0.009098989145
0.113172769673
-0.032453932271
0.058557139584
0.089648476039
-0.100851774986
0.102359210632
0.047255065815
-0.009278106294
0.066111716221
-0.035715844494
0.031741388649
0.032045037505
0.005239702520
-0.024132096996
0.099429816718
0.052404142894
-0.061720369663
-0.028521712908
-0.021658609001
-0.036520147649
-0.032271801851
-0.092051885126
-0.035841603074
0.068863395469
-0.054630288048
-0.090619144613
0.018484066028
0.109206835374
-0.104591167596
0.138987502217
-0.020323267647
0.006720883910
-0.037914773179
-0.012478873050
-0.032986096271
0.201015272313
0.018963296827
-0.032698719094
0.010589976649
-0.007657655837
0.023205810992
0.016264384549
-0.062782673009
-0.080525323633
-0.024953835927
-0.014044452900
0.040949866005
-0.085924858139
0.059848380576
0.014350903929
0.007775778902
0.127200730644
0.000510461350
-0.068335768836
-0.063742609370
0.094867432167
-0.015706872619
0.043047607518
-0.101623346219
0.180371611041
-0.008151202874
-0.118501828334
0.056508590419
-0.101692910466
-0.048671364749
-0.046397989614
-0.016826986047
-0.014985898053
0.004533595228
0.005925548554
0.083621475071
0.089563515598
-0.073901815839
0.065420416546
0.018678491997
-0.045407004095
0.070056036095
-0.011957162273
-0.017496869427
-0.009746780338
0.022491025949
-0.059925926344
0.032912591941
-0.010552736567
-0.005772234105
-0.034383977059
-0.077275418005
0.034467292033
0.056051610515
-0.005662945418
-0.080119435350
-0.013667583819
0.016396633848
-0.050778518400
0.010904867448
0.087724722669
-0.075824670004
0.058348915575
0.039803326165
0.086883036247
0.029745317103
-0.082616378089
-0.005660171255
0.009830863912
-0.144389368230
-0.071112759689
-0.063039697444
0.109975586461
0.002460505720
-0.094427741362
0.087693250776
-0.159766337361
0.111232893801
-0.037770168263
-0.026594506425
0.001071362524
-0.106760110604
0.084669442879
-0.025178991114
-0.040743016326
0.106166888104
0.034751032734
-0.107677318339
0.047337833316
0.095622607543
0.033269633779
-0.135277381839
0.058643928193
-0.192937827725
-0.086492109793
0.092501025560
-0.016172138452
0.043939998981
0.014629970834
-0.109002227365
0.012972226018
-0.044169045560
0.064623957805
-0.139090579351
0.094899570749
0.064668333582
0.022069082066
-0.003394749092
-0.008509421464
0.070026865040
0.084443486774
0.017090505301
-0.042584431659
-0.077433034745
0.120606978690
-0.040980998971
-0.002852545240
0.030754090523
0.004893518807
-0.027866268782
-0.007633385352
0.030680316834
-0.193594523094
0.046652793137
0.037146502693
0.059939341882
-0.148239515442
-0.004107197589
-0.061657071495
-0.095508210745
-0.051376828870
0.056808306761
0.037291357022
0.075847818080
-0.076245630318
0.012786763648
-0.061934378123
-0.051457569459
-0.022136483413
-0.025470845880
-0.076608080006
-0.045599381585
-0.112610625489
0.016868231726
-0.040591419653
-0.120493592675
-0.022214194326
-0.080623487909
0.029874461189
-0.036946053407
0.043909624602
-0.002252851940
0.088032038043
-0.041069529614
-0.014790655646
0.044087826669
0.024469515847
0.013566799374
0.009626586382
0.039071516092
0.100028313217
0.094078345450
0.131972054469
-0.071739511141
-0.115045050591
0.054566088452
0.033378878962
-0.132600018568
0.123457492548
0.009321370489
0.108176312567
0.028384347741
0.065175716787
-0.042027110961
-0.150069601218
-0.079441637999
0.035735793589
-0.117236321674
0.118226440918
-0.001954559508
0.096093532987
-0.107015168576
-0.024901020495
0.035526104383
0.044968550418
0.132661946641
-0.074688650661
0.064660219286
-0.018390899486
-0.056088668398
-0.083472581765
0.005078791827
0.028323772574
0.003092505824
0.011381234355
0.045119751873
-0.028671551433
0.072410010001
-0.000962933785
0.068072761154
0.004317928153
0.003177016566
0.098236154997
0.020265454858
0.022673269352
0.048317142993
0.004102212765
-0.084142652427
-0.005665134541
0.085065030202
-0.094203136584
-0.011374821765
-0.151996086257
0.026226913074
0.065992385191
-0.008514622995
-0.042437790678
-0.046257729849
-0.075518230993
0.019389317842
0.147926131281
-0.032072817649
0.004177392982
-0.000253240611
0.001045647358
0.042368582007
0.001034358739
-0.044310195325
-0.002522080442
0.006629559742
-0.012726734495
0.040196084704
0.114384514294
0.031611644330
-0.009078294475
0.061806483861
0.073219780833
-0.076667265526
0.127506879136
-0.064727239416
-0.033556213975
0.082030032501
-0.008488745821
0.054864807096
-0.095935154801
0.047665668806
0.020554551492
0.004532786330
0.104472768319
-0.049071607900
-0.050475492063
-0.061590305969
-0.030142461631
0.017304753814
-0.000003838982
-0.056993442093
0.029439967897
-0.006726831220
-0.044336700451
0.019661510277
-0.063470897514
0.020490963974
0.080187796448
-0.101840960424
-0.022781238008
-0.036284506463
0.131284441133
0.015054666909
-0.060096095815
-0.074467997831
-0.117940936645
-0.030394753632
-0.016815311825
0.019772520135
-0.128935349878
-0.063937752939
0.067960262137
-0.060843030044
-0.085632316548
0.149087347068
0.001000209241
0.017115857259
0.050412714970
0.068743958548
-0.048004508812
0.009053045352
0.037320075484
0.037927419124
0.048624609063
0.035934548330
-0.006570030815
0.019468561544
0.004207344109
0.075317218348
0.064974309400
-0.077573379250
0.060803502479
0.063781517528
0.085350602404
-0.074680123101
-0.197100132576
-0.088220240457
-0.103692993709
-0.038419088166
0.041953583143
-0.056387485047
-0.038805147963
-0.112341419890
-0.108191250984
-0.126720858480
-0.012492774949
-0.031060937527
0.041269741266
-0.091415218031
-0.063073011306
0.057170000610
0.131436391024
0.091126996462
-0.051007352287
0.029060990032
-0.004501563244
-0.078109862085
-0.029959646609
-0.077970178637
0.026443985861
-0.001518012208
-0.024184042807
0.011767697341
0.148916560318
0.008775626414
-0.067150817393
-0.046500843306
-0.000887914744
-0.017522718624
-0.040964686644
0.010753972701
0.148808078890
-0.060787223647
-0.038458385730
0.046360918658
-0.096138739620
0.055363725709
0.052641783699
0.058462648226
-0.028243514341
0.012987829913
-0.098597176306
-0.036694683141
0.021322846569
-0.073203269562
-0.042111347221
0.019828660795
0.004072004934
-0.031452552912
0.124958093684
-0.055160547433
-0.003617843442
0.140837922301
0.051234545263
-0.044233042734
-0.002592583488
-0.081098361055
-0.119070069673
0.082066547748
-0.002381298896
0.049487385641
0.043701799890
0.035400800305
-0.015164200372
0.139069289915
-0.060280550580
-0.047122278329
-0.048673764577
0.134738438697
0.065770800027
0.030203705352
0.002324650677
0.048131175854
0.038962312609
-0.066350901862
-0.021837363314
0.108149930127
0.034593950175
-0.092552283545
-0.048199628971
0.025842609846
0.109085600931
-0.034030770776
0.057624432295
-0.043146136423
0.044691710711
0.019317725064
-0.000927671011
-0.039408613340
0.010740625008
0.028017943172
-0.024542592171
-0.002957278066
-0.054147036787
0.066129208968
-0.032611941334
-0.079012177268
-0.066664941332
-0.000491148104
-0.037689143941
-0.013338871867
0.079559039536
0.061669749152
0.011717989382
0.019728115727
-0.030822134399
0.113855833409
-0.006278243243
0.127354777825
-0.036472088764
-0.018349668722
-0.014529825393
-0.091135238881
0.165338819702
-0.028327260753
-0.037317648815
0.107295894555
0.123846873179
-0.089425864746
0.045423696544
0.076338911883
-0.028689440256
0.037089247455
0.087564765020
0.007424499327
-0.152680281815
-0.007002195611
-0.013674522214
0.023518681773
0.099271792896
-0.028263502903
-0.070049327912
0.125354934419
0.053004728696
0.029297945228
-0.006259332325
-0.013880291617
-0.106547748818
-0.036742566722
0.019327479196
0.005738136726
0.015907272163
-0.063919524909
-0.043017439134
-0.065214958530
-0.037087088670
-0.001162779410
-0.051563954549
0.023797067398
-0.077330504289
-0.103688897794
-0.065140718410
0.134189580863
0.048232792949
-0.134311099131
0.054821095500
0.016526130346
0.026414297228
-0.028268529520
0.021049825826
-0.041735714589
0.054768978754
0.019356052910
-0.111851332795
0.011331632094
-0.011296575004
0.151928497929
0.045207355459
-0.047935503981
-0.114853336943
-0.060246266522
0.051483726268
0.016676069024
-0.051360037305
-0.039636225158
-0.108083110873
-0.031266115199
0.048596396434
0.009769769221
0.056060309236
0.014434880045
0.070966030311
0.086247835103
0.012135067597
0.111216742335
0.049719553338
-0.025514574210
-0.021668228115
-0.003182417225
0.060393823008
-0.031719007010
0.006854485255
-0.009447060964
0.082553764708
-0.090243903234
0.064086681297
-0.149025657441
0.002773980738
-0.041602873278
0.072058083443
-0.010783398448
0.069344446628
-0.011036955976
-0.004715256691
-0.017493680859
-0.045158759925
-0.015369819204
0.009162931123
0.058665061133
0.022786803728
-0.050677115579
-0.012187345348
0.030846338838
0.041659206839
0.120503917293
-0.086061392250
-0.007164933488
-0.076640000715
0.046828251839
-0.031979942701
-0.053495018650
0.032373388761
0.001291000206
-0.023259476314
0.025130118904
-0.068675204135
-0.060280408147
0.103958703597
0.140452134948
0.046720688771
0.016545038895
0.069268124983
-0.060917863508
0.028933753469
0.090546163005
0.126032433919
0.009957442116
0.110257273853
-0.065947632781
-0.015575655091
-0.054675003654
-0.024154773459
-0.096409080499
0.055977421436
0.078409574493
0.007638148090
-0.012894983853
0.049858234064
-0.051137903275
-0.043861793503
-0.012663663816
0.015031049574
-0.028348254037
0.055656987793
0.033936992187
0.082314409596
0.017052065081
-0.099208602605
0.009796839048
-0.049633777656
0.096432044589
-0.064718687970
-0.110216129133
-0.057118879936
0.017853208936
-0.095173918185
-0.091310450434
0.004476452941
-0.028010290403
0.010063146031
0.067220814242
0.079559024197
0.030459709413
0.068964284103
0.023278281933
-0.064799541313
-0.084863734039
0.069357951013
0.001622165504
-0.078016816989
0.051648553538
0.073975218806
-0.128913407046
-0.018463302826
0.004479600984
-0.027668138861
0.015811115991
0.079983913452
0.031176257029
-0.031205064649
0.061863779118
0.130633537772
0.066993981701
-0.103531773454
0.010792962320
0.061706033572
0.012620081167
-0.011719890032
-0.028245323017
0.067072182991
-0.122684464500
-0.021324784912
0.114121928142
0.035372010270
-0.143934027758
-0.018065200205
-0.042675785697
0.057782249908
0.035729285821
-0.145602497710
0.040777597831
0.045011219737
0.029197791800
-0.062926299613
-0.015429612096
-0.011167995607
0.013146483604
0.092067536998
-0.022652963086
0.016207330894
0.010606022090
-0.098236387294
0.000987950454
0.013789480244
0.075009778768
-0.072216819002
-0.004576292383
0.022770344844
-0.093483007997
0.034074081251
0.003285297029
-0.067019763304
-0.118466800862
-0.013580818309
0.137049697962
0.041534167545
-0.053917173015
-0.165510992290
0.004390451516
0.004629039593
-0.058198737849
0.007097370759
0.091775456388
-0.067813257002
0.007986435873
0.002202857708
0.012498306623
0.041371011538
-0.116093760194
-0.044071532637
0.019340247980
0.027481205058
-0.062565567105
0.005046065685
0.023276564665
0.009836250670
0.038772925864
0.017335590972
-0.053368336386
-0.098208098751
-0.022314375445
0.083287081116
-0.034371398456
0.068367841745
0.054943341835
0.052376611112
0.064951542474
0.031895612194
0.013401034045
-0.115662928768
-0.010509162359
-0.004345333271
-0.028215903254
0.001659906316
-0.007945215054
-0.025625592746
0.067433469503
0.045949896096
-0.077523056976
0.065160827935
-0.082163799445
0.056165632334
0.004566166281
-0.085555370604
-0.008979793805
-0.086152214685
-0.023741424499
-0.066951494680
0.056550463461
-0.036698885621
0.055674614664
0.022819957613
-0.032615085914
0.040945300466
0.010317242715
0.035182526457
-0.042767497775
-0.043923222847
-0.039930214583
-0.027031070368
-0.025702598517
-0.065543396568
-0.013085639705
0.046964422063
0.003283195056
-0.058172012925
0.035856932444
-0.116011105229
-0.069013190352
0.003841964447
0.058760540211
0.109255418067
-0.000702688741
-0.124662988461
0.065908408063
-0.129147534841
0.035827028669
0.010137807645
0.076034822729
0.013154217612
0.051272422260
-0.020196206404
-0.064487546981
-0.020398129775
0.066916282598
0.035157929961
0.040947536659
-0.062951296621
-0.016558302193
0.066594513846
-0.024076411456
-0.010481945900
-0.045859700511
-0.077495173052
-0.082515872446
-0.133720666378
0.070588263129
-0.050432805401
0.126000407701
-0.036341387063
0.016828199614
-0.002372419038
-0.001335403673
-0.000309880474
-0.063376808353
0.080287972440
-0.105374974131
-0.115417455712
-0.042517399697
-0.031569210572
0.151159587910
0.105472993707
0.125022829029
-0.039556225250
-0.064071831500
-0.000939026925
-0.069399538728
-0.014315725915
0.074652324943
0.006913276732
0.010267495266
-0.034125372258
0.005957256885
0.117338926937
-0.020146576613
0.010664327645
-0.063999558399
0.114393315181
-0.003904303948
-0.026524828808
-0.095399143089
-0.038605172185
-0.005113010705
-0.036644010748
0.002571505092
0.130398113279
0.013936006246
0.046415477406
-0.057708828344
-0.045147102820
0.005679141073
-0.010016642555
0.119841993310
0.000228132229
-0.034573804524
0.066890318456
0.029570209206
-0.006905210763
0.041054626619
0.029382648330
-0.079503377564
0.041780841600
0.009347931805
0.051813075845
0.085063857018
0.106229269736
-0.010664961065
0.105959373202
0.017390014965
-0.072174783653
-0.038270516242
0.009791544989
0.015423266522
-0.089055126697
-0.040190566027
0.035334858734
0.065553822533
-0.071329880890
0.041580286414
-0.003544424589
0.067561524833
-0.139860755885
0.139741003176
-0.047220313952
-0.132899541927
-0.014899713301
-0.029231171024
-0.026232421183
0.004847851609
-0.034079963465
0.049869503658
0.075654901464
0.085343966417
-0.074106219042
-0.045372541012
0.089041770565
-0.033475208971
0.061072116625
-0.013111864376
-0.042094963536
0.117105152244
-0.017103619006
0.068674517932
-0.095020763898
-0.026655599569
-0.028855914065
0.019413292806
-0.014193367145
0.026280668490
0.053199260529
0.086889601647
0.018949048150
0.110956648182
-0.018279934226
0.060752450480
0.101438276806
0.039584099384
-0.116342757906
0.078903551349
-0.029442703733
0.027846385772
-0.130228712405
0.059876358464
0.010187604209
-0.055677434531
-0.079078545433
-0.047021441716
-0.007346566766
0.105972505807
0.095891027646
0.020578925704
-0.040484338352
0.020050913070
-0.007872320585
-0.000570373666
-0.068410787592
0.090607367325
-0.030739880208
0.096441465536
-0.053837365402
0.085558924232
-0.059785791072
-0.004499973156
0.046488959173
0.015985946221
-0.162141116984
0.075180480631
0.034420677477
0.042518977477
0.066507774287
0.098320261180
0.029670929039
0.023427354877
-0.069679606303
-0.114388984693
-0.004585031044
0.104397818711
0.058088410938
-0.079989093762
0.059913754146
0.041451854965
0.049907723731
-0.020812307624
0.035946741289
-0.071732723531
-0.002521603440
-0.053126998195
0.009171481520
-0.006097745182
0.175432277989
0.023701531024
-0.157964865128
-0.041907812200
0.005703007697
0.037144384048
-0.076396448626
0.023430309900
-0.017720684256
0.048874225082
0.073863606515
-0.082468696105
-0.056039788093
0.058691139880
0.116050817238
-0.006003069730
0.063765602280
0.089165135913
0.078330576185
0.082833645803
0.068452565347
-0.035532723950
0.033640492210
-0.040398481513
-0.116849271669
-0.034178581223
-0.003940461142
-0.106771917682
0.120131833262
-0.023463601206
0.091903480275
0.061751009915
-0.035883507843
0.043632234970
-0.047076412408
0.003310311692
-0.051209117371
0.064297650122
-0.041360034057
0.102520785510
-0.028912754497
0.107577156807
-0.075710521206
-0.040095739403
0.075859311377
0.068205644163
-0.102651613770
0.171309404094
-0.045250214019
0.043729299851
-0.035619715385
-0.115093423639
0.051437082922
-0.034124131385
-0.126497333908
0.069736911800
-0.046390253375
0.070560064245
0.006634678237
0.062950479053
0.090345151746
0.068664556393
0.038758788651
-0.036206446863
-0.101337475767
0.065935506117
0.106320142242
-0.045896700153
-0.011888689645
-0.044371929324
-0.017262692976
-0.073962568923
0.063073841777
-0.036145795754
-0.147777344545
0.093052797257
-0.120163306322
0.008407792318
-0.127296616363
-0.030047693264
0.044416565695
-0.089003963891
-0.032760196990
0.100109688614
-0.050527834451
-0.088445121020
-0.021948053780
0.107652344116
0.056637772268
-0.135882180918
0.001292742996
0.013984943247
-0.025353248212
-0.003618424706
-0.055023511094
0.035888614279
0.044267571544
-0.009860109944
-0.028270151235
0.021401367363
0.020836918548
-0.026698163060
0.046374573824
0.013938061636
0.017572100109
-0.004992880873
-0.050227949178
-0.033740836108
-0.030337187693
-0.061715672823
0.063138945565
-0.022444970630
0.004315475051
-0.082691913467
0.016657824390
-0.083739757742
0.021136475448
0.039198914573
-0.101114549625
-0.070319963703
-0.066231577768
0.074499586126
0.010637428013
0.004576742854
0.055212969195
0.119156632105
0.165170746685
0.080154693847
0.003976834365
0.052874731039
-0.020822151280
0.027521727097
-0.043755954140
-0.006887694023
-0.006830376894
0.012308348456
0.001947141351
-0.077088004084
0.042307506485
0.029208148500
-0.029437332770
0.067905700620
-0.088294699887
-0.047228616784
0.117409203095
0.026639763633
-0.048353440989
-0.062964395295
-0.103664732388
0.057023036765
-0.002959082229
-0.161729111040
-0.054679758348
0.003607425514
0.064038392059
0.000206996349
-0.114757316371
0.063990232193
0.022421390144
0.097580820592
-0.017027711360
-0.029434466446
-0.159299397055
-0.080795815338
-0.035796260758
0.014919727686
-0.014471917925
-0.070536260742
0.008837300079
0.056846542394
0.049042935279
-0.107670025145
-0.079597751554
-0.000620641360
-0.063915189634
-0.082038698154
0.016933758664
0.006291193166
-0.025517724127
-0.005877609449
0.070776014311
-0.013367360442
-0.018787040384
0.105772192293
-0.027662248798
0.000814594622
-0.000961084686
0.010880923337
0.070076203093
0.051904023971
-0.056418899466
0.040732844720
0.042761980744
-0.054977534638
0.077005001561
-0.139334499276
-0.063281752712
0.147432249156
0.004349796883
0.134526997261
0.136366903718
-0.011426131688
-0.015610154862
-0.033036812751
0.102518966299
-0.093225161431
-0.065863407960
-0.000415086601
0.104294580718
-0.006867919406
0.043227264588
-0.127792568776
0.048912036506
0.053281248173
-0.021132704547
-0.063008505963
-0.070508921353
-0.009302353423
0.096949967074
0.029672154644
-0.032397114795
0.127243126773
-0.056423347425
-0.015789036238
-0.031949652865
-0.015717295076
-0.038343756445
-0.020017755508
0.032197816715
-0.053129679665
0.099486148483
0.119099809702
0.061853539166
0.027622841183
-0.127573645210
-0.007285207400
-0.023957980005
-0.161738747348
-0.103221964950
0.008224658842
0.075834283425
-0.077000473229
-0.044230819149
0.056326769643
-0.073368128493
0.088222298213
-0.065152575783
0.007682567916
-0.046847757140
-0.108745877328
0.007320030787
0.031717061345
0.005514201483
-0.020468170660
-0.023953253576
0.102266074890
0.017411979880
-0.073339757934
0.029274573805
0.046624313893
-0.035702373620
0.122874318749
-0.067646223147
-0.035297863883
0.114401010717
0.101990969209
-0.015495025275
0.075120385462
0.025360919222
0.011890168175
-0.107466073021
-0.026488332929
-0.049055331370
-0.025064271765
-0.091743802037
-0.137027297397
0.053871249109
-0.002582859451
0.017121762515
0.055064360039
0.001488989538
-0.010459887438
0.040942609345
0.080775125229
-0.026237422450
0.076455872330
-0.074826128328
-0.098356977558
0.058358070350
0.086957169815
-0.090010233408
0.122963178819
0.014096301307
0.021366445110
-0.145007739281
-0.020913803966
0.018587028347
-0.023872011505
0.021449478155
0.012287010740
-0.008993893119
0.060628802556
0.045235613647
0.039081999043
-0.091183446126
0.026156580657
0.089143384811
-0.065742723758
-0.053112120052
0.054959976160
-0.129563243225
0.093878491734
0.027440663829
-0.013867302920
0.045663106096
0.141965997626
0.042291116361
-0.149537573969
0.032521816606
-0.098487846501
-0.098321423620
-0.020956007624
0.001767645911
0.006857152388
0.044207693913
0.163242090688
0.053986597066
0.102556484723
-0.046077093871
0.025890998754
-0.002784103233
0.051266576816
-0.020226164367
-0.061983447409
-0.029909923616
0.058742743348
-0.082371799781
0.038437961832
-0.012488909464
0.071834677026
-0.086695494745
-0.052894821286
0.009186553412
-0.019885943696
-0.001238748446
0.017793312841
0.005782765409
0.045265487358
0.065571218503
0.005724934275
-0.017359922394
-0.028126767640
0.010517950151
0.031081498763
0.067423482751
0.039427807200
-0.004971943144
0.021631149616
-0.024365098581
-0.040623665774
-0.020519657532
-0.031452318091
-0.068370752797
-0.088199715553
0.065465681825
-0.070338684494
0.087316558702
0.082988038668
0.019707879155
-0.063895667226
0.029025976750
0.074054101754
0.053841741859
-0.152022304059
0.086979320688
-0.115406663126
-0.116045688851
-0.014338009310
-0.024325274527
0.054324100963
0.002264563802
-0.061338960321
0.069619039813
-0.006012847416
0.119948310940
0.094993310217
0.048204689752
0.010294484039
0.002277663074
0.023145134791
-0.122845904633
-0.022009295947
-0.106466340049
-0.095366360465
0.031085103757
-0.038809337682
-0.105375529278
0.079247478760
-0.007004382721
0.067088759767
-0.009711783308
-0.053183198571
0.046085580891
0.010121161318
0.011211119165
0.014563188709
0.079458465152
0.057743342988
-0.006361966153
0.004271895296
-0.036779456660
-0.075683351207
-0.007397650076
-0.089672559901
0.039649781760
-0.004103233645
0.013886052349
-0.074482757383
-0.024683314323
0.078693230860
0.107667628320
-0.077476045918
0.039709372974
-0.061302591284
-0.073522666550
-0.069235412499
0.015960890555
-0.059633134718
-0.087820902389
0.038275976664
0.017732529690
0.044443781904
-0.013975386593
-0.090182198506
-0.009532551751
0.013295268532
-0.108327533316
-0.066095106627
-0.026484748815
-0.000485848419
-0.079213741760
0.019854421614
-0.007899175905
0.008997313454
-0.011897732524
0.040489725262
0.028051538011
-0.065827374479
0.010227996819
0.118584794893
0.067710063587
-0.006031235863
0.087673065305
0.077455575056
0.125760042569
0.039141864459
-0.025049276893
-0.000780859158
0.110191002246
0.030102228595
0.049983723529
0.065024741229
0.041935540367
0.018106551443
-0.087946916968
0.068475041311
0.007850480286
0.007196371901
0.062678447744
-0.086549034157
-0.040250802608
0.007122892969
0.132840078547
-0.061246797433
0.044328131454
0.045576353663
0.042281838619
0.031819682438
0.016910702114
0.106226030919
-0.012689849605
0.029222112711
0.042994739974
-0.066083011547
-0.084898760717
-0.008147407737
-0.038673068050
-0.118563719464
-0.092334637061
-0.068987476841
-0.084774191562
-0.017417402898
0.011397826165
-0.033923297934
0.022626185325
0.093639022937
0.080048834427
0.056138083190
0.016308537134
0.010738957502
-0.128164917369
-0.039318857004
-0.063356424802
0.037968641382
0.082318774955
-0.068739795370
-0.055518442629
-0.018653260601
-0.043909359528
0.086431124481
-0.052910719728
0.056481905458
0.009751664143
-0.001874145550
0.007938828149
-0.015529627182
0.003230186577
-0.060081502611
-0.048754634532
-0.026944709333
-0.005393865828
-0.030384448287
-0.085584869834
-0.073501725011
0.066376764805
-0.074341800966
0.080448963800
0.048233306440
0.022963148463
-0.050649858552
0.064139809110
0.083748493338
-0.051223209927
0.093386278485
-0.016724014236
-0.084852683054
0.002878217259
0.115334006110
-0.080809643928
0.092693366505
0.000712876244
-0.000887943787
0.071918177651
0.054299756866
0.044870587714
0.036497436389
0.022440645077
-0.028437330280
0.047098310938
-0.008792583927
-0.037841136287
0.041355732290
0.062700323414
-0.048845014053
-0.073720348910
-0.080292012788
-0.032679740546
-0.077484419158
-0.009747584399
0.076184730615
0.012282821612
-0.085365499548
0.010119765234
-0.115900126604
-0.030668369584
0.050243050937
-0.066022018357
0.042483574266
-0.021225953712
0.048542676903
0.007850424903
-0.034568196577
0.078441430297
-0.024128065048
0.008350225827
-0.075264326982
0.041779915776
0.053283108067
0.017265731687
-0.085006109348
-0.013341202142
-0.116998462707
0.035753464459
-0.016033695791
-0.048136552915
-0.060468051020
-0.043258428789
0.019629035297
0.169659660927
0.010325531434
-0.056947544236
-0.044029571815
-0.090233635208
0.091026486114
-0.001228543637
0.049812815264
0.082745888788
0.056548633848
-0.031817673373
-0.027885030028
0.007869200475
0.024402360216
-0.052218194377
0.016521769434
0.018145294449
-0.055756520335
0.038660420882
-0.058529960043
0.130129183624
-0.006617794656
-0.001051635623
-0.008584704790
-0.117713070934
-0.034869861697
-0.000358784431
-0.057143495034
0.044525266132
0.053618891909
-0.062456200190
-0.056711054033
0.056735267846
-0.069395812729
0.116988614133
-0.182152576715
0.020972413646
-0.039016933589
-0.020251553622
0.094890230774
-0.033071874110
0.051644469552
0.059879710951
0.017387591111
0.004652074956
-0.068591428736
0.071946433954
-0.045506564333
-0.050951289432
-0.011727176143
0.081912672574
-0.018863370326
-0.049460305720
0.065326565069
0.000741936544
-0.126155237366
-0.013127385856
-0.047943360236
0.088070793999
0.064084359821
-0.002380659666
-0.111311067843
0.055629736133
-0.150283552592
-0.005753796454
-0.000940352272
0.041958365069
-0.021328513466
-0.009696349063
0.168255802987
-0.181124820209
0.012446996601
-0.101125188752
-0.049255653426
-0.069360996701
0.037524811050
0.009729148169
0.060800251665
0.007093258040
-0.114177651624
0.008919542565
0.033755127062
-0.028447665534
-0.124942503608
0.003722365910
0.075706432033
-0.066216370264
-0.015727617439
-0.036503963136
-0.084820772459
0.072706829495
0.029904475285
0.020194683991
0.017669635601
0.056271875395
-0.042732239992
0.089981935854
-0.065444786662
0.118510158707
0.005097966831
0.006806755782
-0.002964271253
0.016192565546
-0.004146275120
-0.051114147550
-0.031030901364
0.006121173431
0.076585205378
0.020431793187
0.106618691735
0.015688674053
0.025174157792
-0.017351905054
-0.055638828214
0.019824812560
-0.076913216183
0.141750335812
0.013000380983
0.017368512345
-0.036955130867
0.033193120657
-0.003339288437
0.027754906597
-0.053345469839
-0.046888027772
0.095196076559
0.060512926004
-0.022814646891
-0.068034981848
0.030445566063
0.026952472915
0.062673315464
0.016473861129
0.043942271756
-0.085489810395
-0.152941345977
0.019139219070
0.074909279544
0.031557586595
0.031661684773
-0.056582835394
0.079266017505
0.018481510092
0.053514651303
0.082323857562
-0.062598054491
0.196862371896
0.121093529345
-0.017331734697
-0.093952480171
-0.005796043586
-0.021253282280
0.019438516635
-0.134323215558
-0.189944232727
-0.054824675604
-0.001030857686
-0.078424991787
0.156199219970
0.055843111313
-0.087641737267
0.012502360298
-0.020812608255
0.000855613497
-0.010729566907
0.049550625987
0.087472174493
-0.078501058249
-0.019553246697
-0.045959662691
0.069963211461
0.131663522724
0.039256941254
-0.031200475591
0.043973903099
-0.015519038298
0.070263810807
-0.067580073229
0.099678676964
-0.015623748567
-0.021322390308
-0.016077635383
-0.047700047820
0.160791917924
-0.090063606956
-0.005646375327
-0.179401799311
-0.011717293938
-0.015991015364
-0.039743554862
-0.100538041662
0.043195534743
-0.042814643445
0.012336765852
-0.062027341679
-0.061854963000
-0.015861753187
0.009628229250
-0.091728195372
0.103669694452
-0.107423313461
0.086629741558
0.004952671320
-0.130070368017
-0.008818539734
0.127441779698
0.112575039584
-0.049872530024
-0.021992812745
-0.039654681222
0.036724466510
-0.181775190578
-0.068736106590
-0.001466710123
0.047855945271
-0.039926612936
-0.057752983293
0.018626780362
-0.013089049431
-0.007705601131
0.073885674138
-0.017096068271
0.066804961949
0.025298005908
-0.073124577003
0.014508623074
0.026007041258
-0.036389822456
0.036176101941
0.072505995071
-0.010402134229
-0.076557308695
0.059081360596
-0.044153148429
0.014538489064
-0.016917208288
0.012803116704
0.049241047616
0.038788942001
-0.042686344834
0.016150056069
0.054444385948
-0.071354921672
0.095058044203
-0.020919192496
-0.013119947153
-0.039039439326
-0.081022933769
0.058149540441
0.017457417477
-0.026766238621
-0.003843699791
-0.073465711161
0.038030043701
-0.139935705779
0.053483786357
-0.026760768860
-0.034451285459
-0.057784646315
-0.000968884025
-0.156171569443
-0.049544859402
-0.004342933687
0.051573030420
0.005379989231
-0.020589054664
-0.130183578610
-0.019509848353
0.019943596365
-0.006598734603
0.017537911808
0.061919082530
-0.101446182256
0.022268711875
0.031251404625
-0.035019643199
0.022308415034
0.073133931326
0.038852683024
0.047252307610
-0.030778979107
0.020597370921
-0.100322791786
0.083191413951
-0.095260595496
-0.083023201178
-0.067550057691
-0.104336280838
0.007728495643
-0.157734662973
0.018436808324
0.018886957589
-0.011643680255
0.066978018049
-0.010849722422
-0.061345962358
-0.098332022238
-0.092241860592
-0.044088055451
0.025742891365
0.050197753749
0.014866182777
-0.124637968322
-0.027510734723
-0.074961999824
-0.040312975278
0.034140713893
0.042117423079
-0.019729653976
0.048844585684
-0.051878048719
0.019960012261
-0.090016904777
0.069712790218
0.050405380722
0.027424750073
0.062813921295
-0.079450411041
0.049938703694
0.067333076268
-0.123255064892
0.067654905154
0.097045445357
0.078307846247
-0.083426560568
0.022596927914
0.005207459176
0.066473918842
0.065104704718
0.011190803710
-0.016148767676
0.037182028616
-0.042944623389
0.142297637872
0.019186625759
-0.015033356596
-0.005068003507
0.045084578134
-0.018903414052
-0.005109258476
0.042543349729
-0.052787268143
0.080320105744
0.010753769205
0.007877568493
0.028289426458
-0.047430531797
-0.044762251078
0.035926045216
0.007972383946
-0.050027581331
-0.055500843269
-0.022582780503
0.046469317531
-0.035212836117
-0.107939995210
0.125889188345
0.044314868807
-0.054427106974
-0.015688342588
-0.070853515411
-0.072155789727
-0.014529930454
0.031186762016
0.046613212894
0.055684354582
0.066544235110
-0.060003185977
-0.057077458336
0.045951041325
-0.053803680500
0.019869045348
-0.037355319188
-0.013859692904
-0.059276834001
-0.075587541855
-0.002990098204
-0.032329914919
-0.017530297388
0.033980333083
-0.000198208548
0.065779961232
-0.069564989107
0.105049136643
-0.070660672195
-0.034494397217
0.075761329192
-0.069122858965
-0.091974159211
-0.030539618348
0.013396994715
-0.018191707944
0.136981156751
-0.020877158471
-0.012937332240
-0.011456002111
0.009335073104
-0.029461919035
-0.164386601486
0.065029160466
0.165250744586
0.022672200224
-0.056966830438
-0.101209322482
0.104579967770
0.023252762568
0.031518025971
0.076512251840
-0.044642064762
-0.040166725420
0.036190170337
-0.099272702646
-0.007299023972
0.014514179133
0.044268121588
0.066638182938
0.088101646645
-0.044889831617
-0.070355337843
-0.002877094713
-0.024308949387
-0.019934514123
-0.001589277400
0.009077225789
-0.034170039308
-0.089623625022
0.060188812927
0.002805580407
-0.004873650140
-0.014489207476
0.089964652359
-0.103164287977
0.034722865179
-0.138107653677
-0.047365017595
0.023373724928
-0.025289713945
-0.060421990316
-0.157490567042
-0.028793820132
0.015320349680
0.015009921874
-0.113114901159
-0.032848218650
-0.006747044085
0.007251634327
0.107008840041
0.009982739367
-0.088132366402
0.103626814252
-0.022954709591
0.034413669792
0.042717953500
0.039765615571
-0.052655042144
0.097523616319
-0.023808052124
0.009220188632
-0.024628099847
-0.125764887306
-0.009341936919
-0.143781435324
0.055190896483
0.063549364709
-0.095302643856
-0.082280201196
0.029953551317
-0.072821032598
0.014666233004
-0.004088959011
-0.037893621157
-0.021905531522
-0.091121751061
-0.021051032679
0.042998732054
0.116848830171
-0.105105323536
0.080111098088
-0.073460203316
-0.015297018678
0.034914027029
0.068997046878
0.072074789483
0.114116972320
-0.087682998194
0.045415480486
-0.023542578959
0.014787545603
0.120367265115
0.052556782752
0.023805821086
-0.047302442446
0.049137041407
-0.005129247309
0.083393416298
0.084796012148
0.027179599266
-0.121079204018
-0.030383145123
0.062856894071
-0.025664235072
-0.001004579767
0.096529235259
-0.106060473022
0.113256897455
-0.034935938881
0.009708053890
0.029302296340
0.014780808532
-0.017281475063
-0.015188159527
-0.040730258988
0.084245239880
-0.050018116255
-0.064761863208
-0.132034986463
-0.053312477545
-0.040816088481
0.018193499130
-0.035183323534
-0.124233208311
0.048706358362
-0.102473052672
0.000548967777
0.013724259876
0.010399422429
-0.044235102496
-0.058415045497
0.016701404381
-0.004356883974
-0.006381861432
0.017424723309
-0.084027768056
0.089644491273
0.014801448600
-0.028822987354
0.015579937915
0.006023991471
0.047594971304
0.072165762278
-0.029947541522
0.092989152648
-0.012357024742
0.024418247631
-0.031957119540
0.001114083409
-0.026801484077
-0.032321706224
0.024325398080
-0.020235717785
-0.064197590312
0.166418619519
-0.025221887221
0.008718853295
-0.093755949217
0.066151418010
0.020405442722
0.053279464938
0.024263635365
0.019189624358
-0.031819901561
0.049989469537
-0.064901812973
-0.042643808785
0.016201153646
-0.046021455118
-0.026050811050
0.008006738471
-0.040362531430
-0.007662874334
-0.152451533370
-0.099352391458
-0.041795045652
0.198722151960
0.040098854578
-0.095310738032
-0.031468813578
0.094288997928
-0.099130450269
-0.026801347708
0.059102573102
-0.122984752023
-0.009034624351
-0.006864787788
0.078653018727
0.004502598425
0.011968519410
-0.071499182036
0.069406833927
-0.008271580795
-0.033188015562
-0.034526974753
-0.020327027950
-0.123868675512
-0.034715782210
0.007790758291
0.098943671090
-0.059358108728
0.079382563769
0.117927202460
-0.070455767051
-0.067703436590
0.053703436735
-0.057750824128
-0.115759934957
-0.039014134521
0.047502279905
-0.027180116227
0.002732503959
-0.155854109116
0.001797579645
-0.060713404679
0.022686947081
-0.046802426495
0.015407601519
0.077504136540
-0.033098449140
0.058459446734
-0.002472947040
-0.087571160725
0.040571319470
0.030547679898
0.069298361322
0.085874252173
0.045874723918
-0.005497962197
0.069134256713
-0.137574060565
0.027814482251
-0.013628786574
-0.131912651389
-0.020163756420
-0.095897030444
-0.006514385536
-0.139434211502
0.056931066520
-0.142296632138
-0.074622006543
-0.025461439383
-0.000028890805
-0.017490980290
-0.180711795063
-0.032534710052
0.041363350223
0.020834840702
0.057186075001
0.131375399575
0.003937386908
0.056101023221
-0.141338357408
0.047108098303
0.071791651051
0.047567190416
-0.067207618167
0.107052649958
0.091761067042
-0.031624107646
0.014747204252
-0.066340499274
0.049681663612
0.074732003352
0.070451890235
-0.126020008017
-0.053109531340
-0.028119568859
0.058915136518
-0.101016392092
-0.000090225297
-0.022789865526
0.051280612634
0.032572410969
0.056506454122
0.042138965897
0.083618767911
0.063609690349
-0.102981450073
-0.038949084363
0.019692342395
-0.039814001645
0.075680812301
-0.120131789923
0.060327877825
-0.024906850393
-0.022981910796
0.035516780507
-0.021007125126
0.021001814331
-0.040788839554
-0.047415313087
-0.021563503083
-0.127012045261
-0.050200887853
-0.050238247454
0.030136467626
-0.042559945749
-0.026625321292
-0.130975537146
0.103097938309
0.017026474240
0.005052923604
0.041255562607
0.028299712316
-0.012982366174
-0.072160459868
-0.032955713601
-0.078394791324
-0.067814139881
0.130249249540
0.007179684368
-0.124341361265
0.018441844745
0.064363979325
-0.029636073027
-0.170675862584
0.021565037661
-0.049796981346
-0.132950098121
-0.180419549680
0.027280069571
-0.035966152886
0.032101423616
-0.005218770347
0.047202783028
0.003040647248
-0.015175240207
0.046403479668
0.018929361635
0.069213515783
0.043613733601
0.007557406191
-0.070051165191
-0.037963900736
0.093171929502
-0.011484754296
-0.050111554566
-0.046143945082
0.037038539910
0.027837065143
0.010841973223
0.025576688207
-0.000010699079
-0.006814971334
0.087464473545
0.028503656325
-0.012442734178
-0.014631876579
-0.049537664942
-0.055946002614
-0.013914086038
0.066581441718
0.056335077224
-0.088009080037
-0.038019790260
-0.035131043495
-0.062048009856
-0.075165773860
-0.022706309565
-0.047617671500
-0.115209996585
-0.111234810486
-0.038176153818
0.075110000173
-0.027088695548
0.038135921668
0.048215525970
0.068023047784
-0.045037636659
0.015042268519
-0.067500945933
0.077229638721
0.039652176156
-0.025603625315
0.040103759290
0.054555785564
0.125212411889
0.060939708545
-0.113395895266
0.037939045177
-0.045737773773
0.040563343473
0.055580270141
-0.031181291181
-0.015898848768
0.060348805799
-0.123642114707
0.083220203124
0.006124042734
0.016074912359
0.039722802099
0.115727464892
0.026603874515
0.096363521632
0.033028897785
0.041220643350
-0.098428511481
0.037860370392
-0.070039001394
0.047706829010
-0.018014294290
0.024613073324
0.056991059248
0.110702342029
0.111956123399
0.006085809104
0.001900364905
0.006701898028
-0.040886446142
-0.047026179230
-0.021174685385
-0.006348255115
-0.087040900689
-0.011238638717
-0.051590082240
0.076722357219
-0.004800535181
0.023361624098
-0.101306613353
-0.074925437454
0.086984728728
0.029412495814
0.012077576750
0.008206943401
-0.014079838774
-0.030337855684
-0.015004282206
-0.013168795837
0.056418448678
-0.023736390211
0.034714956574
-0.034986631098
0.069363960190
-0.037362998909
0.085445504361
-0.049913165193
0.024554173933
0.001871385316
0.057275794884
-0.049226340051
-0.025960253249
-0.132525808134
-0.009836149910
-0.067649063999
0.038772898711
-0.143676389158
-0.092154638984
0.046524836983
-0.066974104841
-0.090436245938
0.056774372121
0.018609209502
0.011712904541
0.102451749089
-0.006029767942
-0.013713187432
-0.003370601998
0.000065528758
-0.066850198044
-0.039396042090
-0.036884042345
0.099910625851
0.063590716448
0.043166091075
0.115122469104
0.085495680050
0.043704245476
0.104385434265
0.008252615776
-0.054934983370
0.066988490268
0.020740428530
0.117660153679
-0.078103694855
-0.009262871897
0.008508427932
0.037911569750
-0.007223610346
0.078565086328
0.014234239864
-0.012507773941
0.109110211735
0.105896065990
-0.140474420900
-0.086115521665
0.103590805079
-0.067074307677
-0.068117768110
0.016463888997
-0.016091446818
0.107050732362
0.034682575866
0.111128213911
-0.073680045065
0.003396975194
0.020589259569
0.080988920789
0.009582412194
0.044087411144
0.070314323260
0.014375148928
0.055613800580
0.063545959798
0.123280946945
0.046882825841
0.055593469236
0.058042448844
0.130601344126
-0.028551209463
0.040624820255
0.041335945679
0.132572757687
0.061412908891
0.039440142625
-0.003799843974
-0.073603328200
-0.071412961202
0.012830118567
-0.038895962326
0.029059035190
-0.003499585967
-0.082513264887
-0.031562553632
-0.024987164304
0.042279731266
0.068352326405
0.135185996664
0.093021080312
0.026528286257
0.028927974219
0.031043808025
-0.004832813369
-0.123675618296
-0.078733922579
0.165565563079
0.008612237743
-0.008037099948
0.100769082021
0.065043773422
0.078811353208
-0.121742110335
-0.005941680407
0.032400721746
-0.024286725613
-0.041159526641
0.044143752952
-0.055150100632
0.088041882808
0.030327103723
0.074878290740
-0.032393536587
0.096351926360
0.038607581480
0.102405066042
0.141330874517
0.071793490408
0.007781795279
0.012027048790
0.094094762464
0.004661389108
-0.054986686155
0.083328969969
-0.140662530778
0.070290347206
0.027726091873
-0.040215346796
0.020286426264
0.075522310638
-0.190077640984
-0.042691808372
0.096594785205
0.005870783658
-0.073110390295
0.086262550562
-0.069878203740
0.029775480623
0.120358015878
-0.033898575874
-0.086303317131
-0.017117534356
-0.038696826327
0.066444150253
0.037867192939
-0.033878545583
0.021276225546
-0.055766733038
0.009874814305
0.027578308185
-0.009316096435
0.012009643811
-0.026412790295
-0.101963739532
-0.030257967397
0.024591430504
-0.037845328731
0.056185857912
0.070775312057
0.065703051473
0.103939749143
0.018853222886
0.002385043789
0.037666865865
-0.147427593736
0.082501890603
0.107516450647
0.047189437133
-0.077996456724
0.010743030647
-0.115476967466
0.007403079904
0.043336722524
-0.116114758811
0.071768445469
0.009913059349
-0.094891525907
-0.026546983687
-0.022075407603
0.056169945935
-0.030095791455
-0.006172956411
0.016710624431
-0.040005968670
-0.093433847968
0.038933685222
-0.036379992692
-0.170932929201
0.057163398536
0.040018613755
-0.092809447381
0.077669712581
0.009216628976
-0.022872031949
-0.002242161102
0.001230932919
-0.095242534145
0.069123110616
-0.039750943695
0.095073747947
-0.017369870167
0.077979657493
-0.109338831062
-0.128138183060
-0.002655219189
-0.022136772807
-0.117592111356
-0.042085005857
0.072903572035
-0.006096439303
-0.002633259129
-0.009287897155
0.067909147286
0.085938754395
0.023039906226
-0.019529435114
0.070119800042
-0.027637850699
0.105040492023
-0.028436843134
0.169891095553
-0.074659587465
0.039060781189
0.023465167711
0.034620699294
0.009406287890
-0.005738644658
0.012516070983
0.062005578489
0.035755350027
-0.061828653965
-0.008273238277
0.041193528861
0.066055484243
-0.019897431067
0.001645094411
-0.041636732655
-0.060391359674
-0.004913928145
0.104028849290
0.053303904671
0.015133807771
0.104254359217
-0.021637454516
0.097024730917
0.001703466862
0.043568647824
-0.028400706044
-0.055392722030
-0.012949285087
-0.031423604640
-0.000855214430
-0.107114531184
-0.165577781245
-0.034454799301
0.077904488204
0.019158022516
0.006548760879
-0.027657999181
-0.048361332748
0.034099495522
0.053748107944
0.082477050993
-0.015459146479
-0.015733091270
-0.007974308551
-0.041042100455
0.046825268847
-0.090602458494
0.063993276227
0.006980084538
-0.066506431258
0.050423082801
-0.051421121125
-0.018159223703
0.025164070520
0.005199450435
-0.016012465683
0.156581503215
0.102087699767
-0.006290736407
-0.008977205526
0.051393812132
-0.085048757949
0.136346377192
0.026108000633
-0.023388681580
0.090044524323
-0.165900268481
0.026931008435
-0.031898092497
0.102325755502
-0.038891163386
-0.028079436680
0.122150625788
-0.002796822469
0.084694402497
0.004959555159
-0.039823093548
-0.022420416209
-0.059491701021
-0.091919278099
0.042606987970
-0.026041510291
0.038472824252
-0.031266554316
-0.075180563204
-0.000530658426
0.105019843726
0.003062575153
0.097480581494
-0.069603295544
-0.013003260751
-0.061541842241
-0.101498219109
-0.029430901688
0.015182404861
0.083070715206
-0.027013052740
0.114970063985
-0.147758718789
-0.017595398188
-0.028777162421
0.010605787973
-0.058694390414
0.093924680261
-0.020494279513
0.014714637910
-0.006839094361
0.132600324229
-0.048683315286
0.013293788988
-0.119476086696
-0.004161568642
-0.061300016115
-0.020376890522
0.070809156153
0.047542808856
0.053656514003
0.011905345739
0.016826315686
-0.087887265280
-0.051673883656
0.005520431859
0.132220491091
0.093734871073
0.102990766651
-0.045597559374
0.107764537920
0.068189939430
-0.025757369922
-0.009121362173
-0.071325651297
-0.010629752534
0.095465534113
0.046946221599
0.052703289444
0.108028662962
0.021920892160
0.036395607954
-0.095156620474
0.006243411338
0.126032018758
0.007224787542
-0.039724960908
-0.030270481848
0.050851321238
-0.062192525180
-0.048419895484
0.052344011547
-0.023067743022
-0.025887637227
0.012851985480
0.096759927986
0.002104030077
0.011599359789
0.125885619345
-0.142949189547
0.101213580089
0.051536032717
0.074011644872
0.051578676957
0.074318573926
0.022036665045
0.053806880766
-0.008781543026
-0.018363733518
0.065038610856
-0.091071185366
-0.030587493775
-0.155633212542
-0.015022928995
0.008021382695
0.083997746541
0.005689630497
-0.036720991818
-0.039595246294
-0.022078854844
0.015613116346
-0.011596707341
0.007501615852
-0.128556946791
-0.106176346982
0.042125022156
0.001682768899
0.012481405221
0.022876511998
0.078504674837
-0.076183475796
0.057443248229
0.065395217097
0.001326487541
0.011217115737
0.122848907620
0.030954616917
0.088537813810
-0.084471975614
-0.042340912886
0.004157068806
-0.035893546094
0.068818212905
-0.011125673694
0.030913133977
-0.059844667312
0.030953242481
0.078341220583
-0.052655007187
-0.068224706881
-0.052181869663
-0.012396934971
-0.040996963770
-0.010605324683
-0.006050554360
0.011425297909
-0.113040126862
-0.078002583694
-0.019800998316
0.030566879708
-0.120725603459
-0.105306338130
0.067220477905
-0.020356315063
0.011198732665
0.154058281249
-0.057860648365
0.009808038450
-0.031312853702
0.067625348337
0.010726727605
-0.041564085164
-0.052788703183
0.045965114444
0.077678097614
0.077013955921
0.003253606375
0.054027384648
0.057640739104
0.026628504979
0.014742134009
-0.019085052101
-0.045707378604
0.051749756586
0.036827697131
0.108804420265
0.054027018651
0.020168903620
-0.007325099129
0.031956117939
-0.012322651637
0.028577370952
-0.007348850216
0.056197574005
-0.063566630183
-0.030727498147
0.233916810193
-0.040251166471
0.115560326337
0.022373535057
-0.041154418266
0.042253369733
0.098419130714
-0.036063161882
-0.008424136518
0.020571343559
0.000337253909
0.035110833467
0.026342262971
-0.044738523271
0.080394111966
-0.034672399457
-0.022445192752
0.080692483512
0.070505036261
-0.028826183373
0.021778011538
-0.011582015155
0.043443567069
-0.006575248369
0.015370680205
0.019126046097
-0.111752828485
0.033951762953
-0.072305177419
0.014878158718
0.042357307543
-0.036033245526
-0.051134105694
-0.036434020907
0.092692415734
-0.080170732477
0.031340896214
-0.007098828336
0.067889713392
-0.007879953880
-0.002636030140
-0.015725517682
0.067753942856
-0.045867414130
-0.062658620013
-0.023924494387
0.049598875156
0.011544961360
0.018956560595
0.028900440846
-0.054919417725
-0.140538637366
-0.007990996973
0.025125850168
-0.029880564263
0.087783261465
-0.031507855501
-0.038592123135
-0.024951266435
-0.104314688741
-0.086613644116
-0.009234915062
0.063024520381
0.026158263255
0.016239011710
0.007242114159
0.031646315411
-0.058502647019
0.115530627648
0.029072111391
-0.054466547949
-0.056035756702
0.057548262897
-0.021251908176
-0.124533899679
-0.030192849394
0.077708459380
-0.036208556136
0.086645890784
-0.062778990590
-0.069889980090
0.048361969260
-0.013873869262
0.030196402310
0.026285504143
-0.050969596948
-0.024469640431
0.002880307918
0.026133464904
0.064919793448
-0.050186603126
-0.040363245551
-0.058592300749
0.081065822234
0.036279520117
0.008694522343
-0.123282182196
-0.013324635876
0.078545552117
0.068972361976
0.088562553215
0.090260054435
0.197311214940
-0.112964062426
0.014135125933
-0.003781615339
0.003017887263
0.158298723225
-0.001928384475
0.073134525716
0.090741841281
-0.016692932122
-0.086600142066
-0.052960278786
0.092422004178
0.080164919739
-0.007737592588
-0.011031543262
-0.014216145859
-0.061573898973
0.048152517701
0.113443253418
0.031358571053
0.076978018277
-0.029315822325
-0.035460618379
0.069207224610
0.117227671413
0.089348765021
-0.052641034571
-0.027659617510
-0.000474954549
0.106351056449
0.072863919705
-0.075927404541
-0.039461182013
0.084322318429
-0.034080704318
-0.003901169330
0.049827604186
-0.040855525412
0.029153969447
0.009838067207
0.026826962718
0.071074964437
-0.072939825765
-0.014046231940
-0.065465682063
-0.028868071203
0.070224728609
-0.082055230574
0.000352903858
-0.088511494028
0.043276394599
0.060499879990
0.070900349140
-0.017302121274
0.108336019803
0.012137130093
-0.012363648769
-0.001132229344
-0.095221409231
-0.007241932610
0.044409890611
0.005511076052
-0.004074545895
-0.024872045553
0.001902682263
0.103894171504
0.010186035968
0.043695878515
0.089076292544
0.060584180975
-0.011348494768
-0.016705187145
-0.028249937539
0.040657309965
-0.023069059067
0.043385213583
-0.004953912121
0.062637464505
0.015755073282
-0.002537509889
-0.020209453906
-0.011656750107
0.004684773822
0.048925762148
0.035701474609
-0.110659239684
0.036096477325
0.040348720637
-0.001042720228
-0.091772728671
0.006622500826
-0.022563886827
0.042659240312
-0.045876975846
0.168724718903
0.037826542115
0.042436725986
0.005962400714
0.048594517343
-0.029433754551
-0.110600875336
-0.036234991388
-0.009515578079
-0.017551716796
0.094413320871
0.026340581713
0.056302323308
0.032634081786
0.043384036806
0.038198245402
-0.042578523865
0.041833884265
-0.073956379474
-0.025436885391
-0.059005002426
0.107017703665
0.007770627348
0.001674868599
0.102073426637
-0.045937948914
0.036444471252
0.156432716037
0.086007778175
0.004498123451
-0.005767160591
-0.116993214583
-0.075664693490
0.052194846739
0.005244400742
-0.008527072814
-0.024175371917
-0.038953486855
-0.030680983103
0.018994346454
-0.027893648624
-0.010780081099
-0.026153782647
-0.026062316789
-0.059091299448
-0.009352555757
0.051326372228
0.018801740563
0.029324138289
-0.014658796360
-0.105637749513
0.020688703670
-0.016874915375
-0.085326206930
-0.094116858820
0.037978325885
-0.047080040268
0.017210230956
0.034453786494
0.057142141646
0.002576918733
-0.036705597788
-0.099393014708
-0.055766988313
-0.059839947478
0.044557574166
-0.091188584431
0.049967280546
-0.133386625686
-0.043657454101
0.013503653575
0.015871458600
0.004856576480
-0.067131247556
0.081655387549
0.019657378031
-0.153789916006
-0.003983249543
0.010705321794
-0.046757754015
0.065197467112
0.007222413630
0.126583835023
0.109444495551
-0.023995749170
0.003576956271
-0.080105808447
-0.046255328388
0.075263134711
0.014683862979
-0.007240167307
0.026059834927
0.109511368016
0.100034808566
0.004128816004
-0.035283246947
0.046149173801
-0.037027445287
-0.018164021756
-0.007570615452
0.009404747649
-0.007809090629
0.007278957907
0.039791694913
0.017241394300
-0.062120742921
0.038872531481
0.135831972402
-0.007701037589
-0.050229381349
-0.188924090785
0.058978487936
-0.013201614579
-0.042926676365
0.025652422623
0.067603386091
-0.045775759781
-0.126356925393
0.052994006983
-0.044087834868
0.041602978948
-0.031990586306
0.058575493768
-0.060108601680
0.036382766499
-0.119863648359
-0.039578349911
0.012725529254
0.033657165538
-0.179894683429
-0.008740128637
-0.092484173274
0.007564514658
-0.024991055970
0.004243790276
-0.106003977266
0.082672359254
0.087620401014
0.014565943177
0.044889393581
0.023749960984
0.042177731629
-0.024289562013
0.025338665070
-0.060757219749
-0.042277672378
0.059481698013
0.040643373136
0.026113876276
0.004843240839
0.006397050316
0.011701366387
-0.007864644658
0.045394433037
0.000001057794
-0.113839374857
0.048927798810
-0.029176016284
-0.103819691195
0.126146093161
-0.044861786099
-0.022769882649
0.020899583963
-0.012924021389
-0.060840088584
-0.079154726627
0.006549864981
0.096716113655
-0.076237152603
0.049450418562
-0.055248579460
-0.058470774665
0.073801206178
0.066574613180
0.003913032510
0.010979864612
0.001924797262
-0.074898705635
-0.031943631465
-0.094317018654
0.032561949904
-0.023196695179
0.007967940485
-0.000159126396
0.076406985948
0.061532015682
0.024138735963
-0.022916200225
-0.028041158196
0.028799577694
0.062238104035
0.047876987694
-0.036984346988
0.001758446133
0.039335846750
0.028913608337
0.062031921656
0.009977800844
-0.009135901542
0.129214174769
-0.042701144099
0.033202407398
-0.001245193590
0.045317066570
-0.025048955313
-0.015034756778
0.064236366162
-0.061778743175
0.009558764414
0.011208994269
0.106806822729
-0.054564184258
0.047049316618
0.076352276183
-0.145725242867
-0.003430080496
0.127885623175
-0.062886429635
0.039680498681
-0.092633220346
-0.114732843928
0.001117650427
0.038196763147
0.074788834173
0.017821874480
0.044249873763
0.067332726260
0.086035715139
0.100118053023
0.072299716326
0.001413384717
0.062372415088
-0.067489346767
-0.012625442101
0.047557551489
0.044529037171
0.023187078671
-0.133493111462
-0.041853105356
0.008762505429
0.059597378195
-0.084579184316
-0.005722787227
-0.002095797644
0.036581460474
-0.071312041988
-0.115999991601
0.023636368777
-0.056915723614
0.012513040744
-0.124372651284
0.062715627226
0.028572927398
0.002315375505
-0.005004494904
-0.012360944333
0.003653016932
0.053576693947
0.112283608261
-0.038532351559
0.050775597863
-0.025147019451
-0.062436149768
-0.060904890658
-0.067329120226
0.063338835394
0.021242942829
0.036550254028
-0.000091569474
-0.046202218659
0.033229962707
0.010386001938
-0.034877374646
-0.183569265108
0.000713392846
0.108500689117
0.023563798229
-0.120524076824
0.046042029310
0.052075386842
0.140201556760
-0.098601906443
0.033387735046
-0.060719977926
0.013694057730
-0.065146444696
-0.026003080687
-0.032437472135
-0.030530864521
0.035480999498
-0.026822645223
-0.067168293240
0.063208247772
-0.021920459161
0.111044220149
-0.096773960138
0.026625811175
0.067964402391
-0.060027716255
-0.010925912099
-0.001538596665
-0.044082856846
-0.038065144787
-0.038760848048
0.118021068299
-0.118708212523
0.087971338012
0.084851448816
0.003847292820
0.112863118108
-0.024112987994
0.102878057097
0.070835575401
0.161981717322
-0.021725984359
-0.024753635263
-0.051885249007
0.002251395475
-0.019559794588
0.006815618354
0.043645861055
0.037828778905
0.057519072143
-0.010624641104
0.058618008721
0.048623941007
-0.023162754406
-0.059833673639
-0.013013023809
-0.071063686884
0.017472373113
-0.079821955685
-0.042906649248
0.067537846526
-0.066065592653
0.001840061277
-0.028299021263
-0.071212921592
0.070857481014
-0.075520326406
-0.110130681044
0.027167098827
0.044303604300
-0.000490982538
-0.128459496907
-0.000017101508
-0.004228093664
0.003808496381
0.077373401463
-0.055225095555
-0.022005969656
-0.138337801189
-0.002273273224
0.006535164746
0.035117069428
0.009667659897
0.028345921913
0.070443003776
-0.070027178500
-0.032830938896
0.121995905979
0.027530751640
0.059015766157
0.041122589891
-0.099904141747
-0.059950529318
-0.014326750735
-0.158245784901
0.136768286091
0.110035274999
-0.104554990834
0.076627975939
-0.069880299459
-0.078247962710
0.011642155358
0.057200955219
0.106792577918
0.010859435147
-0.144786846776
-0.124513236795
-0.125198302398
0.066980849527
-0.136662009671
0.023971289368
0.114365376375
-0.052940352461
0.005367719251
-0.043064655927
0.102346566497
-0.060843733998
0.025426543983
0.019326558953
-0.010590365247
-0.055866661009
0.018045075579
-0.022568936935
-0.068409948593
0.026500009984
-0.119737896931
0.049048572655
-0.076423243355
-0.096089509761
0.026773128647
-0.001358479314
0.047660401511
-0.084221682468
-0.044694865960
-0.029750089213
-0.026292006366
0.055059065051
0.058586539108
-0.108173948431
0.129938177677
-0.048552780832
-0.000405129564
-0.061769013993
-0.061417289503
0.078588719957
0.057977967433
-0.062282058857
-0.000228174616
0.076014898882
0.056599369752
-0.025489673651
0.102710875605
0.104670457476
-0.188577468079
-0.049861848266
-0.058998778932
0.042342649540
-0.039313586570
0.006428511751
0.073624533758
-0.102446118614
-0.013388417080
-0.016089922576
0.005860729821
0.030516146825
0.008157674215
-0.013091624759
-0.142312155535
-0.074549632912
0.056230413098
-0.124677505289
0.076703183868
-0.016634586714
-0.073835123162
-0.057457403941
-0.061954544957
-0.041821699532
-0.103266632318
-0.070798208305
0.091279310037
0.025066892572
0.075009464883
-0.038068101431
0.015725796785
-0.159099853448
0.014138667412
-0.133509558036
0.111289732873
0.017238124860
-0.056189035715
-0.026348624958
-0.087173001428
0.018196936948
0.025722614483
-0.004052425000
0.136155221288
-0.083473847560
-0.002679085200
0.119038368396
0.053168643160
-0.060186552014
0.135045953970
0.030854630060
0.090691796575
-0.024111253823
-0.017687889794
0.022511433223
0.040154865580
-0.013001817417
-0.078273904883
0.061784064693
0.011917614293
-0.012680854581
-0.049107566407
0.052675006670
0.069279766596
0.025694751298
-0.078229727707
-0.108124344801
-0.134243661799
-0.024430999313
0.001917021685
-0.048706523695
0.049526397693
0.063479193280
0.024679968414
0.098513620312
0.035461898531
-0.019817655514
-0.040467561226
-0.052016142886
-0.011117975266
-0.015057903845
-0.016716742829
0.030907655958
0.096539919273
0.089130169974
0.005281955071
-0.063718040322
0.105049555199
-0.057767900470
0.018544868200
0.015821411841
-0.026758277524
0.043169406972
-0.084330247045
-0.035761335374
-0.007716050916
-0.046844465424
-0.021749207916
0.048014707811
0.026138593243
-0.041385071272
-0.072021416623
0.046497910367
0.040766619919
-0.048969449457
0.007297700540
0.001584382201
0.109998072341
0.017380903945
0.034705711422
-0.010254417825
-0.027956288381
0.013691011455
-0.043732833623
0.043250690711
-0.002930241751
0.033154769938
0.069460205466
0.124474382214
-0.020234512737
0.009345558419
-0.052060131913
-0.023220071536
0.100539966315
0.012342594632
-0.045907235767
-0.013666678423
0.066782249748
0.078924501309
0.033858313165
-0.090725397466
-0.116656127015
0.080989252054
0.040765431506
0.022491305629
-0.033875913401
0.054158180403
-0.116254786512
0.046318193415
0.082948854806
-0.028860601363
0.011096642325
-0.000761089078
0.008589693509
0.012121383592
-0.051913217567
-0.029100892276
0.016554364098
-0.198595915323
-0.018469179178
0.023410194229
-0.018615155137
-0.013547466752
-0.019632852823
0.098501463976
0.038227452758
0.094446382240
0.012241713845
-0.037034393824
-0.001428383353
0.083538924775
-0.036158131157
0.091371087378
-0.070765204047
-0.059863445974
0.063520740877
0.112779296575
0.053412980580
0.076110087313
-0.021376401187
0.136445242635
0.065621303991
-0.064189630511
0.036141328913
0.014275306086
0.056189361823
0.094211699735
-0.056474293175
0.012418938577
-0.015406496889
-0.042075157084
-0.048676153621
-0.019489218810
0.031287787647
-0.017364174055
-0.047918754070
-0.066487021987
-0.036889695022
0.043526533368
0.038022315498
0.049220720353
0.077995334369
-0.111512908198
0.000986062385
-0.037793563616
-0.067315936724
-0.013919791294
-0.036059397144
0.044500459413
-0.055083915475
0.062522718915
-0.026931508972
0.084780288431
0.044548828466
0.023037250352
0.129702308393
0.063482996447
0.067638856879
-0.106599746688
-0.102041649795
-0.074773769625
0.135323056757
0.028327207682
0.205706837173
0.005168350914
-0.010652118342
-0.008333437396
-0.050401089922
0.086800972438
0.012147109475
0.017794919627
-0.076858373944
0.148292288499
0.021938598733
0.019789390296
-0.013833620234
-0.046184984695
0.123994664724
-0.016387419846
-0.052975885926
-0.043501055318
0.040448466855
-0.016616705494
-0.019737201170
-0.018970279577
-0.004517533244
-0.014646367877
0.002215801079
-0.018271945073
0.010626942784
-0.064661030410
-0.041938353865
0.025740962617
0.014678512930
-0.054072694067
0.026751475426
-0.095612144741
0.070176915996
0.045071314192
0.049067341859
0.020861667510
-0.068593998845
-0.035059953679
-0.073590028120
0.013820992707
0.047266689250
0.110029485990
-0.039756762502
-0.121014182641
-0.058825389334
0.016367301732
0.017125577975
-0.056187004570
-0.147477987532
0.019996786260
0.011420229191
-0.142619995256
-0.065537673720
0.077480652375
0.035046642189
-0.043672728925
0.062126337606
0.048214910931
0.049417813844
-0.031618709400
0.096703303277
-0.146030399986
-0.069762957981
0.009858028239
-0.063201566032
0.022491188265
0.008114115987
-0.001475655512
0.056822464185
-0.021015600822
0.062383432232
0.020954132014
-0.004448514295
-0.064768156786
-0.004921178569
0.127422775924
-0.047146998835
0.007604726569
-0.034074262132
-0.111450927077
-0.032459944583
0.033239952021
0.030009214018
-0.020906360322
0.038771003785
0.051157217657
-0.000756839920
-0.075497189692
0.015554565690
-0.115150660627
-0.156171972239
-0.001957764717
-0.004800507682
-0.042522400365
-0.013661069613
-0.097943157394
-0.048444184960
0.047013499281
-0.070782921142
-0.004885644641
-0.028216263946
-0.030593479604
0.023325378049
0.071185380059
0.013633452327
0.004546322789
-0.016821275487
-0.057460508703
0.055818060180
0.020290120325
-0.013010908525
-0.074799540324
0.022759860748
-0.029872947940
0.112445264774
-0.031344296765
0.034452222813
-0.089665018802
-0.135985529810
-0.036120783962
0.055440007698
0.009510738155
-0.021386682220
-0.001164424138
-0.077193395525
0.014870760096
0.122502494910
-0.132878066871
-0.032646671429
0.093354620477
0.053195506509
-0.132272614276
0.081470095029
0.019922701336
-0.081143461782
-0.013067097591
-0.048372941202
-0.017388718984
0.039063933775
-0.035431939012
-0.050286900613
-0.122527304950
0.035544915449
0.072349444563
0.061642100318
-0.095159026501
0.008522693201
-0.048142467622
0.086703851072
-0.008921735554
0.037255906242
-0.006696560166
0.007863387089
0.032893389809
0.072550371464
0.109947955680
-0.048506285876
0.020634535929
-0.036404123849
-0.018443951136
0.008409632314
0.044835427437
-0.048259285899
-0.057726259468
-0.045850622508
-0.105241401689
0.043444332279
0.091627712495
-0.111137775603
0.056679140836
-0.037132397424
0.082629071930
0.076052681421
-0.135070402914
0.109920240064
-0.099553869740
-0.008420072230
-0.059727821151
0.042291448592
0.026598976248
0.033456138056
-0.129796133647
0.054761695775
0.019362253064
-0.061617064999
-0.091343866401
0.030881780236
-0.054613274922
-0.060440995152
0.210214758226
0.055632420940
0.049653354944
-0.022323064695
-0.084681785310
0.033333532621
-0.045827277372
0.011742016953
-0.032459032919
0.005577594693
0.084007610771
0.008731873409
-0.098971150996
-0.076362238337
0.028774159088
0.061923636160
-0.046047829983
-0.138042189548
0.097314610325
-0.085977247660
-0.005012504431
-0.011798577622
0.067583462697
0.001317117084
-0.088373027251
0.127010982616
0.047958639322
-0.032784188972
0.124983945288
0.115529607780
0.080630722728
-0.002940961336
-0.047724453199
-0.171001034870
-0.022947836420
0.107707296727
-0.035653339944
0.044077533134
-0.007649684388
-0.001242445894
0.008450814799
-0.028554659892
-0.025777574105
-0.006466247407
0.025441621396
-0.068690618570
-0.076235590915
0.044630617476
0.051740172088
0.000833015595
0.112435517845
0.034839720047
0.024602909170
-0.099112375148
0.064637710158
-0.050107715241
-0.084197161557
-0.004773812746
-0.043041485598
-0.018932398699
0.210947903035
-0.007928750862
-0.139680572083
-0.097567631646
0.134187361786
-0.085334401236
0.068283094205
-0.129788206163
0.016943152596
0.034517539791
0.040993868211
-0.005376501943
0.002975556480
-0.030151029809
0.007734374345
-0.028998676390
-0.096716951131
-0.014355817426
0.024731036266
-0.032050326042
-0.058254550420
0.048915492670
-0.011562754071
0.050451913625
-0.012239732278
-0.058198865281
0.009369843853
0.013388334508
0.006154704124
0.052068570623
-0.053832427175
0.003476956338
-0.034141116238
-0.080534628757
0.049840202543
-0.018451007269
-0.028870540836
0.054104953002
-0.004742027291
0.075410016590
0.042780937622
0.037895416113
-0.105210792489
0.089352508309
0.090468696375
-0.049956664915
0.058377256283
-0.044467508835
0.014336416611
-0.024456782521
-0.035137485246
-0.024563659521
-0.015970899146
0.012849652934
0.081799540585
0.101713107815
-0.003743557862
-0.050081804332
0.017332380657
0.004512081033
0.041273822415
-0.073262833438
0.021552468030
0.008939018192
0.091783010177
-0.098170535451
-0.050752495297
-0.057509150039
-0.054598729582
0.021571872708
-0.022600188641
0.040552410284
0.060062452180
0.086296679073
0.000564534480
-0.170298046089
-0.004286489397
-0.005983818983
0.012336347974
0.075336396666
-0.124691005150
0.032454810520
-0.043876697098
-0.015486220135
-0.079318922302
-0.052821562144
0.052477420284
0.065441933685
-0.135589916953
-0.050073466755
0.061062263873
0.031799066321
-0.156062628672
-0.044323756469
-0.062685911858
0.077066451029
0.081248208128
-0.006413340147
-0.071986555318
0.075596106589
-0.055053552028
-0.218630298986
0.016000086350
0.023502601756
0.040520495216
-0.028668380594
0.137227280091
0.004036372290
0.003645905556
-0.027756049379
-0.065152871009
0.021050056748
0.133929547994
0.023711066048
-0.027329780483
-0.074347233480
-0.033171856236
0.017311782252
-0.072665231862
0.004727498386
0.071005369128
-0.079074363168
-0.102823409885
-0.001338251438
0.036186273438
0.057429067739
0.004265266443
0.197280026813
0.106230074611
0.040788496021
-0.064941681622
0.004919794686
-0.144770627917
-0.009455793221
-0.098641846388
0.010477025824
-0.003688198694
0.028346540253
0.000030350725
-0.139614644083
0.023364403318
0.111897643544
-0.009780246779
0.079326304019
0.003140972295
-0.026257026028
-0.009216478802
-0.000302957724
0.001886262911
-0.075774544425
0.145751421448
0.031078681390
-0.021789630116
-0.143167522890
0.045494475151
0.055241380457
0.136053018885
0.045090232026
-0.080028260515
-0.133681930323
0.015398072273
-0.027059042411
-0.048245086586
0.082135910070
0.099084692225
0.066413102820
-0.024675572846
0.053766517321
0.037132662603
-0.065214045158
0.086256357323
0.092518107733
-0.025313095184
0.009931135126
-0.089748423613
-0.029664722968
-0.083612618009
0.014238832427
0.017466744299
0.093715948703
-0.013155600530
-0.019484193348
-0.066114244923
-0.097706657097
0.042079024274
-0.022187208885
0.164873128677
0.004995862108
-0.026547426152
-0.110792337825
0.067752837336
-0.038188329024
0.013779585296
-0.028316692705
-0.011147461531
0.039869437757
0.011502994768
0.091542696250
-0.091543564907
0.117165599467
0.166241440072
-0.100657885730
0.073883103835
-0.129919080905
0.025151491794
0.023420767321
-0.117373324577
0.023659269943
-0.015576584305
0.048822119382
0.187470744591
-0.093865121929
-0.102803892306
0.015728619962
0.093129703767
0.076205683035
0.053839397053
-0.019377659011
-0.018896278391
0.017877931072
0.092214108958
-0.025608154940
0.112943602223
0.035890278570
0.120162193815
0.004268993225
0.151636765402
-0.077635400759
-0.107595000078
0.154008915769
0.133148586171
-0.025233812617
-0.069990247139
-0.039898305241
-0.062318533987
-0.020335021261
-0.032539477241
0.034333331011
-0.070624144015
0.053566646911
0.086989177411
-0.033997560417
-0.025983521795
0.106993016772
0.058187179961
0.094914537869
-0.067331638448
0.042986841779
0.011435310530
-0.007986857317
-0.087833825666
0.034818699029
0.011009164380
-0.111003684231
0.038128568128
-0.025574471175
0.019950504850
-0.118752424391
0.010198152462
-0.051330109162
0.045937864830
-0.092839932181
0.031563868851
0.040466201311
-0.136035686035
0.128501892410
0.073467211654
0.051325869395
-0.041711714900
-0.044118277975
-0.077457728792
0.062971963654
-0.037944892406
0.028025899488
-0.060428555158
-0.047233212250
0.020471994105
-0.010782743319
-0.062778669717
0.010464598975
0.009080489090
0.007023888437
0.091383250761
0.018008436977
-0.036390461307
0.009302381804
0.107775018868
-0.000701454193
-0.200236352023
0.054210130747
-0.010631202708
0.005907302812
-0.096092408426
0.026100398946
0.040929141357
-0.009779177462
0.053384934716
-0.021744672143
0.101489669986
0.043189942216
0.176613325850
-0.005189289840
0.135971479158
0.036601575453
0.010708014501
-0.015256274927
0.090186841895
0.162445581570
-0.042975099144
0.072583632212
0.047446185106
0.009486213068
-0.139695122174
-0.031137839142
0.022820505166
0.003406543330
0.050556524880
-0.011920935180
0.000197889600
0.073074128524
0.036739344045
0.002698657563
-0.041496282111
-0.075720043142
-0.085888763921
-0.009519234940
-0.008684249911
0.003350468653
0.018517818047
-0.016086456315
-0.010520147727
0.140171027595
0.028934416568
0.020553531084
0.117384515090
0.083724885727
0.006802852511
0.075778869228
-0.044165391348
0.130276335783
-0.017436194310
-0.095070367581
-0.003389651118
0.019655442622
0.085364076336
-0.051753524425
-0.011193811167
0.018245580871
-0.006516142825
0.042324010717
-0.070106388222
0.148802202262
0.118825526119
0.060957955719
0.148803333007
0.002018083868
-0.060769988055
0.119364614760
0.040075281730
-0.029997800550
-0.074569572393
0.102545763328
-0.028351396693
0.085825172988
0.023132569412
0.027480719019
-0.023712077446
-0.005709286561
-0.082192383859
0.038563412883
0.003619937010
-0.035335155432
-0.024786828411
0.040333205490
0.013503323909
0.057988978651
-0.082490301896
0.048387557854
-0.018597826099
0.006032220643
0.006138555411
0.026839217135
-0.082271095216
0.004718339983
-0.056873780778
0.047189353340
-0.045884290684
0.070230099653
0.046946922864
-0.019628316803
0.061556716278
-0.064866168942
0.008563952811
-0.142650659691
-0.040314812670
-0.041706279779
0.072334105198
-0.080891279587
0.110065714277
0.131700309652
0.059262225132
-0.080318686423
-0.048462915688
-0.042050393169
0.042117371779
-0.039270492143
-0.095671497734
0.038857333569
-0.139899774917
0.003189279184
-0.027636843533
-0.066319570613
-0.089916827492
-0.015179141695
0.062546718890
0.018401088898
0.024633424177
0.054423872307
-0.037170192769
-0.025176942722
-0.041147434892
-0.026167188531
-0.073645478872
0.065066137774
0.075026408427
0.062353201095
-0.033716916571
0.009729396223
0.004271295218
-0.000821736884
-0.085543804949
0.014340838715
0.005660918488
-0.103441644166
0.025539726174
-0.185647441723
-0.046247423241
0.043779194799
-0.035647120965
0.043442055235
-0.037170310452
-0.026801295034
0.034742036672
0.078690304526
0.043977138746
-0.048553646726
-0.093983654238
-0.111805205358
-0.045920862719
0.000967797963
-0.015029059617
-0.017875892682
-0.007630266882
-0.046951958101
-0.045210892903
-0.143252208530
0.008766945368
-0.073451791100
0.045128037701
0.018640940384
-0.112232691888
0.185027243904
0.093841492321
-0.020046339279
-0.086320817107
0.069849230540
0.114456757930
0.038036733831
0.064155436215
0.040311432423
-0.004976693186
0.041840676103
-0.006922252296
-0.104361319907
0.099196160796
0.087469778792
0.082374709417
-0.013533483126
0.064014892152
-0.094361598477
0.007032056155
0.043034772840
-0.070623348941
0.084216546435
0.075090485826
0.052426566719
0.024577167291
0.001010493238
0.078629451464
-0.025250120560
0.057976688500
-0.061270918045
0.005411765518
0.055708770553
-0.089678143573
-0.032460632577
-0.039035426357
-0.074720228274
0.044554097308
-0.006559022115
-0.018696012694
-0.108709572895
-0.053208432652
0.045021504225
-0.037625209974
0.051242947433
-0.026334091831
-0.018799375135
0.021905626025
0.009240553571
0.031607813149
0.080860409943
0.029094825532
-0.058633804810
-0.126903615886
0.039347027971
-0.170777426611
-0.090218000634
0.120678825817
0.085756127124
-0.008637585637
0.053965828948
0.031494201992
-0.027836072415
0.073436276838
-0.087405837314
0.013974255543
-0.050306371854
-0.081504640883
0.025060565626
0.070984090583
-0.034635141240
-0.037031711459
-0.052876898188
-0.037246255297
0.053152576344
0.008908126763
0.051784580768
0.035824873997
-0.004395555659
-0.078018359448
0.011014253109
-0.086913116078
0.053062481735
-0.062418953693
-0.131970301680
0.062143391142
-0.048945000699
0.071687376481
0.078075956670
0.113461588276
0.027449397841
0.024685104225
-0.097021263837
-0.047981160755
-0.009601774068
-0.072770858416
-0.033805962410
-0.046586654792
0.070318351822
0.063455264817
0.027548318447
0.005992367409
0.000661416811
0.095551601194
-0.099760090389
-0.044157938952
0.124081897153
-0.149446985965
-0.032122877807
0.090249264949
-0.095830969341
0.016125558984
-0.091700648174
-0.082358421904
-0.031693522760
0.115238958685
-0.022572607932
-0.016079412588
-0.115371061140
0.144429972065
0.002081734368
-0.098905145532
0.083782993228
-0.002423145128
-0.097835837025
0.035920541521
0.005816713786
-0.060984705197
0.062982468459
0.008727872407
0.063521178848
-0.020624634250
0.010284995828
-0.149115224223
0.044079261384
-0.012220469975
-0.077250082025
-0.147104230579
-0.064621768761
-0.005609740968
-0.029762899418
-0.014406851866
0.082176308397
-0.069415236914
-0.039018711246
-0.024624954161
-0.021344236971
0.094571962588
-0.060728294193
0.060275728848
-0.060804589530
0.003159227285
-0.127792952673
-0.049563710832
-0.112924840486
-0.018773920622
-0.072567194338
0.064107113609
0.126446138579
0.106406894734
-0.049972544872
0.078325131803
-0.021671539814
0.028720140724
-0.045358962666
0.078229138600
-0.003017947220
0.154396101921
0.005432797692
-0.140030602340
-0.132626373668
0.028401384675
0.002523980879
-0.162665016271
-0.043850875874
0.096070630659
0.029197748910
-0.008624873077
-0.051870613399
-0.094450206337
-0.034871097382
-0.000629803758
0.074878830764
0.002505894790
0.108575186138
0.013117547725
-0.137675397016
-0.044716854319
-0.008570794687
0.034595885087
-0.000779236270
0.025247862496
-0.032390750792
-0.031248265295
0.074010073723
-0.007641859457
0.066518190518
-0.052116301484
0.008993011047
0.028961848538
-0.042653838873
0.000033167378
-0.059121362937
0.006132979866
0.011410854185
-0.081151821123
-0.136492494742
0.120669829022
-0.043265359257
0.039075665584
0.074933347613
0.020702827293
-0.091040005538
0.036785454829
-0.089436659432
0.057926060120
-0.035284331400
-0.106612601181
0.028198576949
-0.028082763507
0.026222496511
-0.152259840662
0.023939855897
0.045562187562
0.091532410128
0.051510988806
-0.037670902588
0.031312192445
0.024251167020
-0.172920604422
0.097244700719
-0.012933736070
-0.028147018355
-0.011362951287
-0.034420792433
0.098024283267
0.057881370841
0.042904543494
0.076078789351
0.008534124812
-0.015317552161
-0.133657434921
-0.104084288087
0.052477739559
-0.008695480077
-0.071680468989
0.048482999962
-0.014802014060
0.042104587545
-0.180242004988
0.017445698014
0.097275503297
-0.036969990068
0.012919520417
0.053158180552
0.062229654333
0.070790042121
-0.042377872186
-0.093924845754
0.188449976740
-0.053068587286
0.017331481030
-0.056530386051
-0.032958548177
-0.039254757043
-0.020509566932
0.063956959494
-0.069598942726
0.071140671912
-0.086885726872
-0.173444872178
-0.083342800926
0.090165606630
0.005153840158
-0.153024266223
0.000860108829
-0.052449638846
-0.014535309199
0.066060932084
0.022945944150
0.071293093708
0.005132396008
0.010205699393
0.022655104983
-0.134481363263
0.043341577029
0.007704010094
0.035262464781
-0.084981164770
0.066673973804
0.015060188656
-0.071327229207
0.096441143440
-0.092634931597
0.005450896895
0.123069688665
-0.033426221801
-0.079118619049
-0.080055836246
0.000563096226
-0.047732944402
-0.022016385251
-0.037409956938
0.137985076633
0.053281157780
-0.101281385248
0.065541827625
0.106192524072
-0.169656305916
-0.018968938942
-0.049153244865
0.097070134100
-0.029387872917
-0.066168470611
0.134724993233
0.030651606660
0.053952981613
-0.012947774693
-0.002487560737
-0.090319046081
0.135294212069
-0.004201060438
-0.019110274048
0.073367270780
-0.076166126985
0.022116286841
-0.055294758392
0.079573640573
0.042312600627
0.031541733827
0.075970129373
-0.013302033420
-0.030119328010
0.034975405361
-0.007810393022
-0.014718440345
-0.147430643455
-0.031271125606
0.016862515658
-0.034008510745
-0.030717605556
0.075215016858
-0.025019587443
0.076698978239
-0.039860842010
-0.056333596673
-0.081191462791
0.129551878482
-0.011591453418
-0.059717644683
-0.025843007076
-0.026490808775
0.009341963368
0.085875675263
-0.025245190241
0.015565642054
-0.088891812435
-0.031950931030
-0.025041827569
0.000736559050
0.139454021638
0.020131285215
0.040809344349
-0.018051241452
-0.088940057204
0.061674017080
-0.021656381935
0.061294934672
-0.026210161269
-0.000789421274
-0.022921424583
0.092486154505
-0.167082796024
0.198500175254
-0.043334248778
0.047623807541
0.124728185402
-0.020409011120
-0.148107610051
0.017819685829
-0.051523961218
-0.080850815211
0.034653594711
0.037294216235
0.019096521423
0.079771494799
-0.066018677566
0.090421216070
0.135033746822
-0.006796684735
0.072921495524
0.027614783976
-0.097264800898
0.062096024481
-0.022071950465
0.080056510132
0.064830167981
0.010409466282
-0.020227839734
-0.008156951407
0.044989571816
-0.075156062021
0.148325084673
0.040215252841
0.013380993437
-0.070201921235
-0.051954180849
-0.005747544495
0.034024602956
-0.105689321379
0.018749694149
0.089027850738
-0.014077971376
-0.004654324923
-0.074839167644
0.061634078641
0.044546297217
0.061998097996
0.061219794486
-0.072166541062
-0.106619059072
0.150477215958
0.032432405683
0.021715156328
0.042363004665
0.079664629188
0.002756029915
-0.031702570834
0.015237199036
-0.100526090582
-0.105850840976
0.048168662816
0.118290355635
0.037470469103
-0.064724616615
0.101494887513
-0.083633397891
-0.022572318995
-0.016399242324
0.017073424547
0.028299997485
-0.019066448698
0.061080894811
0.073218973262
-0.078093326456
-0.017146986243
0.056614604988
0.107007891913
0.100139891471
0.018848749632
-0.152592538535
-0.011935963207
-0.081007604794
0.060635502822
-0.070096498096
0.084133322601
-0.099959521114
-0.082645990446
-0.089677909114
-0.052675541056
0.080964195891
0.076687420859
0.018656166903
0.224120036020
0.071578863308
-0.054734590832
0.020981482134
0.016705769260
-0.002149084295
0.038236351035
-0.035600286089
-0.077384925885
0.052329073625
-0.075714307575
-0.043617469845
0.077778173274
0.068928815028
-0.042479446929
-0.069856573671
0.046568805601
-0.018122576732
-0.115742303147
-0.087131147252
0.016491582369
-0.107783780759
0.027127767092
-0.003615262252
-0.073458384441
-0.021048525291
-0.081176723636
-0.010797074465
0.090639535632
0.038115375541
0.160445052966
0.046269729732
-0.119741684314
-0.045512768559
0.026594829459
0.013749639720
-0.026675706912
0.040819892871
0.000114814803
0.035607831821
0.059962431206
-0.064831574541
0.060620815962
0.089714994495
-0.024229202605
-0.135597112847
-0.034585493541
0.050082115233
-0.064436883523
0.039367966447
0.024231259997
-0.116576301911
-0.014306020602
0.097298171860
-0.054290620530
0.023572725226
-0.012935814603
0.030533571599
0.020216598847
-0.073007054468
0.065319596605
-0.006112357933
-0.045981864734
0.160128137972
0.068306859531
-0.006319783163
-0.110297388271
0.019640563847
-0.058702503321
-0.018675616336
-0.091710713908
-0.027696954847
0.057737883940
0.014802168625
0.036476502269
0.021696067924
-0.032571359524
0.021509229079
-0.096283703916
0.014369410927
-0.055774815756
-0.017945764886
0.002595931378
0.037081992642
0.002221710026
-0.091674178059
-0.102651161067
-0.003199015022
0.003355730481
-0.153448149887
0.072284517936
0.048037239767
0.010591257943
0.014754456469
0.042419044468
0.029712376489
-0.139164071065
-0.072867860885
-0.115513801959
-0.019837208430
0.008823990987
0.065736918468
-0.110267801203
-0.044959175661
0.057870792780
0.013746601017
0.008630394142
-0.024261523673
0.000609102738
0.041217884301
0.030212535485
0.053396111787
-0.047526670245
-0.115849793659
-0.087667372306
0.033732611117
0.062813152286
-0.016371247378
0.069190565307
-0.010814104076
-0.000787104069
0.027749322385
0.038872498793
-0.039026598755
0.057692750752
-0.173773716728
0.014856071095
-0.051962074197
0.088522622889
-0.058661770333
-0.046716264650
-0.043708272019
0.132066456151
-0.015837515698
0.032338288804
-0.017800639661
0.095945896443
0.064532762929
-0.041485329802
0.148916620988
0.115909434310
0.025467207188
-0.075042170799
-0.012833486794
0.048370603393
-0.036511849434
-0.022133998299
-0.073802912240
0.040381533470
0.042006848772
-0.001101797712
-0.018093471932
-0.068686436657
-0.032813714798
0.060636487306
0.008411181792
-0.042611418083
-0.095478378543
-0.077320273977
-0.024915612682
0.204331438226
-0.048176958088
-0.004438943804
-0.100244659512
-0.004643437559
-0.007795897456
0.012326524385
0.050290086478
-0.090407880698
-0.005218956231
0.045051351073
-0.136048064724
0.086538678588
-0.005666951828
-0.033831452217
-0.024468992317
0.111404726972
0.084249522614
-0.027041722533
0.001913265865
-0.054205943477
0.052445617037
0.060747469332
0.038135239785
0.058542225285
0.084316818625
-0.105457036619
-0.017899324564
-0.098219758977
-0.004434191086
0.002572165119
0.000378468685
-0.012757863279
0.023262859156
0.036900633942
-0.132929391433
0.054550927086
0.018325439366
-0.025100470820
-0.001195718225
0.100773929855
-0.067846770886
-0.041623179854
-0.169244148651
-0.007375969461
-0.056056531423
-0.104963630106
0.068532606225
-0.111631161733
0.002987710770
-0.050270612094
-0.041751543474
-0.009123351801
0.021797994962
0.016091871328
0.083548347612
0.130486351549
-0.009217475063
-0.140450514558
0.081617655447
0.058611298295
-0.007841642335
-0.022211788700
-0.154386606765
-0.062249810995
0.011229257925
-0.078465435774
-0.029419527836
-0.017616212875
0.089704763834
-0.008325221910
0.015845824134
-0.037639340934
0.102000305654
0.100855685153
-0.049696893515
-0.061378159676
0.017333826557
0.010101405127
0.038439400668
-0.110778762678
-0.135622450013
-0.000780550095
-0.030693045091
0.002247997662
0.007113303977
0.047017441980
-0.009138880203
0.116145542475
-0.019139392955
0.001427237910
0.116473638870
0.026199284293
-0.006758844433
-0.063584661825
0.050512489484
0.158268151321
0.028266476292
0.041347558375
-0.009805588268
-0.035314962043
0.020074681051
-0.014518909473
-0.053741263174
-0.236543121536
0.033900495942
0.008082801305
-0.006797106451
0.073319290598
0.108149815314
0.008550244441
-0.055332733065
-0.005949782429
-0.010799872844
0.000929357371
-0.051600400904
0.047462238627
0.047382109631
0.086479332340
-0.026607615187
-0.093880713957
-0.066972183468
0.003507334159
0.102376053891
0.158975525703
0.025296847685
-0.128114952183
-0.055368935864
0.043923343365
0.069142911049
-0.010215861678
0.015854403609
0.072973494283
0.125807131434
-0.085165361565
-0.094049316436
-0.016808263032
-0.049843618212
0.062638774414
-0.008026498622
-0.012578536195
0.042215261343
-0.031959081214
-0.064912713689
-0.010638230715
-0.213056756648
-0.071663369112
0.009716542906
0.020872712827
0.054244760778
0.025293215864
-0.057049189611
-0.065218133650
0.063435542706
-0.026133918355
0.075133894112
-0.075353617798
0.064904483278
-0.152680008125
0.000133376867
0.079704399828
0.035397733753
0.072457244833
0.124794334195
0.007892743305
-0.018517212711
0.015350423783
-0.074508267799
0.006635197341
-0.016429104844
0.030721094345
-0.067559757100
0.000958722188
-0.104110771173
-0.090450123319
-0.163123785757
-0.045386072141
-0.043291496061
-0.038756218049
-0.028917674812
-0.004123294249
-0.152219306563
-0.225776434955
-0.034440812908
0.014431129134
-0.044771636183
0.105510409738
0.033691819173
-0.125244024939
0.078556349612
0.001257002621
0.012405612991
0.126155963936
-0.073213448208
-0.035397654753
-0.024815911665
0.089938640961
0.002555488990
0.025036690252
0.148694019798
-0.010059653052
0.092513598135
0.045051745793
-0.042112020555
0.002559687060
0.019618818563
0.052572182330
-0.011851515626
0.111696621861
0.032920335533
0.147910877018
-0.069469322319
0.090664975081
0.062967310767
-0.060924976287
-0.020091843158
0.014137272013
-0.009414106906
0.043622579585
0.070270981479
-0.029495467049
0.121832610308
-0.020240540568
0.040811878944
0.012606535200
-0.140344117056
0.000968175580
0.003218784751
0.015782398090
-0.038764065243
-0.022233068197
0.041759835019
-0.049648735182
0.013051355194
0.068880091361
-0.041311924636
0.049299496564
0.024800775768
-0.000760596333
-0.033502156645
-0.049947228104
0.056741266263
-0.011326392031
-0.084632888959
0.036650840687
-0.035331038622
-0.088367277221
0.062320229171
-0.013769588250
0.141173197047
-0.056762784984
-0.046707857826
0.047605752693
-0.006506717232
0.035879527236
0.052011097949
-0.006197845394
0.059492650208
0.055847562362
-0.061055148174
-0.026011629481
0.061358314736
0.007055162613
0.111194898035
0.107329695315
-0.005402632604
-0.018985388430
-0.069396495652
0.122212035809
0.092270512247
-0.033472309715
0.134040680153
-0.012428851768
-0.034067558223
0.098161237638
-0.033374997366
0.058480306579
0.018989284445
0.024329258021
0.114087068541
-0.006904962900
0.039011063932
-0.017288792314
0.094637619324
0.007332800207
-0.088614579462
-0.005721336827
0.049404648996
-0.075140602757
-0.177577788886
-0.045132968914
0.006091912299
0.018653896033
0.052912397930
-0.083665016575
0.047565938190
-0.011627536374
-0.019817857203
0.102445182136
-0.022323498988
-0.019452552848
-0.051300072278
-0.015952494136
0.047750446840
-0.011528208730
0.021892425330
-0.099708263497
0.029357332227
-0.061416724028
-0.113343927841
-0.068721120949
0.094910784722
0.015402748804
-0.039382139588
0.031002935645
0.016606518617
-0.024632310408
-0.024975316758
-0.225041445649
-0.114096262996
-0.059023867576
-0.048290576802
0.075353965577
0.056637068601
-0.029947706607
0.027753181988
0.003457848596
0.010458361147
0.090899339913
-0.019236355234
-0.016232707324
-0.077808695702
0.075875147382
0.129958938014
-0.081703154638
-0.021660796771
-0.048718187391
0.095850229051
-0.084857216403
0.023730668421
0.011417449465
-0.020429578891
0.083416421544
-0.052217738086
-0.009998575587
0.108234965226
-0.134936076027
0.006980451806
-0.088993344083
0.073378357329
-0.024127882753
0.137540656128
-0.017215437906
-0.023009021012
0.031253761608
0.023948262336
0.046375806727
0.044432267468
0.064385228315
0.059145313629
0.056122888499
0.115216034605
0.032323568983
0.025036917319
-0.115062215791
0.074592505758
-0.131592493425
-0.106563284896
-0.076142147248
-0.040465858607
-0.149108138339
0.003735873077
-0.030228092726
0.045469523057
-0.006583348802
0.094625271318
-0.073254376393
-0.044361110288
0.040836780080
0.052407650391
0.025571430706
-0.078701971322
-0.027734804849
0.008957775924
0.001335160449
0.047542089016
-0.054785684981
0.057549346168
0.007363499318
-0.100543437362
0.070087450175
0.058536156084
0.037554676144
-0.102351380466
-0.004358564729
0.024600128897
0.165248221776
0.030105570974
-0.120958394768
-0.043286309524
-0.025495258068
0.091964687701
-0.001433077577
0.137976630365
0.059831782857
-0.050344750605
-0.026977092993
0.120013504853
0.069144958432
0.013184151015
-0.097053496626
0.008932347287
-0.027662554103
0.032810059612
-0.048223484021
-0.027985415479
-0.014702755434
-0.043114485039
-0.037824802790
0.070357091046
-0.102200134018
-0.023723928632
-0.070498546415
0.007441115458
0.036876772951
-0.000896877985
-0.206837247042
-0.055751850363
0.016389702259
-0.053989076741
0.107069569117
-0.000478444892
-0.047271488029
0.015011375921
-0.072915038612
-0.100225532411
-0.083822841302
-0.028079551103
-0.118892291342
0.050034893383
0.027134098528
-0.009745086353
-0.041822727151
-0.003120040676
-0.100858525266
-0.027632650150
0.034280735680
-0.072292089042
0.093163228502
0.048590579567
0.068421814178
-0.044600510764
0.081017940757
-0.043406193673
-0.133780973435
0.084322580661
-0.068941533974
0.024660450139
0.000564127658
0.038100447503
0.031876986821
0.046977992744
-0.097345578716
0.062148772462
-0.131397953284
-0.021849312498
-0.026828866549
0.016198103929
-0.080481137957
0.014819651681
-0.103678035795
0.021121663127
-0.038514465544
0.006366973736
0.008349880953
-0.015584371100
0.035660318447
0.032938622618
0.015295294897
-0.065615594837
0.002477204554
-0.012472359717
-0.073511072976
-0.006305706448
-0.035754295870
0.088685187445
-0.068858227284
-0.013710430401
-0.060704972036
0.144292291185
-0.020415179816
-0.026443311803
0.010228134228
0.125510948850
0.088330127840
0.048804790688
-0.002456040062
-0.034481490760
-0.020194156416
0.079242079679
-0.149410270649
-0.075691663186
-0.040711382689
0.046650817943
-0.163212828543
-0.011766916258
0.054593346572
0.005291088260
-0.021870312363
0.062128994684
-0.108216577717
0.038991292638
0.009129971133
0.014166276478
-0.041219131817
-0.004388576815
-0.044421593998
0.053191823717
0.007971021815
0.052374532000
0.124087137989
0.041766514433
-0.103047068376
0.077728076736
0.056284168038
-0.185671659185
0.006042019148
-0.016418804932
0.022127296742
0.050776330963
0.033004211775
-0.092449191464
-0.058028744716
0.071983353695
0.004451686821
-0.016760736784
0.073603885777
-0.043061320261
0.016166771729
0.076023387595
-0.095604790786
0.057011801149
-0.013045442374
-0.041616610445
-0.059708337993
0.096081429596
0.058382482941
-0.028595430384
-0.042198856412
-0.043785625322
0.049745399237
-0.066980772742
0.013325021392
-0.026613176369
-0.140768386918
-0.178429711594
-0.106533621784
-0.003970648339
0.047702856261
0.016934008795
-0.115397073184
0.031512706135
0.074591622400
-0.134715318824
-0.032198719392
-0.007763449491
0.082457723852
0.031999823406
-0.011916655046
0.104319902794
-0.034234579596
0.043158690116
0.002186800703
0.089479284496
0.015129046172
0.007291907896
-0.041581350870
0.030151339074
-0.099847627556
-0.038761408896
0.009035969059
0.066661838793
0.089314817460
0.027925692863
-0.103999785142
0.052532870262
0.136929618644
0.133515231867
-0.080730305441
0.036868146771
0.031608490604
-0.039391832087
-0.118238151373
0.046782283770
0.078848107110
0.128928422501
-0.093661392613
0.028109156900
0.020888567701
0.046048646210
-0.177490930794
0.003195982128
0.028618222365
0.070097768467
0.094252002682
-0.117161538101
-0.002251060670
0.040949527724
-0.038810657640
-0.066948336387
0.117621075409
-0.055390142835
-0.018486175617
-0.009313130186
0.072066901488
-0.094882717614
0.000028307055
-0.009881295031
-0.103764167114
0.031753936697
-0.031883357250
0.082073419785
-0.078115377873
0.032862294846
0.025810851860
-0.074112318695
-0.099415453528
0.011699734972
-0.102935826536
0.024325884292
0.031705770759
0.160026672698
-0.023778437808
0.018341366144
-0.122212087891
0.005392973160
-0.059745615820
0.135261076528
-0.066168787816
-0.054240449056
-0.150325454653
-0.033946290726
0.040425625666
-0.095317781650
-0.020985038692
0.065706656585
0.026995196519
-0.009411844759
0.071141032217
-0.094503632392
0.046692351795
-0.011744836454
0.017182215258
0.069371332600
-0.014693651881
0.028414021671
-0.012967819798
-0.059526180895
0.001891476820
-0.019325917196
-0.081740916116
-0.016661844841
-0.075639413788
0.001863820129
0.132845651145
0.036935884145
0.126554234572
-0.070709536230
0.007438470345
0.045701865118
-0.022817338898
-0.075498930553
0.040392960295
-0.160129087646
-0.057485781592
-0.135625098936
0.055273439569
-0.101149013526
-0.030277806879
0.038849129847
0.017725309928
-0.095970193194
-0.003787355050
0.058905491932
-0.080217280040
-0.043879139345
0.072895688174
-0.050929966414
0.023658664632
0.090545437129
0.029172952775
-0.020768057713
0.021123826105
-0.060604789774
-0.007525301902
0.098058839332
0.034506856364
0.021501844575
-0.001182544219
-0.052614711394
-0.041252298332
-0.024622018798
0.100068001035
0.026070214820
0.082324137165
0.075313692634
0.006464755842
0.032238661288
0.093567774552
0.110788418904
0.063226473116
-0.011619209285
-0.064242986102
0.033996675976
0.084219451672
0.011088036558
-0.053752062680
0.024214430609
-0.048892989347
0.113310044073
0.052942294856
-0.085060470074
0.027705948179
-0.041116494398
0.021414979803
-0.045957489192
0.044802776817
0.094007010784
-0.148719468051
0.005940305094
0.040490874406
-0.061042858571
-0.043149266463
-0.037902294242
0.099678506611
-0.014903732381
-0.027660474458
-0.029816792898
-0.126879857206
-0.005365989807
-0.007653323466
0.103018204114
0.058640397805
-0.014006619563
0.075166507624
-0.032639419484
-0.067695532436
0.128330380388
0.077097752486
-0.010686728584
-0.024304155302
-0.099563491697
-0.059806973647
-0.044360313311
-0.063579401547
-0.054194059526
-0.024659847222
-0.003013746383
0.094440274067
-0.076175755458
-0.041136413134
0.109133195349
-0.077309595373
-0.041590826465
-0.113316044780
-0.030457681525
0.045396748339
0.015932007971
-0.003816970742
0.082900252663
-0.031594687037
0.047956275962
-0.068492763271
-0.108849480117
0.011742672657
-0.016367076418
-0.017341924723
0.018205537482
0.023189741009
0.154212899768
0.026216615945
0.022089783309
-0.036992297261
-0.065845687097
0.008089384767
-0.029534951018
-0.041497315949
-0.056134312600
0.074584190579
0.063541084324
-0.147642257537
0.108162718946
0.058780343698
0.053362279475
-0.010347951632
0.001943013700
-0.037398428872
0.072986570557
0.066441415271
0.088126265359
-0.000190326849
0.075914266224
0.094343971414
-0.020235728403
-0.054884825922
0.045596266388
0.012335514686
0.050580706298
-0.141168484365
0.065863548684
0.064982717386
-0.012949042564
0.034498410976
0.035457949166
-0.091855826763
-0.026511705269
-0.012158345019
0.003452051484
0.054709692634
-0.058530130464
-0.028605926390
0.012532174340
-0.004975954645
-0.161438746764
0.033453457199
0.014740471799
-0.107378770110
0.062850643486
-0.072052684614
0.001039938049
-0.070581163172
0.057456754208
-0.000720920815
-0.009734223486
0.105660537847
0.029812374109
0.016096728424
0.022051790519
0.104524771515
-0.089789408015
0.066505621743
0.108654130084
-0.057560240627
-0.000503747277
-0.050257378144
-0.007665244778
0.063134239173
0.141448187516
0.005110396070
0.063566729611
0.019772632669
0.026246177570
0.034835849245
-0.113938034689
0.046663825516
-0.032745389297
0.050723861659
-0.004916179483
-0.014311294007
0.082415022315
-0.068930381857
-0.147001075486
-0.067234172959
0.028636452120
0.006598202753
-0.039369190048
0.022441903426
-0.018868686252
-0.043142214961
0.080255310784
0.009387696920
-0.013994671789
0.077234646560
0.006055057529
0.005577755287
0.046544665467
0.091387200773
0.084733589219
-0.105430456366
-0.024654562651
0.035251699411
0.049492167259
0.107473957177
0.141701638198
0.051504469344
0.039781746800
0.032520778204
-0.022906675895
0.004728475215
0.106457174329
-0.043399140347
-0.023401911873
-0.035002947387
-0.039614369808
0.113430679398
0.042936747799
0.060825503647
0.076207073272
-0.003774477524
-0.052251745954
0.019069675622
0.008810998346
-0.033300054045
0.041846527391
0.001479502583
0.035645692743
0.148814149464
-0.026642381805
-0.022803860867
-0.004963503390
-0.039750708028
0.067552007392
-0.028752890160
-0.039709792797
0.009977537254
0.182333303964
-0.025491418887
0.098615466823
0.033661378259
-0.079516083686
-0.031642737074
-0.130957424942
0.026102841610
0.117373515930
0.012607742385
-0.023321935776
0.022638625735
-0.074121951100
0.131753869878
0.069958628211
-0.062886435520
0.126989481836
-0.007945484388
0.053894223823
0.042415708684
-0.001368161771
0.045125532845
-0.086602704340
0.010475785957
0.029065734397
-0.006311973387
-0.021657799900
-0.064287139780
0.037128278477
-0.005296397137
0.070185712543
-0.003656479169
0.062943512630
-0.009307166633
0.013108360722
0.008230531702
0.024675026311
0.060576442699
0.051154666563
0.011479889859
0.117089084556
0.046445348470
-0.026219156990
0.147507110879
0.022893422709
0.056313593133
-0.041314070629
0.042742068594
-0.013019192562
-0.151359615281
0.059683689490
0.061212758180
0.063050002207
0.045692638457
-0.056664006425
-0.019531477459
0.072770474004
0.024032949727
0.083778303697
-0.024749699519
0.057799713964
0.032462574991
0.044779256448
0.045739592107
-0.222852390783
0.004759187832
0.018698304350
0.056504502880
0.017088688562
0.006522643196
-0.071729943328
-0.104445230203
-0.051805465712
0.018038785938
0.147396178473
0.038949094551
0.146320675987
0.022845741075
-0.004271458792
0.075032361651
0.018902095128
0.020192537026
-0.022387594208
0.039732842736
0.025403038473
0.013805959087
0.004821955659
-0.008576450483
0.053747652435
-0.115474830087
-0.073812770932
0.019311911052
0.025097982147
0.037818149779
0.015822961270
0.056683762245
0.036918621531
-0.098824260967
0.049793899083
0.049651160465
-0.098407578090
0.051968524404
0.069071408001
-0.056722874608
-0.055596810835
-0.027853097950
0.033651851658
-0.020537750935
0.033268410182
-0.011183901079
-0.033736096976
-0.059457701626
-0.088947777580
-0.051970453197
0.048290764235
-0.048820342599
-0.048925215543
-0.104904038938
0.111857198422
-0.002264217066
0.005881557000
-0.063247821187
0.062148215937
-0.037161964152
-0.146570862371
-0.050518836146
-0.007339410859
-0.032060730191
0.042165381802
0.023098407941
-0.020100751643
-0.032952701975
0.039166748962
-0.014341059576
0.082990607826
0.002198088511
0.063320580194
0.023267545214
0.027943217733
-0.031408688148
0.051502979866
0.034522700287
0.051975547892
0.045340875994
0.116255273552
0.028922197963
0.004085546143
0.029148771617
-0.068476536887
0.112826494236
-0.071850604223
-0.046553120323
0.091040801713
0.021955348758
0.082253312041
-0.016597118172
0.029543652190
-0.013541889879
0.126428640291
0.011097972389
-0.000449497871
-0.082199849024
0.038357662909
0.042105600344
0.071816668165
-0.036861631869
-0.030394213958
0.066056344597
-0.047214445759
0.000378145893
0.001891716033
0.005911934795
0.132136717218
-0.060952072226
-0.025371322810
-0.097350166659
0.094099491425
-0.024569984738
0.070899988606
-0.000606119967
-0.043731593997
0.016810061146
0.011784890943
0.094527806194
0.055249870992
-0.023888938356
0.036906058561
-0.016422692399
-0.022274554825
-0.086315844637
-0.036351621009
0.077277463698
-0.068687358062
-0.047720134228
0.077642079763
0.022188296930
0.041147915982
0.067572362426
0.074968068215
0.027226061426
-0.026755135283
-0.060293248520
-0.012210576188
0.036146554850
-0.067078147887
0.171884049449
-0.019989756782
0.065652793995
0.165190310457
0.041791952546
0.023695728515
-0.034162738373
0.030614898273
-0.066035012726
-0.087016187255
0.062878593830
-0.072100207440
0.048020097699
0.033862398030
-0.156817789376
0.058295755408
0.000768808860
0.031695527291
0.065982221392
0.006588975265
-0.028519025186
-0.102988872155
0.055401270429
-0.091889030864
0.163481267998
-0.004323448271
0.010748877283
-0.045151977021
0.076423538163
0.103080493064
-0.081086872940
0.037331115708
-0.062813971316
0.006083285110
0.045718633639
-0.032702733789
0.071454421714
0.024951626569
-0.023129952108
0.021961612984
0.028214347202
0.068135879346
-0.051780152067
0.081951305716
-0.091529006962
-0.050923802379
0.022380521142
-0.005404777599
-0.054864766970
0.098107421955
-0.040140257858
0.049933224768
0.050586535310
0.054845085524
-0.019969765055
-0.009045279034
-0.036587486472
-0.046955451900
-0.049617447691
-0.100388333134
-0.087125003781
-0.127709903836
-0.047549817852
0.019226172314
-0.027033443589
0.009279448407
0.103655948853
-0.076812989269
0.102232069792
0.046975753004
-0.031653120623
0.085478923415
0.027608943851
-0.003676962690
0.154677761392
0.008654329595
-0.006114210261
0.016566657524
-0.049407763764
0.043710300244
-0.065172137758
0.055033598318
-0.057284154899
-0.005902353409
-0.072051333786
-0.053973066942
-0.082886886915
0.016908883079
0.030622637248
-0.000500956680
0.099787051148
-0.153157195417
-0.016357840635
-0.085967345055
0.146742869581
-0.021387365410
0.022551172103
0.030286527169
0.129592268926
-0.107334960049
-0.034805692580
-0.033761963510
-0.063138753942
-0.043037291934
-0.064330904330
0.012525827960
0.004915607399
-0.046530907369
0.083019218764
-0.042734911978
0.072482831594
-0.086332322976
-0.084074363179
-0.018570225912
0.057285191150
0.015916553251
-0.040567395236
0.020659599972
0.008187644764
0.015663186577
-0.020950130086
0.018430983792
0.016157844000
-0.032965488080
-0.012649861251
-0.007682503232
-0.036522829812
0.041716324073
-0.037756071130
-0.079473308524
-0.032677080994
0.097762552122
-0.116571134374
-0.051625490670
-0.056226560077
0.038343751544
0.021478909723
0.025915501828
-0.111959185474
-0.026053267935
-0.042601145779
0.019951891408
-0.001601071496
0.078849165138
-0.017034384815
0.006216361101
-0.071560135249
0.027998744134
0.009091587864
0.073898164282
0.007253382864
0.005442428057
0.015449085150
-0.047173820265
0.035509138376
0.000460481757
0.042733803591
0.017716888391
0.001030554948
0.111022973126
0.102711162015
-0.071918195586
0.054142503896
0.135931297439
-0.083630157288
0.005715847404
-0.044974883316
-0.131280712230
-0.005893242603
0.027386152430
0.041698160039
0.001491841454
0.099911883920
0.039744803521
-0.034221383413
-0.139358689113
-0.088358428200
-0.028323113263
-0.008700444210
-0.109828008314
-0.085382534962
0.028578018302
0.039081166068
-0.063589857791
-0.065387685574
0.032571379387
0.114569151077
-0.047138319615
-0.106350283262
0.143441799060
0.080962111390
0.014205568741
0.096794789887
0.035042820457
0.017981099285
-0.031198106719
0.053828648185
0.002451042182
0.035550419759
-0.070226391976
-0.025226557330
0.045569905801
0.031304735210
0.070655697744
0.011289610514
-0.120182686835
-0.101102924502
0.076296401787
-0.105731319468
0.050529186459
0.032869752736
-0.153142193854
-0.005987673468
0.048409371633
0.034060676767
-0.041674694613
-0.063757191608
0.030644178250
0.098154824756
0.033887492382
-0.002691242325
-0.029056340152
0.039778598977
0.111702558207
-0.013553958174
-0.055388121919
0.003081088093
0.045306468513
0.038257865634
0.028921982679
-0.140465629054
-0.070715189633
0.098492577487
0.136141921717
-0.077757408190
-0.035815263384
0.085423839127
0.038442188711
0.032258883930
0.052145511142
0.141314919682
-0.012600729189
-0.081208827976
-0.007048175272
0.018079369555
0.021522637079
-0.046083744051
0.031830474464
-0.043418411111
-0.075677330995
0.032427433550
0.020677070675
-0.010576694941
0.036081544643
0.031243054963
-0.009490888424
0.054909462243
0.045870263901
-0.018432285647
0.044811070458
0.038529043204
0.021426670061
0.070620512936
-0.063897053423
-0.000135036034
0.108058423872
-0.118978678122
-0.026771424681
0.088298040096
0.060561801141
-0.052960959197
-0.028054639939
0.100877206934
-0.017522295043
-0.114948927437
0.046649583951
-0.006563767423
0.007036816908
-0.005654828496
0.003479944690
-0.025928665000
-0.015795429074
0.125150396821
-0.023259740104
0.035645703740
-0.036057263747
-0.057188035476
-0.050228166373
-0.006391695156
0.141322965738
0.003029171341
-0.099384785652
0.033077333497
-0.036107758436
-0.021376779957
-0.015960538497
-0.059697274299
0.025730789954
0.012626588200
-0.085224733889
0.025369936619
-0.072939353777
0.078481937199
0.002108132779
-0.120434399510
-0.058388189132
0.057529831371
-0.039091458636
0.067058016588
0.025019438782
-0.099368308953
-0.034784796645
0.043985435986
-0.105910083621
0.062918268574
-0.030634162058
0.042257590883
0.016812217144
0.040248920154
0.004920552504
-0.112923542326
0.132317655536
-0.026597958526
0.089488907314
0.051499600867
0.053291333791
0.158425201959
-0.073860913054
-0.214412165893
-0.065831981485
0.021804992841
-0.032360699984
0.064983103771
-0.010760658025
0.102189442610
0.007479164949
-0.001125254396
-0.039741661068
0.005408060542
-0.059862240842
0.094545018623
-0.014038151976
0.004102214563
-0.009334350365
-0.037052475693
0.063369019267
-0.112290783788
0.048823013746
0.045055446461
0.090586795177
0.024054867023
0.102932100325
0.037897621305
0.009518289760
0.042775008034
0.029859881994
-0.083235733305
0.057966579917
0.033702858982
-0.107901604592
0.095404274400
0.041161140985
-0.077106081434
-0.017692822439
-0.003791289789
-0.084987970056
-0.013834576951
-0.036860265446
0.029535372278
-0.070491109200
-0.003170317198
-0.092048241395
-0.000340078625
0.015804373829
-0.043096716419
-0.009283844319
-0.013464512879
-0.033386541275
0.092198539176
-0.060319625476
0.135419172828
0.123230367420
-0.055246912159
0.017045571303
0.051338742333
0.023358014147
-0.101137871223
0.034179453408
0.002697130580
0.056627665059
-0.039541133789
0.132700642384
-0.014486763004
0.019433917372
0.051276799271
0.001672320576
-0.044449735682
0.066393782338
-0.035742462233
-0.040900797441
0.076920159051
0.057989615972
0.090644877108
-0.120136027054
-0.087185686591
0.069772379078
0.009358610659
0.120179974449
0.106820518771
-0.123458263678
0.051433090518
0.118840439312
0.081055206020
-0.056913261699
-0.041553172573
0.048509452046
-0.113435741678
-0.056310544729
-0.066221191417
-0.085870002409
-0.085726632726
0.030110453219
-0.093610442787
-0.039387566088
0.017341794147
0.025521604606
0.072428080021
-0.123764625006
-0.105807014041
0.131236312614
-0.009361788913
0.005200088290
0.046086524521
0.043626748313
-0.039803045930
0.035065623510
0.040686244599
0.014291406897
0.016145717017
-0.052665107301
0.108492767780
0.073579958391
0.024483748721
-0.006159363371
-0.037854108349
0.046515755994
-0.097237329114
0.047857800495
-0.113629391992
0.016180626461
-0.126035425051
-0.077475554508
0.040460337650
0.030084711837
-0.012697323826
-0.092752872472
0.090858753616
-0.068929172766
0.101976008120
0.026337714285
-0.125971824753
-0.058804634408
0.043896660138
0.046090781312
-0.048136439210
0.006680241889
-0.016846839099
-0.035266509710
-0.060259971007
-0.097540332752
-0.060175648217
0.028436751774
-0.006094407408
-0.068909589548
-0.008177332815
-0.025423629580
0.007853732000
0.006619692200
0.003466112838
0.017519772126
-0.062936197400
0.119561622782
-0.043407695299
0.015806307912
0.132716567169
0.060892640580
-0.011566723743
0.005203611451
0.027372276015
0.008864313421
-0.042771089534
-0.028853613325
-0.109511106420
-0.002782346413
-0.021158328082
-0.070570560702
-0.009346958103
0.041648433057
0.036180912419
0.044241107760
-0.055651224366
-0.045146085999
-0.073678185988
0.057530944013
-0.033546130168
-0.036450957148
-0.040174473490
-0.102760316213
-0.047540510291
0.012538294169
0.020271753790
0.009650607712
-0.122580519789
