# Supplementary material for: Statistical test for ΔρDCCA: Methods and data
Source: Data Brief. 2018 Mar 22;18:795–8. doi: 10.1016/j.dib.2018.03.080 (PMC6103976; doi:10.1016/j.dib.2018.03.080)
Supplement: Application 2 [file mmc2.zip › Data/N1000/PDF_1000_n4.txt]

0.029606049900
-0.001262950668
0.102574923564
0.047918074621
-0.004654016100
0.047076136493
0.096800081134
-0.016533237811
-0.057243992818
0.110741082997
0.018375150691
-0.109409895600
0.081945048555
-0.074209070195
0.105404078236
0.060690044077
0.044937862252
-0.109629744165
-0.027313555028
-0.074632629957
-0.086871127064
-0.058568791639
-0.047267897067
-0.103024315203
0.074326352906
-0.019906565185
-0.012092322576
0.006340379691
0.090584609652
0.059761430774
-0.029364528741
-0.003413877268
-0.047653081033
0.113791236742
-0.158648798424
0.030818120043
0.015933416600
0.041398112740
-0.038481842389
-0.076423511556
-0.126860262904
0.053646466645
0.001346279164
0.072532532466
0.093704306687
0.065298575111
0.008396950425
-0.027350984558
-0.107121805451
0.007669813555
0.017955869118
0.072209906789
0.165789843544
0.027300905242
-0.077871620267
0.136361645382
0.178136737289
-0.044138995651
0.122983981338
-0.007778591853
0.102044123332
-0.075950435915
0.079724500317
-0.102240827083
0.028217331353
-0.172793059046
0.035168873994
-0.065936874231
0.052458400743
-0.086659234842
-0.106106755493
-0.108251404169
-0.005497906589
0.143536647391
0.072843687511
0.126028777206
0.005628674512
-0.027058909285
-0.017327984407
-0.114609054393
-0.068521237042
-0.088811139823
0.027399280009
0.040250536548
-0.012231644672
0.140707263587
-0.124014895234
0.016030705091
-0.080028980948
-0.034504847548
-0.041833530544
0.035259050357
0.046570703551
0.016305774073
0.060676418485
0.153543335555
0.006520326588
-0.045768941098
0.116402296184
-0.029488679329
0.031547892007
-0.131848947909
-0.121470302566
-0.001220597572
0.063906891485
-0.033668009262
-0.132662668214
0.074349893059
0.046191284168
0.054081635145
0.021991271925
0.056801245383
0.019813374688
0.143852966341
0.094789486893
0.067933628839
-0.095961609232
-0.105853343845
-0.012459195984
-0.115757568351
-0.017696016048
-0.042592552288
-0.081384592317
0.021620663890
0.032398314230
0.081594783080
-0.153223245445
-0.041971078006
0.042760514849
0.092962413878
0.008535169414
0.003375724719
0.003764142818
0.083188733716
0.048095684022
-0.018797925986
-0.029273806423
-0.045592049688
-0.008863824940
-0.100368534860
0.123667611355
-0.032007592908
0.166601126785
-0.047068333404
-0.035488820893
-0.052486403292
0.063242338284
0.005971537272
0.047771328279
0.010621888583
-0.095574575929
-0.103507467612
-0.018658858929
0.118937767107
-0.087392980616
-0.047670868389
-0.024610480396
-0.050985874149
-0.064049315277
-0.006709311225
0.009767567784
0.013539327392
-0.017849773655
0.055187706993
-0.140328471759
-0.074038051752
0.067566040815
0.215280732240
-0.068506109666
0.021530967100
-0.088452127739
-0.020301312924
0.036903079042
0.014077971903
-0.076955151462
0.016758951415
0.107731448322
-0.007108951233
-0.037626690445
0.063643768617
0.015114633444
0.030438384941
0.017469843313
-0.009239977388
-0.010782293500
-0.011705483832
0.110785648463
0.135642397236
0.017665099786
-0.036371682369
-0.071367231503
0.013147227030
0.010235584347
-0.070279368110
0.022951146071
-0.062035730751
0.100936024732
0.057372771509
-0.028093586719
0.020789959726
0.036672559674
-0.013991885500
-0.036479778036
0.071528318323
-0.010859503036
-0.116945069589
0.013816897765
0.000613057333
0.090393839540
-0.001996992951
0.041651142536
-0.137148698672
0.011675261930
0.048091463240
0.040838341353
0.049185237355
-0.062157326389
-0.037459157715
0.069980403631
-0.133985485015
-0.057779348154
-0.072657486410
0.103430802829
0.208885329007
-0.031976280362
0.040229043388
0.024310414737
-0.008896827726
0.012963949507
0.045708420538
-0.009109982162
-0.110905443731
-0.080367832019
-0.030536791648
-0.029641200923
0.098912903466
-0.120878331181
-0.108241152238
-0.062449807095
0.031463268138
-0.181798471077
0.081917125014
0.027287524826
0.083784564634
0.158560943793
0.015745146623
0.018652708599
0.004968013934
0.138068895732
0.059707194600
0.155209270717
-0.034706201473
0.063142740995
0.094570291586
0.089985556758
-0.046009933640
-0.064346679651
0.145009943830
-0.032461843524
-0.035863830482
-0.066971019388
-0.093982344941
-0.064291573316
0.115476946952
0.071393804081
-0.029502331702
0.172606297185
0.022025240847
-0.058199993584
0.082995607274
0.149243125909
0.013130595619
-0.059684042660
0.069433501794
0.056373428204
0.096626245772
-0.083236131396
-0.086386882468
0.105310182168
-0.039828399061
0.071979507230
-0.061461184706
-0.038500444041
0.046483189855
-0.021977605801
0.110437479795
0.083976785068
-0.091498090741
-0.014131605827
-0.086919861635
0.063612386324
-0.061476944900
-0.052185281959
0.059032485271
0.082134313891
-0.069512736285
-0.018738594083
-0.004261881199
-0.006008088957
-0.043896769542
-0.038486077091
0.000163294396
0.184421045679
0.056795589034
-0.038102460527
0.063823235530
0.078802218411
-0.039083669466
0.030362412884
-0.004656390784
-0.124670719230
-0.027116649044
0.052260219294
0.129145435728
-0.023373793552
0.023053093330
-0.047300035553
0.028731175490
0.169716881604
-0.008614050338
-0.039420758144
-0.000981867807
-0.022061687359
0.106870250925
0.072405092443
-0.059320927484
0.060047162928
-0.059582435439
-0.018809036560
-0.022728662971
-0.002332803571
0.013961339023
0.058709073390
-0.081154676094
-0.017102068473
-0.111464233484
0.076930310016
-0.004632548875
0.001549849043
-0.031602632796
0.019884930428
-0.017921972119
-0.050195675478
0.013259215207
0.030138337469
0.140616420518
-0.036870582967
-0.051549879351
-0.045937549485
-0.090269896612
0.070097683931
-0.042567650833
-0.058392929539
-0.056457650434
-0.064751968926
0.001869658778
0.007199025519
0.006235796909
-0.144546214735
-0.058805528342
0.025599420232
-0.005087689652
-0.082438095458
-0.000220919995
0.086520741079
0.091921245448
0.090814613874
-0.040140980041
0.022331870096
0.095635686679
0.087157953363
-0.074748306156
0.002907438438
-0.037410275354
-0.024304879526
0.047902966211
0.046452991819
-0.014606240833
0.043295179316
-0.021525508949
-0.044799981106
0.057806971599
0.008421200385
-0.018507677173
0.023088427483
0.066985200686
0.056807014399
-0.036362848914
0.081403403520
-0.079660020233
0.063849097210
0.003728651141
-0.001225683540
-0.019041569790
-0.005573612236
0.095944421430
-0.218992092642
-0.057597931921
0.118093860339
-0.106951085888
-0.034709351462
0.018638121130
0.097171102260
-0.007774473236
-0.047467011518
0.045646209070
-0.034178474172
0.088306946640
-0.016268801088
0.042742825059
0.021756403300
0.085041833989
0.144105727711
0.168630265982
0.053473313815
-0.142337186877
-0.046020615282
0.058480267195
-0.053458042588
-0.155887582532
-0.005739463459
-0.143436289687
-0.016941013243
-0.017938768415
0.054892320807
0.001609203507
0.108219971187
-0.081014466978
-0.099404970029
0.008543545124
-0.137589410612
-0.018262284155
0.160228238075
0.046671318460
0.049779264270
0.007254903255
0.089058488292
-0.138662518994
-0.090039656788
0.038632580728
0.008956725071
0.085650902431
-0.094387997136
0.108991965484
-0.005211381985
0.032600940905
-0.117327855761
0.039083043811
0.004856147533
-0.090757313596
0.081906903154
-0.086177881578
-0.062904706767
0.028416630686
0.053440397091
0.196398196200
-0.098136314756
0.078257881018
0.077278799664
0.032120235111
0.121030827180
-0.098344082506
0.013774259012
0.003894298442
-0.064069772038
0.073242837232
-0.107834462969
-0.081180615224
0.037792489078
-0.010733452718
0.022962980100
0.085456419013
-0.034880582793
0.004249520310
0.035849265936
0.050038888097
-0.034760081654
0.000929620477
-0.060288524922
-0.019409979800
0.033136258488
0.080814150156
0.121086388015
-0.094524904884
-0.005913359818
0.053378569657
0.203657228830
0.009121296748
0.031201964273
0.012014893977
-0.008031277014
-0.143212036690
0.052873621929
-0.045451832518
0.049541812213
-0.049062577381
-0.010684137635
0.055286608964
0.064669311264
-0.061758418999
-0.000527949616
-0.108813394246
0.114260174926
-0.014575251623
0.052781569386
-0.025293861578
0.144962995006
-0.033775650870
0.076967197540
-0.128633963702
-0.012118657835
0.099373596506
-0.061377113751
0.022262429754
-0.026919090660
-0.083413070232
0.049651333776
0.164289451109
-0.022100817686
-0.096599815482
0.001136299386
-0.042320293629
-0.012461826412
0.017269460311
0.068420018256
0.154618183542
-0.025500460668
-0.007166305418
0.050538434126
0.063252021155
-0.090949719322
0.026371232363
-0.043307457421
-0.021082655628
-0.021841642306
-0.055592867216
-0.089245817917
-0.025419161765
-0.022180809340
-0.092439534647
0.166994031199
-0.006582623559
-0.038591172426
-0.055765640879
-0.034478542277
0.000864978475
0.095633688142
-0.037273289705
0.060713817615
-0.011304466335
-0.038234287924
-0.003417934275
0.028309404369
0.134734740735
-0.030150818545
-0.124679320922
-0.190160810103
-0.144279492885
-0.144274949651
-0.025568621249
-0.099801685616
-0.101456706873
-0.082579453674
0.123739603050
0.085691251238
-0.217680394578
-0.131252098411
0.008128341969
0.107957888172
-0.043447114317
0.057979896459
0.073812859414
-0.079436919474
-0.084727771308
0.138626102056
0.055434609171
-0.096695665742
-0.007629019437
0.108629442320
0.076954265131
-0.098098055753
0.044804045723
0.039837565879
0.165021586754
0.045863224859
0.067974969722
-0.123987057122
0.003598130046
-0.134354160391
-0.089392869247
0.116763601644
-0.043062023749
-0.090477951886
0.104261585976
0.027974817309
0.047817822819
0.003842218128
0.067268687585
-0.003237837437
0.115932748860
-0.017634227839
-0.175323317804
-0.027674126707
-0.161164081221
0.018795242634
-0.008595831462
0.117352745094
-0.091397349746
0.057897514687
-0.008056245327
0.036820287402
0.028149607413
-0.001965749610
-0.039821666488
0.068286574833
0.030949091340
-0.085959646792
-0.040909546499
0.014247446131
0.023403085318
0.171237256007
-0.001839085137
-0.049501084456
-0.020972976293
-0.051796528088
-0.001966908420
-0.038490705810
-0.023680164270
-0.080637636999
-0.090181688045
0.046165211365
-0.093405316096
0.179138738251
0.083807695802
0.032194038830
-0.118722467098
0.029249821255
-0.042723243831
-0.141330357156
-0.010878837613
-0.128515650112
-0.072318273984
0.068567298413
0.028010699359
-0.017796706723
-0.017080565935
-0.077434689250
-0.068248628256
-0.107029144806
-0.164085399450
0.001150035452
-0.059539789390
0.014232230407
0.047788530746
0.130375362818
-0.099108475818
-0.046408324508
0.054731643860
-0.015177044686
-0.052505310617
-0.052160492296
-0.157292087148
-0.011178965781
0.063916610254
-0.010431859556
-0.083613687395
0.075280670062
-0.032860198246
-0.003573650009
0.040861572247
-0.050833637905
0.014898439971
0.072567673645
-0.012242562076
0.032028931609
-0.111280021132
-0.007537729275
0.124406150197
-0.068157246949
0.038283129510
-0.014546318467
0.026638318845
-0.117499553000
-0.105085261945
-0.133523409611
-0.076004185493
-0.078949432373
-0.008369569246
0.020091666157
0.077754554629
0.102705099204
0.001790032387
0.013764026890
0.133043544774
0.019517365314
-0.015623540292
0.043654125499
-0.054564721976
-0.061172605893
-0.192986828249
0.033240225172
0.014978166169
0.006809746975
-0.089523679161
0.092976968247
-0.045385508913
-0.133557848678
0.030271888003
-0.064535709274
-0.078161999433
-0.107753135549
0.006906393767
-0.065132507480
0.045113752531
0.048056747183
0.001065909825
-0.041447312130
0.025303477240
0.030579907994
-0.113658059046
0.007364116599
-0.062745987234
0.020140871304
0.025477277733
0.013729785011
0.094245814836
0.021521780598
0.082465292406
-0.038150224683
-0.060167068898
-0.088920779508
-0.071304020182
0.054302218793
-0.116315738270
0.011296335627
-0.088333942207
-0.070307317562
0.062876653482
0.078989359902
-0.082589917272
-0.090974306143
-0.022646967301
-0.089487496637
-0.037325009608
-0.044432347934
-0.193785195098
0.074077525614
-0.126129229478
-0.182058777836
0.034395794969
0.131118685241
0.093401787902
0.067313496852
0.030516790713
0.134936276565
-0.011963959948
0.027101053590
-0.041464621999
-0.069999108300
0.105702101719
-0.067680843112
-0.060587433702
-0.011452661959
0.045634566537
-0.015323606406
0.049450143477
0.078526509913
-0.017912779867
-0.018693702330
-0.030482462687
-0.038941211587
-0.115992669112
0.094625227896
-0.025111066716
0.010643100293
-0.016154152909
0.043068250073
0.081217076487
0.028411945487
-0.065810298689
0.024654885619
0.087869877510
0.066473984264
-0.043461449241
0.032905606684
0.037852277644
-0.071481123613
-0.069329286666
-0.023944668818
-0.029849039900
0.039498416669
-0.107609807350
-0.041672148316
0.054519827150
0.038165433133
0.061155143158
0.059152995161
-0.042457728395
0.011146430321
0.001408719975
0.227779319794
0.051226384267
-0.182948419279
-0.066576285452
-0.055585047692
-0.116880923940
-0.000890652534
0.005462852155
0.205502090188
-0.011135852484
0.040262887164
-0.005959433965
-0.037357392254
-0.107846506952
0.097182193836
0.075032956647
0.003387892615
-0.144668473556
-0.093440891544
-0.089175546845
-0.037326035837
0.074982869714
0.035421145122
-0.026709574778
-0.032897984539
0.156766602858
-0.025754356130
-0.116536953245
-0.037680910573
-0.018695870199
-0.032098901018
-0.028851795669
-0.001016553307
-0.008099658412
0.034796959256
-0.085657572504
-0.068334450719
-0.080806901170
0.068742264841
-0.051014218875
-0.192834453828
0.019949388241
-0.175347813710
0.146935999509
0.079065965128
0.028991564264
-0.161425190114
-0.099043632824
-0.125012692645
0.004312420660
0.015827515201
0.050814052855
0.158863270687
0.047036023145
-0.044596528631
-0.047639337308
-0.058721790673
-0.061631460861
0.241601857223
0.022367181054
0.034843458028
-0.039703099669
0.024854254648
0.107025075106
-0.032999297907
-0.039168504724
0.025671074715
-0.063972192822
0.061335611113
-0.098603083837
-0.165860086347
0.075701796778
0.200107129970
-0.147625884330
0.142468777037
-0.010956285885
-0.003877762535
-0.075833553398
-0.020143284179
0.088556448454
-0.009720140076
0.196827901341
-0.062552496895
-0.056262846552
-0.017258610304
0.098732928066
0.138129598777
0.142864258595
0.005078910419
0.114039147561
0.006771822034
-0.021853520421
0.060286037372
-0.010055727153
-0.055800488703
0.042813945742
-0.130607854759
-0.015127916916
0.018193737371
-0.051657287460
0.000871748776
-0.161885193633
0.105795603715
-0.029966124721
0.088599408024
-0.023531609745
0.023641457719
0.099627487527
0.120719990918
-0.044099927052
0.071603361418
-0.018803089025
0.094080546128
0.050768669601
-0.005636580590
-0.007696852776
-0.075770942659
-0.063449073735
-0.005579517671
-0.065581579570
0.086257793439
0.040837175432
0.038566570092
0.049309745383
-0.104847080545
-0.083959967399
0.210267412351
0.032606170346
-0.039753632639
-0.057842799012
0.068420957372
-0.062812363761
-0.200645853228
0.123736003477
-0.007008052183
-0.024242031768
0.156027316586
-0.073856836454
0.009726216342
-0.083783050183
0.030299715799
-0.054870660338
0.035853882031
-0.177819251184
0.075848680212
0.209736450294
0.053396646460
-0.009370446854
-0.013760396948
0.036577757845
0.062557326154
0.002210184757
0.027043244862
0.011704407539
0.066501411551
0.104167562621
0.045968583289
-0.030623786626
-0.093283376141
-0.149157829130
0.003652042731
0.041728232085
-0.100433018258
-0.042753082439
0.094764280563
0.144265820660
0.156480819366
-0.004702464647
-0.019250976966
0.139311716551
0.057153418321
-0.074986170083
0.077897269957
0.015086999860
-0.013401416524
-0.047487485124
0.051767444091
-0.001101720500
0.019134302893
-0.060921169987
0.142291781643
-0.016454528421
0.005011457648
-0.101133009632
0.002092589131
0.027721773007
-0.079960414622
0.010867904100
-0.026831705152
0.070257948764
0.044331475755
0.081328785880
-0.036107916830
-0.044301651925
0.021076501621
-0.165284731412
0.075609474959
0.124740131061
-0.132584534875
0.023133676287
0.030219895209
0.022527167883
-0.090792787460
0.086070765312
-0.077209727862
-0.014556391842
0.039178697050
-0.034017046719
0.054944904214
-0.073791920167
-0.003433690980
-0.025908357797
0.002908496645
-0.062664259188
0.025118250008
0.089119194640
-0.052123587836
-0.024514944758
-0.018088565777
0.108124061270
-0.013515883081
0.132401721707
-0.111981836019
-0.054786122293
0.080227252232
0.030286526467
-0.012165273264
-0.018297029579
-0.014537244430
0.148944614530
0.075533606807
-0.010253078421
0.099446574048
0.076646811120
0.011662397558
-0.101956550168
-0.081769791424
-0.174458016843
-0.068368742009
0.173986231386
-0.021289417265
-0.050721638556
0.051968514144
0.079395075964
-0.126056706595
-0.149552336148
-0.115557190348
0.073639861044
0.020654349066
-0.139572446187
0.011234055086
0.115479608504
0.064411847168
-0.042981950498
-0.101186191267
0.065878869786
0.029367185326
0.037411477663
-0.161890529720
-0.078710840977
0.073390762056
-0.030305000914
-0.113748152682
-0.077695629540
-0.059563908857
-0.142132716596
-0.129479197114
0.024254927774
-0.037491522010
0.084999707564
0.026232035122
0.191299808985
-0.086806140153
0.007475812965
-0.070023663338
0.057884833311
0.114457905806
0.127002396011
-0.121564711499
0.127350748962
-0.011595712047
0.006765634576
-0.041365627864
-0.033686891149
0.040182435273
-0.014306310777
0.016052613874
-0.036540311516
0.017425892940
0.087167449599
0.022955293018
0.184422420359
-0.147471202832
-0.011119580281
-0.028423482201
0.028544441279
-0.005442765254
0.016811150869
0.018646637524
0.012583322589
0.022219937341
0.041086595111
-0.052955946758
-0.049177978215
-0.163669892588
-0.059807678273
0.113679372450
-0.127243064574
-0.071797571250
-0.107769634794
0.198584862452
-0.025626680904
-0.029607385437
-0.111445835316
-0.055775001536
0.050635526494
0.125438795603
0.059282733050
-0.021619034076
-0.019534814382
0.057269713911
-0.012745436839
-0.019906534474
-0.013763042412
0.022806593788
0.061310831452
0.145842677054
-0.126532798869
-0.017016204277
-0.055540618956
0.005044037984
-0.002182853397
-0.010434642928
0.089447701994
-0.009268883614
0.033731386653
-0.047564193865
0.022523557621
-0.054330999593
0.036057193119
0.088919214564
0.019155988740
-0.186886169834
0.143609319707
-0.007623017578
-0.002052836106
0.042691198194
-0.001015983460
-0.079681608906
-0.028028444028
-0.032889002152
0.129894653309
0.093487840409
-0.082234003571
0.033542575552
0.012208586327
0.111305778656
-0.062327363081
-0.008131405199
-0.138626729102
0.002345595809
-0.054704745652
-0.008752204564
-0.080546686519
0.007587144335
-0.102289271170
0.139069305852
0.042830737983
-0.098050247890
-0.039658170653
-0.022256843015
0.018920639194
0.049761877082
0.084914718504
0.118909475945
-0.009436421432
0.087352975185
0.136220805352
-0.121614652783
0.017382042493
0.020334769803
-0.025736226849
0.061329324572
-0.011236737939
0.073011453733
-0.047245331104
0.083319690534
0.066348976931
0.054786585482
-0.023997707924
-0.028162088827
-0.044845341616
-0.022940762778
-0.053994167654
-0.007518330496
0.045294719846
0.075576836282
0.081949890703
-0.045519152372
-0.145247040240
-0.044229555806
0.091121501516
0.094038326598
0.083672458952
0.037829362375
0.013214016874
-0.070728413014
0.035041545929
0.077222844242
0.016953677688
0.073806761129
0.111693061569
-0.006334720086
-0.021329214947
-0.002359225860
0.101984288583
-0.159279408699
0.032724815808
0.035544510977
-0.082374131896
0.042598929824
0.063890338209
0.105789052453
0.034792334797
0.119907242455
-0.055656840549
0.014329190526
0.030104012569
0.050138601931
-0.047681719384
0.046706012118
0.105418510689
0.110407150381
-0.089789423037
-0.038905030241
0.002649722045
-0.062832461034
-0.034048803888
-0.043087902619
0.019785273483
-0.029930832179
-0.015118984485
-0.029531854505
-0.053898112000
0.045019198618
-0.011203589694
-0.004737382229
-0.106491689312
0.021444404476
0.037841588881
-0.135557674568
0.029195461001
0.162998502673
-0.018151727970
0.054456700243
0.032861024966
0.151091578847
0.048885162768
-0.027889468230
0.119664829880
0.053079311804
0.019954313521
-0.010340351309
0.057243370797
-0.071441745252
0.064434327714
-0.073190242802
0.083633717387
0.000222593426
0.015817573470
0.210919509902
0.053537310322
0.106281819488
0.049077335653
-0.112008570093
-0.008739523260
-0.050795166396
-0.105483431254
0.055946202024
-0.078344226370
0.050922273341
-0.080147429618
0.038626771012
0.006099229307
0.038307367895
0.043497158332
0.017820037336
0.080137416334
-0.017897116202
0.036877850056
0.029243092664
-0.052026700948
0.038583498950
0.078003381704
-0.094913444907
-0.020672737282
0.120935344777
0.157911101266
-0.048612936467
0.068792018246
-0.109803203983
0.023029051931
0.119706162878
0.005592758956
0.101070178909
-0.003508389174
-0.080998600922
-0.023863029046
-0.100101650558
0.066589266805
0.026153635187
0.023017443814
0.085886851586
0.065177807647
-0.077086911163
-0.085845356417
-0.034133801514
-0.008300797172
-0.098316089209
-0.035206437692
-0.110271403261
-0.002895061007
0.045841053357
-0.022127754411
-0.117898167452
0.096819542180
0.010558108928
0.091348581457
0.046851158455
-0.022612870346
0.057602400172
0.002295536578
0.046891917199
0.022014238364
-0.072731772837
0.090638043385
-0.033576552920
-0.046132314988
0.081691881012
-0.054429266301
-0.020044542333
-0.062907500986
-0.043014672337
0.073632167530
0.079018512764
0.053324533808
0.028119385028
-0.034868841459
-0.014226136237
0.010172943110
0.102460613648
0.024531532999
0.010728968302
-0.035201673067
-0.014889378158
0.091946495776
0.075471944162
-0.005616106720
-0.043211681546
0.003681700105
-0.076075087594
0.007546960587
0.033087617848
0.030420937691
0.064573908564
0.046742826841
-0.100852265448
-0.046701913367
-0.013871089739
0.060073930459
0.008481018229
-0.041509577071
0.054284535110
-0.084316714174
-0.072936977935
-0.120157880543
-0.111696712675
-0.028410275385
-0.078400797830
0.047045331516
-0.069883153892
-0.030764647837
0.087540905900
0.036655137001
0.025423568913
-0.019373171292
-0.015981466709
0.062930140940
-0.082217609863
0.047781818724
0.159188598771
0.036664883396
0.046067303960
-0.075539548337
0.081793835923
-0.222142657992
0.164932868166
-0.163783575324
-0.053517400969
-0.086580719137
0.110183862815
-0.089405225635
0.062518302593
-0.088028954510
0.047263448824
0.006807992869
-0.138821114584
0.088292297606
-0.082452810221
0.073497387446
-0.015288804002
0.005224166193
-0.113564213823
-0.011604449270
0.137277048926
-0.002922219619
-0.021994160657
0.014308724676
0.014680385358
-0.072884413231
0.128600634506
-0.003111339103
-0.117890364650
0.005414464940
-0.015183540233
-0.021627790036
-0.034808769192
-0.117774397742
-0.015332518370
0.088414191290
-0.128643925606
-0.000298214976
-0.016931326866
0.086073367634
0.072256560368
0.046196557421
0.080999791994
-0.131434829756
-0.008358294325
0.096009153186
0.046896315000
0.017258996260
0.119043942566
-0.020406624560
0.028489972123
-0.101411632333
0.029188629540
-0.026177694099
0.088696011862
0.021768483072
0.062958979142
-0.031976620104
0.038381945627
0.061841160314
-0.041986461621
-0.142618919564
0.082025463009
0.067061645935
0.153778125342
0.045142084321
-0.036663445765
0.062429279594
-0.009422670805
-0.017627621323
0.023475390865
-0.070998250450
0.050736371667
0.029761022786
-0.091165786309
0.046082443732
-0.121132525012
-0.094023104423
-0.152485309259
-0.020324270028
-0.070588024334
-0.117379788969
-0.025107320975
0.054435244989
0.027017873104
0.093728389178
-0.060161503139
0.042712359642
0.056330067015
0.072588859699
0.009556514610
-0.024594961221
-0.045583383164
-0.059274215651
0.188116966296
0.050480302639
0.017277334060
-0.032264069541
0.028995506668
0.103891395411
0.111933363515
0.056966275584
0.069683378679
-0.091694666553
-0.037207262291
0.068625013374
-0.060140440420
0.125233784574
0.014224479976
-0.075457015117
-0.002918294002
0.023222286122
0.114161101187
-0.030068853849
0.002702943036
-0.111811678921
-0.070159951531
-0.071384246822
0.051490484568
0.091669074036
-0.106381423972
-0.016346761988
0.146892624611
-0.226484407915
-0.040675536354
-0.017585672674
0.012588614639
0.018481550613
-0.123636835689
0.018396409721
0.019089166299
-0.013229287923
-0.000099664329
0.061403547823
-0.033341903561
0.140054007688
-0.026737018479
-0.140511266881
0.067933571342
-0.032529327266
0.006641634149
-0.052890728926
-0.027231381199
-0.089366121954
-0.026378066285
0.063154672571
-0.001314655910
-0.130401812141
-0.002723695291
0.188897540193
0.025783037510
0.007527089462
0.013303720846
0.087948009605
-0.083379443236
0.060847141116
0.083605319452
-0.118572681376
0.138899997420
-0.058958934234
-0.023020783134
-0.034403781242
0.120380922942
0.004879070651
0.092775976675
0.005937557770
0.119085057415
0.015727100053
-0.020991836597
0.031127025386
-0.004531563429
0.002141866738
-0.118611630173
0.031924060484
0.076712783551
0.145782375965
0.116291848244
0.094952870223
0.156598294186
0.003317951159
-0.061034135767
-0.098611506121
-0.056296200925
-0.050153579883
-0.136441873015
0.071671520278
-0.073672042650
0.080474733029
-0.056195159120
0.004129446819
-0.004856812691
0.046592914119
0.011549504406
0.026007016118
0.155798408065
0.000269887176
0.033407799756
0.100690667706
-0.040433782338
-0.102720539516
-0.009041650291
0.035614534914
0.110162583883
0.056188518667
-0.023649751284
-0.113043235316
-0.115669682473
0.084762555212
-0.029823627013
-0.192959638922
-0.112317970996
-0.043532673111
-0.004797739892
-0.011620067743
0.065756157110
0.116995504243
-0.036355409929
0.088497252891
-0.030496014049
0.022824638152
-0.050540914955
-0.005491378431
-0.014656893664
0.009876033604
0.004638629195
0.065520976488
-0.155650872361
-0.053913430834
0.065395438189
0.113470244155
-0.082781467167
-0.054780367393
0.060561953403
-0.019401609780
-0.123448439348
-0.027141447663
-0.040130050972
-0.096681302060
-0.012798396978
0.045292287913
-0.104784273789
0.087744684607
-0.100548596328
-0.007884096659
-0.031903545367
-0.062519283558
-0.082969403878
-0.020146596354
0.035501646022
0.048028063296
0.048716274272
0.041067980836
-0.010107521531
-0.002258024571
0.036303635985
-0.013257862657
0.036124039342
0.138358673563
-0.044647312528
-0.029812772707
-0.001674514521
-0.134857080126
-0.060129800487
-0.092800311354
-0.072572398859
-0.029708195865
0.069307595435
0.014014252029
-0.045853095468
-0.079508270595
0.007438623586
-0.053547976417
-0.097517727212
0.002439346485
-0.023590411272
0.104758762248
0.034947359046
-0.066825606321
0.078172787961
0.037660165658
-0.030866729047
-0.066732323143
0.074769563544
-0.078949945071
0.069651805080
-0.081294762228
-0.001947523311
-0.059470348652
-0.102376298234
-0.064699111732
-0.024302575257
0.011313129995
-0.001533930527
0.068860807881
0.123275690300
0.121455786928
-0.002455506446
-0.118992269777
-0.019744429768
0.035963124347
0.063938436989
-0.037604971953
-0.085593211568
-0.074455324613
-0.004349175229
0.190678189000
0.076555572281
0.062745802961
-0.109393468059
-0.017347695384
0.092462767427
0.075127391610
-0.023819249819
-0.032596315788
-0.011029028351
-0.002096889831
0.029944132303
0.042827435712
-0.024699185248
0.047510879444
0.056334896348
-0.071393148607
0.032743497084
0.164462072888
-0.051357894156
-0.018329409841
0.030683094038
0.232952078718
-0.025563987940
-0.105550516974
-0.030895793139
0.120788833844
0.061777647806
0.011612930815
-0.002682788587
-0.065718714819
-0.049965450299
0.027031231423
-0.056632399548
-0.006631445524
-0.047412251163
-0.208784394702
0.051051801746
0.003752849331
-0.018324728273
-0.099436888625
-0.073131095165
-0.133305281581
-0.053738225522
0.035997299133
-0.152029932588
-0.063731448233
0.118448098374
-0.179119662377
0.019318430791
-0.181548342363
0.005086288079
0.082057452983
-0.052728151070
0.044840287411
0.003087122516
0.072274433580
0.104870902832
0.008076127885
-0.084443500396
-0.050613800139
-0.094913343076
-0.127177554108
0.065004658894
0.045685807801
0.007801739889
0.015197885801
0.047583232572
0.004982541526
-0.068148778568
0.061983417945
-0.029251963166
0.105502264747
0.004279899170
-0.076732172931
0.083904593731
-0.042798527166
-0.083996026727
-0.003086966035
0.012623093206
0.022657677863
0.089571550140
-0.021059370442
-0.052271003726
-0.086861084474
0.035389664818
-0.129681283126
-0.108520667301
0.044178330677
-0.026182880811
0.027656916001
0.017630133433
0.072326795449
-0.086485917820
-0.019887555269
-0.054676500715
0.035487224771
-0.022248144502
0.006461485044
-0.094794982907
-0.043708290915
-0.106436849798
0.101287241831
0.115392775175
-0.047233712892
0.122462083158
0.089104760143
0.004837695723
0.007995973915
-0.111476205209
0.060475698743
-0.045472661737
0.000874262001
-0.045690905359
-0.024535938706
0.076317154136
0.090392068933
-0.050414215958
0.024757152778
-0.092002654144
0.044202992849
0.019618728913
0.037956570941
-0.051917212664
-0.006504641835
0.001221554586
-0.008539894734
-0.070094393061
0.055684439198
-0.014401045334
-0.001301184889
0.089088249062
0.046853396064
-0.099922368632
0.007527424288
-0.130519756088
0.005726833165
-0.014276668003
0.160325280708
-0.064383383951
0.056390975457
-0.203558272653
-0.052393804579
0.067317058462
0.049499298262
-0.060631174556
0.000414912210
-0.014375273376
0.022176578262
-0.097863447011
0.020313110735
-0.040437851734
0.059292135821
0.080849807038
-0.037382419619
-0.110625817593
-0.117548042712
0.055987411284
0.006622941270
-0.050694312800
-0.046163371015
-0.019510411979
0.016202356724
-0.070887612435
-0.020521767273
-0.002534364820
-0.041592328202
-0.010852362819
0.019235820733
0.147520126709
-0.084247320957
0.092058797469
0.032324318161
-0.009640367046
-0.015356685673
0.049427988987
0.029125904733
0.071234256442
0.001468436408
-0.134955694699
-0.084443860044
0.007080851566
0.145771265998
-0.082665801201
0.046738951518
0.087799537443
-0.059742022107
0.013497355813
0.040152410903
0.004658773650
0.078787032728
-0.038137136072
-0.049444072834
-0.002274631575
0.057538490555
0.011966417947
-0.092777425591
-0.041564699863
-0.179739919269
-0.020775520737
-0.048725587798
0.018151471820
-0.035025348544
0.033254678587
-0.059554430435
-0.024329857045
-0.024418487233
-0.049527780758
-0.065602112783
0.007483102056
-0.018445033926
0.064466535100
-0.083090974017
-0.028859679134
0.049541457024
0.027866765467
0.103339767120
-0.127810127176
-0.080990036320
-0.012052061254
-0.057366970171
-0.034257578122
-0.077350834064
-0.000926937331
0.080060522090
0.066288429527
0.013597336037
-0.132260792731
0.169290689736
-0.009912198892
0.001118245284
0.074666971671
-0.063268723662
-0.040176444397
0.096465675371
-0.064953346308
-0.001131304400
-0.032878334041
-0.000344970445
0.022083240111
-0.227345769436
0.072623976303
-0.038967100057
0.002464579478
0.055553813932
-0.071456929973
0.003380270686
-0.059151553207
0.012052527560
0.042141727264
-0.007246523433
0.148453662451
-0.059409221844
-0.056786384166
0.130908116990
0.040851171749
-0.162939823051
-0.065001390482
-0.027752309213
0.125352701063
-0.086304516881
-0.085781182170
0.136561247303
-0.004227084569
0.074856133616
-0.041814334313
0.005990488408
0.224293673052
0.039092158418
0.003139360648
0.107347036067
-0.196744105629
0.048144246302
0.126909582794
-0.026522987463
0.044928106676
0.023197290972
0.075334545850
-0.081353341138
0.074545231032
0.165797449278
0.030204942294
-0.035348858857
0.136062354334
0.003967360122
0.009418078927
0.063115979385
-0.059433003198
0.001684513313
0.092260763226
0.098706781545
0.010629196299
-0.029342105245
-0.130936999573
0.063678128045
-0.004702085433
0.037403602232
0.056589768484
0.103522174543
-0.160965714186
-0.075524421023
0.011129755520
0.101532183842
-0.127650127533
-0.002697158143
0.037357591526
-0.169364757333
0.046323541255
-0.010246502262
-0.027115725392
0.112921314502
0.163319009903
-0.094251390730
-0.071100080633
0.031691221020
-0.033448398461
-0.007577553173
0.007715567009
-0.069583860187
0.154085822966
0.026166643548
-0.048621503214
0.033555589760
0.045195359859
-0.055077330937
0.161038136806
0.018691137758
0.161078271024
0.054127104886
0.139973708189
-0.077988407298
-0.047179658806
0.029249348812
0.024498563271
0.044811866854
-0.085989895386
-0.001698461236
0.109682945905
0.038594224030
-0.033488237389
0.017447677243
0.207966664340
0.084093478750
0.035015664982
-0.019060939702
0.013677266296
-0.048304729634
0.072638999861
-0.052722886901
-0.002455079685
0.067569143456
0.148501222429
0.075186592671
-0.008483857085
0.082450892507
0.000743963640
-0.039440232714
-0.023920078960
0.033689758308
0.066735620829
0.040568384597
0.069059008301
0.027700103233
0.062593623591
-0.079628506672
0.055972116969
-0.073530041706
0.143548246634
-0.004694792125
-0.133660483080
0.016517218115
0.018339087856
0.050924311412
-0.100427446785
-0.107047603387
-0.001731919031
0.061798748277
0.053600271757
0.122399108676
-0.048471156414
0.022508393664
0.141862966709
-0.094214597779
-0.142850777858
0.146361360901
-0.001826692711
-0.214303960459
0.029365661554
0.083914571444
0.000480992841
-0.017889139024
-0.093240934900
-0.084595599211
-0.024146621018
0.031076756075
0.080641438033
-0.092013152851
-0.025245725780
-0.018442821620
-0.019934878994
-0.040649565654
-0.027402935596
0.011823361213
-0.001472007881
-0.015923163197
-0.039662320493
-0.014010660115
-0.040548249942
-0.008356398492
-0.121304326959
0.018652247467
-0.047916320647
0.058224860830
-0.101912828919
0.050898721883
0.050523264290
0.015428980383
-0.067444584358
0.074211526064
0.038978662062
0.026775095587
0.007814351431
0.073665418846
0.023862897135
-0.042988993229
0.165557704151
-0.104268487035
-0.010492617049
0.042562589485
-0.015649013788
-0.084623782013
-0.002167495957
-0.052273575997
0.076144055971
0.061823035899
-0.033560663382
0.011193005497
0.074782462502
-0.067765829786
-0.115764516466
0.037929645717
-0.086344281526
-0.064340651442
-0.004595100031
-0.002126448384
0.044765982994
0.036591220458
0.010982191368
-0.048344424454
0.138986792409
0.138944500348
-0.024459934293
0.029173701319
-0.014841836759
-0.045847946939
-0.007962168193
-0.023506172009
-0.078342320235
-0.054522545827
-0.152230747312
0.032454927698
0.061130425331
-0.015916864209
-0.006494147471
0.022268743574
-0.111210095014
0.106458540384
-0.029498222039
-0.036967030812
-0.026089218100
0.031729167350
0.118029482087
-0.063211267996
-0.045990993947
0.020563417187
-0.013522921384
0.011538402581
0.041173647904
-0.146350116290
-0.040915806819
-0.112314098508
-0.001234767974
0.041534713722
0.028752499317
0.063019481614
-0.062745087112
-0.101168688526
0.042329885153
-0.004599719218
0.059415661744
0.118066176083
-0.065786754747
0.020321785250
0.009371289851
-0.056458305761
0.028137530446
0.088751484969
0.082285971624
-0.065249786827
0.086638884099
-0.043218163951
-0.045864915378
0.004715576210
0.088193872879
-0.021151585498
-0.115440144162
-0.006201546841
-0.027782484165
-0.066482557003
0.029344502903
0.151169111856
-0.052295458470
-0.092010448928
0.187723501923
-0.045214369740
0.089507794975
-0.026224448563
-0.017910400592
-0.001406813274
0.107911690141
0.078021196925
-0.135159558660
-0.084611367804
-0.088171934839
0.054546551320
-0.061212884650
-0.039982059021
0.073795081935
-0.140127487817
-0.105193547135
0.018405707392
-0.114750377774
0.123066406177
0.009918498722
-0.072922666054
0.014667991663
0.107044662041
-0.069161250530
-0.063487534270
-0.185424854916
0.078430287390
-0.106483744600
-0.050658171956
-0.037850349814
0.052655343542
0.063216711432
0.057536666385
0.001195957094
-0.057369505405
-0.054275587925
0.077538669899
-0.018979955052
0.083940794531
0.191864806796
-0.075351769912
0.049017201204
-0.065695990151
-0.111821620832
0.011308886845
0.009380056233
0.017619922251
-0.004269721791
-0.046853699907
0.098599820627
0.019129278141
-0.065717480075
0.111033891271
0.067814291074
0.020111094426
0.132458368903
-0.007744609677
0.043216974370
-0.005022181578
0.027695898072
0.011363983693
0.086911035845
-0.057913507753
0.028554720659
-0.004618655968
-0.040382474804
-0.172366930647
0.054822018557
-0.017139381282
-0.081704414586
-0.047766488876
0.137224266588
-0.111445077540
-0.075865728027
0.001637477635
0.044029353501
-0.089263407317
-0.126585890840
-0.110941521982
0.018703840919
0.065696167301
-0.118487619543
-0.015610158542
0.022156668744
0.020872663059
-0.021470676565
-0.049139987798
0.011441056732
-0.061000118092
0.015162391983
-0.056364177002
0.033911271330
0.039589930683
0.180270828388
-0.047884359390
0.072521295622
0.031011124014
0.032251962789
0.079532518975
-0.149871677397
-0.162855936071
-0.197712481902
0.113630404529
0.006631791485
0.176020121547
-0.001353593687
0.085349606326
-0.007592885133
0.016208363594
0.078923018975
0.041282586396
0.074233368166
0.063236007434
-0.150859820457
-0.017434290778
0.139659490454
0.108352960540
0.048315116021
-0.023781189235
0.060270751829
0.000416119962
0.074334274022
-0.038797888673
-0.015375840710
0.007294735041
0.022803211118
0.065156637061
-0.031650935401
0.024877203728
0.066259332926
0.158740718682
-0.040107299175
0.063556925892
-0.045405853519
0.072457630859
0.032815001577
-0.088613868281
0.012794626377
0.067553077753
-0.139672211786
0.062060570287
-0.013433144454
-0.041216686727
-0.056081271859
0.066812238816
0.057521305941
-0.110860503717
-0.001276668379
0.013741888524
0.004157589839
-0.134504069277
-0.097577865234
0.048301537647
-0.105570994438
0.016940801688
0.113752122238
-0.040875329173
0.057791377518
0.081085907584
0.018818531126
0.053135798086
0.073591976682
-0.018282783103
-0.039316814920
-0.131160589334
-0.138932919045
-0.037753510378
-0.086932560024
-0.054716577637
-0.047433817411
-0.022124460178
0.007249227038
-0.141821395964
0.053549831621
-0.050789833354
0.055293507061
-0.135257572462
-0.100950519020
0.077123712756
0.025222940872
0.070530005660
0.101506259992
0.045791779533
-0.063049930032
0.000953960233
0.051867117387
0.000360572964
-0.041398343944
0.020146856309
-0.017642170156
0.045758937852
-0.087092679741
-0.047997106988
-0.034424417762
0.075925749475
-0.060745381984
-0.056548066755
-0.006063984442
-0.015999082954
0.079497762739
-0.003700037917
0.028072590732
-0.067475100949
0.049781943737
0.017954790828
-0.089061887469
0.020957930490
-0.034183168359
-0.030114123299
0.006351071769
0.122976644361
0.088072840426
0.172422852374
0.057431682786
-0.127699487632
-0.087056426627
-0.023961167636
-0.003199690895
0.058862508494
-0.080423451258
-0.119855146736
-0.014129722940
0.039971070967
-0.000660016296
0.163784391702
0.029856708932
0.037324053280
-0.005661821108
-0.043797911123
-0.137084094448
0.027294366904
-0.059563104293
-0.025322087306
0.144354541757
-0.027678111646
0.010826294579
0.062596308571
-0.039808382619
-0.107147845842
-0.031419429394
0.028247099434
0.135278618158
-0.003381020035
0.041996142741
0.102097319672
-0.037412077042
0.065293117913
-0.036532628928
-0.058340967553
0.047065783763
0.004137636988
-0.012513881082
0.024577326457
-0.014786833812
-0.066238923312
0.029072718303
0.065056494884
0.123860774568
-0.004390106889
0.023664713931
0.016895555398
-0.173127410232
0.038265410994
-0.007375810725
-0.001697180018
0.144876120832
-0.027261203822
-0.132641529335
-0.139053127121
-0.077341185530
-0.034468261107
0.103561711917
-0.031542699192
-0.105028409397
0.147506432594
0.057763128744
-0.017165663091
0.050076108113
-0.112353528456
0.108919696249
-0.213503539061
0.007202750113
0.045656860024
-0.046750621867
0.077716859603
-0.071083738036
0.030828028126
-0.044609198895
-0.016780581745
0.107287245940
0.042498285462
0.046238837295
-0.010242479051
-0.015720054145
-0.067606225847
0.001944121192
0.021139614689
-0.088377058223
0.090161539273
0.015665933382
0.115621356872
0.089925223852
0.076997133779
0.090641154858
-0.102738749668
-0.046189705274
0.058591495510
-0.061314294668
0.041811850368
0.080467385513
-0.054547729297
-0.015497844899
-0.027802426874
-0.024937132929
-0.073917147437
-0.092018088096
0.089562627248
0.073043831558
0.116830065204
0.036094099050
0.018134874655
0.028394046943
0.008411866085
-0.189306802443
0.037076949512
-0.061529192688
-0.152491631147
0.111811550641
0.068086270911
-0.132118114065
-0.009455747641
0.061135908627
-0.076329123559
0.041041316718
0.106039942419
0.032545575987
0.215680137235
0.129297131759
0.080174558570
-0.035432038481
-0.096133749044
-0.037263762158
0.071264056606
0.016241374364
-0.115887807836
-0.092123644400
-0.009462548589
0.092314664060
-0.014332925806
-0.070468783800
-0.074098415764
0.064342582973
0.034273416825
-0.055702603057
-0.150222906072
0.133610317878
0.054394403354
0.059296847071
0.021845645120
0.069823858006
-0.154446925422
0.137111814832
-0.114988506955
0.074513365725
0.002160332683
0.137946236742
0.010715352434
-0.027774622846
0.051062076544
-0.028790848690
-0.062875951433
0.032879931704
0.060481175739
-0.111780282740
-0.079589419940
0.058168780280
-0.125854209229
-0.012295815390
0.002880736596
0.097859381557
0.068213721280
-0.037607534836
0.028270915181
-0.028994213203
-0.008949103361
0.060625700469
-0.066801772987
-0.109450355967
-0.029415584382
0.053664143358
-0.032815017919
-0.056866473358
-0.035701000780
0.132686538505
0.108930879872
-0.068733046822
-0.003634046851
0.111846026797
-0.014254975832
0.025478649017
0.052570365303
-0.087979365569
0.023798729710
0.046927840137
-0.002549346350
0.093142264267
-0.057571944497
0.006576232256
-0.108969578584
0.083202547281
0.007927747514
0.053756182095
-0.025368336553
0.041388595018
0.044045182991
0.002241186391
-0.017548966084
0.029150079680
-0.034676934916
-0.070434215669
0.008070354189
-0.216653868827
-0.042128873934
-0.201508552143
0.049614493602
-0.080712356709
0.009385326261
-0.086653070472
-0.019590750389
0.207479806561
0.022167667151
0.189465760193
0.032793500427
-0.047614426239
0.172722757019
0.081685326067
0.105779847424
-0.141855906977
0.021993244873
-0.049868407788
0.165317904995
-0.036737893586
-0.099484678209
0.004313606023
0.052147567849
-0.038338266327
0.068283392171
0.041184602261
-0.034048130437
-0.095996795150
0.027976813825
0.177048700213
-0.014121012435
0.054196553855
0.063068740680
-0.102454264641
-0.022111961706
-0.009224916697
-0.092808446709
0.089798317800
0.002979751213
0.083461739068
0.068854812849
0.062575861599
0.012321168871
0.084065094733
0.058637831210
-0.084834995539
-0.006494447054
0.095390185839
0.052245488486
0.023655820396
-0.108794477115
0.017356037758
0.071477319168
-0.012476448399
0.027132013652
0.078515742436
0.072707570668
0.017105361750
-0.008834095768
0.006493794057
-0.094634728116
0.061570522763
0.017891894394
-0.176748189216
-0.018903821921
-0.098787948950
-0.036274353161
-0.047329985781
0.135023858273
0.122216755157
0.164028091238
-0.079457334468
0.078425297308
0.084883818143
0.064165706039
0.135666743123
0.039989787255
-0.011202508672
0.032572770153
0.036931464728
0.075185105097
0.071199463933
-0.034040344326
0.011881722587
-0.020307301729
-0.063838903803
-0.159450486232
-0.033860303904
0.025264164239
-0.093865990715
-0.042847222921
0.107473553163
-0.059009870305
-0.013927471418
0.001118187279
0.074323020707
-0.015765284088
0.056187221548
-0.092602480738
-0.043087625550
-0.049450969126
0.052344520577
-0.061357498015
-0.034181539044
-0.034483305116
0.021186342845
-0.110940206834
0.083320235459
-0.081576069392
0.072473075127
-0.011346147079
-0.088746176704
-0.085031723672
0.047357338931
0.027917428004
-0.145483669598
0.030522092353
-0.072402428250
-0.132809657520
0.065594451413
-0.099117812699
-0.025517385504
-0.114711104731
0.172056801371
-0.015955165906
-0.033788548385
0.004739864450
-0.072963954160
-0.083105520373
-0.041240379183
0.090546587606
-0.057982556931
0.040449031225
-0.022624309935
-0.006859084249
0.038643353804
-0.164399506891
0.001762847520
-0.018531577750
-0.040187056412
-0.088078596883
0.030839992833
-0.023444823378
0.066531760863
-0.067659021708
0.056363165161
-0.025439635938
0.040004101987
0.037926400231
0.064467188375
0.038609801233
-0.122290947842
0.015417417136
-0.044208795632
0.053954747917
0.073625229640
-0.039452523211
-0.037347990463
0.032074494841
0.093925694875
0.000058232728
-0.025879963110
-0.007347855734
0.041595887769
0.102642367122
-0.148908406923
0.025954433821
-0.088105142518
0.082470124280
-0.065581590637
0.101839268143
-0.060442829640
0.003344351305
0.137761148218
-0.056438116845
-0.060850470356
0.175185096654
-0.124850225761
0.048787803323
0.035958539173
0.058196306690
-0.005503220599
0.077940674189
-0.061838282830
0.037786245055
-0.047814040296
-0.041118742814
-0.047066144594
-0.057592379621
-0.000764689165
-0.145052628076
-0.084394656904
0.015806626298
-0.033175949443
-0.004839636004
0.006119275636
-0.046551763445
-0.017549895647
-0.101887673186
-0.015352837576
0.061788919244
-0.014297937805
0.103634482401
-0.099432754905
0.090971780275
-0.061368288017
0.137530561715
0.003852930192
-0.034949613301
-0.044276669212
0.046690486863
-0.069198255080
0.107266612356
-0.028286420436
0.102616573676
-0.081569073901
-0.008954507701
-0.189557306063
-0.135430873105
-0.095583881691
0.052712274228
-0.047846192692
0.081934021817
-0.033442855243
0.031071380999
0.149531799638
0.087799405362
0.038447477961
-0.071062258284
0.065748455509
-0.097914712176
0.108786277887
0.062241587886
0.058655346629
0.098735045965
-0.171192236903
-0.009685503729
0.040921933916
0.072399138952
0.082296557754
-0.181568469683
0.216854437826
-0.058310809113
-0.006954363383
-0.035307567746
-0.189634237586
0.052224591646
0.111703197504
0.023969497897
-0.018288814064
0.023337138892
-0.036110538632
-0.095497715943
-0.033547772064
0.079162051772
0.009956425720
-0.013532436282
0.019565284009
0.090299212701
-0.059213352601
0.052952993232
-0.033593446086
-0.009392323486
0.000995002001
0.096821749445
0.043192732580
0.000199157715
0.039031597798
0.069458647569
-0.081508299114
0.082478587595
0.043481956984
-0.056238598710
0.015435359483
0.075144583499
-0.006798326875
0.023173561251
-0.116794584643
0.008667592285
0.098542753101
-0.057403190418
-0.076812442499
-0.180613928262
0.065598501928
-0.158676398275
0.042246806723
0.119806597963
-0.053141077873
-0.102053977225
0.020020066025
-0.147105711221
-0.005847394329
0.104569425827
-0.030031543220
-0.013518964659
-0.025798155853
0.031628095581
-0.101233345009
0.001869168641
-0.077101530741
0.006818061964
0.022362577327
0.056042251154
0.006649015859
-0.092804250716
-0.011756659176
0.064278130308
-0.007255401182
0.055807989797
0.071197961795
0.085009981660
-0.049603984765
-0.120730194018
0.025643417015
0.114221391817
-0.022910282984
0.013277886077
-0.014450947044
0.015450063520
0.030573793396
-0.060488375121
-0.079043214503
-0.015163244416
-0.037319067912
0.036914578820
0.169522379239
-0.051566027053
-0.078325651266
0.053010934925
0.121474314636
-0.007558522306
0.015592845316
-0.147116191548
0.058510837281
-0.049534852128
0.092523922033
0.129015029431
0.109607652628
0.148894797789
0.037464888893
-0.114602404708
-0.040460036263
-0.035269086415
0.061419030977
0.004305925538
-0.000318912272
-0.074355745821
0.004215571720
-0.099395646247
0.097772052465
-0.087137934459
-0.047297030379
0.030026028461
-0.017118443924
-0.063609111543
0.035835533818
0.111689915907
0.042141494453
-0.034209585127
-0.115953521289
-0.135487938373
-0.007330791459
0.067124434574
0.002749621555
0.070267996403
0.007471843117
0.033159670648
-0.019143012853
-0.032913517248
0.054973694749
0.178282103999
0.053836351399
0.019946232911
0.040004319631
-0.031744836506
0.005678830327
0.023997696688
0.037500533133
-0.014682902776
0.022160918656
0.098841879249
-0.003439895404
-0.072465515528
0.112574224006
-0.052251502416
0.081325207783
-0.026096503938
0.073505529750
0.038709864256
0.054116606538
0.067626372534
0.079278057575
-0.041123000492
-0.164994981882
0.005095623114
0.128642451125
-0.017046431108
0.123184130473
-0.010259937532
-0.054843377996
-0.087127991234
-0.013004004633
-0.113729674124
0.106352901170
-0.051981693126
-0.113503896318
-0.103441438347
-0.047678996233
0.068007441608
0.064903767081
0.011392548343
-0.042597269428
-0.021593130753
-0.013558255369
0.138282115017
-0.102658325257
0.000650183448
0.187740257491
0.095246435097
0.004313134230
0.085431198868
0.082598170688
0.011761790257
-0.161418423217
-0.039558714942
-0.056191468522
0.159824889703
-0.043502526712
-0.071907694484
0.060660501607
-0.020406855046
0.028704666259
-0.036790574602
0.066775647478
-0.002559733562
0.154421612527
-0.054134956272
-0.048693161002
0.002738401560
0.053635253341
0.012561578622
-0.056759821467
-0.008277954148
0.047657307531
0.088880252685
0.012405637880
0.035886734974
-0.090906112331
-0.022076653159
-0.000340270793
0.108979662488
0.031012130559
0.120380447646
-0.018194071114
-0.080372977960
0.090306989965
0.027528788931
0.034344706470
0.081278205854
0.063998039813
-0.034457331258
0.074965468316
-0.012897063935
-0.009890456434
-0.012438668057
-0.117028219287
0.015496848602
-0.043455874030
0.023004407636
0.096637770726
0.039347234733
-0.121305078768
0.017906508688
-0.082735222788
-0.026756814563
-0.007886696501
-0.035983794596
-0.019728121964
-0.064090003517
0.212667857194
0.136348096802
0.099456071074
0.038748653062
-0.001084508826
0.084747852552
-0.153712104525
0.031393793051
-0.016999300610
0.041167166532
-0.120998968917
0.052601637380
0.037406798412
0.040826069545
-0.071025967910
0.027560486027
0.034433408255
-0.078755677853
0.046071233869
0.101387061419
-0.024031103340
0.006738857213
0.102326812232
-0.143151125849
0.052601135032
0.056865108850
0.009642721647
-0.108357912537
-0.068205984847
0.071305957298
0.022463654749
0.062987191195
0.031017447656
-0.019756083150
-0.170543778903
0.036662712429
0.049778249921
-0.028132283684
0.018272587642
-0.023096169742
0.073564778963
0.000233507043
-0.058984320160
-0.115485966882
-0.043156685128
-0.052823540442
0.066816556443
-0.059891559147
0.008296158997
-0.051532339817
0.014706602360
0.109919237578
-0.045713148173
-0.026659495692
0.002668601198
0.046339470214
-0.149915080518
-0.098225526923
0.004860067223
0.056554560248
0.070562673521
-0.111537026955
-0.121845492710
0.018639818446
-0.029108615936
-0.067904487410
0.064243522118
0.072567844357
-0.021262005615
-0.000942058729
0.004147029746
-0.039887887805
0.038041827911
-0.018263091100
-0.072427665107
0.139420389581
0.135914885923
0.010761567355
-0.078870915906
0.127572182917
-0.006944040638
0.069139079670
0.023658362251
-0.030806648340
0.001909133441
0.084245386622
0.064139629819
-0.117038198916
-0.029946901792
-0.022868323619
-0.117897959616
0.041050265486
-0.010558317827
-0.133811864537
-0.057718642459
-0.001215540295
0.027488257152
0.031184660147
0.045520957806
-0.048168989383
0.053796895108
0.020710823638
-0.005500807025
0.052092908052
-0.026008018723
-0.025857728634
-0.061963402461
0.092071683904
-0.144903226627
-0.038690318053
-0.146961116719
-0.049142271278
0.101383017472
-0.084714557788
0.061131846011
0.044912864624
-0.132318077201
-0.010490416673
0.031187545916
-0.093038190965
-0.075282648378
-0.051611224258
0.040136657982
-0.076914950639
-0.014823979806
-0.125557307971
0.198267157177
-0.030329482859
-0.017562838141
0.055205725305
0.073966780692
-0.013617439416
0.241902063870
0.051323688007
0.040141058274
0.034191503701
0.113277862776
0.021709869272
0.011137866776
0.057035498196
0.078773209111
0.000119813465
-0.099156472472
0.030691306323
0.098752060420
0.124510715327
-0.052933453253
-0.087512781211
-0.020317201224
0.006346934703
0.006022003386
0.079860369550
0.001495788469
-0.152662978643
-0.095474796298
0.105215946592
-0.032308518072
-0.002595914077
0.045515563098
0.049439756226
0.104258136021
0.057489670787
-0.098846305516
0.091204911639
-0.115294459850
-0.173797871540
-0.012855373947
-0.026870202325
0.043623457712
-0.086731655603
-0.057620673807
-0.111850308148
0.006153818260
-0.013512207181
0.051601784168
-0.073949289937
0.023378720630
0.127263842461
0.001808470309
0.083154591814
0.056011701041
0.018583373187
0.020773041626
0.113454857665
0.040692477867
0.055328905596
0.054666858076
0.095029309545
-0.025539470716
-0.133573092989
-0.078601107540
-0.064288740825
-0.129054661277
0.057726581256
0.058719803203
0.023384282167
-0.070876526028
0.023860535743
-0.110746016766
0.067253730336
-0.062043781277
-0.005406024058
0.065686794029
-0.039367176983
-0.041740460810
0.130947083635
-0.046017054435
0.063399905064
-0.017472574138
0.036416001133
0.031079693786
0.025606449829
-0.098533738088
0.023833558311
-0.058188287125
0.163092276324
-0.099927575936
0.000662804492
0.030111859545
0.091162125787
-0.005761003772
-0.010813603660
-0.052470180518
0.133423457698
0.051561888381
-0.067780003762
0.098682360297
0.019472067274
-0.054399885512
-0.064099476968
-0.082143469765
-0.010852549396
0.003860844146
-0.050971082948
0.134975743071
0.023891389151
-0.031504550433
-0.038954355561
0.065452165143
-0.030968159254
0.004383552360
-0.092988916635
0.076502723213
-0.028375457357
0.009383587640
0.000380345517
0.122214364280
-0.037184862630
0.153956890942
0.077273771605
-0.123281974294
0.048542147250
0.062846553608
-0.023432916256
0.054769843185
-0.063228063848
0.012050355228
-0.019788287464
-0.011257996447
-0.034982038566
0.126646076211
0.013615335530
-0.054142156371
0.020418005267
-0.080661926231
-0.059842807283
-0.087156000870
-0.142241953382
-0.070740670450
0.056571971646
-0.048306642479
-0.043903045558
0.009054799268
0.123542627949
-0.082838309288
0.146822691879
0.060290758506
-0.073885271954
-0.054699832711
-0.027978924488
-0.007827617208
0.226408371298
-0.010423231843
0.028583687984
0.018930298665
-0.051252806397
0.031638726273
0.061282060693
-0.111319382783
-0.120350286369
0.012579238236
-0.017886916144
0.019543747348
-0.077603340515
0.127192149126
-0.077508600611
-0.050760316023
0.101495333966
-0.041612617266
-0.003499760535
-0.058371874599
0.052677116339
0.009057644194
-0.002454706239
-0.093435746314
0.236173062539
0.021973252574
-0.181253073539
0.048214266091
-0.132012852021
-0.030458136477
-0.006699449753
-0.035462063419
-0.040805623212
-0.023594846597
0.092230882317
0.016342844254
0.123507532615
-0.074940249298
0.060250939272
-0.042912299240
-0.068507990548
0.035531851161
-0.013049932518
0.019489565743
0.062015101632
0.058921387101
-0.045157046634
0.009317675061
-0.066877849198
0.005174903763
0.054296761708
-0.062992733360
0.050235730141
0.036425576637
0.024660610629
-0.042267738462
0.046385906917
0.002372407862
-0.092214062376
0.021625053629
0.100501942527
-0.164069256836
0.051295798336
0.054552789356
0.076449627888
0.004494204056
-0.088294801307
-0.016002002852
0.036827255011
-0.140429522050
-0.076451269006
-0.017728374102
0.118444191619
-0.078209903651
-0.097312137366
0.087704218022
-0.190638964508
0.115076176801
-0.015063563535
-0.074497671967
0.054684418573
-0.140858102995
0.057505998188
-0.082819684237
-0.087502613500
0.127460701380
0.015141307817
-0.174382633626
0.005673668000
0.045835755121
0.016042286445
-0.139258152694
0.059752361243
-0.143047892616
-0.054282347651
0.086197167162
-0.016040688688
0.040854721179
-0.051204179047
-0.105120983778
0.005541521992
-0.051742742125
0.110401455511
-0.057996531771
0.048421091107
0.029222253943
-0.035154149516
-0.030572888703
0.009967984195
0.069195162539
0.043614274891
0.069356201175
-0.003416203911
-0.063805845424
0.142982312547
-0.032784698474
0.014245155775
0.060616816821
-0.005759028846
-0.032745767910
-0.063039033159
-0.040891591782
-0.125002294364
-0.023249729158
0.034503101113
0.047444945151
-0.184476535574
-0.015928791649
-0.082425388271
-0.143554066928
-0.022989077256
-0.006645834158
0.040721771459
0.135222115498
-0.037236140415
0.037774290512
-0.115623422063
-0.046900445555
0.029668361306
-0.053946992775
-0.053356020404
0.015544433654
-0.077432121601
0.083398092966
-0.104773998227
-0.156155483383
0.037085345711
-0.076590671621
0.053571454811
-0.071039924608
0.069246496917
-0.090534849497
0.032779491501
-0.035107937575
-0.004769708037
0.038381111693
0.055971726336
0.027897830929
-0.005920871675
0.020071008020
0.083966815953
0.067159504322
0.117387559364
-0.111740423920
-0.092523767294
0.080780632413
0.035834858036
-0.161915867040
0.208070155078
0.046382316926
0.092685822179
0.039390588216
0.047144572540
-0.029487697336
-0.128174805645
-0.146046829077
0.063675928742
-0.147110228974
0.078571629316
-0.031028841698
0.039627914743
-0.021218255251
-0.099911811196
-0.035646699641
0.064454462241
0.069884871191
-0.090746405856
0.085187406910
-0.050602129024
0.025405969567
-0.006228667216
-0.027185803476
0.068483666378
0.063806424271
-0.015466537687
-0.000674025055
-0.041671893641
0.087043023489
-0.018950058360
0.073811072245
-0.044288896145
0.030458311167
0.068838392771
0.001094161007
-0.000102029139
0.065374622023
-0.000291132282
-0.095582997190
-0.025716008500
0.089640402262
-0.095688285605
-0.026230174011
-0.139915383778
0.004230660210
0.038815747469
-0.001010381802
-0.028920044916
0.001627959024
-0.143520020095
-0.037119399417
0.176972012426
-0.045488441420
0.003870798896
-0.002322612138
-0.055863669576
0.027940122443
0.022487593833
-0.047131026422
-0.017881436035
0.039259444840
-0.009988313400
0.034823049804
0.094155250629
-0.000321381914
-0.018842970603
0.098167222753
0.063828078232
-0.121722928565
0.087552988936
-0.071879844512
0.031347647266
0.043716454627
-0.001280728821
0.020235430852
-0.155998608383
0.062784141531
-0.000471131999
0.004616122933
0.120774797896
-0.014724426702
0.018713262226
-0.027990736606
-0.039274147629
-0.027151339347
-0.019697383416
-0.108750487426
0.036650903793
0.019289968661
-0.047828098225
0.046110635141
-0.107201425431
0.008764796409
0.061753408985
-0.124052203007
0.033143477200
-0.015373191842
0.191876626682
0.004003754223
-0.104430206690
-0.109492892811
-0.082156348597
0.011075960076
-0.024836929637
-0.008285727585
-0.147656277393
-0.095126701725
0.108504361633
-0.081259144250
-0.167498504190
0.135344839894
0.006076629053
0.028375759539
0.086589343184
0.100019791505
0.005527871657
-0.011837641837
0.046033560577
0.041276376846
0.042936455840
0.008192277836
-0.061801630241
-0.009645213285
-0.041342250355
0.055959454594
0.069932859487
-0.084791162449
0.107257476470
0.023925412814
0.039937848241
-0.032136488794
-0.166178548727
-0.090168635554
-0.146425256400
-0.083561530240
0.022289811453
-0.019749163333
-0.008443080534
-0.038786691200
-0.112903636926
-0.096738261488
-0.071885387983
-0.024667681756
0.050345565551
-0.059503255431
-0.055708104404
0.045555469826
0.109880512686
0.163105434882
-0.060639969533
0.054306395550
-0.047833359827
-0.113283264077
-0.064807567531
-0.091405262817
0.068152116592
-0.007198145100
-0.052773412489
0.036137239724
0.153309253752
0.006866819046
-0.127894074632
-0.068515478760
0.033699132266
-0.039857655572
-0.046472011570
0.006994819993
0.199203294054
-0.086285616474
-0.091653368430
0.078388255459
-0.124403401436
0.061225826147
0.012989861870
0.017795315055
0.028890179291
-0.076453476241
-0.110614074228
-0.058166114829
0.086205537700
-0.043626240025
0.022536494768
-0.009152938684
-0.002875163276
0.006527187801
0.052473900562
-0.053709653743
-0.025490170164
0.094955642162
0.017133547090
-0.051968266315
-0.007627029166
-0.113214169189
-0.160403582375
-0.022059937389
-0.060679372954
0.018118431212
0.069239587664
0.053987919306
-0.030539955304
0.139921912134
-0.046816986615
-0.080757318003
-0.040883683398
0.130260045266
-0.037718365403
0.056282294989
-0.035500410623
0.051114249791
0.031976064571
-0.065298750847
-0.026091697896
0.169034900771
-0.019569808168
-0.116093375635
-0.104656525626
0.046779984055
0.058984485976
-0.025058646788
0.036922871022
-0.060169408936
0.078381561527
0.008135577621
-0.025153516429
-0.067996289673
0.009848238301
0.037333926080
-0.078053012047
-0.023516054553
0.047047440915
0.079538016686
-0.018000926389
-0.048044365274
-0.019314191630
-0.052511142356
-0.010441796642
-0.016620128745
0.119976303661
0.029166208897
0.023536252905
-0.012318953475
-0.001074712792
0.135646611002
-0.048692691578
0.087046611961
-0.111849502755
-0.081824211658
-0.026504584396
-0.066608370002
0.207249742126
-0.063621743524
-0.063156447682
0.123294197642
0.087743502463
-0.077534951347
-0.004581016650
0.069176392093
-0.078454791213
0.010449069589
0.096034143949
0.024645571453
-0.173087784568
-0.011524457801
0.008100311914
0.030007684214
0.111469109971
-0.054049645412
-0.057215465905
0.099351514434
0.067599583212
0.011698042562
0.011145727777
-0.039498275250
-0.135970070274
-0.080871932175
0.024200243689
-0.030675201517
0.029286299070
-0.013905169580
-0.003085463116
-0.088423704282
-0.027306440971
-0.026145516922
-0.050598773558
-0.003464314869
-0.027083719848
-0.109226554163
-0.022730332023
0.218590588995
-0.014826481914
-0.153305235133
0.068276574535
0.024430772467
0.068884028822
-0.087484362596
-0.000166217871
-0.034469606192
0.055186940296
0.044345144210
-0.104988639043
0.068108555779
0.021453072251
0.156285615703
-0.005912970753
-0.128007499794
-0.156044303171
-0.049074926498
0.011264084946
0.053144043361
-0.020961261941
-0.042048322522
-0.061604705363
0.002206640469
0.038634998861
-0.032751841349
0.080740007525
-0.000387275150
0.052191686263
0.112656554737
-0.020287288140
0.134768954175
0.088448563288
-0.003398499942
-0.025080333954
-0.034431866322
0.072943563295
-0.016484083921
-0.015622915595
-0.034354058074
0.116024180806
-0.185311627646
0.047118954810
-0.204000982737
0.016819761592
-0.090931396939
0.098464945858
-0.083347640602
0.051690429919
-0.002073135693
-0.038093590852
-0.009787202231
0.046752945879
0.017691186845
-0.054114429310
0.006125398484
0.030432982402
-0.074354514381
-0.048710837912
0.081097321919
0.086805173779
0.082374193587
-0.125970195890
0.015380192864
-0.097178834561
0.039482642177
-0.010022669495
-0.074013050650
0.034906322518
0.028606434219
-0.062496037338
-0.004636232492
-0.132761877923
-0.033323160808
0.101980168551
0.146433872727
0.134413901773
-0.011296753518
0.002487305585
-0.042307641117
0.058528744418
0.068901653861
0.125701538739
-0.026261181332
0.112503627938
-0.107430833972
-0.019131776274
-0.054157369216
-0.017187430131
-0.101062794667
0.086563351395
0.112344964876
0.014948012416
-0.026156239786
0.042318542047
-0.073050106335
-0.106286445249
0.004864166577
0.027732810608
-0.020345601983
0.103980069602
0.011665841373
0.113424565397
0.021989342558
-0.106744825802
-0.001538299792
-0.075739975348
0.114059430314
-0.097960614408
-0.144244846866
-0.099058399759
0.062629577274
-0.144875868021
-0.032463997689
-0.006627219126
0.001830761605
0.048478315528
0.077505932167
0.055229575006
0.103171717802
0.047157489556
0.032690095007
-0.097457000859
-0.046296080622
0.042210593415
0.041249853609
-0.136678029893
0.031091939456
0.031816011810
-0.078470481541
-0.032828312738
0.017321182486
0.030238668299
-0.004856381741
0.009216894988
0.126282080972
-0.043769608638
0.066965848804
0.118859753427
0.034667160136
-0.138372767555
0.013754732544
0.054662530895
0.057923820683
-0.013003866959
-0.021232151658
0.088083132710
-0.163502972885
-0.032767603411
0.103104718659
0.057633791179
-0.126810855141
-0.014882718337
-0.128346597474
0.076550399569
-0.002220524278
-0.140292834901
0.028476028738
0.037282870336
0.040925418370
-0.048756471606
-0.078877554628
0.021513839492
0.022325618942
0.056296396342
0.001645313081
0.033489933497
0.077052175303
-0.127626315384
0.028969606977
0.070272732781
0.100606069142
-0.129797148780
0.004343597328
-0.006971174971
-0.143767159367
0.064780783253
0.056131541445
-0.074444280293
-0.175628735826
0.004231474492
0.161919548043
0.089678558948
-0.036507565258
-0.143582016607
-0.016129860000
-0.024792554794
-0.081260012192
0.010711629086
0.067992009128
-0.080324167363
0.023078190654
0.013814767384
0.045420040472
0.049282332721
-0.046194619540
-0.042031393524
-0.013907430850
0.047318061704
-0.081395633281
-0.010669719200
0.079072245328
-0.063997498505
0.107582470489
0.020724435672
-0.003503996048
-0.135311518996
-0.092796690280
0.101877521863
-0.090524717775
0.065602725245
0.075858658542
0.033094666123
0.026324578162
0.050470560058
0.027268720994
-0.136412975655
0.000375382047
0.009111306485
0.019708482686
-0.004856509215
0.042124753375
-0.017179354617
0.074854736481
0.078567797804
-0.029088305462
0.089414493277
-0.120662399003
0.009920953308
0.001957100240
-0.084146983418
0.081328214273
-0.086149905020
-0.036515624514
-0.089161521219
0.053241845041
0.025049614095
0.064665045414
0.061890474994
-0.027394594398
0.048607987339
-0.022777721204
-0.064322354718
-0.125434728010
-0.042315610484
-0.092416466430
-0.007619915039
0.002082635419
-0.080521601040
-0.061270304579
0.053821356957
0.062660879154
-0.156590073415
0.074152902083
-0.168162011504
0.008886182630
-0.011678125039
0.079049067494
0.077570242115
0.017436223723
-0.131334497900
0.020047834826
-0.106946553844
0.050703081990
0.013181364465
0.126791802567
0.067854168370
0.065355499749
-0.081852339622
-0.001200907031
-0.026505559165
0.097320353145
0.079951874177
0.047681622555
-0.082573730618
-0.011093513695
0.014309976184
-0.091599879315
0.020116836056
0.032427140765
-0.090228306705
-0.159447294717
-0.142597438861
0.116805034146
-0.043404930736
0.124699852443
-0.039586933145
0.015273439245
-0.010171249492
-0.006338452583
-0.041031570083
-0.004079948776
0.036816074865
-0.140604220901
-0.046807171311
-0.036727331907
-0.029858859559
0.130556749177
0.105210026565
0.176072578219
-0.075379223988
0.020334936598
0.014399372604
0.021633501612
-0.000050210696
0.077842687569
0.024656527575
0.004561216267
-0.022144027880
-0.027558767200
0.084071531143
0.011690063044
-0.039237693373
-0.083647023950
0.092795783458
-0.057185482411
-0.059439516891
-0.069443095635
0.032940697614
-0.051431589916
-0.071252670318
-0.005454442436
0.184930839168
0.015690043009
-0.024201424429
-0.027258897131
-0.020662624342
0.054019804770
-0.030002869335
0.151290231930
0.016899326511
-0.007209134689
0.077417406376
0.031341538206
-0.021804500433
0.028339376605
0.050116859000
-0.117567107678
0.094944669958
0.039903446868
0.050275504895
0.123308321244
0.101264795284
0.032043744402
0.161082292129
-0.036618118814
-0.133385039817
0.046818428416
0.054722646368
0.006997355194
-0.052416442648
-0.017682313323
0.029941540109
0.058996305978
-0.003200260432
0.083012752204
-0.006947182204
0.065040128079
-0.207452422317
0.025945019703
-0.083169126273
-0.159196165676
-0.044454547934
0.002632169906
-0.052795629354
-0.007741393731
0.020728160056
-0.013603272288
0.093145962101
0.120413384096
-0.091225805563
-0.113486603742
0.114923018410
-0.058368722504
0.039161563603
0.032858444979
0.026012059269
0.110841278820
-0.076580123953
0.038134977187
-0.106081394795
-0.047950580790
-0.028218190040
-0.002331207695
-0.022093505386
0.084712879517
0.119961679401
0.076143031676
0.025938782174
0.161376006189
-0.055401531421
0.021373686471
0.080222791588
0.009497407096
-0.107617412508
0.084455562236
-0.041018923834
0.077718787214
-0.103729012587
0.070812526645
0.048645297497
-0.059306997597
-0.072842618854
-0.071871446205
-0.047661336686
0.092436659404
0.102648792246
0.075273385486
-0.000735522966
0.004381788142
0.002803468332
0.006174848189
-0.121433641424
0.062438183519
-0.024365528824
0.070902853808
-0.133187924947
0.132652080408
-0.021589059667
0.025232730175
0.033061090848
0.011056840686
-0.121435754901
0.061766424552
0.042260005863
0.073782628586
0.074759607700
0.052902141331
0.072819573006
0.095119450766
-0.003931261843
-0.087988813960
-0.001373978893
0.057245752883
0.096542092185
-0.067318453667
0.062143711346
0.003963482785
0.009264530066
-0.013329816992
0.052704643296
-0.079363156371
0.023540752347
-0.106646977395
-0.012944357630
-0.029293761554
0.153292822609
0.112755709525
-0.157596660268
-0.053294632217
0.041943222897
0.031720302134
-0.020888521202
0.011598758368
-0.013306669187
0.013837264890
0.084475382611
-0.001668363219
-0.003827436938
0.059417775725
0.098481447954
-0.042640437196
0.043965020065
0.062161333431
0.077275687873
0.042888870663
0.018547357394
-0.042354350650
0.040073155063
-0.008098140348
-0.114239478530
-0.026294548009
-0.018445538533
-0.098617152056
0.122444538171
0.030476381309
0.060260628459
0.063112861192
-0.074852969837
0.014043900966
-0.017822136473
-0.028321669871
-0.058451806878
0.067317155521
-0.019876944109
0.106112987646
-0.025831491615
0.092825650662
-0.084296573202
-0.030897033411
0.071781083578
0.061855239011
-0.136903096367
0.209428601695
-0.068246296425
-0.003469432903
-0.020923579143
-0.095548096491
0.044522576185
0.002362670962
-0.039182512625
0.026157058460
-0.038706756003
0.065940932526
-0.071990179320
0.021125466311
0.113178430757
0.085561438123
0.042705319380
-0.065116685522
-0.080950725098
0.020438402953
0.164306934089
-0.063690322905
0.022597338243
-0.075443854230
-0.026198327853
-0.036194638071
0.076166287645
0.015742148607
-0.134117776842
0.110846080830
-0.094460219874
0.044493536467
-0.186461652332
0.016133422729
0.097189687328
-0.034589479600
0.013665155090
0.084702786467
-0.116017272414
-0.014472697511
-0.042765384173
0.069086849950
0.054049522451
-0.143919000823
0.003190281531
0.042272365409
0.031251024870
0.004186802853
-0.065764427259
0.078087194193
0.005124475523
-0.014281715358
-0.057874105121
0.021939179157
0.003457301448
0.049757194426
0.087504225421
0.011310548172
0.051002099452
0.020128110952
-0.054402849664
-0.029500106377
-0.028320821517
-0.078722261766
0.062663950042
-0.038762604356
0.015330584863
-0.072603260259
0.022259434454
-0.105500508840
0.019149479570
0.098321677287
-0.071684341904
-0.102386933040
-0.015757584866
0.094476914298
0.028248617888
-0.042386353900
0.029850481042
0.115657635358
0.142985662635
-0.015014513433
0.096936646412
0.035094391382
-0.078174290227
0.062306058452
-0.034976195116
-0.027611533794
0.032018242017
0.031437239390
-0.028676976087
-0.149103703387
0.028881127520
0.027182694122
0.053295366002
0.079243694083
-0.120698422132
-0.105205821516
0.044426940673
-0.021908609236
-0.079098764203
-0.084499230757
-0.127711140123
0.065707121498
-0.007850484078
-0.204567575766
-0.084234281089
0.033483345730
0.083243778658
-0.013023425472
-0.120062095093
0.087580379859
-0.007935445272
0.020934506197
-0.003709644900
-0.127047674146
-0.135917082040
-0.099046697628
-0.020315160463
0.079749655969
-0.037010364760
-0.056166561942
-0.039100622356
0.133757361303
0.059827349170
-0.105472278835
-0.149653005567
0.049643813362
-0.082201117430
-0.100923044611
0.058032511450
0.008071897091
-0.078101311104
-0.031347481172
0.115348835922
-0.027731262994
-0.029304883478
0.070657335085
-0.025705045781
-0.012932651357
0.058622270197
-0.022965489017
0.093578174798
0.118826990064
-0.019591489788
-0.024349407229
0.106411814915
-0.043596632691
0.072246364600
-0.144042260788
-0.021498211022
0.225963764694
0.057324924115
0.079499309295
0.147501554295
-0.032698533486
0.066139217806
0.022978917062
0.071292370358
-0.080588918897
-0.060375879232
0.056893743973
0.092326437081
0.016605574613
0.063632769180
-0.131624212114
0.073393715994
0.034345201964
-0.053130234541
-0.088336845951
-0.065314572534
0.008631589034
0.019265863755
0.029474973423
-0.066128698796
0.137744962906
-0.053540356783
-0.053526438414
-0.019661287798
-0.006775172749
-0.042111367768
-0.039879122447
0.005656588234
-0.023123510981
0.112274052335
0.159694697817
0.104219044337
-0.008216139740
-0.146874860561
0.029262574463
-0.030213770210
-0.174951703550
-0.084302642221
-0.008345297816
0.132097955017
-0.110168235671
-0.092424000547
0.064474538692
-0.049957375215
0.072241864158
-0.032400296301
0.024815322034
-0.070566763999
-0.116676970789
0.012225791989
0.078704757787
0.007810582762
0.032624475762
-0.016100403145
0.108541248785
0.048453299577
-0.113607832032
0.019217445751
0.081495498280
-0.069493160776
0.143544250050
-0.066664977239
-0.068135300282
0.089327288958
0.079274443565
-0.054034899373
0.037006425144
0.130939160554
-0.003585657791
-0.085677835068
-0.032211528659
-0.044819184911
-0.023326785518
-0.112539127299
-0.156598960422
0.019046407100
-0.035758431032
0.006741242081
0.063385013931
0.040307634992
-0.030552733048
0.081082110007
0.094625196803
-0.043105649253
0.036883487762
-0.038855996080
-0.139937958375
0.081459404951
0.091474376645
-0.102223131029
0.141247020346
0.023103708008
0.041188268825
-0.060824212148
0.051307212767
0.066680160654
-0.002453654791
0.041488913768
0.018334340253
-0.010549921278
0.054372249192
0.040910767538
0.008351231954
-0.045880095301
0.042713047107
0.044704694658
-0.047478990914
-0.051690820470
0.071211041053
-0.135211308225
0.060516446596
0.042763947928
-0.010178710063
0.096158415910
0.196539683037
0.019270883808
-0.177545007024
0.015048854290
-0.087584242536
-0.053333276626
-0.127233459870
0.016094328295
0.043870167501
-0.021794194201
0.085950392183
0.023260445436
0.066116435648
-0.039635935720
0.060598176071
-0.039134253536
0.083509885428
0.019225983575
-0.011177540449
-0.031023136310
0.074819450123
-0.152090299044
0.042582614255
0.053126372433
0.050384943190
-0.032436062933
-0.049112878106
-0.017290390861
-0.041114000305
-0.021495440927
0.038309851053
0.056476796937
0.029330397910
0.058453349722
0.073842602847
-0.057869662789
-0.013700503839
-0.015850889937
0.044371595097
0.053194437544
0.080499251854
-0.020606919166
-0.006690045166
-0.057917912156
-0.034002624131
0.063649281703
-0.041163555196
-0.010277462837
-0.083747769926
0.087555459119
-0.069467386139
0.027689445814
0.080793794814
0.011884590930
0.033000741679
0.040334992724
0.061967034719
0.053586493533
-0.132082778424
0.039027437723
-0.110273997280
-0.102044346634
0.036851652890
-0.007829406752
0.085867541566
-0.046739361036
-0.038683581505
0.093336014803
-0.033075986855
0.134721576097
0.065571626687
0.059580659057
0.051105079593
0.001000375228
0.014858027878
-0.122134805075
0.031226463527
-0.123141010615
-0.094240477200
0.038950019806
-0.020322338936
-0.102680510670
0.020521246365
-0.082656583731
0.066837834027
-0.006894975240
-0.011685467494
0.026443398261
0.088566842272
-0.004895109623
0.035081896313
0.058850369768
0.046605937420
0.007229053201
0.007613369421
-0.037030323918
-0.086877111056
-0.038764397346
-0.034323701299
0.031797002685
-0.008793109782
0.031521093486
-0.068757753832
-0.091855975316
0.060456323003
0.086682920335
-0.071629504582
0.038367907115
-0.026503716890
-0.077141752459
-0.029200874086
0.088885172002
-0.059713816112
-0.021519494913
0.071946370863
0.046858883991
-0.029530480297
0.006268434053
-0.123866766659
-0.032365685094
0.017689155309
-0.163142462309
-0.087609758712
-0.078613393928
-0.019651513220
-0.153572013985
0.040849942399
-0.021725361652
0.001153478392
0.023123362121
0.030677686258
-0.000026456879
-0.022804731474
0.073778475690
0.182605113160
0.044512570714
-0.008481687493
0.149572409493
0.171077988736
0.128816854346
0.075134373688
-0.044081814646
0.055656081950
0.098265545812
-0.069301504125
0.041743948572
0.085245656449
0.089054253727
-0.047455346245
-0.064060402020
0.065013600655
-0.006181716837
0.072603141397
0.052367224015
-0.072850352782
-0.008860999387
-0.000160300512
0.158565475286
-0.052783143168
0.064914024664
0.051793372240
0.038244630147
0.044272311466
-0.019855664755
0.072325858205
-0.058876484329
-0.017354854575
0.008212750256
-0.083370151267
-0.099700747576
0.016371996870
-0.016614075169
-0.115685216472
-0.063827823270
-0.021691042263
-0.093860212774
-0.007554097497
0.030283051182
-0.071621553814
0.021146814008
0.086958017996
0.128484501869
0.020353677744
0.036858097031
0.005038976907
-0.141573122046
-0.122013465779
-0.071381516005
0.044998257469
0.112480342664
-0.124143779429
-0.087248390452
-0.038396938969
-0.044874605146
0.014758734431
-0.098038673185
0.048020506499
0.030432080186
-0.020728362340
-0.040707275653
0.031585649429
-0.029747847114
-0.043765570878
-0.008045745851
-0.018409747081
-0.019750066231
-0.091362663630
-0.128668056347
-0.040101348350
0.080443459278
-0.023194381085
0.048689874325
0.082349121206
-0.036886187167
-0.046279750531
0.087137965724
0.085642405143
-0.065264012330
-0.006760736131
-0.017085785001
-0.119706813986
0.053733495329
0.089946741621
-0.111371891358
0.084174000335
0.007415324874
0.006659760451
0.070318955834
0.075285256645
0.042652562856
0.016197475267
-0.038194882124
-0.023216710697
0.035005730067
0.005809692384
-0.004137953453
0.072635314269
0.006943011894
-0.112341783235
-0.061509409317
-0.131520536688
-0.036765960074
-0.113572523954
-0.014646303062
0.091866815243
0.040970239561
-0.084370800427
0.087277477884
-0.067810074455
0.015545064606
0.068105496704
-0.079601341545
0.068485761742
-0.101029439691
-0.019034327521
0.007276143415
-0.090517626409
0.109928389148
-0.029947928264
0.032468587978
-0.002176800636
-0.012589022648
0.038812571743
0.051143020716
-0.075074218302
-0.006013065897
-0.145864104698
0.020802656359
-0.009686479084
-0.076782849245
-0.080257694564
-0.060992423524
-0.017244746538
0.106199865340
0.027705468840
-0.086970736940
-0.078960653729
-0.076979357876
0.050739744612
0.002529942726
0.038385121481
0.060959907284
-0.026563564505
-0.004934083735
-0.020391622384
0.018327608313
0.032168910335
-0.045382749617
0.004255184415
0.025112222069
-0.102672825698
0.097446154735
-0.054072053366
0.136667461929
0.046669667908
0.011771688692
-0.028797047407
-0.131647343224
-0.026082631644
0.026523351852
-0.077780418614
0.073075221635
0.011546774540
-0.050988394158
-0.086934488183
0.034291254663
-0.048313484417
0.102076786569
-0.166201778515
0.019436631780
-0.020922455693
-0.021179323171
0.106137004018
-0.068907764619
0.036902284630
0.091269902368
0.041842698882
0.007441061586
-0.085874308695
0.017611605291
-0.042739851079
-0.054013975368
-0.024530157915
0.014173847921
-0.036610208272
-0.056617689540
0.132185454655
-0.002707014504
-0.081698429286
-0.031739243524
-0.005939230014
0.112378799000
0.095143236968
-0.053910070006
-0.036259140018
0.052591577682
-0.146111492663
-0.019915185679
0.007656344413
0.002728478204
-0.048339869264
-0.024609857661
0.213922125750
-0.187404866138
0.006761211487
-0.051984337006
-0.054684556157
-0.009624571672
0.013701851205
0.079621549943
0.071353568835
-0.026773045059
-0.137561017714
0.016911883400
0.106793267012
-0.006449936421
-0.149704152820
-0.011466986853
0.096299136654
-0.019212990377
-0.026040435128
-0.010345610121
-0.036963096156
-0.003801202702
-0.025167137043
-0.012905962266
-0.062452906533
0.032883800418
0.007096341442
0.043655302824
-0.038980157693
0.109807678142
-0.015185073373
0.026170918935
0.048466683999
0.063528258891
0.028082727168
-0.112446774106
-0.003818044573
0.038949485095
0.089950470449
0.049181818937
0.158607056036
0.025287756044
0.011995329577
0.038906809016
-0.042241901216
0.002664014982
-0.074660376292
0.147143771334
0.016370055203
0.045414442770
0.022224995343
0.049844856905
0.043171327546
0.010705446201
-0.000638566024
-0.091723984924
0.096104948585
-0.003179250940
-0.034600124326
0.010957337733
0.031346789620
0.041202704627
0.044178038592
-0.016834663587
0.092148069866
-0.106170882657
-0.134044090820
-0.007235247646
0.084406619524
0.031451270125
0.082486478415
-0.051850456275
0.054996715918
-0.033560287912
0.023304792978
0.158682667299
-0.006565250570
0.203510680255
0.090770808217
0.012604385670
-0.106909563423
0.051486448657
0.068209140150
-0.086529666623
-0.129622435235
-0.183776378598
-0.069737242749
0.064074344089
-0.073779386789
0.157038523372
0.066979530357
-0.089830458053
0.013318191648
-0.030354857187
0.004384776411
-0.012107392902
0.044063465363
0.027101596055
-0.055606011325
0.012197398086
-0.055236779100
0.042569614785
0.184716219645
0.033878293991
-0.062465718377
0.054428806466
0.028991653386
0.118369075699
-0.058209545379
0.123167616337
-0.039551311843
-0.057746219628
-0.061762766316
0.006067107976
0.179252388579
-0.055921817870
0.033708621329
-0.192524145178
-0.005953741163
-0.096344874748
-0.015112064992
-0.152916091392
0.077676105819
0.029772722669
-0.005723748815
-0.037924903414
-0.057554488924
-0.045003765302
0.013485062826
-0.179576069595
0.094293889388
-0.092631863873
0.046446868753
0.047850064185
-0.102425331642
0.113050137354
0.179508056603
0.081432495316
0.003028169287
0.038509455543
-0.045026347880
0.025442129479
-0.160191333809
-0.073758048201
-0.026520426165
0.051924422057
-0.120732710669
-0.047718164360
-0.074247927993
-0.040272679511
-0.006333380263
0.078730503924
-0.034413042555
0.097760891827
0.063507077885
-0.081742176076
-0.006773817253
-0.011448678791
0.054849144218
0.067405256648
-0.006151415169
-0.073890129976
-0.052650925831
0.070704575188
-0.042544113896
0.037645467679
0.016122626817
0.001502179399
0.109599296021
0.094159415908
0.008285253626
0.007399550768
0.064398457461
-0.061857048722
0.054621012674
-0.035451319654
0.001439401703
-0.071163237726
-0.080012134361
0.000721608613
0.021769571810
-0.120502328000
-0.010348537574
-0.123354397121
-0.003844043272
-0.183744958641
0.101856869658
-0.056427573135
-0.032296274779
-0.041135495847
-0.015391403610
-0.165551669682
-0.021502412168
0.063747735734
0.048556777941
0.042859632483
0.005394251215
-0.067689113187
-0.016086006861
0.027681256376
0.020202581409
0.046311677277
0.046045052976
-0.072471758586
0.024987475193
0.014720974581
-0.100333705491
-0.050613916900
0.090886164248
0.054573161022
0.115576981397
0.010001628932
0.048837170240
-0.027598395799
0.078614432579
-0.144847869170
-0.060323552791
-0.074828468861
-0.143749683620
0.054130899233
-0.132140930121
0.022419053137
0.026520520791
0.037668782092
0.071415617897
0.023045839598
-0.061398270381
-0.092610658904
-0.127085325304
0.009857662235
0.075473689582
0.116406029002
0.065442374963
-0.084575158459
0.032351430029
-0.053375058221
-0.032844869652
-0.017040006543
0.046066542536
0.028782966319
0.011472466678
-0.060543910747
0.030748841207
-0.126351549552
0.122250051871
0.073065751542
0.008964703202
0.081293882160
-0.053474974026
0.055909396394
-0.032036498857
-0.150814368528
0.024211444377
0.035772153085
0.105496520030
-0.129569208399
0.085389344270
-0.008811717670
0.042568249159
0.087653945846
-0.006272520590
-0.051637757419
0.062195437312
-0.013711141532
0.143784627410
0.059730023389
0.103213162217
-0.040645848136
0.089097482650
0.003959066322
-0.009929719030
0.103494917580
-0.117279105453
0.033743523846
0.026231910314
-0.021762365709
-0.002680478722
0.007301926412
-0.019768491679
0.065610263166
-0.031755644516
-0.095557518261
-0.048998132254
-0.018132036061
0.017070706386
-0.021908635610
-0.140288810940
0.123848985678
0.072717222504
-0.044511843265
-0.022173060848
-0.035111066209
-0.085835446106
-0.019049026099
-0.010522380968
0.100692237620
0.080973129030
0.037972224542
-0.073460007379
-0.068749419860
0.010852303413
-0.088662364345
0.018029801729
-0.045705643671
0.049039930040
-0.039895219310
0.005331792342
0.060516119118
-0.000852472192
0.070622690854
0.039388316482
0.043911159006
0.046753554869
-0.055836309326
0.056716860542
-0.042865952275
-0.047709255310
0.108606327602
-0.039581597330
-0.023047513360
-0.027743047908
0.069918564921
-0.042804509080
0.164739284274
-0.005049649167
0.030088076493
-0.053510328825
-0.017008314074
-0.001836130215
-0.142493325495
0.055176327454
0.129048893877
-0.014745774319
-0.098495020893
-0.107580795456
0.117646488797
0.033422340422
0.071298420802
0.135127695392
-0.069844468633
-0.082731054616
0.037538550245
-0.104804624865
-0.001690161930
0.013411737920
0.059872262761
0.055800676176
0.128758032689
-0.087431860162
-0.047644421454
-0.032220053502
0.015715736588
-0.086177593928
-0.056390719893
-0.001808417100
0.007227468087
-0.074785907504
0.120647218830
-0.045022685452
0.020541976044
-0.013423234096
0.071036536048
-0.085634997326
0.003844561234
-0.104445562571
-0.055285830777
0.031068545037
-0.061168303244
-0.039035278669
-0.181351824039
0.003667894688
0.083017600068
-0.036073014951
-0.092290658341
-0.081934205471
-0.008292944109
-0.022709172544
0.135318243188
-0.030598859579
-0.080331877405
0.055268841016
-0.017577356922
0.043060961445
0.057289527188
0.064514308427
-0.086210697971
0.094138104773
-0.073961077125
-0.056720946623
0.009705855968
-0.144645301419
-0.032128190989
-0.216655590438
0.053193154682
0.061062941936
-0.158338757140
-0.051173341310
0.064173503648
-0.003164560694
0.031901964702
-0.029758382776
-0.024758172171
0.017460511966
-0.098354254816
-0.039660842545
0.061918912733
0.081769223258
-0.137645055075
0.068302101904
-0.139428765988
-0.004978704120
0.007778585135
0.095709148346
0.086335637310
0.141203908330
-0.033180237068
0.075654596657
-0.030004577921
0.021093204123
0.155117739528
0.059795906944
0.062784627081
-0.091135007859
-0.058413410331
0.117358379815
0.084927341251
0.065895834729
0.018092638833
-0.116126478475
0.002190779196
0.101613316516
-0.080101658465
0.016448344239
0.082447493627
-0.120982732970
0.123296538076
-0.043884883822
0.034339568721
0.029839273955
0.018440303655
-0.027785014611
0.005826247348
0.000053226958
0.069521398286
-0.012750287557
0.017001379980
-0.167426620420
-0.047753053059
-0.065860239964
-0.033708054504
-0.043846140167
-0.093151226858
0.035882780828
-0.024873952916
-0.041445374122
0.065666432856
-0.028613478843
-0.053859604420
-0.083250828092
0.076368789715
0.019592043293
0.006824669545
0.005578805887
-0.073496019544
0.040038052197
-0.012503623767
-0.003512088481
-0.035474304429
0.019840756984
0.086743682645
0.150266831399
0.002298301296
0.086143892805
-0.058994077251
-0.021362216010
0.066696483094
0.060811700028
-0.083486350115
-0.043354459593
-0.001919716402
0.008862451923
-0.084373860514
0.157789169631
-0.036634644204
0.000543506260
-0.065480331054
0.028393629823
0.100830312466
0.050048174294
0.033361112278
-0.003672828961
-0.006821799722
0.073501645381
-0.020370374776
-0.031390716382
0.024071989074
-0.061463463907
-0.023623275148
0.075970086534
-0.016607062354
0.024487577761
-0.222449498210
-0.143598621998
-0.067073886070
0.149340592728
0.055881358754
-0.123552616092
-0.001696102990
0.052238291293
-0.143150001791
-0.059223637820
0.060094405157
-0.127675125466
-0.036016245544
-0.031194774285
0.087934758886
-0.001380474637
0.030646691350
-0.044026350249
0.065458873548
0.015414431622
-0.000460497624
-0.056122425179
-0.016688628464
-0.062953638039
-0.005516361828
-0.015808712280
0.150886798618
0.000991531689
0.077087457214
0.056413509800
-0.083336359957
-0.038509047695
0.031316368200
-0.031161819420
-0.188253809948
-0.014109083292
0.039930413845
0.014617914689
0.033909148125
-0.158755426423
-0.018372010036
-0.047409900084
0.061135487370
-0.037046682668
0.015070241878
0.061527822957
-0.004480994937
0.073065586736
-0.031349544359
-0.052083413649
0.076192937592
-0.021161172318
0.014100054875
0.060374808492
0.009239440237
-0.004493477025
0.124198040467
-0.153474528441
0.059488233263
-0.036313337551
-0.102414782647
-0.014292046922
-0.124483121820
-0.055794682536
-0.140114907133
0.088464752584
-0.125395857118
-0.027262814124
-0.004231685673
-0.007741351908
-0.094382099454
-0.211747789883
-0.025761043263
0.062176923332
-0.037638519022
0.054698841201
0.062347862893
-0.015784917116
0.035955820120
-0.141460716673
0.016992296253
0.089811380194
-0.009304519724
-0.039280129613
0.140395415733
0.150015277766
-0.044957135184
0.034219741373
-0.005635511753
0.042370803870
0.062636991149
0.023373294900
-0.115133571259
-0.071849756557
-0.021636882381
0.014560114636
-0.103944768010
0.030623792997
-0.059921832004
0.016627235767
0.034905840036
0.060932863732
0.040353444098
0.133880053136
0.062521820747
-0.112166512663
-0.040868378404
0.033715231167
-0.020401947448
0.006345199311
-0.064806328551
0.076205789042
-0.034496300686
-0.045383490110
-0.030005955092
0.022251236331
-0.003503774470
-0.053362696064
-0.028290058790
-0.031846638773
-0.158430317991
-0.089022975495
0.005145831244
-0.045075017795
-0.076690223475
-0.000655750870
-0.114946734684
0.115555933202
-0.029419240757
0.053201960301
0.054541223180
0.061263322706
-0.033401109806
-0.128860577633
0.007655170335
-0.072156066697
-0.093396880172
0.143077855538
-0.013030990567
-0.039594304739
-0.028506157050
0.048023727533
-0.041588736925
-0.158242925501
0.003245260707
-0.045922253794
-0.096441556005
-0.171618328406
0.045710519569
-0.066340235789
-0.046422464515
-0.003431194105
0.094237132752
0.017837449533
-0.006887488984
0.095700695965
0.025262181135
0.001106272990
0.023430765391
-0.072236614932
-0.072438748174
0.010424905629
0.018569070933
0.100208428181
0.006440919865
-0.038937724834
0.058017065741
0.103228346701
0.001640282157
0.057056466030
-0.046707499794
-0.024235748611
0.075511513871
0.068529827003
-0.094477049897
0.000270876028
-0.081779780154
-0.050165072636
0.044985114505
0.016964321666
0.017188166126
-0.112078868529
-0.023569354031
-0.061240346604
-0.066324478498
-0.144333188440
0.023388725839
-0.034584772080
-0.122458734929
-0.088203458960
-0.086177280690
0.021875607219
-0.024957783143
0.066657250863
0.047554924875
0.048994886652
-0.041379333248
0.063306735299
-0.060231657402
0.110606197663
0.075021882021
-0.002060056419
0.022409615397
0.036826073495
0.126096399915
0.009281215232
-0.110557920299
0.084694536827
-0.042712752214
0.073788198811
0.085086212540
-0.046185388484
-0.035872595314
0.047240237429
-0.181304180483
0.052801626561
0.007359920700
0.054849666699
0.080558260455
0.092379722857
0.041581472773
0.131492686636
0.061433471819
0.010322456329
-0.066662575507
0.025094115377
-0.089497862989
0.069835828875
0.069111505519
0.039129797041
0.081200196538
0.113778457048
0.136024651276
0.019695845452
-0.053154235577
-0.007097816582
-0.026672540087
-0.022062356679
-0.000891036443
-0.041537495076
-0.008456678789
0.018315110290
-0.069984542175
0.066980866946
-0.028091767976
0.008625031494
-0.125812889298
-0.083314181823
0.052384712697
0.008495393148
0.020460300763
0.095839528257
-0.040756517640
-0.012260838875
0.002376849857
0.001290269437
0.041733574369
-0.075098069883
0.089271829165
0.019366467710
0.080133984502
-0.076077493644
0.078678031465
-0.041750788702
0.011623027960
0.008191533283
0.022672982049
0.004702681244
-0.002331400800
-0.150669580571
0.017553587033
-0.017039736632
-0.002419159997
-0.129760164455
-0.101168080974
0.142624317902
-0.009478050661
-0.055189156627
0.076229943001
-0.022036899591
0.018195622549
0.096480338356
-0.029020625720
0.020646632996
-0.030653252426
0.099658990678
-0.025017385366
-0.064147656787
-0.046118080342
0.165762177709
0.086676437936
0.023504174214
0.113430521653
0.095861013703
0.024459208265
0.105656416171
0.025420284960
-0.099337383662
0.041275099292
0.054413561200
0.097908980591
-0.139353151634
-0.026326628952
0.117906806128
0.036458004277
-0.061360050564
0.135396327150
-0.028474257644
0.014497598897
0.100899569395
0.082049633637
-0.209583080029
-0.059070047150
0.082296662922
-0.138093577574
-0.003067187844
0.017521662184
-0.093708016939
0.098903618026
0.015389988634
0.123515684771
-0.108741889907
-0.020110142608
0.030795129254
0.101024580003
-0.041999522832
-0.004824451314
0.031067537097
0.044056177270
0.063507431983
-0.043160417889
0.106906670182
0.027144802073
0.079977266588
0.029589819890
0.127273749765
-0.028615228345
0.046258134428
0.049473182932
0.153643454455
0.066547775129
0.076142602776
-0.012265804401
-0.062144666432
-0.108302556913
0.038278684190
-0.092594209051
-0.002583880468
-0.009051814818
-0.039789980874
-0.040203457752
0.054709562945
0.049118511751
0.099643915764
0.174185950076
0.045192161512
0.036608268899
0.102855169523
0.084586102859
-0.065763769777
-0.134595402713
-0.129776963477
0.119166749209
0.019403329844
0.014811012625
0.165130834362
0.065804876758
0.043635924570
-0.187685102243
-0.034342742685
0.079319678961
-0.003231890981
-0.016882196331
0.053798456499
-0.084933308868
0.087760191653
0.032419902972
0.057231208327
0.005378523108
0.096204218861
0.013315299338
-0.021214188938
0.127489177161
0.060499713144
0.069229114301
0.016559696418
0.181648180213
0.001600260328
-0.025610985044
0.091045961405
-0.165785765695
0.080344289945
-0.024724055524
-0.051457774852
-0.088945383495
0.082748492004
-0.171584117632
-0.035410808241
-0.011337763286
-0.001761363938
-0.053236921448
0.068345973437
-0.072644792697
0.014219720748
0.080771349919
-0.067366802360
-0.090699196876
-0.069233703653
-0.056097939860
0.058272082682
0.035087024973
-0.010648537700
0.003259544795
-0.040940162182
-0.004945626783
0.045688783532
-0.020868491779
-0.058033454399
-0.063697448463
-0.194443336881
0.026774469948
-0.011464068262
-0.064451308294
0.077259118868
0.078391039483
0.034834892263
0.094767344449
0.008581813436
0.018696314689
0.050606123760
-0.135067327989
0.023788222263
0.108313681764
0.045762086285
-0.097479303888
0.016468405290
-0.127035559183
0.011174847674
0.050396101813
-0.093826564799
0.057948340292
-0.029976385947
-0.071230026236
-0.042614405555
-0.020241233028
0.083409685031
0.010679905049
-0.025350330398
0.041534127963
-0.060911641540
-0.038657692375
0.035418885807
-0.095504520386
-0.139333702784
0.112801339315
0.065875783627
-0.028338391308
0.134685991924
0.087247278674
0.041150091348
-0.035171918385
0.024164490813
-0.094438912744
0.045409135564
-0.050899771868
0.110911619441
-0.032950108762
0.033134793491
-0.159274621372
-0.118478439254
-0.032363658907
-0.069466631245
-0.146060999023
-0.005372789503
0.077442816780
-0.013410860314
-0.005492449019
-0.091328525426
0.027396424313
0.076832966443
0.075525686102
-0.033692420065
0.047667853521
-0.032605881245
0.090047634210
-0.060618921554
0.123101196668
-0.095965863213
0.040093533995
0.064633709769
0.001617350218
0.030266076502
-0.011890444909
0.018073654951
0.032161667540
0.016690649861
-0.061769483818
-0.016088870947
0.106690623437
0.042752695774
-0.043050742353
0.045488341292
-0.009794963163
-0.014305284385
0.012474134055
0.055353681615
0.037434980727
0.035787016160
0.149777049391
0.030461198463
0.169587871260
-0.044241759362
0.040843079992
-0.054502001435
-0.118545769867
-0.008219811572
-0.029911385008
0.036911564424
-0.128390362132
-0.197459699126
-0.051954211920
0.113789214393
-0.010176539972
0.009825880897
-0.049091257344
-0.031729827864
0.002158882882
0.163716109893
0.090221050825
-0.022111480112
-0.045474285134
0.050787550999
-0.054579459081
-0.018318653768
-0.109975118805
0.118171777056
0.042068061418
-0.060176022365
0.058555380661
-0.030589793911
0.052658926183
-0.058119565157
-0.008946297543
-0.051140584865
0.184372909333
0.149771480083
0.048118605861
0.026485137466
0.075958961287
-0.089774443001
0.112266386789
0.068784050454
-0.050288956071
0.075336792972
-0.153661505317
-0.025662519156
-0.052933719265
0.086605098238
-0.001802015638
-0.075731460727
0.070781714326
0.071462485080
0.122292787827
-0.025983605302
0.019566212734
-0.034702040203
-0.050040165540
-0.148947039442
-0.027719233007
-0.066653762445
0.008974444584
-0.031034090757
-0.059663348701
0.010133482789
0.116189590703
0.018018812281
0.079597914384
-0.040398185940
0.006415728405
-0.113691515646
-0.177492377499
0.025915871213
-0.028533577583
0.082101169829
-0.006846148017
0.126117259637
-0.149442307847
-0.009718481017
-0.057271025561
0.017104760909
-0.069890668423
0.125281795667
-0.038840578138
-0.012510648899
-0.053459503545
0.124367889368
-0.063805007591
0.120134465179
-0.159296852620
-0.000935020825
-0.048089153530
-0.028369890046
0.122494535477
0.084046653248
-0.047551361158
-0.078532285716
0.018328817243
-0.054700332344
-0.056649269026
0.044476710288
0.142153043709
0.085896486602
0.111440549455
-0.040836966092
0.101933016668
0.013343679803
-0.048623149295
0.022650422544
-0.102301001018
0.012500122162
0.131112563095
0.032391023893
0.039560981905
0.108217898693
0.047379282955
0.020769294533
-0.057744991110
0.005669181880
0.126317655327
0.047176482460
0.021285509358
-0.049861654814
0.113735384152
-0.074633543637
-0.037453142496
0.058075462036
0.024223364607
-0.015587384620
0.011420640152
0.075433340451
0.007363372978
0.083192562152
0.093967499850
-0.122832967511
0.093159027916
0.043052716701
0.096144052191
0.057250345761
0.058333375106
0.044566570347
0.054817266223
0.040159551299
0.032442578218
0.134190936609
-0.054213444436
-0.058765574123
-0.161880681338
-0.003295482976
0.050334562507
-0.010613844015
-0.018175787683
-0.067465022015
-0.025599472311
0.034359841619
-0.018118117573
-0.072718101951
0.034171414632
-0.117753772804
-0.121750476318
0.027627783599
0.077430182622
-0.011485563603
-0.017510638357
-0.000692088369
-0.049365604370
0.011012960322
0.078574109192
0.016663968698
-0.012546283295
0.162468572540
-0.044170136804
0.108599065130
-0.060846705659
-0.079683600636
0.050235675540
0.001848697528
-0.013312004712
-0.032064011816
0.056486849713
-0.080340507814
0.096341471355
0.047874037599
-0.077853235193
-0.062185926181
-0.013314540533
0.031054327995
-0.024305487861
0.012718858591
0.033163284015
0.028933711525
-0.051739590813
-0.102069087431
0.034271453376
-0.007650097798
-0.048572582158
-0.073732629296
0.010683609336
0.040746811255
0.014367636153
0.124040757465
-0.022595186147
0.021354267679
0.037546704405
0.106353165945
0.036164199167
-0.040649993734
-0.039022104050
0.031875519163
0.098323441804
0.078469438158
-0.055690375861
0.095255969641
0.058040215142
-0.018950292443
0.000863742351
-0.036075715356
-0.095198031966
0.062829802234
0.026938298424
0.118505754646
0.059935232307
0.062295419885
-0.098635570951
0.040446566842
-0.031935988782
0.002517698880
0.096695306234
0.108156173245
-0.045607760436
-0.014564552046
0.188170210396
-0.059995574639
0.162994460936
-0.044609143822
-0.041176122660
0.016702472456
0.097937850725
-0.015856478167
0.035904364197
0.008220319315
0.021574845742
0.021433491247
0.006357350238
-0.060484319472
0.078202919805
-0.037694650344
-0.078337502912
0.071266299104
0.089776592429
-0.005235308831
-0.071651060166
-0.015432264477
-0.004803558943
0.035372676313
-0.070798011394
0.021422305697
-0.177731295796
0.062785077806
-0.093034574913
-0.025460503438
0.023106476655
-0.037411187697
-0.045742194735
-0.051059298209
0.057199062151
-0.054670788021
0.056884083768
-0.057930634844
0.007787634643
-0.018631526484
0.004175003138
0.036592339890
0.138416848317
-0.084667254166
-0.081425145376
-0.010705184029
0.023002322286
-0.006288284439
0.046236288999
-0.041898548743
-0.049128924603
-0.116919473007
-0.047508472453
0.023556447748
-0.064266119396
0.049370208549
-0.043326633846
0.010614870597
-0.069850247678
-0.107317903001
-0.084368384211
0.027913641574
0.058165485379
0.048042001175
0.011892979920
0.047720862973
0.006994165387
-0.000742400313
0.119928634653
-0.010985765742
-0.149630157771
0.002687490286
0.045197289139
-0.078296173974
-0.185914421133
-0.008920362589
0.074036488001
-0.013891702945
0.083614188017
-0.100377737159
-0.058948041036
0.056143005311
-0.028184908467
0.002357682953
0.069367873689
-0.155176146324
-0.019329546834
-0.033241633274
0.014554333552
0.099104286681
-0.046599570730
-0.088273832483
-0.049392731033
0.105725994853
0.066653944986
0.044368209297
-0.173550973507
-0.020952146327
0.068310628948
0.027192284000
0.125269896608
0.064823570793
0.166323761268
-0.168205630879
0.013512416881
0.002760500499
-0.001422437642
0.189226631352
0.019615559127
0.138729148257
0.072615362093
0.032347041210
-0.083285415467
-0.059628946550
0.118589963029
0.105409328852
-0.039637616039
0.001886169022
-0.040469171113
-0.059965533565
-0.010575840922
0.126762286927
0.045940745987
0.030059409427
-0.008830809477
-0.004755254835
0.101680550082
0.153457810171
0.064830214280
-0.108574629796
-0.015858594649
0.035173918874
0.102918707129
0.050007761556
-0.058783583357
0.029277932068
0.156127202098
0.003566040288
-0.074803977023
0.055429759619
-0.044041431906
0.041308196890
0.003726449396
0.012944214954
0.021839186142
-0.057328285036
-0.059729516013
-0.071047136262
-0.049947648650
0.080676527983
-0.034580467416
0.023685780288
-0.155118381477
0.092744383520
0.063045775767
0.057287737490
0.025087922287
0.069594741493
0.029132015598
0.049161616980
-0.071321862157
-0.149562873889
-0.039508821555
0.046318709422
-0.023595723879
-0.014664885471
-0.004791322585
0.034512036462
0.098627503763
-0.009812020695
0.062864607202
0.093469864259
0.085481605806
0.013688310401
0.061458036288
-0.023958298667
0.047444681912
-0.099753328761
0.058956897927
-0.039553047374
0.077689954110
-0.020946666512
-0.027325859810
-0.028096998868
0.038592260157
-0.059948046583
-0.001907974974
0.040985802907
-0.115201678834
0.099645963142
0.021852646722
-0.017653001400
-0.104692158915
-0.054540757476
-0.013163204029
0.021471795600
-0.085490751954
0.137091800173
-0.007238108710
0.017651665304
0.034659211506
0.000269120669
-0.001829702391
-0.044723865824
-0.005194299406
0.052016200615
-0.091994869395
0.104020418673
-0.060045445077
0.097326880337
0.007277531162
0.058422350770
0.032606661524
-0.056003485051
0.012222733417
-0.080247198673
0.027902790015
-0.087548679276
0.029243335531
-0.015866303538
-0.030059207298
0.064740115155
-0.068007460330
-0.027750950154
0.211835847078
0.016431463296
0.010125595505
0.056737579719
-0.170423614971
-0.073544394708
0.116133464907
0.016951331357
-0.012161433184
-0.031797117352
-0.008598389931
-0.030173405822
0.010018689113
0.012888406382
-0.077426737362
-0.044735107672
-0.041619661501
-0.140027969396
0.054584930839
0.077769178092
0.015167579149
0.026567122315
-0.049154593723
-0.068989366699
0.027098988565
-0.008396371501
-0.062250833102
-0.019126462072
0.016432714891
-0.036264987544
0.036162592881
0.010661431765
0.087283280195
-0.005480038582
0.001060928417
-0.057921512690
-0.042367704257
0.082519898952
0.070187865646
-0.056186594529
0.034081416911
-0.201015337359
-0.023065714565
0.023583472324
-0.045637734210
-0.055777791532
-0.008585552419
0.067136565992
0.040112459391
-0.112750803860
-0.052824548368
-0.006027244352
-0.045412605410
0.129917563902
-0.026409011966
0.180438776037
0.224619732272
-0.033672401904
-0.021421479584
-0.042485420046
0.002420435308
0.057061188878
-0.005989338693
-0.021502292023
0.047045246737
0.151350830614
0.091258632126
-0.029519529692
-0.023350528075
-0.004975087603
-0.064236586405
-0.037914513806
0.018884479452
0.001110995990
0.035391874801
0.021454158404
0.083409428969
0.054402087549
-0.073839951716
0.027481043355
0.087982351744
0.042916159853
-0.006149988131
-0.183529262453
0.072886024735
-0.036393700194
-0.047189261092
-0.023490481943
0.063543418594
-0.072420830529
-0.147242722591
0.037635461056
-0.024832940917
0.040972124799
-0.067558290606
0.099503235185
-0.105899192258
-0.008981947635
-0.160912993846
-0.078657320942
0.011382470965
0.017760677078
-0.140585762707
0.099438432939
-0.075448205895
-0.014401619529
-0.019531148141
-0.023598824644
-0.130612720660
0.045115100636
0.130281687471
-0.026949403981
0.067810639272
0.059626977699
0.048976416779
-0.049846551966
0.033573945817
-0.079968135099
-0.062585924550
0.045009935444
0.012318788865
0.015127161939
0.018178991683
-0.010774822040
-0.060292936401
-0.028500142255
0.004459874565
-0.027950850041
-0.163730306118
0.060766186188
0.031850191966
-0.076020165045
0.147406111365
-0.081019842507
-0.034949389513
0.059162032643
-0.009198151252
-0.095715897131
-0.115444536636
-0.050576850053
0.138536682865
-0.091644949685
-0.002420285095
-0.041967452012
-0.061668192982
0.064934668329
0.111630496051
0.014536398043
-0.066466138842
0.004223501265
-0.026679536497
-0.004230564048
-0.118406395310
0.031300601798
-0.051845689861
-0.007129221014
-0.005446700916
0.110510511286
0.050364708012
0.106239605342
-0.040043334709
-0.016992475995
0.027481745215
0.076562234227
0.053940547079
-0.054206199145
0.049312746337
0.022501549433
0.050988997738
0.047707428177
0.009039582054
0.035165592444
0.199223973011
-0.065073095930
0.036951342964
-0.063814411923
0.032028380604
-0.057563040026
-0.051989764885
-0.010944084042
-0.045768605533
0.025456384689
0.011505259725
0.101547429325
-0.035171637903
0.048743606488
0.020470469148
-0.209075658128
0.079731977616
0.148014246967
-0.104396164127
0.055203125908
-0.074888466536
-0.167634152722
-0.005820536853
0.079567835034
0.074232316468
0.037228970401
0.032397569215
0.106088553253
0.061118383291
-0.002541184614
0.112054330902
-0.009692907672
0.079352939378
-0.105492497763
0.027563001314
0.096380098361
0.041808704674
0.007181372305
-0.088266112304
-0.013300522794
-0.033837145678
0.034808880866
-0.168059883507
0.032523412715
-0.047968413801
0.091591869770
-0.069377656813
-0.160480082714
0.046698283783
-0.048477069540
0.002411557796
-0.192562832636
0.058300012282
0.011291067345
0.042420584696
0.034273136286
0.101658309056
0.018768077073
0.089083750895
0.102523421101
-0.096120346296
0.063143711547
-0.059963056444
-0.064669603169
0.003192761207
-0.103895705230
0.160183378017
0.066848047523
0.044656470530
0.016711050459
0.040995881116
0.022787944271
0.022000075968
-0.003306918689
-0.182609934488
0.031722892881
0.080485910271
0.077238014967
-0.116101799584
-0.033364543408
0.093405019097
0.106895819904
-0.028644732171
0.039775841675
-0.069116213806
-0.046849930272
-0.064575317524
-0.019595904233
-0.071672850491
-0.069572433714
-0.003137350452
-0.011202695497
-0.060539414914
0.052340151712
-0.092454663962
0.084209299141
-0.136161044405
0.011916927667
0.010202964941
-0.064404121856
0.027102662426
-0.043552812933
-0.123274892043
0.010288712972
-0.093251164978
0.163183316380
-0.079730622932
0.058287470479
0.049533044450
0.040936015783
0.164198777970
0.025840215256
0.064900387520
0.019474423543
0.147962541149
-0.058957928423
-0.019334807506
-0.036169366437
-0.032757311373
0.014886272042
0.027977658610
0.034890772734
-0.025255796958
0.015048152078
-0.136118924343
0.148840342047
0.056983089328
0.004632968578
-0.000745009479
-0.045071916272
-0.109042999857
-0.014113719965
-0.103074670125
-0.025927914490
-0.035725715367
-0.045780169674
-0.090803212716
-0.065275408858
-0.090541800809
0.061045541727
-0.072897878777
-0.045334106137
0.028967427335
0.020786906127
0.007600345127
-0.120098727830
-0.005694122754
-0.007331506989
0.035483107645
0.114804416270
-0.037724180991
-0.020385743528
-0.198644647261
-0.043089660409
-0.020986079243
0.073104305352
0.006667413715
0.012349880291
0.099725167658
-0.091362156975
-0.036615935242
0.158639033681
0.051291704738
0.130299830334
0.031437449780
-0.068175010482
-0.145482301274
-0.003818561697
-0.094138618454
0.165517786382
0.069454375397
-0.059885966924
0.127868955383
-0.094939109288
-0.027831873313
0.007404542326
0.075447019890
0.084519038397
0.017002746820
-0.149305908740
-0.131918846286
-0.033000695518
0.035474521256
-0.071751329461
0.119858138110
0.094769541880
-0.044523343189
0.015917466380
0.018543061140
0.067101252372
-0.079563466162
0.050474344852
-0.007225397617
-0.008449789686
-0.070631220480
-0.053261282223
-0.021115566922
-0.059721009396
0.080817238900
-0.078012492309
0.091973666951
-0.087218900995
-0.080118464887
0.010607692731
0.092292067664
0.092370097714
-0.055600939290
-0.111036017396
0.000312772573
0.049302222117
0.000341018421
0.096792973594
-0.147646778320
0.098967699057
-0.070459398847
0.045570623719
-0.067467600465
-0.095609104733
0.070357555247
0.106543499844
-0.092871037787
-0.035838259413
0.089580542169
0.046551587499
-0.001698811965
0.099084563343
0.139984070050
-0.256230364281
-0.056408252627
-0.080071378235
0.050215290156
-0.036183523094
-0.010749483625
0.067315599923
-0.072809843082
-0.029611071036
0.044271114355
-0.029442909431
0.030282797831
0.000393653920
0.014222807445
-0.142757217010
-0.067924981965
0.028147685171
-0.113402826340
0.032621752742
0.005762977108
-0.044540024638
-0.052759914309
-0.102253998721
-0.001644509404
-0.086627304136
-0.056104975146
0.119799274521
0.012100945856
0.049589153629
-0.132498379665
0.005533473990
-0.179603918658
0.038692000991
-0.096144625496
0.110498613301
-0.028452195229
-0.025621237263
-0.100791618307
-0.076235993257
-0.019061732488
0.057780199899
0.025494674784
0.102856766548
-0.047390200381
0.051871874971
0.116068224103
0.055629763614
-0.078301039482
0.122038349089
0.009154923263
0.021626014497
-0.033641541795
-0.015073123822
0.058717507433
0.043277402269
0.019399460400
-0.033572210577
0.085181234479
0.004826628975
-0.013591438137
-0.032814301285
0.028255843287
0.014939058644
0.021188109333
0.000643819826
-0.121229059803
-0.084587290262
-0.039548091819
-0.036774799631
-0.081256736745
0.111950544096
0.127446792836
-0.044623378462
0.066369534593
-0.028937465276
-0.063565271107
-0.009411512452
-0.025163027840
0.000053627309
-0.028531507077
-0.022862862569
0.031848794202
0.049085970833
0.088143107843
0.022275535612
-0.011378930298
0.135432951066
-0.056079748103
0.042319724521
-0.060428358189
-0.082918257401
0.013607877752
-0.110005232712
-0.019467366219
0.030843897699
-0.027823584898
-0.043936500581
0.061907972226
0.017435534093
0.019324554098
0.003354291903
0.047441572379
0.005171555957
-0.010015069345
0.046111449063
0.006707104437
0.142369184665
0.007580956382
0.003078700980
0.011411801170
-0.046701145974
-0.013850135421
-0.044372146817
0.039430584626
0.015843114403
0.085998895431
0.119015006301
0.094305602639
-0.057138146849
0.069707203646
-0.104246315412
0.008315719829
0.115033961315
0.080728458304
-0.074279023572
0.036911025900
0.096899566334
0.083633637773
0.117875821338
-0.067485306872
-0.182764621398
0.130700005039
0.052537000016
0.011905716339
-0.027637708451
0.052787584660
-0.176088910800
0.048212882915
0.075217197039
0.032350978770
0.003045223051
0.014358834680
-0.028346390808
0.040780955967
-0.021106662261
-0.035032416066
0.046560141766
-0.192387687878
-0.071940640731
-0.042140322469
-0.011355861024
-0.005448887923
0.026712234358
0.051223232562
-0.034870891007
0.107559084791
0.005245963254
-0.065545686073
0.014513570553
0.051113525042
-0.044817474626
0.129593196861
-0.090716016824
-0.090253571947
0.118727518396
0.092265342534
-0.010607001018
0.040061849683
-0.090205873138
0.115339760859
0.109298449602
-0.023432416039
0.023190612913
0.049159017314
0.029846900976
0.089028710203
-0.117853055322
0.035906992739
0.016036736480
-0.057923781485
-0.035778667693
-0.031426908071
0.047804996102
-0.043761136470
-0.042499321525
-0.114679385483
-0.062466963598
0.074295434460
-0.000065869849
0.074615685838
0.109885594583
-0.066045903979
0.018525041641
-0.098962685858
0.004696286036
-0.036448998493
-0.031245660848
0.031348357144
-0.026949442671
0.060425238086
-0.006594898950
0.087608912373
0.011853430584
0.041595230398
0.136374721439
-0.032565633367
0.017636303179
-0.135667547557
-0.043869843932
-0.056508164559
0.150874871389
0.081208216586
0.188108178039
0.068492539548
-0.051811441114
-0.066804143730
-0.027683153059
0.118304286769
-0.004808760400
-0.021015272149
-0.116532153098
0.195759933311
0.013413333444
0.059921289863
0.004571786606
-0.050903955903
0.165921574726
0.031271408065
-0.012957499533
-0.039981980518
-0.015059618417
0.023058177868
-0.010153119680
-0.012796232479
-0.068950663905
-0.034534950120
0.005193971563
-0.014465209315
0.008224347324
-0.022955902996
-0.112835887694
-0.003197402658
0.015830747481
-0.028307797611
0.031353703386
-0.070071082135
0.011646521200
0.102249931393
0.086611901613
0.057537104415
-0.078213339418
-0.040246175003
-0.068746011222
0.038218152612
0.000560907333
0.082275043382
-0.053085604596
-0.144182999983
-0.039662993090
0.022681220797
0.013711075328
-0.036547517367
-0.207179387229
0.077126339517
0.038351243297
-0.197270662084
-0.052091871106
0.134768540183
0.019873832433
-0.084956478750
0.049763251519
0.042791843488
0.046649995254
-0.043481409164
0.056783492019
-0.123122550050
-0.066834443386
0.017366853910
-0.070416244717
0.025168400679
0.047100011803
0.067403938055
0.028709570262
-0.051951531006
0.030211632136
0.033174489365
-0.073335532516
-0.038477738207
-0.038800004488
0.146647029770
-0.084904509475
0.025110367126
0.046521043989
-0.142323152507
0.053615269884
0.042979193970
0.058894063859
0.011378747492
0.008629672653
0.022618487690
-0.006724161703
-0.045694959092
0.072618838540
-0.081943314284
-0.140592727295
-0.014087412195
-0.056893787366
-0.064168101566
-0.020348121710
-0.074900196681
-0.046324752858
0.006044344752
-0.123560217539
-0.041292097135
-0.016324599879
-0.032419069685
0.005666811690
0.098739694049
0.002766653821
0.023929803685
-0.017709633546
-0.063678172173
0.060435160012
0.037256387192
-0.009076078726
-0.082843622878
0.005827876990
-0.015789419087
0.149393394378
-0.020742961121
-0.018885518349
-0.061618272899
-0.138150243531
0.035805382161
0.043059230759
0.043540960637
-0.027753125636
0.012652325438
-0.108459344039
-0.008001014245
0.132186403687
-0.135915359733
-0.033341530425
0.075689903717
0.048797415330
-0.174675253335
0.091974520905
-0.020395807011
-0.049162057338
0.024529896473
-0.004590207478
0.004913949155
0.042611211257
-0.101821523662
0.001333300491
-0.070742566391
0.017308244794
0.020622243392
0.043959114831
-0.084256090910
-0.012998410886
-0.053755524702
0.062351963613
-0.025969280263
-0.042810071086
-0.008045199694
0.020135185657
0.042287254062
0.049014941190
0.087731203325
-0.057091873654
0.063838744176
-0.062787316919
-0.012362034425
-0.052009830005
-0.004411614688
-0.038727715423
-0.076613825991
-0.062301902793
-0.131894984020
0.055439695514
0.080188068428
-0.110527134909
0.093219151146
-0.008237549908
0.118806694107
0.116394128602
-0.152383852240
0.068961812745
-0.140201422776
-0.011799095096
-0.036527776083
-0.008414860547
0.081768196281
0.055070167277
-0.088378582876
0.048485575029
0.035647218612
-0.074168573398
-0.098355879197
0.072796733139
-0.067310604928
-0.049679768452
0.185248768438
0.039266971319
0.095358261871
-0.006107165483
-0.060908791902
0.014332318917
-0.071238955958
0.083727826500
-0.046412921798
-0.004991127782
0.033505728545
-0.022429414596
-0.036103743126
-0.093941908757
0.009094427705
0.092065180665
-0.003816776881
-0.205970809530
0.068225262205
-0.035442728596
0.021115611732
0.027984163431
0.137050002785
-0.037199735833
-0.064343896695
0.126068966227
0.037413165480
-0.101575180777
0.091642000572
0.161347628811
0.095142704029
-0.000762419305
-0.032327100196
-0.144711020141
0.005067266259
0.042907395921
-0.023522311999
0.052836121067
-0.035173953727
0.033683860667
-0.036107193962
-0.033148077354
-0.054959540425
-0.012874273195
0.048442077285
-0.078390574664
-0.102842885950
0.074859756575
0.060221068962
-0.011937780586
0.067736284158
-0.041810217384
0.067858560437
-0.033149147984
0.003860781945
-0.034344685365
-0.098326435659
0.039520159506
-0.018097949194
-0.005107982663
0.144390893612
0.069890919794
-0.145378808728
-0.081750825711
0.118076532316
-0.083411496115
0.057327341839
-0.164141266517
0.040758818222
0.040767529629
0.048621207905
0.026503732334
-0.059656985987
-0.040359590544
0.030459399881
-0.051933105320
-0.095999037571
-0.075799531524
0.040756609626
-0.017612279686
-0.059794737826
0.066158623763
0.018632821556
0.038074788287
-0.007986540764
-0.029624678199
0.024934069063
-0.016512050882
0.015300782223
0.066744555012
-0.030560164337
-0.083935750409
-0.035569431662
-0.102072481431
0.060720279401
0.015094042216
-0.007066162549
0.058724147977
0.019589986354
0.098627191200
0.076946351830
0.055871402413
-0.081110001244
0.111946506630
0.088163219781
-0.038713000385
0.031080988298
-0.131825592320
0.059822737665
0.032727846879
-0.095254734695
-0.038089196129
-0.027992126055
0.038619942184
0.126741807772
0.105461155857
-0.034893815391
-0.004656735637
-0.059216932707
-0.069421987070
0.041119681327
-0.114986627594
0.021528423084
-0.035651649166
0.076923914152
-0.105131881642
-0.065486687538
-0.039499276610
-0.044773978437
0.084780937619
-0.058498523009
0.110836788063
0.084833532303
0.113707491555
-0.091081328895
-0.202358991740
-0.024854958605
-0.011370529835
0.011141031348
0.141982666116
-0.160083250012
-0.011550100317
-0.059507085264
0.020255060905
-0.081404440019
-0.048542850815
0.056187231174
0.067560028793
-0.208997044016
-0.003660059879
0.081822521052
-0.005655474957
-0.193158774938
-0.027731555005
-0.050352375846
0.108677294628
0.112022551034
0.009380775319
-0.066426177455
0.020666467585
-0.038079014541
-0.264735462111
0.036065020825
0.111882886520
0.027036121667
0.010203237428
0.114792480247
0.038280896109
0.025342620126
-0.038139355210
-0.038813980939
0.071953072208
0.188867807134
0.015664709077
0.036942388543
-0.071949455216
-0.019409902465
0.086033188578
-0.149355636387
0.050419093294
0.091932370999
-0.081801083426
-0.120537070112
-0.034563929871
0.047842104022
0.053243366573
-0.035235737565
0.107192657286
0.096064995346
0.112197216123
-0.047165949356
-0.028520007449
-0.110866471117
-0.002130150940
-0.084409674780
0.027643049019
-0.046464488693
0.000316109901
-0.002472878405
-0.181012117015
-0.011684292516
0.133950098520
0.012921220892
0.030817967751
0.014209084061
0.047204704250
0.023387544258
0.023927691755
0.014516167646
-0.098229022433
0.139014342478
0.034417579373
0.039084412849
-0.126370582665
0.109632261213
0.044255835360
0.115165075715
0.056033450923
-0.076291872339
-0.162112676640
0.013500977706
-0.048179728478
-0.081507956497
0.152910993317
0.205045518553
0.079474419633
-0.032391280964
0.103347384811
0.121678589987
-0.138838690137
0.093759296340
0.062192921876
-0.020674869984
-0.052539103265
-0.071765441801
-0.061291076344
-0.064465437624
0.083861354090
-0.002690845736
0.081294706393
-0.071293330049
-0.005889408202
-0.074272547169
-0.110586218857
0.035083432743
0.040097272980
0.124629355296
-0.055074785755
-0.001826574793
-0.033498664172
0.089276119558
-0.063514872061
-0.040796146739
-0.073440978065
-0.073382808026
0.086507884606
0.020755718591
0.109182473247
-0.074372151098
0.112856288997
0.089641673238
-0.085499761955
0.112787113746
-0.013131467741
0.003909412293
0.022489401857
-0.106559658174
0.068586627859
-0.020428487297
-0.037669232966
0.193656401010
-0.103428600573
-0.110608241936
0.051135706952
0.075519691089
0.058054153479
0.075650182867
-0.055376976550
-0.034913499051
0.018095217231
0.111518573318
0.017851566645
0.094640620199
0.064804281682
0.134104401740
-0.033122729675
0.192269723517
-0.046927090034
-0.177756295542
0.140567637704
0.134515683389
0.021469378849
-0.063816160077
0.046719213801
-0.037713528508
-0.048632685036
-0.069514656577
-0.035306627153
-0.045229792697
0.099772899576
0.093594792661
-0.015656417931
-0.070667493851
0.086324922651
0.050939629753
0.085474002610
-0.102133271352
-0.073269056694
-0.015432270300
0.006847447566
-0.024961375685
0.081421633236
-0.037192250085
-0.149772098634
0.053870092574
-0.013469236222
0.019782145838
-0.078827191735
-0.004916498241
-0.041742491527
0.023299418766
-0.051110871560
-0.038572251461
0.031825848550
-0.147177953463
0.147847064333
0.021473628873
0.066173369800
-0.021467188870
-0.021294884765
-0.062931551517
0.097937563885
-0.048717726666
0.107660692744
-0.130932138140
-0.005065064267
0.006968919888
-0.001630492212
-0.104712575754
-0.058615983765
-0.007234454167
0.003687472467
0.038311710276
-0.046006145077
-0.049119443163
-0.009473756846
0.051005539497
-0.013185033124
-0.256582742150
0.027829585305
0.023157426697
-0.044118263110
-0.087840555188
0.029783272536
0.117840330354
0.005554485169
0.032813815134
-0.034402933389
0.059139702427
0.008258092929
0.181379218215
-0.039998627874
0.144375133681
0.030422289985
0.002923840111
0.026335097199
0.054512739119
0.128662004870
-0.022384596315
0.014488171795
0.056729367893
0.002628113932
-0.111390848079
-0.030750679018
0.016388604597
-0.046264397804
-0.011434171014
-0.048905168605
0.041423307105
0.043279074920
0.087821691832
0.040724415873
-0.027294667097
-0.050663365592
-0.091593502833
0.023816630621
0.030428482460
0.025681720505
-0.014443730279
-0.018178331670
-0.009517790563
0.153942114070
-0.043958543569
0.004267567889
0.119286980141
0.119232862355
0.008160796778
0.134759490441
-0.044347966659
0.141431213984
-0.060432317583
-0.064860255956
-0.091805022207
0.023443038803
0.048104531234
-0.019303362046
-0.057961601221
0.007110715977
-0.006979582569
-0.032768780089
-0.081962137112
0.118122633752
0.117889779033
0.054029091261
0.154580472017
0.072767841586
-0.046136905837
0.098804598940
-0.013908074427
-0.042838241015
-0.042035819229
0.156661364783
-0.002548097579
-0.019748341937
0.066245413320
0.036660348250
-0.021578176637
-0.038345788774
-0.052798047343
0.057794685440
-0.068236393480
0.025286476172
0.000980696327
0.056735017472
-0.025138695443
0.028889175636
-0.129608840554
-0.002929550699
-0.012944595716
-0.016424527630
0.034951851378
0.044531532910
-0.058108230726
-0.014151244025
-0.055402314239
0.118493973686
-0.030661531245
0.090052084134
0.010949074339
-0.025187170522
0.064468145375
-0.053866606895
0.004681565843
-0.170619369777
-0.065692394234
-0.057284939400
0.046903232093
-0.191874235700
0.107373050036
0.143348328102
0.015140901840
-0.093268187399
-0.025326517023
-0.011307351474
-0.022757921866
0.020224834809
-0.061105239883
0.016620660664
-0.134050600855
-0.003541573638
-0.003170277333
-0.125157282525
-0.038398809535
-0.002853788416
-0.000307402769
0.089129483169
0.039759166235
0.021990379598
-0.055710204874
-0.091946530334
0.000492748687
-0.019057032333
-0.037035318595
0.077857930854
0.025411845874
0.106789557368
-0.028706432263
0.050174131809
-0.041830822176
-0.053813297090
-0.072305634290
0.026393637164
-0.031721482188
-0.122522578824
0.048075189872
-0.278364775735
-0.078302637634
0.056517572844
-0.032648288296
0.054737871268
-0.041725460251
-0.000368712307
0.080006706746
0.071721997333
0.108458330183
-0.053259153362
-0.075032516753
-0.065115507239
-0.061574166001
0.052389377660
-0.020118056879
0.001454944943
0.019074719276
-0.054128634092
-0.086598646182
-0.168325075237
-0.031000018934
-0.063988377929
0.030245879177
0.044342144437
-0.134036291816
0.170049288678
0.108997221932
-0.049839358094
-0.042524393568
0.045916496627
0.033157760636
0.112804559744
0.053647465287
0.085900155009
-0.039398408045
-0.032228768306
0.035015393977
-0.137269659546
0.105172792448
0.113282243908
0.050653203010
-0.046718248059
-0.015404699880
-0.113835325393
0.033232045571
0.017201464810
-0.065988298586
0.088095764571
0.043930381148
0.000091535787
0.042454947775
0.062024709565
0.022469991882
-0.054810857750
0.027319583085
-0.003022065262
0.005341381205
0.048938150027
-0.126515315525
0.026018688775
-0.022087074286
-0.082107930558
0.021626751610
-0.055045778976
-0.032901172472
-0.104176969578
-0.070992515963
0.018234916339
-0.020142014975
0.000559611508
0.002031496862
0.015842487615
0.095182276897
0.025916651295
0.022064143640
0.050692617339
-0.036915320151
-0.020350159185
-0.177857554403
0.039587284669
-0.133202951136
-0.151748666121
0.091620551869
0.053385735013
-0.007486750387
0.048344806492
0.057470567075
-0.123637873852
0.088926361069
-0.036895280429
0.034864204489
-0.071792701755
-0.049112678157
0.044962890540
0.096677680210
-0.042830002097
-0.031714395228
-0.072542030250
-0.085906800769
0.021793216774
0.031173067647
0.030790131043
0.091710621494
-0.004627470434
-0.100101702399
0.011545892058
-0.077715883148
0.092831058409
-0.056408641626
-0.227630751984
0.112859531431
0.023872494763
0.044147432962
0.042115890014
0.115905707635
-0.001249749017
-0.002620826937
-0.093442284591
0.006555872830
-0.031884969852
-0.119072779776
-0.012413634036
-0.070440348891
0.097962311813
0.077305518361
0.085211436032
-0.021276634948
-0.050422599263
0.113151311433
-0.104730105686
-0.039743228745
0.069122593526
-0.166751235995
-0.069997997902
0.156477010082
-0.090343423376
-0.023246407089
-0.038913017728
-0.060414942093
-0.012025867071
0.078373220178
-0.063764445746
0.017992165296
-0.101876785895
0.158362564422
-0.034078491065
-0.133225205124
0.094171865394
0.024351431028
-0.129428258286
0.069686061199
-0.025595633883
-0.066416392653
0.108518512170
0.078904996644
0.027762349095
-0.021822311147
0.007063361012
-0.143096374986
0.025347865722
0.016273052964
-0.123851034262
-0.197629271736
-0.109254584134
0.043260330574
-0.013389680581
0.028080638371
0.150084246746
-0.045102909437
-0.070946726034
0.066086170827
-0.005892004991
0.038467132052
-0.009961988405
0.071411205609
-0.073068108649
0.005019891441
-0.186646324779
-0.023932752485
-0.069121132418
0.015986098522
-0.072384032888
0.048303439586
0.114284896380
0.152942881800
-0.041764898721
0.081379163872
-0.045061777250
0.013326443807
-0.103038368490
0.122939621690
-0.047540405914
0.145034448670
-0.051236714237
-0.151896582941
-0.145918152006
0.015262536627
-0.006745723809
-0.159967128455
-0.038759239291
0.057593094629
0.095386826571
-0.021958019569
-0.032835908852
-0.184530326912
-0.107582534771
-0.008431986312
0.123093489139
-0.036487065713
0.063667540216
0.031250610019
-0.122549991038
-0.092695189300
0.004008571444
-0.009601619273
0.050513595568
0.056171672293
0.008240092575
-0.045688779013
0.040751077916
-0.059385062335
0.060698443549
-0.042463257914
0.006035133786
0.022550856105
-0.045619017490
0.001114590163
-0.059677500843
0.058932862987
0.081588331156
-0.065555811646
-0.061952520531
0.162034307106
-0.099884093509
0.021871386189
0.071111293808
0.000845367209
-0.071714167610
0.041575421494
-0.032259297430
0.077363513060
0.018036547824
-0.167388250713
-0.002755564754
0.000105653550
0.032084892658
-0.149882789696
0.041983395872
0.072491476194
0.115060931596
0.070456474478
-0.061066144366
0.032993284505
-0.014718065412
-0.195405595055
0.093977422965
0.018627410352
0.011756922839
0.031620405868
-0.065044745804
0.127671351658
0.093026233179
0.050343634366
0.090041165886
0.023520718227
-0.010146232733
-0.091623984325
-0.132649275649
0.022524619135
-0.072603713435
-0.055924736462
-0.029099909432
-0.015787090459
-0.031921967209
-0.195629699809
0.036459238678
0.087972303088
-0.057360214738
-0.020345520058
0.086766740216
0.108419829830
0.070676817908
0.013743352075
-0.014086465195
0.225181994571
-0.026671832629
0.018806687040
-0.093493100639
-0.008492700449
-0.018108491660
-0.008991833634
0.021787180476
-0.050599405462
0.087151059797
-0.092333548092
-0.209193247083
-0.152866874227
0.050785735821
-0.024642417753
-0.140816386947
0.010234493046
-0.069312676864
-0.046279073116
0.119357044580
0.044383426191
0.137447425818
0.078047845169
0.060969074625
0.002913089936
-0.157300611923
0.055787135683
0.022608657143
0.013010688210
-0.047301864969
0.092659460570
-0.010865280006
-0.127004271084
0.061145695052
-0.113050842673
-0.003577959105
0.155617659502
-0.068573997956
-0.087341392690
-0.060413186538
-0.046936289619
-0.026589708743
-0.015737700404
-0.049528667802
0.148249196404
0.059018976719
-0.113222514893
0.062236851345
0.058828184723
-0.165607278170
0.000799722879
-0.043549021269
0.109794878450
-0.065321697024
-0.023808263044
0.095999069928
0.012289153700
0.037414830369
-0.018656726362
0.013273393896
-0.124675888512
0.102914956936
-0.031958146791
-0.059659142749
0.103415196698
-0.085532078280
-0.042203688961
-0.085787204709
0.073314601223
0.012039659140
0.002101810750
0.137796407572
0.001124939859
0.016571063021
-0.005471424616
-0.026193881131
0.012052701586
-0.162153593882
-0.024882705257
0.052708519894
-0.051872202313
-0.031398633646
0.108299556330
-0.046165510000
0.053095306353
-0.086978242334
-0.079212448032
-0.102773249077
0.064855229106
-0.058432120043
-0.078029316900
-0.006123397427
-0.048917357153
0.020059598865
0.063763442179
-0.012545225706
0.034389611304
-0.086643142383
-0.034157474613
0.009502933193
-0.017547787059
0.099760887924
-0.039783733911
-0.031032903650
-0.028478158426
-0.064955833407
0.046494277343
0.012427366297
0.037690088188
-0.026081156106
0.049596052630
-0.043169431683
0.025149969681
-0.223843835709
0.184849454033
0.009168739289
0.094621685115
0.168966027528
-0.024943517680
-0.154464222667
-0.038207789486
-0.066761495545
-0.068137674814
0.057838757368
0.071353179319
-0.023433196990
0.075693074693
-0.023410338734
0.090291690606
0.098452849041
0.010225542183
0.090309167075
0.060335135420
-0.069495333222
0.018815063174
-0.045237605210
0.062325787162
0.018376306363
0.020841067104
-0.017126049471
-0.057068895346
0.117489376114
-0.071211732381
0.172770122173
-0.007404315332
0.056493296261
-0.065717359080
-0.080580592238
-0.010270462617
0.019475679796
-0.160386141093
0.036393695414
0.088820892779
0.017185848711
-0.060161914787
-0.070379866591
0.033864611661
0.027479243573
0.098790426351
0.048732835764
-0.015138867812
-0.096309081068
0.103638705773
0.043267283468
0.026260333182
0.013544225872
0.074532149639
0.031145441501
-0.035624579310
0.026736948908
-0.079143434867
-0.069682197112
0.072035104390
0.124668442476
0.072897381973
-0.080061801675
0.131404350374
-0.063646455452
-0.038858349000
-0.038717889180
-0.009057962047
0.044308158089
-0.080162245296
0.037815742340
0.038956973461
-0.079608626600
-0.066440207256
0.091878397123
0.177810482283
0.115522298807
-0.047570142626
-0.203263071283
-0.111582992924
-0.036969035387
0.022360734949
-0.080737302051
0.105344461306
-0.109320929200
-0.103561663720
-0.143857556761
-0.044156441088
0.070174693026
0.072159796061
-0.054909149689
0.122077358155
-0.016856231429
-0.051797070153
0.008030966365
0.048912523008
0.003347001011
0.082337402591
-0.069385209499
-0.061861702867
0.054721314441
-0.086777073188
-0.034531435179
0.089115828684
0.032263648268
-0.082280738975
-0.037137796316
0.061719724437
0.059115005344
-0.073258688277
-0.078292196137
-0.000130841695
-0.108872523324
0.097121028524
-0.055171263075
-0.049565427000
-0.039345984723
-0.129900420972
-0.060261292991
0.084515192137
0.070492556277
0.111920183460
0.025508088982
-0.104172795210
-0.058723698018
0.012320134605
0.059134109599
0.012011765449
0.041729454606
-0.013607749697
0.038892361396
0.056068848829
-0.039637793683
0.123661006327
0.139015383613
0.015165353426
-0.142392833986
0.008895024322
0.094626578528
-0.020471046256
0.051405474946
0.010987355703
-0.158847531407
-0.005170750612
0.084360783810
-0.059955582710
0.003792320877
-0.052323824881
0.074850265407
0.078317723366
-0.118682583983
0.085227445765
-0.032261691061
-0.066915638494
0.159523186500
0.146941866287
-0.035307828711
-0.050503984189
0.049004346436
-0.078388304056
-0.008001743712
-0.047241563336
-0.039470009758
0.051667232892
0.011988511534
0.091949002298
-0.014798205848
-0.016960164022
-0.069972094353
-0.080218001526
0.013671975682
-0.100735072380
-0.000986612484
0.024477435163
-0.006414458735
-0.017376235177
-0.077642676654
-0.126455256887
-0.045663660791
0.031212925207
-0.187010213783
0.040323048057
0.077770787359
0.034043446581
0.020678879728
0.044199086068
0.061571364200
-0.124487852327
-0.113672771699
-0.056540892696
-0.048144468114
-0.009354519789
0.015975940564
-0.099997555385
-0.033429617295
0.021559405502
0.026449640981
0.098419613874
-0.090318756499
0.022356489976
0.029141247460
0.094940592466
0.105396922362
-0.122580034569
-0.120832323682
-0.106282646182
0.091900552007
0.108518660054
-0.011611213726
0.112752472276
0.012659670631
0.079135577726
0.053181370551
0.104351626457
-0.024493516224
0.044194949387
-0.148200209518
0.064373320694
-0.047597153106
0.090019551268
-0.087775025828
-0.060727462677
-0.026940611943
0.161788156451
-0.024681363218
0.099963283767
-0.057766807759
0.115608779283
0.026559724561
-0.090775505305
0.124708691421
0.098472816039
0.051494447778
-0.135722034215
0.025231181577
0.090512178366
-0.022141315812
-0.016149039448
-0.164722487255
0.065430438968
0.017644429536
-0.050640097344
0.006162392479
-0.058101685151
-0.031400375131
0.108061311620
0.055353853562
-0.038753628211
-0.070611169657
-0.055738868511
-0.094751814467
0.246534790558
-0.111535242196
-0.000126064318
-0.070410620185
-0.030031895011
0.031032984896
-0.012455321121
0.012356331210
-0.121970276861
-0.006222757324
0.058267293920
-0.137405218039
0.121252608522
0.032037445084
0.000707277317
0.005334509703
0.116027620667
0.098554117950
-0.038977588148
0.024684812170
-0.083502864894
0.070657337576
0.055265165391
0.064200927604
-0.002991395586
0.132186568867
-0.193654781273
0.012878146455
-0.063501794670
0.031509425928
0.018846969790
0.028973499173
0.000403666752
0.015374599976
0.078097831592
-0.162598698071
0.103203992148
0.007577984112
-0.028567366625
-0.030707102814
0.080882307430
-0.026070823872
-0.069226652477
-0.161994555564
-0.033361514314
-0.051646343423
-0.055278304239
0.111985924981
-0.080467422144
0.051294906440
-0.106109456899
-0.032304970892
0.012848212629
0.021179192384
-0.072001955283
0.091529265903
0.151871100835
-0.014965707020
-0.148454908644
0.058787420993
-0.040233405888
-0.059038619905
-0.091168216491
-0.120197437140
-0.021430511662
0.057947395968
-0.048610589484
-0.068998763292
0.010483654343
0.071548228092
-0.062297939223
0.018960048645
-0.053049191893
0.100999427890
0.145529506707
-0.038138142140
-0.089133391961
0.022962772088
-0.021286776820
0.016882362229
-0.156308446017
-0.085325029949
-0.016451899404
-0.021136770545
-0.005943349217
0.007957711148
0.043031281019
0.031953634716
0.101604054368
-0.068448544849
-0.038545302111
0.065171986075
0.014891403477
-0.011465165235
-0.104354764798
0.050429200492
0.156564824010
-0.013035192641
0.042771211692
-0.006819751600
-0.057247204018
-0.002176329310
-0.065785802139
-0.057081668421
-0.227503180453
0.061059699039
0.017201408622
0.081571654012
0.071760052673
0.022778154983
0.055421708344
-0.058302364171
0.000232550990
-0.069023895191
0.056332633523
0.038121154167
0.066713666778
0.043959700437
0.136129228081
-0.047096124138
-0.094271872464
-0.063342534982
-0.002025598085
0.098583073944
0.188104079323
0.052283822748
-0.143782680931
-0.016067459652
0.011630438587
0.059021623559
0.009917233012
-0.026720977218
0.025291440656
0.144663203476
-0.106396826354
-0.043553474820
-0.016390160052
-0.039735979673
0.139162511415
0.015791359238
0.035028225952
0.101188797602
-0.083120234126
0.002998215847
0.016600212309
-0.227873147062
-0.094350612296
0.095688213394
-0.035601541378
0.045983102660
0.075380297755
-0.053189757052
-0.065716266146
0.072893075475
-0.102277246952
0.052166303221
-0.069705666469
0.081958974640
-0.112468111993
0.070864356676
0.069023407105
0.068734552028
0.100840594958
0.109972363848
0.024053629368
-0.034032681422
-0.019171774618
-0.068079402513
0.019862762109
-0.036671936798
0.046509625446
-0.119789767504
0.012510304604
-0.086700849630
-0.062923798363
-0.151590686621
-0.113417095178
-0.032344176566
0.009722037398
-0.044623951287
0.029543269892
-0.208185647535
-0.261526902072
0.047861670814
0.054403812590
-0.004034902762
0.048934517511
0.040707694909
-0.058952153474
0.123996374436
0.029194982504
0.037674113489
0.079969518390
-0.103783704951
-0.034318385645
-0.023516959941
0.122186371526
0.069633268791
-0.053560323674
0.150635060454
0.037308907908
0.120136578270
-0.002611472840
-0.061193580310
0.026297277883
0.033017131700
0.073800455556
0.034152545722
0.055364957985
0.037570731186
0.089357948747
0.013256256602
0.081839620110
0.002765843402
-0.072673400795
-0.006544640210
0.093613338058
0.035073870410
-0.059690191711
0.097113178326
-0.067127410766
0.060776520025
0.033824224310
0.035003942792
0.060661674360
-0.148594073863
0.008717041195
-0.040571757251
0.084543524741
-0.013974664003
-0.030179590308
-0.038848749839
-0.126972237065
0.005251917857
0.007467340869
-0.024921445830
0.078968524854
0.000044769058
0.038869595869
0.008050283151
-0.054673849111
0.043541204882
-0.047819376803
-0.112787284149
0.029782608072
-0.069716710702
-0.113899240579
0.074042296887
-0.046429684608
0.102420225510
-0.096001781589
-0.070174164131
0.021781017048
-0.006816867217
0.008870849721
0.060372188015
0.024538436186
0.156531947755
0.039412548246
-0.065860460390
-0.066498714769
0.086589890139
-0.038472259212
0.067678006469
0.139719369596
-0.021126996847
0.004431725048
-0.037767265190
0.143388104246
0.074804176466
-0.099749312319
0.113388031844
-0.001063453694
0.020063141771
0.087953449943
0.007105322946
0.030635459935
0.028772943855
-0.012727510740
0.101027116248
-0.053459015432
0.016250688441
-0.041147752096
0.136219528459
0.065612182979
-0.108133265058
0.013357976766
0.050115906079
-0.115318088773
-0.148856653140
-0.027059970143
0.027135721570
0.038727844598
0.061036054570
-0.105542978128
0.006733024689
-0.093230870112
-0.026704874925
0.149926983319
-0.011948395415
-0.039090240371
-0.016196488601
0.034393991308
0.065031514151
-0.046758558013
0.039339355986
-0.070277156997
0.077040603350
-0.070038010208
-0.118778812395
-0.069699091757
0.122009383777
-0.016841717525
-0.079336402275
0.085164473899
0.032821644011
-0.006717121461
-0.058328906507
-0.170987471594
-0.101017006684
-0.051652664044
-0.060827859900
0.086865689632
0.037938618796
-0.004361594775
0.015112578076
0.058894930845
-0.016166223200
0.099340421566
-0.003588635102
-0.050922970978
-0.054920602296
0.087169126878
0.138590661826
-0.107684016064
-0.051899531314
-0.090531954874
0.081633809073
-0.094815990907
0.001774665981
0.032302580376
-0.018194712821
0.126999507423
-0.101869329883
-0.064195487956
0.095302908349
-0.149011641047
0.028899376125
-0.075574346366
0.060696204238
-0.010578984510
0.102770653746
-0.049545799941
-0.004225280538
0.084824588989
0.099702334741
0.013735349071
-0.019956588950
-0.001619030275
0.079645202395
0.106075533020
0.145340686640
0.065504567502
0.063370737791
-0.112796216932
0.059845702577
-0.103376251109
-0.156107232141
-0.143011264807
-0.008592608395
-0.114667058854
0.038412429295
-0.021650851573
0.006288531336
0.022592130324
0.093103447841
-0.058771452459
-0.005235410351
0.007628822406
0.041953688950
0.073093036260
-0.087816453126
0.005986338707
0.048441824203
-0.035543914352
0.049972025068
-0.064285506665
0.086036146695
0.032261090436
-0.118770061742
0.045546205066
0.016436524710
-0.041282386642
-0.120303722679
-0.004387484758
0.030559429410
0.108166706427
0.096531551293
0.000543404479
-0.039573490115
0.016197026716
0.046702978586
-0.055312570284
0.097099497663
0.104356305068
-0.103402469818
0.002685116852
0.182054125804
0.055054684327
-0.074730126932
-0.151311617752
0.061043937155
-0.013863149692
0.059053106705
-0.004415566480
-0.080406581165
-0.024292998337
-0.065027457350
-0.017751758298
0.023641723364
-0.099203183702
0.026712126212
-0.129956084111
0.006993063419
0.053349308073
0.000021585559
-0.211704222953
0.023403600571
0.004387800443
0.018428599562
0.130438800744
0.029981461173
-0.014468692748
0.039288132300
-0.106321391600
-0.101393381248
-0.027957389601
-0.039327434425
-0.165579994372
0.100260361189
0.047790194590
-0.009503771927
0.018597650570
0.004401424413
-0.022778208068
-0.026505689078
0.030202533412
-0.026798679039
0.106625428333
0.010237320164
0.042280138928
-0.049925017711
0.106520313754
-0.099853413502
-0.123910475725
0.100628539445
-0.089226098033
0.046958581948
-0.053152661494
0.052045752621
-0.015476433857
0.033640073072
-0.100088261253
0.110368727351
-0.122443590864
0.014633999559
-0.057321886829
-0.057990936474
-0.000278451714
0.027636322259
-0.092891104747
0.010839645617
-0.008699938135
0.014267240489
0.059142466058
-0.059327499142
0.021045292235
0.077365543463
0.040359856234
0.012517784686
0.017730677688
-0.016883444438
-0.098561402857
0.021802637550
-0.044693575834
0.072859137514
-0.071408500683
0.009807584869
-0.046300424069
0.098186083924
-0.017447752637
0.016543673775
0.038285003868
0.116426747229
0.094142116915
0.073642284365
0.025190884012
0.033975188423
-0.028676816611
0.101110564881
-0.157179648264
-0.046906971706
-0.045901432795
0.008013148984
-0.181202552286
-0.029612128001
0.060242104693
-0.001896433891
-0.040880998792
0.085574140699
-0.112698335686
0.013631892650
-0.034476113810
0.098240751619
-0.096778634679
0.015713756491
-0.031897928962
0.115468837542
0.009097700523
0.033402009130
0.130297807636
0.057741226604
-0.040684964050
0.102631271019
0.049749962975
-0.226726225472
-0.052539718787
-0.007556983964
0.032341721545
0.106925123685
0.037316348558
-0.058582332498
-0.034765746285
0.095178339929
0.049040431074
-0.069197755047
0.076595675913
-0.029023386596
0.010265932862
0.036486866697
-0.110882034025
0.054921773492
-0.004969363284
-0.043410648074
-0.074017764474
0.107640569937
0.022593910687
0.009006310555
-0.055582708904
-0.052824925534
0.038454723294
-0.072557190358
0.080015630373
-0.037194555534
-0.158806089232
-0.154199042170
-0.105146129095
0.007028401559
0.030343105135
0.013253011021
-0.156559693146
0.070824018615
0.045797268450
-0.132738109353
-0.085622099491
-0.034779183978
0.145464861333
-0.046674676392
-0.055635884935
0.114271734755
-0.024549276263
0.054961551859
-0.061522848137
0.118217561762
0.033017885045
0.006724943261
-0.072545621095
0.031521328093
-0.114790971400
-0.126783949502
0.029110024895
0.105121006302
0.093314015175
0.097992236556
-0.084305046639
0.064199777051
0.146656240334
0.054981173398
-0.018730209458
0.013079664853
0.015902144054
-0.122813178689
-0.134018061157
0.001634297064
0.084395700207
0.116807251041
-0.066918405737
0.085633612159
0.066505176410
-0.000899503996
-0.198081838712
-0.020803338275
0.061479953845
0.091882495719
0.081989809119
-0.126282786329
0.036363751686
0.079723064895
0.030133516319
-0.071290524719
0.135476435142
-0.024687249615
-0.003951544167
0.027795137742
0.117313739261
-0.136610605629
0.005882150455
0.090601998309
-0.061736904545
0.042359888791
-0.008740774827
0.036552378106
-0.082648936815
0.055906798676
-0.004218550703
-0.054031205339
-0.051074049775
-0.010508631340
-0.107844652526
-0.044917976185
-0.012732580415
0.189848829168
0.023425930492
0.047102549355
-0.131054408023
0.091684629625
-0.015937422366
0.124928576357
-0.065255026207
-0.004913718507
-0.113247026389
-0.003087844074
0.033076381032
-0.079856541458
-0.033262137717
0.071583170232
0.075642393822
-0.015634817707
0.111147268514
-0.068110129478
-0.016952684442
-0.005424910489
0.007667973694
0.049525022734
0.036583987059
0.054414568972
0.006453691140
-0.161558539515
-0.008542865052
-0.062196933866
-0.029664288745
-0.000517690114
-0.117355024170
0.020393184741
0.093495424600
0.051485186643
0.194046228591
-0.082418710974
-0.020763854079
0.109766572676
-0.120160812687
-0.086009824074
0.064529923989
-0.187038742498
-0.015861669714
-0.109900172715
0.059347139591
-0.172779884045
-0.042742899460
0.012127419045
0.058032096097
-0.117055398376
0.028592350960
0.068242810764
-0.055449398674
-0.048888249295
0.104670667307
-0.020199829541
-0.049233762318
0.072466787089
0.073330246159
-0.006448379186
0.000721084786
-0.032813757934
-0.021403125655
0.085999603555
-0.006331353059
0.085366725226
0.017247313279
-0.038328969949
-0.056456730060
-0.047580459204
0.123033077205
0.029501493657
0.102369001328
0.081181815314
0.018992068954
0.019963429476
0.142806253318
0.036037350838
0.122367581797
-0.031121762949
-0.010033721328
0.030500637201
0.055806783734
-0.035525650117
-0.076230085284
0.096737811947
0.010097778666
0.129531540653
0.095492293403
-0.086649850999
0.053527082742
0.014222685954
0.018994817046
-0.087227507571
0.054652261550
0.085062451331
-0.139216016493
-0.044685659673
0.071067607466
-0.060943752259
-0.035672495112
-0.037749511578
0.065324664190
0.022518777457
-0.025740385631
-0.024064731171
-0.168610480220
-0.012002635265
-0.032087737257
0.081583992927
0.041055045313
0.008521966406
0.024739841867
-0.012503054621
-0.077785560216
0.153097573777
0.053635826203
-0.010653152390
0.012109904179
-0.108470365204
-0.043146970946
-0.075346853572
-0.078756337564
-0.066637162408
-0.064015232708
-0.076702672775
0.072896748843
-0.093497659005
-0.034296301347
0.114665570937
-0.159442067883
-0.042868858027
-0.142612284111
-0.002854474781
0.055951579698
0.024324456722
0.039057884412
0.053977378810
-0.011766649342
0.031649887699
-0.068309732505
-0.047548025949
-0.026660957872
-0.006623047554
-0.032826905277
0.009403502912
0.041831260979
0.178964549804
0.047126270725
0.015145658176
-0.048218381125
-0.094870087135
0.014942748047
-0.065574638684
-0.057933290686
-0.006060192469
0.057898881496
0.017845457305
-0.174819780710
0.056485001621
-0.034181131241
0.033353471341
-0.031182076388
-0.006475334726
-0.008690808931
0.051469327421
0.021605951304
0.071636899492
-0.013809504624
0.150344551657
0.022254572459
0.016153703364
-0.038062804485
0.013027627531
0.022173336046
0.055867303356
-0.127376667354
0.061119818134
0.158126921121
0.029344732785
0.073265913034
0.107164084183
-0.149710564307
-0.018228363994
-0.037251527390
-0.076252276544
0.036741099217
-0.079471070473
-0.017925084742
-0.027631763798
-0.014937714749
-0.184939324353
-0.001794859575
0.056190617441
-0.128978891716
0.094950771809
-0.039167448779
-0.019713406200
-0.092655399732
0.114868033200
-0.114975675543
0.000003820208
0.086732320114
0.006701000248
-0.011469169250
0.039334580516
0.120512512139
-0.070947531616
0.093046127638
0.032013729897
-0.026967427839
-0.043419995021
-0.131799052776
0.033920259788
0.023466246339
0.182223896869
0.028758733205
0.096982622685
-0.018106323787
0.025323485813
0.014704172075
-0.153081885037
0.065744504415
-0.116642011012
0.055733237539
0.001084253423
0.006170916208
0.040735372628
-0.071372032232
-0.190098296950
-0.083295661482
0.011853602349
-0.033997910216
0.000535182441
0.040209668190
-0.056093757573
-0.101880406128
0.117560848953
0.051555180285
0.003026990325
0.090217929873
-0.068775681920
-0.025515821422
0.051260284034
0.123219863712
-0.018413882659
-0.067127462610
-0.089944470851
0.133261811292
0.007360358936
0.142294053509
0.084784309516
0.037610361768
0.004129262442
0.003311538542
-0.044140642345
0.026637195679
0.064540542841
-0.088504914798
-0.029210996421
-0.045031172236
0.016718269944
0.105232572321
0.016469208197
-0.007659843221
0.079351795894
-0.068747572269
0.013191775834
0.043575893318
-0.035118363137
-0.046476591739
0.005705416121
-0.008682675572
0.051723476262
0.081910734366
-0.014753093725
-0.038503568062
-0.001876562138
-0.007906674801
0.063214857209
-0.039152478889
-0.106561225966
-0.014697063039
0.148523683629
0.035728771427
0.146720877174
0.089045348018
-0.033300185141
-0.096610009555
-0.183252767728
-0.006168305471
0.123176439810
0.013297361659
-0.048738874879
0.052979462402
-0.090015497664
0.168187388992
0.082359652975
-0.097940678327
0.205042500775
0.053813581854
0.039081582268
-0.046761609190
-0.019822595697
0.096166843043
-0.059256250051
-0.020791979528
0.029072169898
-0.029260026137
-0.075243332574
-0.146596558954
0.036912069553
0.042507084922
0.060698939630
-0.032350293143
0.050442389563
0.012256453651
0.007320184909
0.044392840701
0.070922000166
0.130555714999
0.071570993697
0.014338277502
0.149671708049
0.005923019123
-0.045956318642
0.133994566662
0.055544732032
0.092252141658
-0.062154098020
0.035576330312
0.026289451194
-0.144219117414
0.142091466126
0.124480432299
0.099013578068
0.079885591691
-0.052155699337
-0.093789332168
0.064083787557
0.079493356532
0.112681565926
-0.033139271053
0.105988765479
0.028730891087
-0.008707356060
-0.013092055570
-0.241386193396
-0.004333353076
0.071580622680
0.059765574486
0.024370229136
0.010809517313
-0.056217882017
-0.146233679174
-0.036404588663
-0.004815189347
0.179252365135
0.060983983365
0.085872056805
0.016455060611
-0.063907365076
0.059960084378
0.080294091454
-0.004966692053
-0.083537820563
-0.046090608575
-0.019566808371
0.002940047318
-0.054137605593
-0.006268339154
-0.021801859196
-0.126481184927
-0.048017889151
0.002224342353
0.080782985550
0.022997685607
0.040523089349
0.021535682190
-0.014422481332
-0.101564325709
0.091843582827
0.048350212518
-0.117760507616
0.045672467708
0.043978248035
-0.029490702841
-0.010532796259
0.013469991938
0.058641265689
-0.021246084798
0.055696832591
-0.032901575966
0.020753956855
-0.126230343862
-0.088395627705
-0.128121962875
0.026584729322
-0.029851973436
-0.051792822242
-0.068020720426
0.057563609005
-0.080021461260
0.049090050321
-0.072739858915
0.027403420605
-0.026896961696
-0.195006690081
-0.121535154460
0.076402330696
-0.026954499544
0.058640013772
0.011048111583
0.025310181875
0.018160149506
-0.003956973075
0.022394122889
0.101841193870
-0.007712283747
0.064954611477
-0.005407755449
0.048892811317
-0.031469441860
0.033671531236
0.053971980060
0.060034317647
0.014580458500
0.117168873903
0.091870296694
-0.045766533662
0.017579172758
-0.073851166730
0.101909429568
-0.144748131110
-0.051978352717
0.096155313082
0.004447219520
-0.000554294011
-0.064262859326
0.098876415080
-0.028201435693
0.086932151725
-0.068777474285
-0.020401054127
-0.066740952190
0.078137607126
0.053653353862
0.061272664526
-0.044729795761
-0.031327736608
0.056652706447
-0.062758802943
0.026058828612
0.003538165645
-0.024625954120
0.162514608406
-0.016525291159
-0.055405133551
-0.087563154463
0.135894355412
0.009020926506
0.034737300525
0.045907533619
-0.012150936944
-0.000310690182
0.029769345586
0.020712027510
0.117181707368
-0.034351707711
0.024746141555
-0.096405476826
-0.021230768223
-0.056085325043
0.024267464741
-0.006448762393
-0.012368090661
-0.042251843894
0.112692024039
0.002118730675
0.078073014014
0.080264595346
0.054786573693
0.016220916829
-0.042775112717
-0.065934347751
-0.067201420704
0.038493043320
-0.046192160002
0.194496356967
0.022890230051
0.086615201517
0.187904583102
0.069927031963
-0.005468508846
-0.082870847901
-0.013948645012
-0.069280005680
-0.086628773190
0.053176334551
-0.111367895769
0.081441093401
0.017001122255
-0.008475207954
0.020388333715
0.024625215819
0.013776348595
0.098679548738
0.016506311966
0.002281089702
-0.115232747378
0.063395561041
-0.123372232520
0.204533655192
-0.056584494839
0.013479027521
-0.092870719453
0.098936357245
0.086603043478
-0.094971295004
0.049604608805
-0.068312259020
0.037885993940
0.033151382594
0.067133161945
0.032123997652
0.043894053060
0.018071168629
0.003348088587
0.030414764509
0.069427536577
-0.103911045230
-0.057326032494
-0.115621437600
0.015566933875
0.042094450914
-0.018655555259
-0.008551695008
0.128589073536
-0.031008905725
0.006870079829
0.108754717886
0.133482094707
-0.018934819190
-0.029517683973
-0.069985683984
0.021266838683
-0.005361278123
-0.048041038251
-0.030775343009
-0.171325525001
-0.060630720213
-0.025431419179
-0.054133197708
0.034426428803
0.070882681373
-0.055327533698
0.028167140221
0.114343137995
-0.000561976022
0.098674097326
0.053862706810
0.014475743197
0.186298789985
-0.007857912228
-0.001676420825
-0.014154606381
-0.034171447452
0.020957160847
-0.112272305092
0.163700702859
-0.050895339620
0.003395824990
-0.069484043493
0.024659324406
-0.051694131897
-0.074773209408
0.071626389642
0.066867752222
0.084621778190
-0.140751480464
-0.083596535273
-0.030836513298
0.213861965783
-0.022096405232
0.005710660531
0.020395458205
0.188427426862
-0.103613965271
-0.021503069699
-0.028915293965
-0.052448681538
-0.050851162473
-0.112653642665
0.072058703912
0.008803580064
-0.042958434591
0.049890495570
-0.092121559982
0.058768246064
-0.028860493776
-0.088006319847
-0.015739030297
0.069855615083
-0.034109909993
-0.049018769446
-0.051318867514
0.027089162491
0.077207708039
0.010876019625
0.036573137968
-0.002914726452
-0.012898085999
-0.023461701154
0.023389178598
-0.041879972049
-0.001386913277
-0.020623941044
-0.075134591422
0.004031615760
0.062757069495
-0.100120981430
-0.033436837799
-0.122711244214
0.067811381938
0.047819050108
0.076781087833
-0.074796979207
-0.052648782006
-0.064435974427
0.041221505947
-0.021410959774
0.173966947258
-0.037250550255
0.021471611239
-0.051345998863
-0.016082159566
-0.015036759560
0.131931196210
-0.011991174073
-0.010973841988
0.052337759731
-0.027423085483
-0.032494430059
-0.019180474906
-0.003009060987
0.014687331374
0.001483471054
0.090656998465
0.084445763933
-0.055446261127
0.041433707723
0.166380645513
-0.051131689205
-0.011373809521
-0.016775966518
-0.130416981984
-0.070986741076
-0.027349912319
0.050100442348
-0.005936420237
0.033680147579
0.070145101662
0.027859143768
-0.108436905448
-0.153937757360
-0.032944909949
0.022131885962
-0.096134025742
-0.105038811593
0.064257484562
-0.003211616547
-0.081202869152
-0.009309895780
0.012012389886
0.067698170757
-0.030879934887
-0.094317759983
0.154451781578
0.117362823500
0.053716049952
-0.001853947119
0.067993380545
-0.002987103602
-0.079365638410
-0.019396399099
-0.050457839389
-0.029605312642
-0.024041982240
-0.026481960954
0.047889232352
-0.005968353564
0.037588963842
-0.020757035500
-0.150589296429
-0.082326141061
0.039526507862
-0.097751731544
0.014672357619
0.050078175680
-0.160665862002
-0.011687396478
0.027997519738
0.033993685398
-0.040771994094
-0.016426471612
0.056324599583
0.101804014879
-0.014904646292
0.021837528820
-0.028216782574
-0.030431290264
0.076781495029
-0.024699931247
-0.053691234161
0.013234224560
-0.021546686989
-0.006839660221
0.023579505359
-0.133942040327
-0.054726107475
0.092412706118
0.140354851112
-0.029649441915
-0.072955314888
0.092909858547
0.057310583974
-0.006673879618
0.075675991578
0.111563851303
-0.029604544639
-0.084861414875
-0.012805541660
-0.018917221787
0.030567012667
-0.038392153324
0.048112488880
-0.050819417929
-0.092905653124
0.018723975903
-0.011288885418
0.001969030319
0.058263916848
0.054860174256
-0.017632186472
-0.057573308281
0.004138134588
-0.023513037882
0.130956613262
0.051743660742
0.086241416705
0.116580766054
-0.035785080436
-0.001222484576
0.058061977062
-0.135147432073
-0.045853545467
0.049166828499
0.021171542235
-0.030120572567
-0.068414205777
0.051174178102
0.009091909428
-0.050664658747
0.114468853890
-0.038108606245
0.003047645149
0.047734822701
0.024295524154
-0.001992124680
-0.012050956228
0.152061203833
0.011562803479
0.056458455849
-0.018789236876
-0.054399364712
-0.059017959341
0.050555108616
0.164449098570
0.028873162171
-0.086633842642
0.088008516439
-0.021005610776
-0.033951139222
0.082223123885
-0.032388206917
0.037862307577
0.070616573509
-0.100245853067
0.031631696599
-0.121195113908
0.037976893837
0.055356372836
-0.184105716252
-0.058528197095
0.077296778086
-0.038969733553
-0.002186276796
0.077695703162
-0.131747654420
-0.014269337405
0.013619735493
-0.148362166091
0.077011798401
-0.089027718090
0.031539740787
-0.012495985522
0.053031267398
0.015855567564
-0.164349625459
0.204345095539
-0.021623441546
0.013202541349
0.044989410822
0.082521977475
0.148043958638
-0.057919029059
-0.187079754528
-0.052177183934
-0.007013205192
-0.050415126251
0.135552834170
-0.046709481138
0.144386374483
0.019338180618
0.021501994244
-0.041270182622
-0.016814904780
-0.071593668192
0.089297448311
-0.050396604143
-0.018221852616
-0.010797294173
-0.044312720287
0.041024457407
-0.113099020558
0.040733260851
0.001855716832
0.100550668878
0.062865842728
0.038289665264
0.017116010821
0.060189989507
0.049714670060
0.073002175335
-0.046643099204
0.124264224986
0.086866117720
-0.081328698515
0.143567565818
0.077859591123
-0.077140029785
-0.024902589340
-0.050519377350
-0.133177038246
-0.011482982496
0.066461535362
0.042533763224
-0.079447354304
0.034182157925
-0.084043793248
0.076192723520
-0.000012006848
-0.013184302646
-0.039950360337
-0.042669913328
-0.024967748718
0.055722004398
-0.066863549154
0.120225242706
0.168691079153
-0.038478220756
-0.011555686313
0.039911037872
-0.008490834162
-0.048096284029
-0.049685186356
0.011278331182
0.019339805761
-0.029580510764
0.125656286507
-0.032186888236
-0.041174899918
0.005535419347
0.027461509328
-0.093084699491
-0.001097664312
-0.063330638815
-0.038548704939
0.064154798043
0.088694302063
0.132975937522
-0.077568703460
-0.112449659655
0.007018588701
-0.014936767767
0.067820513487
0.147328385428
-0.072838076788
0.036769904811
0.109353166745
0.098367737268
-0.005301779642
0.021773504221
0.011909403326
-0.109379399832
-0.059877942484
0.003958326077
-0.034193353449
-0.157281561947
-0.008295323675
-0.076714652162
0.022326884615
-0.031148095130
0.032936471862
0.024925698883
-0.121244228035
-0.006342343510
0.179718240727
-0.025328628652
0.052510002644
0.092233780342
0.067522377947
0.022021276084
0.013652370673
-0.005620744346
-0.021262988312
0.015214650124
-0.043752860711
0.138282404572
0.067286740357
0.006426524966
-0.069423284551
-0.047594328168
0.055304157565
-0.116324065464
0.075982086272
-0.114342354695
-0.005436705271
-0.141308801697
-0.145163560203
0.042999278135
-0.040436563791
-0.030448436725
-0.052867774895
0.137997458540
-0.077124613075
0.068114281806
0.019007759999
-0.126801726763
-0.088572908964
0.040993454796
-0.057412505245
-0.038799700840
-0.059051018174
-0.008882377312
-0.074969102911
-0.051309904749
-0.083059861449
-0.038121331531
0.055771752471
0.001511894524
-0.049826012627
-0.025896611180
-0.040679358605
0.034483006349
0.013174583079
-0.053541320142
0.000729961101
-0.092525727806
0.102894114052
-0.075645351631
0.048007067697
0.159643997769
0.038557067930
-0.029740030712
0.031093878050
0.078592975686
-0.045221570019
-0.021797980808
-0.050683371329
-0.135024780476
0.014589117069
-0.005169212763
-0.018842592600
-0.041623979310
0.024798765925
0.036629300532
-0.001168452225
-0.074857446389
-0.080556112343
-0.128147998460
0.014985831580
-0.065141864413
-0.054706499606
-0.059547511673
-0.133139395603
-0.010598510762
-0.000505977146
0.028632578137
0.076958285382
-0.125667073145
