# Supplementary material for: Statistical test for ΔρDCCA: Methods and data
Source: Data Brief. 2018 Mar 22;18:795–8. doi: 10.1016/j.dib.2018.03.080 (PMC6103976; doi:10.1016/j.dib.2018.03.080)
Supplement: Application 2 [file mmc2.zip › Data/N1000/PDF_1000_n62.txt]

-0.053585027557
-0.050413041757
0.046369533992
0.094237977715
-0.029846670164
0.026603079139
0.079141978291
-0.023136232117
-0.039704820347
0.101910359307
-0.031716241307
-0.096323797244
0.028465318315
-0.013321888841
0.070795724234
0.069319763369
0.051186902883
-0.175689430489
-0.007037951522
-0.029924131336
-0.078643076661
-0.077988823188
-0.010580690442
-0.000481675210
0.065069537470
0.026622306204
-0.017510782766
0.036198651940
0.128018354922
0.016243246829
-0.007973551320
-0.043937433029
-0.063261979063
0.136113192818
-0.141528815105
0.048871225577
0.037986060480
0.043792726063
-0.025364639826
-0.132451384620
-0.065333872292
0.059699390499
-0.015871613011
0.038367255610
0.082937148311
0.018730361419
0.025967774991
-0.016948936736
-0.061187916070
-0.105747501405
0.029976240227
0.091678836193
0.050850535649
0.022235676589
-0.009466001019
0.181610942837
0.138514011075
0.016603986244
0.052440176144
0.011958210917
0.093839385839
-0.005331328058
0.058069846303
0.001422262053
0.042961613736
-0.144530666841
0.031725033468
-0.056561456099
0.073725687245
-0.031235495369
-0.072937952607
-0.040806624475
-0.034698916101
0.082693951365
0.050060760692
0.144057017897
0.026951664958
0.023933364794
-0.010584811175
-0.031668046336
-0.107664008886
-0.104602265545
-0.015518668038
-0.002379046201
0.009139116967
0.030787965807
-0.127368431004
-0.041069005023
-0.108468248789
-0.038243036841
0.027307482859
0.049160429153
0.047314729879
-0.037639233162
0.000863611184
0.099010331783
0.042227367508
-0.059514514854
0.031646752082
-0.042875061624
0.014065333935
-0.007249417788
-0.092077230224
0.046163759924
0.063894146221
-0.042861611321
-0.103168124468
0.090977158738
-0.039131347653
0.052032851544
0.045520026755
0.064845841690
-0.003968097002
0.123766584824
0.019754039438
0.032156245479
-0.071559353398
-0.085042935756
-0.011749330018
-0.079303575970
0.042818261432
-0.019299198192
-0.074814134928
-0.015108552762
0.001401647431
0.035661340121
-0.131224739092
-0.011374722695
-0.001035533278
0.100812619266
-0.098977650959
-0.093691817308
0.023613065784
0.032155726371
0.025363917499
-0.019757511809
-0.006262048645
0.006401861716
-0.082394709006
-0.076558177728
0.160034447753
-0.006787998841
0.140407407164
-0.019224738347
0.054924445099
-0.041761537112
0.017211346245
0.009456638208
0.017900211084
0.011687126292
-0.049119452678
-0.020919651684
-0.012366577279
0.072774238083
-0.086777002458
-0.009099075531
0.013881472729
-0.023874029575
-0.031840063294
-0.007207874911
0.013423584583
0.019395274171
-0.018592297823
-0.014075741777
-0.119928239819
-0.061083077878
0.045012002599
0.202758124800
-0.075451822394
0.035010106563
-0.095116046276
0.010193300322
0.034220413381
0.022806395657
-0.077330809690
0.057727889242
0.090226364644
-0.003512391594
-0.015160496737
0.006457087383
0.015094239934
0.046790693792
0.051559494491
-0.042189289365
-0.002518759744
-0.036499281630
0.089621124198
0.089731171189
0.086052101136
-0.097765719432
-0.079423182731
0.010493792503
0.002710499076
-0.033390986536
-0.021346611760
-0.003200722202
0.116996652706
0.041903435711
-0.047191513386
0.001105652670
0.026355440866
-0.000657990390
0.015285387685
0.056342248583
-0.015171216235
-0.156724262819
0.040455808522
0.046513632801
0.097905504273
0.021290460692
0.006032457200
-0.152512478550
0.016140042741
0.073111857269
-0.026262298902
-0.029189975685
-0.079835087377
0.041595796747
0.029039075693
-0.098350074352
-0.022247209836
-0.080420579205
0.109885588199
0.085672889088
0.038911778895
0.100561947543
0.022575324056
0.014840490193
0.009163589451
0.012906302262
0.018258935988
-0.059722239424
-0.056924839621
-0.069290341849
0.018847245021
0.087215474165
-0.130537239627
-0.116020915890
-0.010738625750
0.046524269405
-0.116872406289
0.078898918215
0.026441196047
0.039875254499
0.087121107314
0.008270746272
-0.057520737085
-0.054004672962
0.064091321569
0.043952141770
0.064691226583
-0.080478106312
0.050159284992
0.065213169105
0.057320775302
0.018238909085
-0.045904792179
0.088221354383
-0.060272202479
-0.043252284540
-0.066459192096
-0.209768838473
-0.028678549686
0.151964223125
0.076164483200
-0.012381460270
0.203874061182
-0.013563352356
0.019787470961
0.000708083833
0.117545252212
0.019358136009
-0.076459015124
0.064306340657
0.046037601512
0.104125471103
-0.114620883055
-0.071882817328
0.180623159853
0.009467395320
0.088306750232
-0.028952720997
-0.024124693283
0.008536165549
0.017912097784
0.067844540146
0.081852792481
-0.044159124006
0.047195274128
-0.002335083442
-0.012148518607
-0.051509939328
0.021296814571
0.043409841349
0.072073456458
-0.063945689955
0.048869024797
-0.051991987117
-0.035401442016
-0.048689226810
-0.042536021184
-0.028940378943
0.144761567843
0.039565881556
-0.030644999734
0.024994883780
0.036744126320
0.045634292799
-0.010130150272
0.045342958059
-0.080485728767
0.026936690992
0.040543610966
0.107127201186
0.036990602723
0.080210044384
-0.043087143390
-0.052529731773
0.142549314105
0.010774989303
-0.069852600857
0.025512016317
0.007659509617
0.084477388959
0.071964851602
-0.050550936311
0.006869474809
-0.075797845855
-0.093220833037
-0.003808472509
-0.002438206088
0.093265744239
0.084236871147
-0.034849312500
0.043807681332
-0.059694724487
0.078676556215
-0.014666879015
0.015778657409
-0.011497818281
0.034051076374
0.004777627993
-0.120388263698
0.044511312755
0.049228295446
0.070545977974
0.011002467873
-0.084975652925
-0.033755669701
-0.091278096203
0.013786467997
0.013846125876
-0.031943362049
-0.047190617029
-0.049803708496
-0.017722257946
-0.016930869650
0.075438076017
-0.087130365255
0.005321175370
0.069409821381
-0.032590458723
-0.040665817234
0.033281343962
0.061522041207
0.012497320591
0.092101147710
0.014534705233
0.001009824360
0.058888326919
0.077401571180
-0.086594808367
-0.011591556214
-0.033530143500
-0.017233982413
0.011105634129
0.030406779594
0.001481292036
-0.026310182534
-0.032821947118
-0.001521981751
0.045009686346
-0.052587504043
0.001024450088
0.025144008484
0.033004285517
-0.039686608946
0.012751601618
0.082333479915
-0.083511336579
0.086450134434
0.071776182276
0.011838692855
-0.045670636866
-0.009233093870
0.103120471228
-0.175938096977
-0.032348918643
0.086269852000
-0.184316148423
0.026835062227
-0.017885783455
0.060482906844
-0.012000906692
0.024445419970
0.028508937009
-0.063005333119
0.043435350827
0.005647745132
0.024335716853
0.016693233777
0.034506281707
0.034412840221
0.144291942200
0.058399159541
-0.115042006974
-0.013887163424
0.082077139144
-0.116725903481
-0.135626921253
-0.055224485971
-0.064825882115
-0.007295607314
-0.037082887181
0.067375223957
0.018587677064
0.120083254192
-0.068552612902
-0.102357257091
0.069046648609
-0.116700706171
0.047295139547
0.118608593646
0.034508536766
0.055199528447
0.035888234232
0.036806390265
-0.031710680358
-0.074167086644
0.086799645198
0.026945485833
0.086480855632
0.009816881392
0.062297272233
-0.049433788925
0.023430556519
-0.097535634434
0.041689612081
-0.014504937767
-0.053978535962
0.105217008855
-0.092665674450
-0.089487518240
0.060382019200
0.035444464343
0.101020230543
-0.052340863674
0.025417570612
0.071584543690
0.101710274753
0.109264965920
-0.151724044723
0.025438538972
0.046331514418
-0.120235912739
0.061109211144
-0.159547580813
-0.040185997292
0.046962100223
-0.036048611682
-0.020582296555
0.051286173027
-0.077454677805
0.031713527505
-0.008289207412
-0.027919053589
-0.028510700120
-0.032119342936
-0.006525111671
0.012789331132
0.029719304887
0.004023360346
0.089829279645
-0.142106297272
-0.021587728664
0.038790377246
0.127787942252
0.006728765077
0.039434266288
0.010458554011
-0.037096823308
-0.155222865649
0.039603520015
-0.075591939706
0.011873940797
-0.111221320378
0.025132746162
0.022579510124
0.080333797437
-0.030138211048
0.017098890724
-0.059410078898
0.128423061668
-0.105525705071
0.037418842487
-0.035066791089
0.180726530824
0.038202159705
0.073821627791
-0.083067407702
0.005643138415
0.085454784978
-0.067072306397
-0.021259108644
0.004241702925
-0.071528809858
-0.041608735795
0.150195423202
0.007859003686
-0.101328572791
0.008273834713
-0.149147026839
0.046894895660
-0.040869091935
0.035293050600
0.105197072875
-0.026706523599
-0.016252964415
0.012098621718
0.079833617560
-0.055959670907
0.069943660700
-0.002924819137
-0.063528043707
0.065313093512
-0.005229180930
-0.145237396958
-0.085887982751
-0.065775663102
-0.073284650029
0.182268213520
-0.033010976169
-0.039200698280
-0.017368709566
0.013557325614
-0.095928150443
0.063129854644
-0.000344016891
0.111392408849
0.000307528890
-0.013154066637
-0.024390094428
0.009483342478
0.108592213758
-0.035038111983
-0.109537115334
-0.135582312245
-0.155273647977
-0.116694233725
-0.062025482361
-0.012936502743
-0.048008563309
-0.075088760884
0.064869623975
0.072777586968
-0.144661609542
-0.126262994072
-0.052101664933
0.076843094360
-0.035052243184
0.009388876671
0.025407066324
-0.049972016005
-0.057044501273
0.079492465919
0.011639549865
-0.087012403055
0.035202215655
0.094144056975
0.124080715694
-0.105048663646
0.000189130815
0.045454863229
0.102313661152
0.067176264745
0.119746590022
-0.080481331234
0.014998985959
-0.005234402081
-0.049291217620
0.162338763707
-0.037133297863
-0.087478736924
0.024834897525
0.005667515800
0.065887685819
-0.095151077061
0.029248479918
0.051277049537
0.023764610570
-0.097363862301
-0.104221337625
-0.048562019296
-0.127826405489
0.021274343978
-0.026684350950
0.150507982707
-0.021124326277
0.006988171977
0.000421693644
0.007769024393
-0.027113323553
-0.016667736988
0.023230922214
0.089885539862
-0.032296705138
-0.146198301975
-0.078530310878
0.015035224226
0.010522428038
0.178277236957
-0.055733081752
-0.076895108969
-0.016237381597
-0.055564612486
-0.031215799266
-0.006458855446
-0.044185567895
-0.049279295830
-0.045567055465
-0.057071957250
-0.013012915990
0.179884455947
0.008183115205
0.041270432829
-0.054818107549
0.062604058821
-0.079274334862
-0.108680863902
0.012568267857
-0.082226040069
-0.051535005959
0.069281475443
-0.004126477152
0.007627991068
-0.045810817223
-0.069102724566
-0.062848937255
-0.059215632981
-0.044824843406
0.027283013669
-0.046981572906
-0.025104889729
0.011512801065
0.193636761527
-0.092591358347
-0.033194776429
0.000470971295
0.018111686457
-0.066879477221
-0.007419841026
-0.131577305408
-0.032494540760
0.052622618902
-0.006927464130
-0.009404181389
0.050224444693
0.007692277342
-0.048671192747
0.059871947749
-0.090611756637
0.053904109993
0.005157823085
0.014105869499
0.002461702790
-0.125831706849
-0.026763320819
0.125738372696
-0.150581931365
0.049864190697
0.010625813312
0.040939608050
-0.147979251259
-0.064127975602
-0.123047884024
-0.051102422699
-0.032815997150
0.008642167928
0.003996683428
0.055520507110
0.067068279106
-0.020630505480
-0.022079933957
0.118129825455
0.034340099352
0.004089509927
0.029585455038
-0.060288396224
-0.077266617377
-0.231777556060
0.051382437038
-0.040182697637
0.006107859623
0.034235729406
0.065333392858
-0.038704887839
-0.120628623817
-0.015354047688
-0.036093357200
-0.063824881373
-0.086411661855
0.048233449129
-0.046577262926
0.092891514411
-0.012500017755
0.034040375808
-0.028475697575
0.045188633715
0.055722381521
-0.102977937112
0.030484241239
-0.026220149653
-0.042510791064
0.012601798164
-0.022672095217
0.128855529087
0.025633103643
0.101921432805
-0.032833323027
-0.033696993281
-0.086928343104
-0.045909234914
0.025700293282
0.019690455191
0.054986037811
-0.036770810482
-0.030495940885
0.054324721378
0.113176488692
-0.056622209750
-0.098282796904
0.022613629089
-0.099369417527
-0.095659019285
-0.048369048116
-0.173364944554
0.022831443475
-0.007268760062
-0.159932637386
-0.036587792951
0.065559657268
0.106733927085
0.102809157393
0.014464414865
0.099794055695
-0.064174185097
0.000972417432
0.057447551630
-0.022049063248
0.001576586243
-0.022126147786
-0.085688923261
0.002912537576
0.005512558687
-0.048969734371
-0.002349570861
0.009723131698
-0.039122543110
0.035892485704
0.007649865485
-0.010195821472
-0.074555375044
0.135577431184
-0.012421117913
0.052440170963
0.013286271619
0.023863196822
0.054966143958
-0.036664452689
0.011303971871
-0.043051420442
0.116693802186
0.062211349193
-0.060782996901
0.023447068821
0.076721507033
-0.073895777234
-0.041913507862
-0.072334443026
-0.008837383361
-0.013455315181
0.044455680491
-0.079655364896
0.046094457832
0.107309533950
0.057674050517
0.029927961788
-0.040014629251
-0.029575124822
-0.007206860444
0.198754726449
0.060547495788
-0.171133144111
-0.021093225678
-0.005313437985
-0.130061544345
0.010498158062
-0.003087315833
0.118219026906
-0.027711768797
0.069241932240
-0.040001259704
-0.034910002921
-0.053373491615
0.107804271919
0.042229156427
0.073116580150
-0.133954545406
-0.070793432110
-0.012965030494
-0.026020898771
0.046969847180
-0.017793000842
-0.047487869813
-0.013575285898
0.073063860411
-0.036511144946
-0.109335767260
-0.063553079391
-0.007348288765
0.058627091160
0.002753656768
0.039139447301
-0.013075715516
-0.032839809503
-0.083061231340
-0.024247549902
-0.029141809856
0.008018554123
-0.018734351704
-0.059937867625
0.062202400873
-0.086580932069
0.117449760530
0.115574991139
-0.038619598465
-0.086304845668
-0.054568319999
-0.161913344487
-0.012152166880
0.070373053760
0.051671910908
0.122667170538
0.014526612953
0.000497579946
-0.029941669598
-0.096352528728
0.014281777236
0.170628265485
0.031126047132
0.008936550448
-0.011764243684
0.025265348873
0.110019661465
0.000868329254
-0.074693413829
0.056274428058
-0.034763768261
0.094092053707
-0.053725264405
-0.163526790094
0.011033422530
0.199905578571
-0.040366798233
0.094626234710
0.032444727594
0.069231207760
-0.012835153795
0.027056359024
0.055772397436
-0.019271341519
0.146894562211
-0.017958642152
-0.029299106964
-0.037857291094
0.071768645618
0.094583324972
0.116867609747
0.042602241076
0.097790713275
-0.009591423799
-0.048216765981
-0.058214933441
0.041905645611
-0.078662241091
0.013849001997
-0.175099352804
-0.029693946637
0.097312856053
0.021879343609
-0.060022928524
-0.172459241361
0.096310259121
-0.056920153904
0.100709497752
0.033974078134
0.098318655054
0.061289321437
0.083321392686
-0.083354859274
0.099043833483
0.010830649989
0.123561317962
0.041638338348
0.053172256881
-0.006253135436
-0.079647978607
-0.032599083927
-0.030086419299
-0.053006067100
0.070741183396
0.059776286253
-0.014009054005
0.058304278328
-0.113690598789
-0.058279821744
0.082215153032
-0.009737061589
-0.071323830790
-0.067969952478
0.023149395861
-0.074242037272
-0.086625026170
0.162477051979
0.065774848685
0.035088888327
0.140677051225
-0.054281572280
0.016368975178
-0.081032938503
-0.050200680080
-0.061199935592
0.007387998505
-0.160884415159
0.025814329324
0.137018983410
0.018512352803
0.003354526309
0.008774140479
0.036905394877
-0.026435898896
0.017492445179
0.027150982042
-0.007415362006
0.085932772527
0.025216697456
0.052630105070
-0.070718999057
-0.104565089172
-0.099327084150
-0.011841399091
0.015470105153
-0.104036564820
-0.050439871254
0.055757453184
0.095969350279
0.107279723446
0.042832760008
-0.067470567922
0.107518732735
-0.019817247862
-0.116413971752
0.086767668760
0.014189425217
-0.008570514472
-0.037497627087
0.027123829397
-0.012348859495
-0.032384088963
-0.052791443508
0.110101371081
-0.022647956198
0.026227318276
-0.134674803260
0.005864514584
-0.015601260855
-0.051847402166
0.032786987586
0.022281282781
0.084481422753
0.087111030359
0.082506872182
-0.057966189030
-0.043760398185
0.029638069817
-0.135460006048
0.064960088805
0.167525909460
-0.047174576800
0.031747428848
0.056111886831
-0.014175632640
-0.044880635411
0.070406266947
0.029156938021
-0.088707133225
0.080767468253
-0.050482739744
0.004747981668
-0.041652199196
0.019400806736
0.017940141431
0.090163689364
-0.035697669955
-0.013792694236
0.029207963017
-0.025121870451
-0.013692004823
0.012045752539
0.061084744739
-0.011766962544
0.095681942789
-0.083661115513
-0.086388139006
0.049945020388
0.014710406905
-0.031632007357
-0.107271763396
-0.035529343481
0.106994852111
0.088132181215
0.012460078614
0.055823616495
0.100765695643
-0.018110660670
-0.027008782741
-0.043389369595
-0.131197667061
-0.078615725687
0.113365434897
-0.010080851834
-0.048212797094
-0.006772787664
0.064745474317
-0.102381611151
-0.065393838882
-0.128016123591
0.025833552270
0.023422274322
-0.166833989463
-0.048688932511
0.081922728967
0.062296344588
0.002509936458
-0.074161480347
0.025582139034
-0.061878980283
0.000300376403
-0.141749988397
-0.065971929963
0.044659951386
-0.117181211987
-0.083419455348
-0.098929863459
-0.092521327766
-0.088793868065
-0.176270550563
0.023594712411
-0.010772679675
0.081769705435
0.019070862971
0.170395549123
-0.037450102152
-0.065086307760
-0.082378870226
0.040231918201
0.078603143159
0.114105320852
-0.083512734933
0.064319663188
0.002600467661
0.010950486240
0.041203132913
-0.023216466463
0.059996458625
-0.004393425268
0.073502991773
0.035859448629
-0.036916394711
0.064794953402
-0.014667376075
0.165707975450
-0.119455100632
0.013260919864
-0.066705700670
0.016336220526
-0.055043427257
-0.026426877784
-0.004591560408
0.013855418389
-0.040217543207
0.030755539267
-0.011735717377
0.020789289761
-0.134974777820
0.016095207710
0.045069064296
-0.106794575450
-0.070064245134
-0.048468164022
0.163236491300
0.016781084235
-0.067246851361
-0.084863805873
-0.073229515670
0.065292781592
0.105928413770
0.096287495446
0.050896935379
0.041183286243
-0.008065387696
-0.037018135017
-0.011643663268
-0.070753053750
-0.016232143132
0.047029045862
0.117437458907
-0.068481832632
-0.060364499219
-0.058500367713
-0.004404315410
0.023303898572
0.026994220115
0.072579489063
-0.031031012773
0.047647211547
-0.081558535447
0.017872829691
-0.054752739172
0.007947702589
0.115508111684
0.040215071941
-0.046772177794
0.051859037752
0.117766653939
-0.020484731468
0.031088626489
-0.034024804218
-0.027412949614
0.037071593841
-0.089176437364
0.162813154815
0.068058926956
-0.056164438548
0.040751971630
0.012895598827
0.139459639704
-0.062632685039
-0.025869723047
-0.150910296584
0.030000632945
-0.004424743855
-0.036875691635
-0.085400765019
-0.045822682686
-0.114701786883
0.124137310626
0.034376102151
-0.054695909053
-0.020811192325
-0.023127177704
0.013633348619
-0.016066514537
0.097647009212
0.058636113799
0.015298623921
-0.005223869078
0.048737160420
-0.109432622878
0.032840316567
0.021581837602
0.020492065602
0.068883456985
-0.032147334182
0.014477375478
-0.036732337921
0.018169888910
0.060874387051
0.022754222539
-0.041582506302
-0.040732963756
0.039168136294
-0.002376313134
-0.044851789214
0.032145450514
0.025106826182
0.030066331120
0.067926976914
-0.096150220639
-0.131573292084
-0.045688230186
0.105709934941
0.065030164019
0.027909275342
-0.014885384765
-0.046189049951
-0.074060141780
0.098058723739
0.006654213983
-0.046121789129
0.074362101232
0.054565534505
-0.078191434754
-0.098316536377
-0.009951645129
0.019438781278
-0.140501355484
0.034082721541
0.012046242728
-0.111138004529
0.020583384084
0.036123368343
0.101120728761
0.060072150104
0.084831710780
-0.036901738406
-0.055084744417
-0.049995651241
0.039362612022
-0.071155455009
0.032439416903
0.143455394489
0.066807907816
-0.129524061281
0.005323222343
0.011554322353
-0.110921694117
-0.041874885315
0.056496908732
0.054783922879
0.003767394270
0.006422836681
-0.016151200846
-0.046526473278
0.045404070557
-0.054153288000
0.012980425803
-0.044262460601
-0.005484409247
0.025079804787
-0.110136346750
0.065829088000
0.087798365593
-0.021443871714
0.030277492169
0.013539951955
0.116517688884
0.067888125928
-0.029350487564
0.140952254318
0.110573503336
0.037121332522
0.019171829096
0.025039630949
-0.089263643942
0.065819146544
-0.001047061714
0.061542308501
-0.023946877492
-0.039504114181
0.196199908852
0.066317511058
0.025007642239
0.026882219360
-0.023573649737
0.018269420856
0.000269474953
-0.087625852650
0.035849387313
-0.096366542227
0.029087485089
-0.084137709631
0.054245592066
0.042805594488
0.048899598332
0.062811260430
-0.018002812424
0.101393994057
0.005100618941
0.050242066068
-0.036269626543
-0.087548416837
0.019096997118
-0.012514335226
-0.093232267047
0.000690542595
0.119862794580
0.183804538323
-0.004848754937
0.023193807783
-0.089068797709
-0.006070653898
0.089118851501
-0.000378527141
0.042322358460
0.033437490958
-0.061375539347
-0.009020085339
-0.112793675048
0.017539521404
0.032002036804
0.000334055666
0.096654803656
-0.021831934309
-0.059000213978
-0.100331333139
0.002751067416
-0.041726613023
-0.108295685239
0.012869059984
-0.101318583660
-0.036402764116
0.042825159774
-0.054259289111
-0.074957244114
0.098502167322
0.003785502462
0.083399399544
0.032081256695
0.005806626400
0.021166068619
-0.013390112986
0.010136309676
-0.025230660702
-0.002762072246
0.092659108219
0.009142202975
-0.122836081281
0.077507387316
0.047133692624
-0.008588576458
0.038398810872
0.050987647743
0.020748602265
0.048137909124
0.019336329771
-0.000996669497
-0.058745188823
-0.037666670651
0.036369364501
0.074677311522
0.077391273561
-0.028379126653
0.008115709948
-0.082282834975
0.022939495549
0.071544150923
0.026605108715
-0.029032047884
-0.048672933446
-0.019039455769
0.004673737704
0.066225037058
0.059864146759
0.078009688515
0.019821351991
-0.082359013746
-0.041413076002
-0.003210353186
0.078602701808
-0.026263464616
-0.041635209870
0.022431881700
0.002064954428
-0.042122991216
-0.046656806277
-0.081665554607
-0.034656003453
-0.032826328474
0.033576689062
0.010913560024
0.008481359832
0.096077956964
0.031651710967
0.022611976603
-0.044588749997
0.020038828360
0.037547444666
-0.033538904604
-0.012773818157
0.199309832862
0.020859486177
0.052871501329
-0.078058260142
0.078603697216
-0.143001013964
0.105270459895
-0.121979394480
-0.030739432526
-0.059389465439
0.097323653789
-0.052730582642
0.092810424495
-0.128908491689
0.045780417186
-0.002231307498
-0.147124520744
0.039806771469
-0.080473165339
0.098730592193
-0.076534118612
0.016864887633
-0.052828157102
-0.062695609562
0.122366823554
-0.023275308608
0.072417856683
-0.038927000496
0.008457843887
-0.124339871982
0.092393099419
-0.017421596590
-0.069936894900
-0.013229992663
0.029499301603
-0.023509996564
-0.076036787193
-0.040881862134
0.020753639318
0.101597661196
-0.028122821924
-0.020103807187
-0.023631048067
0.102418947146
0.073756254602
-0.028014158095
0.131492023034
-0.055029009704
0.043095215455
0.062269338300
0.046038040435
-0.021686863800
0.157272762594
-0.060781560934
0.011952264360
-0.075454092218
-0.022285979107
-0.030524526051
0.052665624167
0.059827953056
0.066104892215
-0.032178402881
-0.004940292153
0.008164778920
-0.051557270286
-0.136700897532
0.039551426261
0.023370869763
0.086762169201
0.096931621875
-0.039736238873
0.007322224649
-0.010482876025
-0.042044171497
0.026016512876
-0.064934746116
0.073338664961
0.090624334748
-0.118640788965
0.032746678999
-0.112393788410
-0.088857260930
-0.157778951656
0.013596982414
-0.020645107171
-0.095527754913
-0.074019463539
0.015727390818
0.022203846961
0.022054014059
-0.045674770797
0.042196995290
0.134121340081
0.039513803688
-0.035394732028
-0.075487625532
-0.013290332430
-0.025512873449
0.114151642434
-0.010275139270
-0.017250671993
0.008219549811
0.014040604935
0.039311639518
0.135644151011
0.069706660838
0.139368844824
-0.083859157069
-0.034240320285
0.020138229410
-0.043619418032
0.107753236102
-0.007218769445
-0.034687371575
-0.044600811767
0.045615727970
0.065801042098
-0.028294037952
0.002620725983
-0.104018445331
-0.046411755502
0.019727913326
0.073781696423
0.042316758518
-0.045667778484
-0.004377013818
0.153471391851
-0.174587280187
-0.024326845586
-0.018758727110
-0.014327574528
0.037386532339
-0.056832652634
-0.078521011873
-0.006583963875
-0.035403341106
0.049709698962
0.063288660381
-0.048978750162
0.073404566834
-0.068685021226
-0.128138736464
-0.008008456964
-0.102222759473
-0.010504281661
-0.015678915906
-0.018912339125
-0.074648339793
-0.079989415665
0.112464982986
0.059033822313
-0.217225229567
0.007038914544
0.132936142246
-0.026703706548
0.000080021924
0.011183199268
0.065507204594
-0.061198473895
0.051138255220
0.081206920900
-0.127042269011
0.122290245260
-0.009887296750
-0.027016900732
-0.023561977197
0.099535665479
-0.033001226744
0.142310029428
0.026574205207
0.069473738251
0.035168672969
-0.021872345515
0.036813221520
-0.031233894772
0.004461523916
-0.041736108705
-0.006653361226
0.059084859845
0.119602846255
0.063787018754
0.063621877443
0.160382937543
-0.064459936211
-0.031819334498
-0.123032512392
-0.075968607312
-0.117545606718
-0.134356009572
0.055276148429
-0.071870155273
0.151243575614
-0.012444973564
-0.031539806353
0.003129327951
0.066460010109
-0.014851808946
0.007837656536
0.126396011331
-0.029793243391
-0.063623421918
0.058339787144
-0.064582793142
-0.061917255132
0.009196641721
0.015608283226
0.027319189750
0.052284229510
0.019167709859
-0.095031222750
-0.079371681891
0.026068149985
-0.002214421144
-0.119134204376
-0.074318501008
0.010784342232
0.003108113467
0.014138626863
0.086968097961
0.158691854966
-0.065167923796
0.055130601624
-0.055480505559
0.002222177716
0.019708023481
0.015092229065
0.048745242133
-0.022158033186
-0.012267167226
0.095963754111
-0.148138439099
-0.051630657863
0.045870471186
0.095690755317
-0.058493097107
-0.023854802082
0.076601605507
-0.006878856576
-0.126994747262
-0.033053178103
-0.033018820097
0.013387081483
-0.070828389496
0.012934984483
-0.046922317657
0.113080986002
-0.108361270749
-0.038722108846
0.001991877878
-0.017522258247
-0.083439571358
-0.011610318851
0.065513653721
0.042995610761
0.038811487415
-0.036629263233
0.007282716647
-0.031827412961
0.024386879222
-0.028104990168
0.041627637357
0.179453037770
-0.064896020805
-0.043948145687
-0.003959984551
-0.119804079482
-0.065159435149
-0.097380930522
-0.079930877382
0.001756620076
0.093922472571
-0.047155497794
-0.044548782473
-0.029695150363
0.016091796494
-0.006573482926
-0.097415150148
0.011754898904
0.004796358076
0.087335753801
0.052314762056
-0.044111983453
0.025780863897
0.041641142134
0.041548669170
-0.091321945544
0.090010739807
-0.111782238997
0.065555295197
-0.075762558798
-0.026355244825
-0.038333991334
-0.082335698842
-0.058392032979
-0.031544840232
0.000167935065
-0.007536453734
0.024716084101
0.056232459949
0.046141157992
-0.004295476615
-0.070676260856
-0.003504256849
0.033692121008
0.027871825680
-0.060462619426
-0.055959245977
0.001134620184
0.001561255441
0.117635726787
0.030300578076
0.051512734943
-0.081243590319
0.012038170253
0.076390602424
0.075716565771
-0.006702936578
-0.035801954830
-0.029474585859
-0.010070332817
0.006929898035
0.013281847973
-0.064381141763
0.003660358414
-0.037907820856
0.021576970567
0.010871348484
0.174787028160
-0.001520428390
-0.075590008118
0.036339731673
0.168471059996
-0.091765728799
-0.058637640103
-0.047549032047
0.053574909283
0.055895231101
-0.013923617659
0.033444579254
-0.088759369594
0.004069516990
0.055125273575
-0.009605837904
-0.015497625450
-0.001202265166
-0.134142481846
0.024406507026
0.001234108455
0.003659220235
-0.070366998619
-0.148176224286
-0.086605390355
-0.052495171539
0.039763663179
-0.100754330437
-0.043948135414
0.065144466647
-0.186164045131
0.033754156251
-0.096402264927
-0.030765767908
0.027906148962
-0.036848980556
0.077225800192
-0.014033503179
0.053982329916
0.053524753806
-0.006127985501
-0.041862859210
-0.107659361174
-0.094587442126
-0.073047418210
0.043009723944
0.042755748588
0.043170414653
-0.001164503825
0.034937953643
-0.057269792044
-0.036908748752
-0.011369908101
0.044075387347
0.023011205713
0.000719409290
-0.047897288040
0.044108022814
-0.044587140014
-0.007412688680
0.014293803251
-0.048792362935
0.025663255314
0.009518035151
-0.070395689372
0.017211906124
-0.030070468223
0.044175352831
-0.115119005551
-0.063713994087
0.028918157433
-0.025733007426
0.004215431917
0.048626758909
0.057242762549
-0.068432820274
0.060467685813
0.004957273510
-0.026103137025
0.004441328891
0.027565097483
-0.032670641969
0.004991317930
-0.061425720041
0.091794116200
0.044070806122
-0.004692604453
0.076871045660
0.041141786040
0.070916776570
0.020259392024
-0.076827340032
0.091500462189
-0.049307060491
-0.034581203176
-0.065065495684
-0.005161123722
0.055798241338
0.002677423455
-0.014048483781
-0.007033029325
-0.134651624141
0.029962741503
-0.011656930761
0.059520246378
-0.031889173771
0.007479712793
0.010292174855
0.013978134819
-0.039894808286
0.062560115744
0.023996840427
-0.033480786434
0.034893869192
0.017496933112
-0.093478527496
-0.022063495682
-0.094390214785
0.048095154435
-0.045430245934
0.102312800708
0.022342484787
0.045796930542
-0.118866743242
0.024341545147
0.033153877383
-0.090479178233
-0.016450785357
-0.051489803072
-0.068026844341
0.030213861013
-0.042260793861
0.028566312378
-0.010659437770
0.076872023403
0.054466112309
0.000451197431
-0.019375768940
-0.162236290799
0.010310609046
-0.001355618836
-0.102627664319
0.027845630988
-0.009054882769
-0.008793493955
-0.022725182532
-0.063427197012
-0.020035931195
-0.061108226613
-0.035692240044
0.033615611441
0.112058650379
-0.109456541936
0.127577944909
0.030691021646
0.038131678923
0.046105853886
0.031276921718
-0.006145650003
0.138853504440
0.008866276385
-0.081897728831
-0.064528593983
0.015122942441
0.115830828064
-0.013461694279
0.021392682371
0.047512443866
0.011109600203
0.030733583948
-0.008736740853
0.003437703255
0.074634597892
-0.013376388037
-0.034997526193
0.011789347233
0.093907825179
-0.016310815199
-0.081804724765
-0.068121548339
-0.165721508839
-0.060407138521
-0.010513519250
0.060622350337
-0.004437402487
-0.013057949282
-0.020974003339
-0.030880519367
-0.028752671557
-0.053951600101
-0.052824695396
0.085502535926
0.003943694279
0.044451343164
-0.046138111007
-0.021751028699
0.024537210805
0.012153687702
0.097247259410
-0.070503333207
-0.076671079282
-0.024379542996
-0.062203779703
0.001923049343
-0.065571261060
0.012320899791
0.042598098920
0.092962578256
0.089134362864
-0.121944198756
0.085776878968
0.054208843016
0.057691653890
0.027967004283
-0.024924147483
-0.010869701613
0.147231860282
-0.090016212666
0.022342444739
-0.077084770121
0.023330873590
0.038754407075
-0.172776997035
0.044710727107
0.047187862238
0.053564913158
0.067014962649
-0.014532431145
0.036911941573
-0.039271904366
0.014835657195
-0.006096191666
-0.048189590251
0.130604294010
0.030469574156
-0.007219317971
0.032179034996
0.018107395439
-0.154431198786
-0.003830322508
0.013221616965
0.125723169852
-0.036360042450
-0.059112201708
0.102510127085
0.029026926432
0.042785648703
-0.099125487148
0.039561666427
0.248215260670
0.064520152196
0.034554859558
0.049726481434
-0.197963635831
0.058971990395
0.025368579625
0.025113306363
0.041004860484
0.006549950689
0.084072511924
-0.082989676872
0.083274910337
0.145699085885
0.036541392000
-0.003692422785
0.113409742999
0.078990184206
0.013100582372
0.044245153761
0.047625227928
-0.015789651954
0.044838354264
0.081901488097
-0.011774625109
-0.072409763355
-0.125346278363
0.064318443194
-0.005916321320
0.044881871753
0.030277635708
0.070435861119
-0.136248625912
-0.064868571079
0.003194066910
-0.041676899959
-0.138801552855
0.031222664053
-0.013928568906
-0.145244874595
0.081034403742
0.001326222985
-0.025909813799
0.008420723587
0.139380967265
-0.057371354173
-0.070578013382
0.052401015702
-0.079090774899
0.062982199077
0.000025243328
-0.065935881854
0.107048183158
0.027507005685
-0.036060191247
0.030666655082
0.038884149734
-0.077972986990
0.072244770609
-0.014757531724
0.124595541925
0.036330929936
0.050660567158
-0.065872022818
0.008644234295
-0.006969408124
-0.009920217680
0.028865511812
-0.052100187024
0.031649743821
0.054739857176
0.070020513460
0.000450495378
0.017825385674
0.087457743553
0.049270159103
0.033152704925
-0.091535774990
-0.028718001901
-0.045116677525
0.030359349702
-0.075586725257
0.030312867187
0.046995059045
0.135332103457
0.107218942803
-0.030538037877
0.087245261489
-0.043909292326
-0.030784289072
-0.009062238937
-0.008283333908
0.028818277386
0.011410873316
0.027642517925
-0.049384786320
0.068830495190
-0.057354875717
0.078052599957
-0.023861690145
0.103914435441
-0.037882597427
-0.072864413259
-0.066035529956
0.068135370768
0.033263821416
-0.150514554330
-0.108380306008
0.033665446492
0.051764196254
-0.006960803380
0.088897681095
-0.075285236273
0.040910671212
0.072919566904
-0.016506488971
-0.069182813381
0.137270342145
-0.016216920489
-0.188060742158
0.020766416991
0.051499682290
-0.009792331492
0.045087485610
-0.155756587264
-0.046443253994
0.022043993265
0.122063635344
0.077898675426
-0.069305098885
0.081628126659
-0.024810015441
-0.038250343273
0.016018261187
0.013213576402
-0.019578079500
0.013083108620
-0.052536666584
-0.004404167865
0.042703478314
-0.005283642614
-0.027145547711
-0.051195627714
0.055255286269
-0.055900856831
-0.005706752662
-0.026260023200
0.055354639701
-0.003913764678
0.018807410081
-0.022537235788
0.136041288038
0.097030804173
-0.025278149668
-0.049807169878
0.045223756017
0.015860299426
-0.039556353987
0.185134224339
-0.052523638906
-0.030033273299
0.064692069120
-0.065931800662
-0.024467860821
0.023724679785
0.000059896698
0.089156517462
0.105052076718
-0.078203633246
0.029024135890
0.051228768055
-0.021174287731
-0.139673996296
0.003588563242
-0.076458645200
-0.043331166185
-0.084470569674
0.023467895775
-0.001738402334
0.022966542579
-0.007085956312
-0.036943142911
0.074143447662
0.120414205103
0.021575141725
0.048663743537
-0.005694239923
-0.004967423374
-0.043913469272
0.028552867158
-0.103038586731
-0.027336044159
-0.150663398045
0.022681603579
0.078358527834
0.010547164816
0.043668793124
-0.057553254809
-0.059262120189
0.046506340274
-0.033078768354
-0.001779744266
-0.001733468611
0.066446152942
0.090589824980
-0.029903171305
-0.011369408752
0.002150425146
0.032007107699
-0.037228129980
0.036876398150
-0.141431349694
-0.084998553199
-0.067530815520
-0.030425969861
0.008247159891
0.018276062751
0.121764358113
-0.065683971620
-0.070229399265
0.038678593383
-0.015966345393
0.045741735902
0.028400022416
-0.044403680393
0.019686557582
0.022167916531
-0.031449211477
0.002442006934
0.071730076919
0.073811391862
-0.048885754947
-0.001776394312
-0.017883652751
0.046531699588
0.041016938309
0.079961820869
0.030092286704
-0.088408702097
-0.109556381795
0.028575409103
-0.009816709444
0.030796926197
0.164816177431
0.011285172393
-0.068401247746
0.142664549068
-0.077964723402
0.037605209741
-0.059737305531
-0.034351869778
-0.009385199466
0.049911184630
0.039517338090
-0.118052947007
-0.048097073524
-0.090550282630
-0.004797008759
-0.061822390274
0.010967820851
0.072704202756
-0.089593552337
-0.122078031421
0.014126653558
-0.083488526815
0.148498066602
0.049501823769
-0.010860782056
0.022410128122
0.166944750491
-0.024256441539
-0.001115203402
-0.145785262712
0.086987302360
-0.017787487188
-0.044908512105
-0.019812265964
-0.040224298310
0.086168284262
0.077524610667
0.017196882567
-0.015051404673
-0.030235727240
-0.002490298216
-0.067580945158
0.030159687455
0.120435297709
-0.104253137695
0.073813052838
-0.013400800004
-0.076096161015
0.043885920482
-0.057972861632
0.078429550532
0.024115361898
-0.030703958293
0.110125350005
0.038174055839
-0.037474291949
0.122860987770
0.147794607117
-0.001879630433
0.094547106070
0.030844079917
0.071751008984
0.021824850356
0.001163381507
-0.006317039421
0.119680218123
-0.032845903815
-0.048498938256
-0.015430432788
0.029131905339
-0.075021647866
0.010571588390
0.007295008813
-0.048175005039
-0.009603222799
0.061852225540
-0.039258129455
-0.083986775161
0.044525088674
0.035740710863
-0.068425395326
-0.137757902506
-0.067000815263
0.031138092872
0.067192884951
-0.088930162812
-0.002389964265
-0.036965672922
-0.001844788456
-0.021893090839
-0.015544068674
0.048378295204
-0.106079585100
0.050714309812
-0.010467624172
0.020304559486
0.085592411666
0.109106242722
-0.003403220088
0.084835379612
0.097905896023
-0.008344982010
-0.017828904633
-0.125723221948
-0.143218198050
-0.194836865606
0.085026207983
-0.011406856457
0.177621196299
-0.055293023507
0.095335117249
0.018265393292
-0.000280713483
0.025989128155
-0.005742492411
0.022337922162
0.056103862963
-0.098312161823
-0.044622977659
0.104115389048
0.035920565875
0.025188547750
0.066402228730
0.073736448646
0.000473178802
0.078973121768
-0.077486691250
-0.037285881359
-0.014621765540
0.026453491891
0.037142779353
-0.014844920344
0.047788735045
0.063380151382
0.180077013171
0.010603463492
0.050349377516
0.008459557939
0.028747382626
0.041019788005
0.001185878887
-0.025977371726
0.012289127305
-0.118147627539
0.033569187945
-0.048717684839
-0.007565620612
-0.059674800278
0.077385189379
-0.003050712585
-0.121953004863
-0.035683596991
0.081529037970
-0.039972297409
-0.095614976907
-0.088198482149
-0.063402224866
-0.034805271366
0.013082517159
0.063405916161
-0.037351587931
0.039774065699
0.094705196706
0.013894621650
0.022081434417
0.005835499113
-0.035315772723
-0.030611888978
-0.136691600000
-0.122426564212
0.018803151773
-0.072976494815
0.080314978450
0.019260042522
-0.010589380682
-0.006764745787
-0.152408283248
0.072438429173
-0.063713286107
0.013515004002
-0.025572182355
-0.077457341780
0.062917128857
-0.004436472444
-0.052999405433
0.033512258022
-0.012639710098
-0.015329298727
0.022749872768
0.095517466235
-0.021318323206
-0.068352053958
-0.000625746640
-0.061092143884
0.067170468796
-0.080386229338
-0.076919688300
-0.042548583397
0.086283352000
-0.057754759104
-0.041417777457
-0.031838327783
0.017572652014
0.038983355649
-0.005469928571
0.086571196500
-0.030100834699
0.080953993000
0.059402296509
-0.052557251269
0.033201076374
-0.104838289606
-0.029842979169
0.025701749502
0.151422956300
0.085521475769
0.187747235800
0.091189900189
-0.101258065229
-0.048497207493
-0.027302926611
-0.034576994265
0.037593670673
-0.064278922474
-0.060809021047
-0.075496251787
0.012997810478
-0.012389546150
0.046163393713
0.023803972705
0.027454247939
0.011699758301
-0.025183511401
-0.065955761799
0.040789948854
-0.064750264310
-0.000085615799
0.104887031254
0.020620188696
0.015436043642
0.036767330881
-0.124517727262
-0.119680076172
0.003139338590
0.036143856597
0.069101905660
0.029670527861
0.108848290549
0.088964700998
-0.031853548758
0.094444360989
0.004981368722
-0.010676381082
0.016709948411
0.012397449152
-0.075565643897
0.105861527903
-0.028998851187
-0.021637076739
0.062030011292
0.044452729498
0.073839819287
-0.004179034692
0.007221493980
0.023353803957
-0.108610516390
0.094364347296
0.008857140821
0.005260065092
0.144060422538
-0.087570828949
-0.111386848668
-0.087658988069
0.012972137775
-0.044544606276
0.094612407740
0.009429688796
-0.079891934832
0.107617363659
0.070661256968
-0.011629374126
0.033949862775
-0.050623224347
0.055579707557
-0.202192430790
0.076929809127
0.057808794391
-0.029700833924
0.070108804673
-0.099191602430
0.065762238403
0.020189670415
0.007917296778
0.021602870558
0.005561749265
-0.058513398030
-0.032390850759
0.002996978797
-0.150865048655
0.014917080172
-0.004131573829
-0.070591289121
0.070659098356
0.012825885338
0.114576195631
0.053047830428
0.013219979467
0.074617799827
-0.097408790580
-0.048572838084
0.040159279388
-0.055921051549
0.090263916216
0.059496709148
-0.081716868629
-0.005691410467
-0.043346355391
0.038589386043
-0.022200215934
0.017739923904
0.026508870616
0.018426991591
0.080534174724
0.059214486889
-0.001335322141
0.031546808982
-0.013206872712
-0.108683274308
0.055561886184
-0.055618906997
-0.062108851937
0.129873025567
0.074815136337
-0.031875639284
0.035390146616
-0.005613274327
-0.093818920761
0.009713885705
0.204522514065
-0.019428248076
0.130538184684
0.122091537658
0.039474371366
-0.023532937198
0.009522747367
-0.093442969199
-0.016957324196
0.037546124052
-0.019487620328
-0.054705788755
-0.063418429622
0.016765311546
-0.021640641829
-0.038376698336
-0.000684397248
0.025323902934
0.009084139128
-0.004927276108
-0.114350270291
0.121071959684
0.061324441060
0.064607981252
0.036532275379
0.020024069679
-0.084333510572
0.107313215328
-0.079616768781
0.074325616214
-0.006528250233
0.082453459055
-0.029016029876
0.009546130180
-0.018886996339
0.054979974073
0.006396921014
0.000293304812
0.023394981839
-0.059647212076
-0.134370165027
0.030570941072
-0.105800288005
0.010129212723
-0.022530356960
0.104284077554
0.072541032787
-0.004643566122
-0.060906377911
0.093272160337
-0.026458206534
0.040946706546
-0.063583327338
-0.060888765441
-0.041720283915
0.045010023364
0.035245333166
-0.053140847213
-0.027395373846
0.097531208242
0.087351932568
-0.018734217125
-0.024747005640
0.088582189427
-0.059946775992
0.025879783924
-0.016754661754
-0.022401085401
-0.007137192246
0.052683150170
-0.012694928506
0.134817662345
-0.094778604594
0.045864242229
-0.121985502380
0.074792276397
-0.001398901963
0.019715912431
0.054611002381
0.065271578934
0.036664544043
0.026560057449
-0.031547773242
-0.077197111150
-0.029771407972
-0.079736593020
0.003679195089
-0.152380502627
-0.064718405448
-0.155743461088
0.039343824334
-0.007685910357
0.012623864409
-0.005561972285
-0.031648456511
0.124041101914
-0.003965929966
0.149474320846
0.004384784154
-0.027333737628
0.116549270974
0.054061643616
0.076347598726
-0.080659924231
0.009864111085
-0.030416615573
0.082763480614
-0.030164353693
-0.113851001965
0.002159944333
0.063957209860
0.025259686207
0.038034063352
0.060357031414
-0.055741577267
-0.120967669986
0.004084265075
0.156175863326
0.035763606913
0.040619300401
-0.045866166714
-0.097267153222
-0.048961988825
-0.078856935187
-0.105477821504
-0.018615702144
0.009201689805
0.162907727980
0.064438124121
0.073024879724
0.034463053307
0.069592354407
0.023423995833
-0.033159618569
0.040945508014
-0.034643648089
0.066798013053
-0.000491584295
-0.078186300961
0.000759543701
0.108880783883
-0.058650981905
-0.001725806556
0.066424634991
0.053544906515
0.043351347871
0.002127572216
0.017700281066
-0.081006734427
0.026624925161
-0.050744572698
-0.141100384020
-0.063980102439
-0.117985271096
-0.041653274789
-0.039546072719
0.055618398309
0.091466430514
0.123890904752
-0.055774454823
0.042189106787
0.075499365997
0.053453471027
0.101368946454
0.060461660610
-0.003765166405
0.023241421961
0.073511522695
0.055228291565
0.029621466876
-0.057596624760
0.029628089338
0.015298391909
-0.038987699242
-0.129402037864
0.004757944801
0.028656287181
-0.036807811064
-0.075013406883
0.089443196557
-0.032880659986
-0.027186040613
0.050275111531
-0.000807367519
0.011084300765
0.030266390910
-0.009835687671
-0.074493495692
-0.036399012469
-0.008802768403
-0.054963132893
0.024667228820
0.011481688692
-0.020237495834
-0.033750817065
0.047467473393
-0.054888972970
0.008758030086
-0.003111164057
-0.078074089299
-0.094984028682
0.092466442324
0.029736199283
-0.115567614683
0.070215874287
-0.055904679322
-0.081935818780
0.034809818786
-0.082248571808
-0.000045082064
-0.141666441997
0.110984939935
0.013775618794
-0.045271248068
-0.069405383303
-0.049878811987
-0.066316123901
-0.066071347140
0.059374320351
0.006154639461
0.109522031696
-0.035355166224
-0.022362551159
0.047223153980
-0.097127617600
-0.021856817789
0.054609220558
-0.071669008331
-0.082749049339
0.041951236039
0.011021415696
0.042156890198
-0.009248775841
0.033367679350
-0.033848919235
-0.024407705964
0.028321502286
0.054468222962
0.019405779540
-0.158605320441
-0.029017663978
-0.037689584272
0.070226815950
0.032449440118
-0.041514013398
-0.001961772063
0.042765180489
0.096965059077
-0.070379009161
-0.010487217070
0.083237758061
0.077866898893
0.071040790887
-0.098325810622
0.010578013575
-0.079155803945
0.011117698427
-0.098567347782
0.103766055552
-0.041987426694
0.031425411124
0.103909658073
-0.012998298857
0.012209301720
0.163100131297
-0.053597945751
0.041514024122
0.012241456639
0.064973762231
-0.032669068460
0.084008919536
-0.074441025312
-0.025066345160
-0.035630117724
-0.018565003880
-0.044013960201
-0.073688159536
-0.025410143848
-0.173604989110
-0.079811703601
0.027282660397
0.025090305915
0.010537810692
0.013024789704
-0.133978307491
-0.064637853079
-0.090164564052
0.075038244963
0.013299747588
0.021371684884
0.054473191111
-0.039968679613
0.068079502225
-0.004357971072
0.060801151516
0.020368259760
-0.060147931797
-0.049009393335
0.055252775809
0.023071139835
0.054303770295
-0.070837453129
0.010857456132
-0.021795090165
0.017007246594
-0.183132867832
-0.105728454788
-0.037175628169
0.057609302711
-0.060607850919
0.079496674551
0.001346303285
0.072619377539
0.128390975688
0.102089748329
0.020435825847
-0.036792065328
0.115091648315
-0.004101774732
0.085005251165
0.069126537193
0.085317603165
0.048964205323
-0.144985799604
0.007921144455
-0.009494616638
0.108334188931
0.068581615126
-0.092184895009
0.117721447081
-0.031950312237
0.012455547570
0.008128762368
-0.134170226652
-0.027623135072
0.124854292442
-0.054290872622
-0.016608772778
0.017730236559
-0.040663147763
0.026613903596
0.031232783861
0.032630482490
0.090616962813
0.033706470755
0.025717505973
0.138251260054
-0.043740578763
0.018676398551
0.035257464813
0.021372374836
0.002122563876
0.009102217236
0.022360627616
0.005775691650
0.064202120547
0.029723481823
-0.049629313650
0.155372931470
0.039900504069
-0.060113641854
-0.028200794814
0.019161092644
-0.034568145935
0.060276772568
-0.050223250893
0.020256345274
0.136021094759
-0.012531968785
-0.026311039686
-0.245090029360
0.048955134991
-0.146188480695
0.085437004472
0.118530052148
-0.094252666255
-0.118923808903
0.011431700857
-0.157047566416
0.053739321147
0.076839823736
-0.073869644219
-0.008549143419
-0.036444676337
0.039653933328
-0.112982898296
0.036215836825
-0.068943177957
0.018844978280
-0.003765199058
0.050388313278
0.016995637591
-0.079591099726
-0.028871285136
0.033645883550
-0.043652787925
0.044151486070
0.042435909778
0.061719092632
-0.032452768703
-0.051878966476
0.026001455439
0.070891170505
0.014253389579
0.023892422006
-0.042820675110
0.054644115263
0.031476864684
-0.040157593472
-0.059465443536
-0.007781136817
-0.037159713173
0.027599213714
0.091227003967
-0.021773299643
-0.110990467416
0.081237096825
0.107205944278
-0.053663883633
0.004269583132
-0.110299833191
0.049266924082
-0.090380565380
0.093796017640
0.125151704540
0.084259329357
0.126622480705
0.100714224911
-0.125133432137
-0.022892404052
0.002067825240
0.059047705160
-0.007372456695
-0.018142325298
-0.093886633326
0.006270840296
-0.041256967686
0.040917212037
-0.087951781941
-0.047881258900
0.082521496629
-0.020551948096
-0.058104471930
0.018393085677
0.070927855433
0.004053437757
0.019592435261
-0.109031957275
-0.100936717391
-0.023732950359
0.034468504696
0.028024203530
0.015918072766
0.017992607977
0.013141957480
-0.011525222456
-0.055340391787
-0.011148097533
0.150599691417
-0.022688759161
-0.041306984866
0.031463901832
-0.032630595463
0.004253796539
-0.022474917076
0.000186205678
-0.000095829737
-0.006283054720
0.037661929665
0.012632131706
-0.092430932694
0.091181112188
0.011225017016
0.026184013608
-0.005325670888
0.105291515349
-0.003083682700
0.066805459629
0.111520004583
0.086795643610
-0.028093270603
-0.047958433310
-0.003951013660
0.091316145187
0.046358293370
0.082742984437
0.022238409776
-0.026867371567
-0.059167344140
-0.010442563635
-0.149048426613
0.129216700377
0.008867059373
-0.075659227560
-0.116971312958
-0.081074988133
0.031647420860
0.072653647231
0.027133866524
-0.045231081397
0.016129722000
-0.033535006095
0.076055272476
-0.087238503171
0.028119725909
0.133483226027
0.036610775664
-0.016644318258
0.068310067404
-0.016699776042
0.052130211177
-0.117559500149
-0.018519320823
-0.100886605104
0.101806151065
-0.008266678030
-0.058346184545
0.023167070944
0.022067772032
0.074017992888
-0.033128430707
0.093156880142
-0.024667250865
0.023625029873
0.036887719923
0.024499390729
-0.038241933987
0.013105960363
-0.026064593061
-0.055617628613
0.017501631523
-0.060221067239
0.082549652717
0.021107953442
-0.005404986096
-0.036245419687
-0.008809821759
0.011028460225
0.040503738340
-0.012722575566
0.129828994854
-0.037706540273
-0.122057497058
0.032150118295
-0.059597767067
0.015073413113
0.103808924586
0.094230337025
0.024186432265
0.013096910022
-0.051223409586
-0.001928979467
0.039715440367
-0.122985040442
-0.041037190044
0.009404804164
-0.018936393100
0.074104257019
0.003149123354
-0.110602976021
-0.013412745680
-0.005856572801
0.012424113415
0.007770212566
-0.057815538255
-0.030022703241
-0.099213823368
0.123563344548
0.116950856979
0.139918018878
-0.043602077904
-0.037384581284
0.030469151634
-0.041390527797
-0.004466517326
0.023690893109
0.038668750476
-0.079152716397
0.025744632906
0.056475019764
0.004245702879
0.006674136885
0.070106543825
0.003039547487
-0.076338812235
-0.004298454911
0.049426725690
0.005546299926
-0.043947281187
-0.013006056006
-0.136654987798
0.014024216933
0.111746379982
0.045863584941
-0.097530674316
-0.016094241840
0.044788947634
-0.003448972304
-0.004262285578
0.038219376194
0.006890158355
-0.186658023444
0.025612437915
0.068372052512
0.001753327592
-0.016598908202
-0.019861451217
0.094562812459
0.013958703705
-0.123400300470
-0.128317351774
-0.066538825102
0.029665351847
0.043365030963
-0.004798938701
0.002729464678
-0.087980613339
-0.025031928462
0.032396239280
-0.008023368535
-0.032843535936
0.007945571642
0.048659795771
-0.145024883556
-0.100519412283
0.013310576544
0.047057574136
0.028749068312
-0.099104797824
-0.116444947786
0.017254052810
-0.030646013434
-0.066458864105
-0.014315716905
0.051786771169
0.002708661464
0.007681505441
0.086261135696
0.035090459790
0.047222656848
-0.042954736960
-0.048749333514
0.131785952181
0.070249351359
0.047225084479
-0.067067208189
0.131946377434
-0.049418762819
0.034497662141
0.069544547378
0.036661841134
0.005304234292
0.099742829036
0.060944375507
-0.081349103121
-0.086106996909
0.032885685027
-0.108772783410
0.095493635981
-0.021724144572
-0.069744301416
-0.022820100912
0.020710027568
0.037805039652
0.054302428828
0.027998282893
-0.097130745530
-0.013443328905
0.005019307568
-0.062211162446
0.058800806950
-0.021631649371
-0.026393097747
-0.080111421942
0.060482671403
-0.174777747987
0.042917924050
-0.103218851918
-0.018770894335
0.102672226566
-0.042582602070
0.062727419523
0.031458099067
-0.095031669143
0.040775549154
0.073883392786
-0.052518089596
-0.122979378970
-0.097592775933
0.043642082571
-0.047258098796
-0.015710883121
-0.074308444307
0.200841290143
-0.036968005416
0.023931926345
0.054659002397
0.084004613838
-0.007342909294
0.163206369487
-0.003644309753
0.025833210057
0.063654551376
0.067305806594
-0.006031680090
0.018332358185
0.027765739443
0.000106579120
-0.053982433373
-0.030100919272
-0.012078805166
0.026805696110
0.083319282764
-0.037319020306
-0.021057267536
-0.053268075858
-0.009123514308
0.034934081500
0.042618650721
-0.037181298357
-0.173683929284
-0.044258542663
0.054490235324
-0.064875566109
-0.032338350095
0.058205527090
-0.023762268590
0.059329009143
0.063001450591
-0.052695287316
0.102920435533
-0.103992542226
-0.138929865929
-0.044819809972
-0.002536852042
0.008342397227
-0.055243882798
-0.066031703243
-0.146852131873
0.016328685986
0.043772005396
-0.002233689156
-0.048109823304
-0.014128719135
0.080665308191
0.076702771499
0.136976810023
0.026404826576
-0.005457735199
-0.010898248261
0.063042759736
0.040501990991
0.053994917813
0.027460315183
0.034560144126
0.013686747954
-0.100648207750
-0.048746799647
-0.079245391667
-0.038033296709
0.083230039552
0.049100730499
-0.027929358095
-0.041427206903
0.023439185278
-0.070037550986
0.005542863326
-0.068751504824
-0.016895641503
0.057582815731
-0.002274566123
-0.046053806250
0.096005102811
-0.111101414866
0.089278818256
-0.006343971127
0.045236935638
0.019431572830
0.069077098211
-0.039071423268
0.038161132868
-0.075182229253
0.119316139855
-0.112967126204
-0.024265163249
0.040092719301
0.030847350870
0.011875082106
-0.000894994725
-0.054962792785
0.147847166692
0.014381178352
-0.054164321304
0.110860532464
-0.010325774241
-0.003502178349
-0.032259443508
0.001107243409
0.028875133438
-0.040306606125
0.006111153641
0.100545102359
0.017405385294
-0.028643533198
0.011755127247
0.045477087185
0.014182620150
-0.061739645113
-0.064030337357
0.069506590765
-0.057800737998
0.004030659030
-0.004621149469
0.116194300808
-0.016125870238
0.041366752217
0.114229920532
-0.096762377664
0.112574353438
0.031153028022
-0.012029439358
0.061987730143
-0.052521770547
0.024943880935
0.050953694045
0.012098399184
-0.023532497824
0.077083648977
0.054936852572
-0.055040608246
-0.033060336486
-0.031418973104
-0.043047478877
-0.017828865247
-0.084563154526
-0.042326569489
0.088743772244
-0.056068872954
-0.096182659482
0.035784648828
0.094906686908
-0.106362283166
0.118783985188
-0.024816441584
0.024146024257
-0.059989628659
-0.027505014498
-0.046766253660
0.216228046432
0.014428630863
-0.035077329053
0.018117807406
-0.001276314417
0.007146342623
0.008465718449
-0.047127147532
-0.068805214099
-0.035237457328
-0.006001046810
0.044426984008
-0.085537496005
0.047088667802
0.034024538879
0.002283835558
0.134884715059
0.020660693622
-0.073545428879
-0.079407886372
0.113443993131
-0.018489580970
0.051410864732
-0.092680578537
0.181937139624
0.000432930748
-0.091301146635
0.051026531778
-0.110260564071
-0.058397590865
-0.057071440643
-0.010733784740
-0.029125290870
0.021228300977
-0.015988804471
0.099879754625
0.087356913023
-0.087508091487
0.049578597207
0.015448983557
-0.047647522318
0.073943299363
-0.014347751838
-0.021945048534
-0.029052768754
0.039247972934
-0.056443518847
0.032641957235
-0.007469320028
-0.006413228006
-0.048141257836
-0.065570372108
0.042780113074
0.044409995036
-0.023854314766
-0.090121920647
-0.034239390879
0.024095098602
-0.034481410411
0.019600537962
0.096131982521
-0.064132600219
0.053634465913
0.020339324503
0.070226027661
0.034633713574
-0.076118842917
0.007562914863
0.005007227344
-0.142880513771
-0.055991619081
-0.047063976209
0.116660308483
0.021345939389
-0.104244991977
0.095539546861
-0.151725102062
0.100503393736
-0.035619757027
-0.006751970255
0.006862876141
-0.109075958594
0.069999930080
-0.008531485593
-0.042537516187
0.095081022841
0.058907819815
-0.108990089640
0.036535150715
0.086373955816
0.034731245513
-0.149443803897
0.069484224583
-0.182100958265
-0.117916849235
0.104038044486
-0.027339495615
0.042150597292
0.022106358778
-0.125455017375
0.016198616814
-0.038870045255
0.069654336436
-0.154923455779
0.109915687276
0.079678844949
0.017400575065
0.029640405363
-0.025106572918
0.045273318944
0.081476000186
-0.005429816678
-0.052003398507
-0.099297026400
0.118975128155
-0.031529904367
-0.001798262243
0.026946765118
-0.012127913400
-0.014689195862
0.000905374918
0.022022829167
-0.199428621781
0.039806047708
0.009460082777
0.083267209740
-0.129779004207
0.008749400402
-0.020651813982
-0.100232551077
-0.041775272297
0.043979029076
0.040955121402
0.049614713445
-0.084566275283
0.007695268709
-0.058509792804
-0.056226745031
-0.019746909458
-0.024832727509
-0.067644228280
-0.060061879094
-0.135823029850
0.030257657000
-0.054084897086
-0.124697241293
-0.028071173681
-0.084570193545
0.028830423559
-0.032982363030
0.061560719513
-0.020401593751
0.084045010230
-0.028653748894
-0.026686877757
0.034051148413
0.016962937583
0.014841572930
0.012612748036
0.027301233236
0.084184596255
0.101467946012
0.138114252860
-0.083554522658
-0.126877244466
0.057033234378
0.019493555720
-0.137552344105
0.118052947394
0.003248665198
0.145939539964
0.023375880458
0.055043597217
-0.049032601140
-0.144428594856
-0.065923731355
0.029126502494
-0.106555068456
0.127771715792
-0.002765897625
0.100581747185
-0.081290104228
-0.010613411041
0.042887761523
0.048988973530
0.124595533063
-0.055705789864
0.073925447330
-0.024414706909
-0.049970207835
-0.100075916616
0.027589124564
0.034481022947
-0.001040051990
0.006489825257
0.036260466981
-0.030981081104
0.077395014084
0.012031416009
0.070285663457
0.003209774184
-0.001708470663
0.095744812719
0.029717829549
0.031592885000
0.061089979852
-0.000924107521
-0.089401996900
-0.022807990820
0.081104485707
-0.102950964848
-0.006132275441
-0.141611146347
0.011462980708
0.062173058393
-0.012811778649
-0.040936781964
-0.031763450713
-0.080660721761
0.036697881003
0.157097421328
-0.001293619237
0.006240942497
-0.001426052983
0.001470510858
0.038573859541
-0.019624768123
-0.037746068707
0.007456424599
-0.004824203122
-0.008519144562
0.052553750502
0.135263556128
0.045869401622
-0.002070949686
0.053861316279
0.070765174063
-0.063250846857
0.133988540790
-0.063332070056
-0.059676665969
0.073492692996
-0.034128656035
0.062475631350
-0.066088935615
0.058772213848
0.020494505176
0.013794270373
0.081792367798
-0.052945545252
-0.057774534088
-0.082591335676
-0.022654064035
0.028680446656
0.003835845085
-0.077124111544
0.027335408235
-0.019537312910
-0.053709139493
0.024603824719
-0.059767246790
0.011132580504
0.084804522112
-0.098013002205
-0.036122744363
-0.023679829370
0.120370783699
0.017918251192
-0.046506138824
-0.087642337634
-0.116777513128
-0.020726876188
-0.016987570568
0.026466605721
-0.115603172022
-0.062388018200
0.081361246784
-0.025327570246
-0.086793326400
0.154241665027
0.000968875974
0.029963005638
0.032023440606
0.075963862219
-0.042655052198
0.015285976807
0.039230751063
0.020070680643
0.046818624764
0.060886328962
-0.005312881829
0.027059123813
-0.011108243200
0.064143852663
0.078751601004
-0.072559819355
0.043568736312
0.077318610424
0.082799142522
-0.076187900994
-0.195075774630
-0.070535930548
-0.099167733172
-0.034960618765
0.047444187507
-0.038465620540
-0.035751860783
-0.095085735908
-0.107493112407
-0.123201118954
-0.007657205717
-0.035288215187
0.045788458489
-0.110352697362
-0.048869720486
0.072971142015
0.148846241620
0.067001699700
-0.048522878623
0.036871472681
0.003181753085
-0.071155643558
-0.031730075717
-0.063174840230
0.012232546934
0.004408230695
-0.022549257343
-0.005662636248
0.143015548654
0.007263808202
-0.077557379210
-0.049279600956
-0.005416226815
-0.010037709680
-0.032272416852
0.027982052492
0.137336762811
-0.061603842356
-0.040301550824
0.034687078253
-0.097493028591
0.051081692808
0.036570486003
0.058235355366
-0.023338931533
0.025187695470
-0.085447816584
-0.046533688893
0.002828402540
-0.076298723568
-0.026905785661
0.019077257026
-0.013702208629
-0.027356939510
0.100994730953
-0.053159111777
-0.005396588796
0.145744004541
0.026348651509
-0.048841156507
0.007538940112
-0.064657620714
-0.131733078655
0.084702006497
-0.014092741876
0.038837586260
0.042498744598
0.028052005737
0.014335943316
0.140743725852
-0.057894495100
-0.024291277100
-0.047153322110
0.121801790230
0.069813660283
0.012345553276
0.002621677634
0.050497812597
0.039747828011
-0.067074412290
-0.016567967543
0.110435126664
0.040653898267
-0.086690513882
-0.050269501927
0.034073540679
0.129935112388
-0.037159821594
0.071577893874
-0.042955165139
0.039910474471
0.015736288758
0.003159458062
-0.043575672786
0.021895319811
0.031658627716
-0.030766503692
-0.011997663504
-0.056518862614
0.076318694486
-0.032636579176
-0.076324001941
-0.067570744582
0.019556712567
-0.028807948479
-0.018659138553
0.072081692871
0.057938137345
0.012136695237
0.042239453998
-0.041809568406
0.107640051082
0.007559377819
0.121088006001
-0.019672074800
-0.007267558912
-0.038221389885
-0.089614603544
0.167110692097
-0.010079596616
-0.049785022413
0.109862582105
0.119354796603
-0.088251505794
0.059520600910
0.080612580147
-0.033721259581
0.046403124737
0.061884703441
0.026419978503
-0.152756542843
-0.014357640250
-0.001304117839
0.039537588059
0.102250486266
-0.034459990733
-0.060718586420
0.118180807613
0.041656188152
0.026083281434
0.016439038920
-0.019365858232
-0.077143895743
-0.013045362450
0.026192028513
0.011331711216
0.003691905824
-0.071367842481
-0.042949135885
-0.071146411187
-0.058141499742
0.003204402932
-0.058122274857
0.013835915249
-0.075174309447
-0.088898551428
-0.052286514634
0.137709912155
0.051151430555
-0.146274726135
0.074265035539
0.011267425864
0.030587673146
-0.022276061063
0.009897799355
-0.058892214889
0.047739075209
0.017166851009
-0.100401369513
0.008014441179
-0.011433597925
0.145297695567
0.048155254557
-0.025754516061
-0.102170372089
-0.061120436632
0.077845545085
0.032280163430
-0.047840147965
-0.045733904816
-0.103372913994
-0.031376351610
0.051535019170
0.024249427660
0.049380145682
0.034655684557
0.056308999153
0.065479781148
0.020814027818
0.104770803000
0.067713559317
-0.017225936212
-0.015078820162
-0.006576352721
0.042406915519
-0.041549143342
0.003689716670
-0.013559057732
0.074844602249
-0.084672404964
0.060580389525
-0.170251130801
-0.003944143829
-0.044420352124
0.061817597276
0.014014937832
0.066828317329
-0.027365620752
-0.022001531223
-0.017528628679
-0.038481524182
-0.026262727755
0.034096284913
0.066817847864
0.034256961888
-0.043361042448
-0.001208001877
0.017471644135
0.047897841232
0.137734927910
-0.090499925074
-0.022571181325
-0.071457837122
0.041890593653
-0.032808847709
-0.059048767612
0.035212924709
-0.010222245614
-0.023560266293
0.008492984315
-0.097889668755
-0.073259665448
0.092028384185
0.138492455094
0.030321703246
0.006733220216
0.061960497377
-0.057409132925
0.035618648819
0.099841499993
0.118967584545
0.004785946781
0.127898384440
-0.065373022609
-0.000049915779
-0.066737416884
-0.025869603790
-0.100491100529
0.056895430363
0.062677420233
0.005760214055
-0.010843737420
0.043098571165
-0.055971886740
-0.065622105581
-0.022356952141
0.029635441692
-0.031087303388
0.058011619662
0.017054260292
0.080248612429
0.011944081222
-0.104491751641
0.010030132128
-0.053526415978
0.091343588371
-0.059183205171
-0.103212800879
-0.054057000905
-0.002379313187
-0.092798066541
-0.100307282420
0.019744011897
-0.008701662296
0.007968756633
0.078464776245
0.078491373310
0.023894949353
0.093415353130
0.010895127252
-0.076205864630
-0.081585958403
0.066810137505
-0.016248137552
-0.084994327951
0.049916301250
0.084306144399
-0.141820758410
-0.034986170085
-0.008135360554
-0.046502817203
0.006416186129
0.098001658669
0.028801637210
-0.038878076191
0.074160498728
0.139833278998
0.062920424996
-0.100906142819
0.003833964214
0.046721813807
-0.007651356138
-0.029437141625
-0.014532298880
0.081042454750
-0.115215851879
-0.011040109379
0.108594247873
0.011736428633
-0.144720666596
-0.022384303612
-0.025575417870
0.059731884358
0.045960312282
-0.154011879783
0.022492123675
0.049556480721
0.017291565604
-0.051207990752
-0.007996918186
-0.026738983452
0.004987307880
0.080476250246
-0.022637655508
0.015496794674
-0.011765478442
-0.100847543898
-0.000319143546
0.013477802822
0.059724038705
-0.064789793940
-0.006691701635
0.001758516973
-0.085929327955
0.037396696050
0.016540210878
-0.065058534258
-0.131052026415
-0.018315209101
0.134860213742
0.017072097671
-0.060436074313
-0.159162275210
-0.017296059834
-0.007673177568
-0.062756632148
0.015829337571
0.060874413750
-0.071233902038
0.014841787795
-0.006903327858
0.002562227041
0.027914688793
-0.132192120064
-0.044618378229
0.015122130253
0.009724372684
-0.053633096540
0.007939269359
0.006293789857
0.023624217288
0.032463958005
0.007700513539
-0.041475431513
-0.106876202726
-0.021380996843
0.074202185302
-0.037034017338
0.074569142578
0.047680021238
0.058508717066
0.075685271810
0.018508934501
0.016260371195
-0.112318588333
-0.013049572712
-0.013219369315
-0.026492370687
0.006754151930
0.018662320181
-0.040913164979
0.056066745213
0.049560799663
-0.077246348128
0.056739434004
-0.086011114228
0.060153404899
0.008926908080
-0.106489353708
-0.017726978894
-0.080841417908
-0.038446269141
-0.087488559232
0.047877326757
-0.042490081032
0.068614150303
0.007958895035
-0.010422528624
0.012643719253
-0.012420533141
0.052544341961
-0.014803879971
-0.063048632753
-0.029069581820
-0.029699202680
-0.029618602545
-0.060959647143
-0.009353663213
0.041886956467
-0.006743535170
-0.042939548973
0.017202263678
-0.120784810170
-0.080075444431
0.013513825414
0.046051637505
0.108205050798
-0.005135312908
-0.149836106976
0.078213298815
-0.125335249089
0.035370721153
0.026933253801
0.056900811236
0.001636660116
0.026416243166
-0.016279629484
-0.068788586166
-0.032491311513
0.069908244697
0.046537341292
0.045203046047
-0.045094168058
-0.015113398086
0.065660659263
-0.007459763929
-0.015263153234
-0.046341371078
-0.046558048056
-0.085895278976
-0.136915959562
0.094759846939
-0.047338302076
0.117860331503
-0.036284570688
0.001246409672
-0.004226132238
0.005650501885
-0.002245337398
-0.054142518044
0.074321088126
-0.092645172979
-0.140316012213
-0.048815541942
-0.042925869272
0.141876009685
0.116844643702
0.140133186459
-0.046310794399
-0.082117561550
-0.007976218944
-0.080718624468
-0.018884080424
0.066394197779
-0.020284888097
0.033754246294
-0.040655901012
0.003290298898
0.108781958824
-0.014295605832
0.028160873798
-0.060604200693
0.109329968681
0.003876081924
-0.018794543596
-0.081234556275
-0.036497642654
0.010318986495
-0.041742066397
0.021201471164
0.132043978228
0.012921104071
0.025083556739
-0.046272665589
-0.035049000219
0.007597050464
-0.003487847576
0.117088285209
-0.007379504675
-0.035623292380
0.066397537422
0.017752600086
-0.008465608720
0.054879276862
0.026308859423
-0.086332790533
0.047651554569
-0.000133867156
0.072142642022
0.082775342674
0.104704893669
-0.020572161785
0.086509908735
0.010222792109
-0.049444511029
-0.041156601355
0.008760007161
0.029336517568
-0.103253811797
-0.045864874134
0.048692105718
0.041122466005
-0.085082034053
0.025740632961
0.000521178441
0.076587056409
-0.143655999621
0.153946048261
-0.050661055370
-0.141710777898
0.002935829486
-0.028323498748
-0.017991750656
-0.002627029147
-0.044227961356
0.054937889355
0.041639990745
0.078160968339
-0.078223027866
-0.054728880719
0.090499143773
-0.022434105985
0.058346602196
-0.019333076547
-0.034905818463
0.102643631019
-0.029912820255
0.071654649234
-0.096762459554
-0.028608255471
-0.022222168633
0.034986059734
-0.029356384523
0.015600271057
0.032881140970
0.091140784810
0.021583444446
0.106023460754
-0.006530008538
0.075275972748
0.096701647341
0.046190160697
-0.119758534341
0.086006602262
-0.024221222867
0.029838080925
-0.121359067901
0.060612386016
0.013512551216
-0.057916856047
-0.100472913122
-0.042177820482
-0.015241822039
0.087292058608
0.069440244366
0.012968533867
-0.062899002290
0.009261278941
0.001729232209
-0.016714367754
-0.057008198039
0.106148915935
-0.033242074644
0.109401513872
-0.061620619052
0.083495675796
-0.058113713467
-0.006270729738
0.052513469766
0.020858221758
-0.161584817011
0.087188199539
0.040090707140
0.046824959453
0.064921281887
0.106945172275
0.049862890344
0.005172439841
-0.072112728347
-0.094325735160
0.003544720013
0.112721511313
0.073305078114
-0.091383092102
0.036856785817
0.035361799629
0.064959161444
-0.040961683464
0.025837272002
-0.076309502713
-0.005133299966
-0.042333798998
0.039507612091
-0.000018687415
0.185581799412
0.026290249660
-0.147968069011
-0.046197057991
-0.001387534214
0.018458068125
-0.091494308424
0.037236783386
-0.031205042276
0.067208177905
0.076820698401
-0.088570182243
-0.065884965120
0.063587093831
0.109874520719
0.000321648479
0.054180612571
0.075555414161
0.077475972621
0.079989788113
0.061415926007
-0.026325437534
0.020186421085
-0.028998980099
-0.113764643606
-0.033482600818
-0.010265470832
-0.110674731820
0.083727094284
-0.042103959505
0.100232794747
0.062126518855
-0.037104522907
0.059401912091
-0.056357885740
-0.001909664018
-0.037843681714
0.052270808413
-0.030005255590
0.113703884520
-0.017587690739
0.107228032587
-0.062649531406
-0.066323365401
0.071189519255
0.064452630374
-0.099884905940
0.164510912927
-0.037440336543
0.044655438809
-0.042035956042
-0.088842011681
0.072777220818
-0.040449983264
-0.134714053537
0.081484377187
-0.078495405374
0.067869526367
-0.004643641861
0.066485464929
0.080165670739
0.034599595649
0.037353623256
-0.037167720976
-0.107700407555
0.081770192715
0.111580282575
-0.056522971665
-0.009510142825
-0.045062865890
-0.019463419662
-0.068972451994
0.073675299877
-0.044044021687
-0.154969853005
0.102780071200
-0.106814156993
0.022789633393
-0.127773363170
-0.029474141165
0.020859540364
-0.078446277373
-0.005060277178
0.090517904723
-0.058122270694
-0.081112151982
-0.029227375334
0.118739751378
0.061717826283
-0.134347941704
0.029386449511
0.003829375541
-0.024076934028
-0.003004836130
-0.044078170279
0.015113106976
0.039801835330
-0.007949110948
-0.030558108613
0.014200167211
0.027453094232
-0.033908831578
0.045850788440
0.008274635568
0.010816544413
0.004492981876
-0.039446464637
-0.043829373915
-0.027825141697
-0.076266715888
0.072200451823
-0.021071991232
-0.003170124241
-0.071175264377
0.024163826443
-0.079360740396
0.047715884032
0.026760280958
-0.110495687741
-0.065862263884
-0.078686354938
0.073348434063
0.004500106789
-0.003402931977
0.037112318854
0.134560337916
0.185632392943
0.082808610990
-0.000553130838
0.051650399901
-0.024397004612
0.029240816700
-0.045840605608
-0.007746328749
-0.009484723990
0.001536752212
0.006595287171
-0.072018708361
0.059699625107
0.034703218787
-0.038084669822
0.041727452411
-0.084281487447
-0.027668251767
0.122523711420
0.033816967206
-0.040956601955
-0.062619068213
-0.090967109891
0.067095038336
0.003352916851
-0.162624141828
-0.046555889792
-0.005827280454
0.052886026978
-0.001234490952
-0.108759464244
0.047343614521
0.008660487493
0.113237488513
-0.043449813050
-0.042040257891
-0.153144390394
-0.053147002790
-0.033338663335
0.019959609908
0.001273659833
-0.041799277577
0.030477576777
0.049006932968
0.047611523444
-0.098300475775
-0.075729432544
-0.003625460271
-0.054648042602
-0.086369013158
-0.002250183184
0.019174161755
-0.021766858188
-0.007635253586
0.068446652432
-0.005558057718
-0.005943910717
0.110309812118
-0.034242865510
0.024722795647
0.009081317115
0.012797958439
0.055431931702
0.052807985311
-0.045749008636
0.057996825586
0.031765668441
-0.062137683852
0.094280862522
-0.164197139875
-0.052781017026
0.145264551667
-0.022170463593
0.126027581359
0.130070210719
-0.018702806923
-0.010064031630
-0.035147343216
0.092103892974
-0.088412757867
-0.073838362055
-0.003326122872
0.131084276186
0.001531011533
0.038952576181
-0.138701666529
0.049862632056
0.064890163080
-0.005445542339
-0.066055452740
-0.054923840922
-0.006689821704
0.111642684322
0.014910194368
-0.020776943544
0.112824248229
-0.059176513090
-0.006978966238
-0.023877836700
-0.015161656771
-0.043152690189
-0.007216308681
0.028455473136
-0.028495752242
0.084899963513
0.116600339097
0.042047579108
0.035684352590
-0.113953792459
-0.011479520702
-0.016174593974
-0.169047928431
-0.103163512061
-0.004149342881
0.056844470835
-0.070917412606
-0.055415068852
0.026786487330
-0.076373475756
0.100871530065
-0.069720473290
0.012671949657
-0.037348425371
-0.094672930314
0.006319767186
0.012013886284
-0.009012620486
-0.033538842565
-0.025124829955
0.111452778971
0.021998907461
-0.073559091039
0.021886530270
0.019599243477
-0.006671537303
0.103389419681
-0.065214566788
-0.026672669502
0.127580942416
0.086575250645
-0.001825464241
0.071885418384
0.008525198983
0.033379124086
-0.098945268484
-0.034160449253
-0.051334569484
-0.008930040240
-0.097733413383
-0.123186902357
0.044999324227
0.005735914952
0.012160225595
0.060659368381
-0.002133205493
-0.006905262071
0.024281294040
0.083488658575
-0.017348428122
0.077164873503
-0.072870955402
-0.080639907503
0.055061706171
0.080167873068
-0.092455942553
0.123507008644
0.010513923240
0.026057629586
-0.175857999990
-0.003575938122
-0.000808253055
-0.007273480286
0.016241826339
0.023327238366
-0.014560381654
0.069013483930
0.063708167750
0.046100111268
-0.093427694944
0.028053238410
0.080763475438
-0.076962259437
-0.063946788173
0.047900084553
-0.115992520467
0.092905382619
0.012640364118
-0.034195015241
0.052797542953
0.141896111159
0.045644591289
-0.146405735329
0.026988739574
-0.098355237484
-0.121732055531
-0.002543327906
-0.019146717397
0.017447432119
0.032310082152
0.149433368767
0.052261802746
0.116010737116
-0.052384614930
0.035587262203
-0.012609986690
0.058220506936
-0.006383444102
-0.059255898016
-0.046065053521
0.062618985101
-0.070782010753
0.040520220499
-0.016810996652
0.080490888037
-0.090559411646
-0.049994007629
-0.004295804362
-0.002256653233
-0.003139577351
0.009084295350
-0.014663505268
0.041915760373
0.040563896281
0.000014798452
-0.012108472651
-0.045951167888
0.019398798319
0.046873935834
0.073596498726
0.045728052920
-0.022789015076
0.029924882270
-0.008331315258
-0.024103189830
-0.027260719740
-0.034901772169
-0.074793539591
-0.073262397264
0.077913267457
-0.065014990936
0.090461726658
0.070873731321
0.034662840206
-0.077963429217
0.033707052621
0.073626097781
0.049285720284
-0.111542452798
0.097399815071
-0.121248611913
-0.119701477858
-0.015813739554
-0.024394835898
0.065835540329
0.017091562058
-0.074523201680
0.074266348451
-0.008680786325
0.120769241008
0.096620404483
0.039172455021
0.017891293670
0.018908525845
0.025720857709
-0.106336484955
-0.012562176606
-0.110259447124
-0.081969609844
0.022377167834
-0.061239745845
-0.087361801414
0.088798978229
0.006400120522
0.066127597264
-0.027830829540
-0.047076080386
0.053424983718
-0.021221609530
0.026131248686
0.016169387519
0.074384951527
0.073244294406
0.000821365652
0.001108327174
-0.036194005414
-0.062859356405
0.007945080648
-0.099118985032
0.050223335304
0.002262484503
0.016178343914
-0.088960272424
-0.010047582610
0.085413330284
0.131719515492
-0.082598402050
0.049526790504
-0.046248386719
-0.070517924815
-0.057845631208
0.010413801121
-0.042137907979
-0.095388212518
0.029077426486
0.024519831132
0.050973939819
-0.028046128921
-0.081179084872
0.005796203073
0.001165986659
-0.110942095644
-0.057537021411
-0.034284931595
0.019698993013
-0.081528434353
0.047053350213
-0.006948141783
-0.001718937989
-0.017679192095
0.045901876661
0.009270442295
-0.045406943047
-0.005136026810
0.097835237386
0.073228769291
0.006562073493
0.064373588788
0.064637652783
0.127983914560
0.024079355785
-0.018858140589
-0.014276017020
0.108076040933
0.034029663267
0.049160532673
0.053238421360
0.041231838319
0.033557805652
-0.088246147917
0.070557149922
0.012783349824
0.010160811074
0.050400320185
-0.081808440690
-0.037126186474
0.006265617884
0.124693337898
-0.069949442275
0.050304582592
0.051338048741
0.046868002450
0.034325355775
0.012586095052
0.107139815236
-0.010660566532
0.024947989517
0.036346361556
-0.062725070002
-0.070191581978
-0.026493456226
-0.044321136340
-0.127605334109
-0.096795172757
-0.074650349859
-0.106322891659
-0.018229683359
0.002256785936
-0.035747662007
0.035069595837
0.088430392754
0.075393656916
0.073790551747
0.018705491764
0.010901918160
-0.117788148078
-0.042157997220
-0.074076179728
0.028102216631
0.086007018213
-0.046725633134
-0.055574825935
-0.022601314017
-0.047271925278
0.103766225744
-0.049723978428
0.063161744092
0.015386686159
-0.005709670363
-0.004818598919
-0.022865891784
-0.002718245739
-0.069160628555
-0.040181149217
-0.055368711844
-0.007243864179
-0.029412899571
-0.103350357052
-0.091013333372
0.049935646866
-0.082136147160
0.075213100844
0.022143860710
0.027964666896
-0.043945574400
0.070994859584
0.094329957939
-0.056013923252
0.089635835033
-0.039431686374
-0.085538040720
-0.010415667992
0.118897681009
-0.070542668505
0.114639113451
-0.007382598097
0.009904783749
0.062513614801
0.044322371305
0.051037832307
0.070088183798
0.009664943985
-0.034063200380
0.066208857246
-0.009175006986
-0.031276869539
0.028831811944
0.058345568310
-0.033632895172
-0.070305747721
-0.081456830518
-0.044984314482
-0.063132278665
-0.026808763368
0.073243620881
-0.000128972953
-0.072768182906
0.017558128854
-0.113017233140
-0.024279179957
0.046926074878
-0.045467720929
0.041593157011
-0.017231955955
0.058838601479
0.016320983699
-0.020160553375
0.074357441510
-0.046597863766
0.009941787561
-0.085397453506
0.061619145462
0.046492190527
0.030022352397
-0.066868282120
-0.007458870046
-0.114739161708
0.031946517783
-0.020523616668
-0.042858054992
-0.045312071103
-0.029920807531
0.044309842826
0.156523033748
0.020060617201
-0.057610340100
-0.026828314031
-0.092656257265
0.098947405216
-0.016240272660
0.048746637627
0.077030082153
0.067149239798
-0.034113683304
-0.039700868235
0.016960777692
0.039945583608
-0.050911201917
0.018853169185
0.001085280826
-0.042824615015
0.038309260328
-0.052806796842
0.105601260413
-0.016005600965
-0.002870583977
0.011481236767
-0.108294782692
-0.034949985139
-0.003051001826
-0.043111608224
0.052277946897
0.063503291605
-0.071107912094
-0.051632298809
0.062023448295
-0.076383232324
0.103141426938
-0.191351790135
0.002758342407
-0.030270730019
-0.023671392960
0.079896296676
-0.047812986456
0.058546451236
0.048765560425
0.023569001942
0.007476100503
-0.082927634861
0.073026491456
-0.050993368937
-0.055496310400
-0.018469873682
0.110555338986
-0.017496655559
-0.031296053855
0.068882997058
0.020464656157
-0.146646632094
-0.007753347390
-0.067996811161
0.107735236752
0.066252905065
-0.014005429534
-0.109786030445
0.041845380869
-0.145403592951
-0.013408574784
-0.009066441544
0.030473335826
0.003575152543
-0.006933712693
0.147694585987
-0.197440660305
0.016240942725
-0.102847938789
-0.044862801136
-0.081220117084
0.038560186251
0.009394102378
0.078748159125
0.017252729275
-0.123289195152
0.027394471745
0.028210655134
-0.016039450276
-0.126362643657
0.004219551177
0.061326736908
-0.063193224808
-0.021682969636
-0.027416492682
-0.090158470330
0.074623979809
0.038665818614
0.021748266143
0.006763350829
0.037367646709
-0.067192704958
0.121953906328
-0.055498308327
0.104445590768
-0.009170611488
0.007311305423
-0.006174935816
0.009624233161
0.008216369740
-0.069382889094
-0.042494862523
-0.004605707047
0.073302159033
0.020625562855
0.108825440514
-0.000119518861
0.023057045828
0.002437764685
-0.048938398938
0.026090615388
-0.059322871525
0.139220585419
0.032015714306
-0.001510090227
-0.036176701934
0.023616101192
-0.011431388142
0.034376184970
-0.066857258663
-0.047306853378
0.093946430533
0.071545934567
-0.038423555409
-0.104578114593
0.036400200482
0.038491808883
0.073465715553
0.007764914447
0.031396143285
-0.069379701138
-0.146146703020
0.015240382738
0.081317620866
0.018078479808
0.027077923084
-0.062476668112
0.069856073878
0.047286929046
0.048732860698
0.081216397398
-0.071664639446
0.191515080788
0.112686029161
-0.031151161238
-0.094050725245
0.002669500684
-0.032819013231
0.026168814602
-0.124779731426
-0.178972413196
-0.044476992235
-0.011754343669
-0.065093084559
0.135017705753
0.070203471860
-0.074763608431
0.009629409633
-0.032922373959
0.015148163300
-0.026592584712
0.045855535960
0.091019403901
-0.090998937260
0.002397946820
-0.039128679170
0.061358456625
0.125483893838
0.063942638397
-0.040282849843
0.050000560874
-0.021856062138
0.085455265950
-0.080301206671
0.107761129090
-0.008786408945
-0.037661404507
-0.019985509746
-0.062507133389
0.148744751467
-0.077638957426
0.009366309531
-0.200184414802
-0.027418383155
-0.034075576452
-0.058459122303
-0.100678203876
0.044009132988
-0.061147294836
0.016381452522
-0.041973249025
-0.069025807257
-0.005738805074
0.003830938644
-0.084963108406
0.100969334931
-0.106998143389
0.089368204570
0.003789185937
-0.119931445962
-0.026548418648
0.132147887166
0.112884885997
-0.034677469041
-0.024999123248
-0.040329243094
0.025640454953
-0.194677240831
-0.062377991639
0.013050169194
0.055645592552
-0.037723367066
-0.049696747368
0.043822338645
-0.006584475878
-0.001613099196
0.094421369953
-0.008642752861
0.084947054420
0.023014762488
-0.065946999001
0.025009502615
0.038775504195
-0.035959757197
0.037542638070
0.101487023466
-0.012124047652
-0.089974222275
0.063686045699
-0.050511385705
0.003154748772
-0.014276180413
-0.013205989307
0.037906403712
0.034291276116
-0.045964017184
0.035390183564
0.054685706641
-0.070851063339
0.101456139409
-0.013801290324
-0.031374618174
-0.022195482122
-0.078447497831
0.064038066982
0.024402003251
-0.020933552186
0.020432267390
-0.086424752781
0.064598082328
-0.143666797061
0.059463178040
-0.005107079987
-0.041653707565
-0.054722307262
0.003121933616
-0.145332992242
-0.063361363723
-0.000602036343
0.053721401321
-0.002777058676
-0.005546770537
-0.136058541722
-0.047850926941
0.029021060188
-0.021728177311
0.020262292861
0.058829177806
-0.098634854785
0.011061531157
0.028963968130
-0.030522310932
0.018210635223
0.072660286843
0.021601122987
0.031326472349
-0.027909890414
0.029905070729
-0.101852846186
0.101994848790
-0.091293097980
-0.073024181370
-0.058987972609
-0.108277988667
-0.005479408260
-0.172422376285
0.033024284400
0.021706023115
-0.018235109759
0.077587390864
0.006945700329
-0.064082031012
-0.101860091032
-0.086185157471
-0.043125926238
0.006277740153
0.057165241733
0.006611940715
-0.122937965829
-0.028106744371
-0.071473649373
-0.049272553222
0.036370765991
0.040265069096
-0.031777549540
0.060072473634
-0.041299219379
0.004153220913
-0.076972286423
0.052483699233
0.038662162480
0.030349571354
0.072695500978
-0.086796752736
0.050544637630
0.092763618352
-0.138039352502
0.061618470702
0.108956556270
0.092746358984
-0.069833396796
-0.000442005913
0.032116232638
0.072633992057
0.082232769185
0.018714536500
-0.007901374552
0.038251869777
-0.050562234526
0.152408538225
0.009654782552
-0.027905691949
0.002237117501
0.042534156694
-0.016998869343
-0.013349595870
0.045254617262
-0.047819269734
0.083071320283
-0.002828270471
-0.008708874238
0.043115147386
-0.036821896781
-0.051825768705
0.028367505878
0.008583818212
-0.041454548465
-0.070370199284
-0.037746843225
0.048430707307
-0.007370743269
-0.103345711217
0.146971206792
0.053882079166
-0.053900195680
-0.016137447741
-0.052645211680
-0.064992320661
-0.009301149310
0.036124825118
0.034670923425
0.039006273061
0.074320432104
-0.073953391826
-0.069960265303
0.043465841935
-0.046630539256
0.018939036963
-0.046474879581
-0.000017931987
-0.047971525179
-0.080261007414
-0.029397168731
-0.023320934032
-0.031639572847
0.018742257059
-0.018419525046
0.073576174607
-0.086436135320
0.111856100135
-0.080887262248
-0.036742541036
0.064146130216
-0.066453121798
-0.094691268378
-0.021678871533
-0.000115629780
-0.012095824214
0.148987080584
-0.037447765036
-0.025830711707
0.001451217839
0.015590744532
-0.035943977799
-0.157314371666
0.078806160186
0.173508511565
0.008430237592
-0.077478065280
-0.091439136824
0.110653092391
0.029361209522
0.032118232522
0.076294512140
-0.048722274085
-0.043729163853
0.041401594959
-0.102120905455
-0.021856443519
-0.005901712477
0.033953042691
0.067144166457
0.086424844533
-0.031498718032
-0.067267860479
0.019237698888
-0.011704775605
-0.002745096501
-0.014369472930
-0.003955319317
-0.018589518130
-0.080280666338
0.056082786023
0.015325016415
-0.011999636121
-0.021021629190
0.096346384923
-0.092670670593
0.037113915998
-0.134986011921
-0.029289678638
0.025089100048
-0.035864443251
-0.070559405038
-0.167796335675
-0.025502225817
0.006144059372
0.015934401431
-0.105635429525
-0.040681561358
-0.008890343630
0.001588110523
0.106729648679
0.017709945772
-0.092674472733
0.101796432957
-0.018242195612
0.036408444892
0.037853573211
0.043217052009
-0.040081956954
0.087727452202
-0.017961346176
0.005715175405
-0.024243528277
-0.129213017459
-0.020904978005
-0.128246272866
0.070551554456
0.053535179438
-0.088630608063
-0.067560897559
0.052162012310
-0.077838573906
0.021875596553
0.005884023252
-0.038431968663
-0.040142218552
-0.081453769114
-0.011487078392
0.053850539201
0.131271976071
-0.091197696398
0.091840565430
-0.052069893920
-0.017046007785
0.046307835399
0.057557354181
0.093199324978
0.105054575694
-0.085875340247
0.030871577483
-0.008228841198
0.013768428922
0.121116300461
0.061084866629
-0.001420418687
-0.057412305989
0.050201173452
-0.009456315403
0.075490580878
0.089295982992
0.027331225373
-0.126176935056
-0.031090827788
0.060655112887
-0.018113777312
0.009897446772
0.103408324934
-0.105646577851
0.098747442721
-0.017209561892
0.014689637016
0.010613944219
0.015605049303
-0.012808447059
-0.013779734216
-0.055165419438
0.093804373301
-0.057790692185
-0.073297976674
-0.108829358070
-0.048733187940
-0.046800872080
0.037142228154
-0.067387938137
-0.102880788138
0.032262168874
-0.094958474563
0.023718890042
0.005855096679
0.012276054332
-0.058089147493
-0.047282022626
0.037036790266
-0.017916291310
-0.012999550938
0.032294302869
-0.090536103167
0.080284480389
0.028845025119
-0.024917393088
0.023931511393
-0.006503899062
0.056978598421
0.065818314807
-0.021837061923
0.081195506312
0.019334296147
0.026514452317
-0.030940389393
-0.005179410766
-0.032246040935
-0.027641155385
0.016304724543
-0.031465534224
-0.064354618594
0.175017635844
-0.023658213757
0.024374355879
-0.106571527744
0.082365361283
0.015878354402
0.058992411162
0.031159297170
0.004898421834
-0.044591043629
0.031009331666
-0.062478061230
-0.039672393536
0.030209386956
-0.047017424786
-0.025400032084
0.017027860196
-0.027731598694
-0.008232840826
-0.144767497469
-0.106027932984
-0.040875296593
0.204252810503
0.029309134677
-0.081044350468
-0.019512215255
0.082115622050
-0.082910617947
-0.043331706914
0.034023314246
-0.101409261422
-0.002626639695
-0.023312554329
0.055536389917
0.007548862557
0.008703462397
-0.079757865558
0.071848760199
-0.011300598721
-0.030718539177
-0.046160683027
-0.009059747159
-0.125497505047
-0.038012654160
0.039699640806
0.099458604707
-0.065016430384
0.094073799450
0.123362057283
-0.076492637741
-0.065965395482
0.055469717136
-0.071354680394
-0.124721140945
-0.051064747216
0.041756926252
-0.033108672411
-0.006886189045
-0.160775731018
0.012763330194
-0.066177087715
0.027520563603
-0.056672834427
0.021802065975
0.076205247620
-0.042669944983
0.056420190764
0.006167016507
-0.088527483320
0.057407868049
0.019586495898
0.071532018445
0.093030614833
0.061323439731
0.000482710220
0.052668371516
-0.138564891941
0.008749472047
0.004569484157
-0.103981523080
-0.030820823007
-0.086007369092
0.004299091616
-0.153335238667
0.053282697768
-0.131659944994
-0.057885519685
-0.020664452705
0.004772629974
-0.011357498325
-0.198989365291
-0.023840545315
0.034102942611
0.025008581306
0.055243201308
0.128961938434
0.006028324672
0.071691356598
-0.130219433576
0.052822061476
0.073581458388
0.056141915494
-0.056033923260
0.105110316468
0.100141668705
-0.039687214013
-0.015146169850
-0.087840229504
0.066754026956
0.075666818573
0.066355361854
-0.128491692924
-0.068837771749
-0.014945976353
0.038056794197
-0.090487635963
-0.006611932472
0.001758153429
0.041433416554
0.031150187160
0.061906755445
0.049535276702
0.086073975763
0.052424298901
-0.096861484411
-0.031054364182
0.010922781845
-0.046497472710
0.098070666020
-0.113153957522
0.048129666408
0.003245049195
-0.026578207463
0.039280892789
-0.019179913682
0.021173145845
-0.039839774218
-0.049903452180
-0.011471968599
-0.128801696475
-0.058296229632
-0.047948263921
0.017860265958
-0.033726450817
-0.020568727295
-0.126941169124
0.102546101624
0.020820468201
0.000651074199
0.021538450136
0.033348351122
-0.003476095360
-0.073508066588
-0.029812224818
-0.078246230643
-0.087562956547
0.145911817731
0.003266604287
-0.118703765719
0.020627871868
0.077679031115
-0.033392335170
-0.186283367893
0.039540114859
-0.037516115026
-0.140786435272
-0.184025491670
0.023609926107
-0.035843488318
0.038476312217
0.000872730531
0.050704619544
0.005802469846
-0.042477917538
0.027908691985
0.016710266043
0.063991182266
0.058296781219
0.013296098732
-0.053485039669
-0.041341367523
0.103732217342
-0.014230556381
-0.035185784727
-0.051082673297
0.035696537168
0.032255263685
0.005918875635
0.023231635781
-0.003665918392
-0.016988256406
0.082154875809
0.040587037342
-0.016744697666
-0.017431127434
-0.039524853279
-0.041038240123
-0.022672542566
0.077797335424
0.068212401939
-0.100609127880
-0.052693673219
-0.026719446965
-0.065528688797
-0.068240731560
-0.039062597934
-0.066072074826
-0.116206388833
-0.111983348162
-0.042763223607
0.063049567214
-0.026511710019
0.030249717117
0.037587704923
0.071936026047
-0.056295306309
0.013270412361
-0.070836472433
0.060847377803
0.023712651687
-0.059466745078
0.031245566278
0.064073449411
0.149527090287
0.045118802532
-0.106452831030
0.031975856949
-0.044499509994
0.035862986505
0.066748061827
-0.039493536985
-0.006154507072
0.040259175524
-0.124085754062
0.077154705412
0.003768868571
-0.000671124045
0.037789043009
0.111632264934
0.043206783146
0.077491423191
0.016725114231
0.059558285891
-0.116504811458
0.052840000977
-0.075212207950
0.044468598098
-0.015073784594
0.007177758339
0.058061131787
0.121638751634
0.104970755399
0.043123135109
0.013613241855
-0.015506159338
-0.037829272699
-0.066024290706
0.001325813248
0.005113113500
-0.097448315706
-0.019959124563
-0.037149916306
0.067686626523
0.001812524694
0.037604287494
-0.087564931971
-0.072268092507
0.102611410750
0.035216484217
-0.001218911663
-0.010918348355
-0.003777009032
-0.026219799965
-0.033604257852
-0.024173074682
0.047066436736
-0.029739184205
0.017242560842
-0.026946606750
0.072179552713
-0.038649849298
0.098840370816
-0.053973871736
0.030807243927
-0.011847859735
0.069273508189
-0.049586063320
-0.026963701894
-0.116246228819
-0.013216760898
-0.080873268521
0.043070759517
-0.119119425522
-0.102918218627
0.055231860516
-0.074028648610
-0.117310333753
0.055638836659
0.017020549514
0.010645297831
0.096177512246
-0.011811116991
-0.011373162604
-0.013776775516
-0.001467746511
-0.049553542438
-0.037130031224
-0.041386170438
0.090674018526
0.042173723891
0.051078110373
0.111182322095
0.097689566252
0.038272079529
0.117325663004
-0.007557420872
-0.045181863168
0.062908643954
0.032735684989
0.117587614259
-0.069167124261
-0.002022602573
-0.010155499480
0.034618474943
0.000852958491
0.074249027601
0.031368513025
-0.024451678001
0.129608765003
0.110056254922
-0.131957199151
-0.077997920610
0.101378591202
-0.054021932560
-0.056911331638
0.026933335199
-0.003209328245
0.101452276567
0.007405217122
0.109429376318
-0.097780549975
-0.004935765607
0.007788758009
0.099043348379
0.018369507732
0.036992869294
0.067356104806
0.019309621730
0.044614594662
0.079728609843
0.132263752085
0.048984037568
0.063048366373
0.063417028744
0.118838582270
-0.030036269908
0.035129819490
0.038262145395
0.121053024983
0.053933839400
0.035279237468
-0.003609779063
-0.073604508207
-0.064853308915
0.030574978133
-0.046688949156
0.002878118928
-0.021884844815
-0.088641316169
-0.030794789949
-0.019147410908
0.055771741502
0.064349841669
0.107267710056
0.087500201319
0.010077841829
0.022464816944
0.026340461034
0.004945178593
-0.132958757538
-0.072504588349
0.154757868947
0.000401744424
0.006139106452
0.117867136212
0.070128020279
0.091165404067
-0.117171175282
-0.007526468954
0.015505424290
-0.026726718577
-0.071311503155
0.034585140776
-0.053919622647
0.095773990052
0.043726436678
0.067130031750
-0.032933292580
0.102723867371
0.053975037351
0.117310466368
0.151778766569
0.070001333617
0.004816211314
0.010236646554
0.086577225455
-0.006694284821
-0.058298722966
0.077865512137
-0.159899824524
0.082084436556
0.020526943432
-0.039176496391
0.035808358937
0.083445696568
-0.190587950484
-0.055726962731
0.098386321019
-0.003819537860
-0.068312150649
0.084621244506
-0.047343481714
0.027872033412
0.118491504611
-0.012435456840
-0.074004371156
-0.014204071314
-0.027547232553
0.057398559774
0.061138029026
-0.022888627965
0.034663718998
-0.048400280814
0.014162162283
0.040613031883
-0.019955534352
0.005502380052
-0.040813292449
-0.076708762476
-0.017687834431
0.049191275276
-0.032208405600
0.058983365382
0.053434660803
0.086848579723
0.110089695495
0.009324018581
-0.005316766740
0.056829514847
-0.170553382081
0.090581692282
0.105931707012
0.025897350560
-0.051629465787
0.015062847764
-0.117803599465
0.033433573910
0.061317944138
-0.115564674615
0.069189960740
0.000151121055
-0.116619184178
-0.032007016123
-0.020354879914
0.057298071933
-0.023362029798
-0.033446921328
0.019212227877
-0.038378803103
-0.098691421610
0.027996526252
-0.035287665030
-0.154700785508
0.055046025889
0.028967315920
-0.096025134467
0.068211543113
-0.011734703656
-0.016190213079
0.008976255631
-0.015934432368
-0.094839433761
0.068269457582
-0.029733107796
0.063432212034
-0.019084615159
0.090840123908
-0.094509786854
-0.132817088876
-0.011365184961
-0.014317222698
-0.098084146245
-0.053959960871
0.090263838294
0.000275668686
0.004658938020
-0.003802945024
0.061461364556
0.077005438507
0.035530414783
0.004938970534
0.084124655002
-0.020701005094
0.093700653167
-0.036333156700
0.173551138836
-0.060017189542
0.045678434102
0.017265865942
0.028821524582
-0.007289918128
-0.014551144262
-0.003260034639
0.070102439997
0.038378745925
-0.069580187879
-0.011405913623
0.037766971680
0.051173428690
-0.005053115605
-0.014346645359
-0.053128485468
-0.063489328619
-0.002554053755
0.093029134847
0.054126710722
0.002438161035
0.121338125490
-0.034217735093
0.090264204491
0.000608726062
0.043451114991
-0.045541184847
-0.045732753232
-0.025841904832
-0.030841121599
0.013822430502
-0.101729029020
-0.172154064784
-0.028159215405
0.067558018850
0.032334145468
0.005431907242
0.025443097387
-0.046976939440
0.021693093832
0.052557014438
0.106162748263
-0.017711681220
-0.008873034229
-0.011891430040
-0.030066922778
0.035223463708
-0.077944445336
0.075273996752
0.002922599199
-0.080576493139
0.053749597077
-0.062166093299
-0.015852737340
0.022128526575
-0.003297511340
-0.028247473034
0.132587835583
0.099766497324
-0.003211012899
0.005328953455
0.033048482817
-0.091343035933
0.132479181864
0.039372800793
-0.035341307849
0.071101829239
-0.168032874965
0.015360042401
-0.038011832627
0.116015711451
-0.025521657425
-0.001164607496
0.117489968183
0.006715358083
0.075771905177
-0.006410618652
-0.042840008507
-0.027406363837
-0.053874143793
-0.081291893356
0.044875804598
-0.027974027687
0.039141078893
-0.028324429050
-0.054261108857
-0.002463647874
0.119573517101
0.017767829545
0.094964663308
-0.078082769510
-0.009716540413
-0.072758896743
-0.080625721783
-0.037405723755
0.021591044160
0.080163052178
-0.051447872157
0.104525746997
-0.138792713450
-0.013797857987
-0.030823498277
0.006175152259
-0.059706068930
0.076264871759
-0.020770902341
0.002859413538
-0.001973656507
0.127217493805
-0.042687130676
-0.006759344391
-0.127872118839
-0.008655322475
-0.065036914075
-0.024791347285
0.087522771731
0.050623637456
0.047338068143
0.020594686239
0.015597607545
-0.102515308943
-0.031768681912
-0.019931662682
0.135213498334
0.083098029597
0.095550453239
-0.029695691558
0.100792414145
0.089676929295
-0.017431755122
-0.018027885781
-0.081959925951
-0.008802713056
0.087655718481
0.054979734512
0.033781028418
0.119324931402
0.007251989272
0.038699453110
-0.106207575228
0.009954838152
0.123155820435
0.020539204843
-0.035533932574
-0.005358154302
0.029379009394
-0.059016136880
-0.047792857694
0.043497162132
-0.012623610194
-0.025312506144
0.016351809288
0.085790085100
-0.004636371679
0.024062735571
0.131188734889
-0.136266305371
0.101675123966
0.055009226981
0.063145240426
0.051281817830
0.070672914906
0.029168893663
0.036779395846
-0.015784188116
-0.022766004813
0.068538496036
-0.113488651072
-0.025754289124
-0.156030348256
-0.011161478331
-0.012979690300
0.091405586780
-0.001774497163
-0.048606084713
-0.039853314139
-0.013126517049
0.017616667559
-0.013403042562
0.005929077918
-0.118930411453
-0.112311445615
0.046980243769
-0.001233188186
0.030470690991
0.009529522152
0.073018926904
-0.075232187435
0.052395079821
0.056995815765
0.003035358370
0.018089390030
0.142000504941
0.051344767859
0.069136846715
-0.083167585683
-0.050458820292
0.008245795047
-0.046734527583
0.082990079905
-0.015743137248
0.030200707497
-0.054880299295
0.024950424690
0.089573249057
-0.037151726197
-0.076310190167
-0.070599408671
-0.002090839803
-0.024462133847
-0.029015087910
-0.004283711166
0.023966801604
-0.123046379133
-0.076426090241
-0.036758048143
0.031517683872
-0.136768088701
-0.121452502632
0.066741642948
-0.026310729568
0.018449287888
0.155545483785
-0.074639389945
0.005165241650
-0.024218057981
0.067440334134
0.030616039560
-0.024598478248
-0.044823022023
0.030450253523
0.087069199252
0.071758887799
0.004612178108
0.025094360496
0.048331715806
0.008257946713
0.005467669074
-0.023334413908
-0.018248732662
0.039217671178
0.024059322312
0.108336968645
0.050203046932
0.023403910100
0.003597319087
0.018121106575
0.004852413043
0.047907740049
-0.003530718252
0.035049521076
-0.054858647066
-0.035973845672
0.228055472358
-0.021145132157
0.110066229840
0.040738058822
-0.018639236036
0.056230364196
0.085375337282
-0.020950390035
0.001910650256
0.049300876337
0.026342663943
0.038733750138
0.020976247375
-0.047034699205
0.094396981710
-0.020810414654
-0.016297218000
0.067397567533
0.078880990069
-0.032311288715
0.026410566227
-0.004243500195
0.053970289292
0.013972988201
0.032088088760
0.037535916634
-0.090390147491
0.038463883496
-0.098799501588
0.031955677762
0.026540719567
-0.019229268816
-0.049356557440
-0.049845888560
0.102960657067
-0.073862724707
0.021599094962
-0.011554351700
0.088869437837
0.010613197365
-0.011306624813
-0.040834184243
0.070839509385
-0.022715193526
-0.044726035430
-0.027783804229
0.052494797615
0.019559285673
0.006992326100
0.046105591225
-0.022513784931
-0.133490064921
0.006368584371
0.020885867064
-0.032627718687
0.097203618015
-0.016678459194
-0.045168193448
-0.003540550504
-0.106170820619
-0.092532811059
-0.012581560331
0.072908416656
0.049437196179
0.015223000393
-0.003076524145
0.035337437003
-0.082868977529
0.096808916493
0.024762053493
-0.061751279175
-0.054768493490
0.064110938115
-0.030248130346
-0.125050371481
-0.017140111854
0.085005433652
-0.040575223501
0.112042659145
-0.045709439753
-0.076232653017
0.066803879660
-0.011361234742
0.037731239816
0.023059303169
-0.026163133875
-0.031313748029
0.003649522015
0.030807155706
0.048454667478
-0.045803051888
-0.030786747600
-0.054491985413
0.090925692090
0.025278917078
0.009636779529
-0.122224259262
-0.013888023139
0.078716213818
0.073405906552
0.053213098752
0.081403147232
0.209709589668
-0.099109708955
0.010894476398
-0.005202511451
-0.005651895898
0.146904868191
-0.003328682230
0.065910467891
0.081265609345
-0.029126035408
-0.081990785335
-0.049970188254
0.097670676789
0.082144998579
0.000497625500
-0.021435094449
0.004160775518
-0.088517844099
0.035239245188
0.117447324493
0.037439269583
0.091823457943
-0.023252077275
-0.057271037741
0.049931759383
0.128640917128
0.067583015594
-0.035936224269
-0.016652812744
-0.015083025833
0.114460882609
0.074406856838
-0.080478270135
-0.020674802819
0.074842754020
-0.043389674856
-0.010885107716
0.048041042277
-0.050453081332
0.024464555312
0.005557686942
0.007951286051
0.076278912747
-0.091753189096
-0.002733528854
-0.059521804525
-0.028469568656
0.069245198865
-0.070740403816
-0.007871887436
-0.087707247813
0.045458702049
0.067252105157
0.086622553548
0.001146199319
0.110808225486
0.018744161726
-0.022185249721
0.010119529548
-0.085467485192
-0.005144407967
0.033306479240
0.015688514002
0.003809021628
-0.025316269545
-0.011783386715
0.125904406609
0.026841951698
0.038890829635
0.096548239373
0.067916513666
-0.014663940562
-0.017249494809
-0.033165374191
0.016078906926
-0.016805059090
0.038595403614
-0.003871064741
0.070353372634
0.018798989917
-0.006176286823
-0.039667943634
0.004486611177
0.004150118830
0.054226425361
0.034602325403
-0.128958313748
0.003576435447
0.027585075286
-0.014261366835
-0.110104443784
0.010837134942
-0.028323986413
0.052264831274
-0.040458209076
0.138264735017
0.041087752494
0.049119194861
0.002933494854
0.043920994852
-0.022455720038
-0.115892258148
-0.021862778837
-0.025057793685
-0.015475951797
0.094751749167
0.029275058530
0.051137503732
0.042189050295
0.055897648431
0.022876950976
-0.040840334381
0.066330739659
-0.073532059252
-0.047501028370
-0.052001535862
0.096247654293
0.012052542191
-0.006037816278
0.121783187340
-0.053045671286
0.030391333372
0.147885147942
0.104005038829
0.014469650047
-0.013004792025
-0.115232339412
-0.060920766676
0.068741061253
0.003857690033
-0.006832327847
-0.033782357395
-0.053204857125
-0.050170555159
0.022057773566
-0.034611630802
-0.009117172394
-0.028529703111
-0.022713151085
-0.060244694186
-0.005273594370
0.066658616790
0.031961898899
0.042410344727
-0.009993060130
-0.098155755348
0.026011304644
-0.019230275619
-0.089111655252
-0.105259795469
0.030159373759
-0.055902252088
-0.005053601443
0.041877126303
0.046562101742
0.000940391815
-0.022078936128
-0.104624799561
-0.052238471324
-0.077340504517
0.030792636556
-0.095919958062
0.050082206046
-0.133064050893
-0.060121380681
0.000119344846
0.014224287779
0.002581147728
-0.072303545781
0.098579169041
0.010623901066
-0.173071470954
0.013112643285
0.013945439660
-0.041231327556
0.062647330509
0.022687651169
0.123356865405
0.108928562667
-0.035487934493
0.003190680870
-0.081666586994
-0.052267618656
0.069695759060
0.008677339907
-0.026790098202
0.024496137199
0.099710755174
0.088944331474
0.004482533680
-0.018411669216
0.053213576748
-0.028141624751
-0.007811003943
-0.004503370877
0.009455239785
-0.006531062622
0.001018192794
0.050939544428
0.020235031306
-0.075575725088
0.038573704441
0.141900225235
-0.011450546899
-0.045651456576
-0.184650600894
0.093506882034
0.001094480670
-0.042504138236
0.025529957498
0.068342801675
-0.024825967718
-0.124915243237
0.056350418202
-0.069220620905
0.056202463848
-0.009623787050
0.052220507189
-0.041001068542
0.049805460368
-0.118267298366
-0.054656101067
0.008574165179
0.035968875204
-0.183857503073
-0.008799822572
-0.106988036988
0.017525419331
-0.033154761415
0.022941593375
-0.124726811859
0.096355533060
0.088218909323
0.033624735915
0.057979542502
0.012630784047
0.038418441719
-0.031100347826
0.028279746638
-0.050984933277
-0.030640892096
0.081057096269
0.038553596710
0.031264155948
0.002609967872
0.015195248836
-0.019901976322
-0.014146994347
0.064362310772
-0.005055480309
-0.099754031779
0.042529267483
-0.039176643787
-0.095796781662
0.145342134964
-0.045641974652
-0.020089713786
0.006352531911
-0.018212171856
-0.070375833289
-0.085903534513
0.010937217245
0.083699782481
-0.067399758299
0.057834574916
-0.068694272964
-0.057134439121
0.077819963329
0.077310529599
-0.006370390222
0.033771337872
-0.013243459532
-0.060001489637
-0.038384137778
-0.089732313656
0.026617241328
-0.013259126997
0.012036888727
-0.013793924477
0.076390421018
0.055395909175
0.026108204291
-0.033149228455
-0.038519040741
0.041064758681
0.057149490329
0.061986752946
-0.054586923927
0.005593385209
0.023714041762
0.030039057379
0.051709169992
0.011256381985
-0.004979474765
0.113955910963
-0.036921189606
0.041572620131
0.022947845206
0.032190364061
-0.020166595197
-0.018709100407
0.069358275927
-0.071126501083
-0.001567486970
0.020111040086
0.112326678966
-0.061979502283
0.048845371866
0.076995345854
-0.147469496991
-0.003759298181
0.126417226001
-0.050314517117
0.029885876453
-0.098985574380
-0.118853395459
0.003227642973
0.033745635361
0.070291664255
0.018931521308
0.032244281140
0.047534719256
0.086310276315
0.103578617143
0.076726933905
0.030879381431
0.056227003547
-0.073555913250
-0.001941401711
0.038219426724
0.049194153738
0.033607940382
-0.127462978943
-0.057641910133
0.001480170094
0.051407735078
-0.085880327202
-0.002776111824
0.004476278647
0.040764017865
-0.059314899607
-0.112762376732
0.025818746933
-0.051539961466
0.023165794761
-0.134576580375
0.065228146968
0.027571152501
0.017351290791
-0.010277777353
-0.004864146042
-0.006130078137
0.045322595736
0.108860652975
-0.026593633583
0.050684816894
-0.019659683358
-0.034031457039
-0.050888440918
-0.094452171336
0.033920928346
0.034732296941
0.049788896453
-0.012025433445
-0.050930310421
0.052722019415
0.003621176451
-0.034851875118
-0.180569150627
-0.008379588258
0.112393576068
0.008886045402
-0.124295950828
0.036629565767
0.020441501536
0.119905194493
-0.099040730890
0.024892608709
-0.049971252830
0.011946932133
-0.071627489542
-0.034905761603
-0.027280021660
-0.028850888834
0.042875940817
-0.037930110811
-0.059468534452
0.054433298510
-0.015195356509
0.109659390777
-0.097528439527
0.025601519464
0.094209472025
-0.050118934234
-0.017792127159
0.011103891507
-0.032011483554
-0.039204358224
-0.024250369843
0.106244592367
-0.111331621313
0.098736265069
0.098139599481
-0.015258070527
0.143133046518
-0.048712452268
0.086240136280
0.068324052074
0.155450548655
-0.025469086295
-0.025128774042
-0.059865219565
-0.006238565840
-0.020800571096
0.022494786340
0.033366429248
0.052838952306
0.076769862469
0.001162437788
0.058149471026
0.054616786767
0.003776863187
-0.072681316367
-0.028275557931
-0.073032855604
0.032020154485
-0.063703223989
-0.029725276292
0.060326776426
-0.072277654695
0.005304607738
-0.015928736967
-0.046471415571
0.049426630498
-0.057928077469
-0.118086288503
0.032999700980
0.028402676334
-0.007025494703
-0.097244401311
0.008654478314
-0.010252765047
-0.016768002597
0.068097040924
-0.051115916256
-0.025685724005
-0.147533042565
-0.005822250317
0.019343450381
0.015289051495
-0.000458619809
0.007150182340
0.074378642117
-0.059293700746
-0.028333507012
0.105978526584
0.043184654907
0.061866225030
0.046787268756
-0.091604464489
-0.049246604363
-0.021313595280
-0.162132590415
0.146631478361
0.112410596466
-0.102227944498
0.072931655097
-0.086781567287
-0.074428765196
0.014366424445
0.063224833951
0.120699056078
-0.001813935093
-0.162446947510
-0.134192182793
-0.143726381418
0.065688895553
-0.135529209076
-0.000032128337
0.135495970730
-0.032703986047
0.011507002959
-0.055104034377
0.085762623432
-0.062417159063
0.040733633895
0.018764646236
-0.017414836842
-0.026847257163
0.018221752921
-0.019016908992
-0.056716475400
0.028778135906
-0.129661191821
0.043001891329
-0.077964525152
-0.087463555240
0.036785714518
-0.030464900330
0.052545409723
-0.091031240183
-0.041943833526
-0.033637820503
-0.031291464867
0.056080358968
0.062646595563
-0.110840363310
0.133082645596
-0.053745440146
0.008398829098
-0.064740722594
-0.060425844254
0.090211444372
0.051256216993
-0.043490033466
0.005417300921
0.085049277218
0.068442709379
-0.038242970869
0.105942922643
0.097961879100
-0.179179320110
-0.042323687726
-0.038483986502
0.036139622374
-0.032146158544
0.021841783913
0.052296206102
-0.103952319691
-0.010423972391
-0.018885732289
0.006618239291
0.030389925925
0.010941796337
-0.027119617414
-0.164262007784
-0.078342818073
0.058609919323
-0.133327360470
0.064900049117
-0.022235005923
-0.042466632740
-0.043121220107
-0.061610896419
-0.034200228920
-0.101461458513
-0.075532049981
0.087577054396
0.041463471374
0.081267055665
-0.036785592201
0.007676522647
-0.172357014398
0.024610644172
-0.141168535339
0.128641939957
0.036327070175
-0.067342112486
-0.023942800097
-0.094459975011
0.025575060404
0.024317808964
-0.003796000712
0.164915957689
-0.090207475761
0.013924660516
0.114209536292
0.068722670267
-0.077595740690
0.147427209429
0.018551616097
0.112167546098
-0.004004445759
-0.022254863863
0.021330590445
0.016976772257
-0.022237911865
-0.083024486236
0.058586632717
0.000321143386
-0.021939046300
-0.031966220493
0.054635051590
0.063525677698
0.028430705069
-0.097566649949
-0.099332585628
-0.142332598735
-0.021855697819
-0.013900177003
-0.045736448811
0.044565450115
0.052254022358
0.042831988710
0.090039467622
0.022410504284
-0.010803988700
-0.054538349773
-0.045419957555
-0.010320008216
-0.002229070964
-0.034092337536
0.042626676366
0.103619350446
0.088068969914
-0.000286762318
-0.041412884807
0.129115282035
-0.049926480048
0.015782370576
0.006354732040
-0.002367468317
0.037567484996
-0.082393216488
-0.059835990549
-0.015116704690
-0.033226584953
-0.008133762575
0.037433989271
0.041096854272
-0.036547679728
-0.078160565058
0.058215787935
0.049767438076
-0.093952909068
-0.001850119733
0.004010454825
0.107561019286
0.028753911070
0.022505448899
-0.001809262258
-0.028129123175
0.003379670420
-0.062504444828
0.032871728063
-0.017726438912
0.033048744930
0.064295302099
0.137788669520
-0.010834758180
0.021920643534
-0.044897631411
-0.023108439037
0.106668766546
0.026563633338
-0.049503053168
-0.027718869980
0.056068886017
0.096636766510
0.008468942810
-0.094330127685
-0.116908494250
0.090944750243
0.054555108679
0.019365302974
-0.050367528355
0.057839423330
-0.118207142350
0.045253061648
0.075679394349
-0.047691019515
0.015019043724
-0.012261394978
0.030472813216
0.020353725722
-0.057279279484
0.018646859439
0.020938269969
-0.201860353605
-0.012925254616
0.020604404195
-0.025404604074
-0.013200201898
-0.027441411170
0.100584206681
0.036116445360
0.091295979911
0.027487815037
-0.043075625229
-0.023854565879
0.100412096579
-0.031774534281
0.089517775225
-0.075976815177
-0.045912007539
0.067381149910
0.103386946380
0.056183051365
0.097518280056
-0.008740738772
0.130334703799
0.044588758375
-0.061662140796
0.051873478795
0.014796424305
0.050582502218
0.078114556486
-0.043378748693
0.030977124001
-0.007294215083
-0.026341624627
-0.046488596767
-0.030187530278
0.028692597489
-0.032459146166
-0.044341417474
-0.067398683189
-0.032376546763
0.045915067669
0.034995602813
0.052730652324
0.102679265821
-0.123047388309
-0.006559719630
-0.046041180177
-0.071454203031
-0.004331079812
-0.032507264168
0.049110908103
-0.058143315985
0.070162230480
-0.047410198848
0.109068876565
0.064952820707
0.028172046586
0.132324752127
0.059134721675
0.049867260680
-0.082621261954
-0.088312976617
-0.066981815941
0.125426900470
0.013172682489
0.225779459146
-0.000319118823
-0.009969959097
0.000118463366
-0.022702984577
0.104213830796
0.009734886109
0.035276843782
-0.054241729082
0.144690048572
0.010476709839
0.017005361620
-0.022355538233
-0.066451310533
0.125887567490
-0.023679524797
-0.038584719371
-0.040050882180
0.035886782193
-0.013498069065
-0.006538281095
-0.023873596913
0.000574299992
-0.005368593025
0.004915006539
-0.003082168484
0.019209206632
-0.071428547729
-0.034017533980
0.025981132546
0.024570196846
-0.051851335181
0.020930312052
-0.095061647610
0.061561122367
0.037211687603
0.049209888564
0.016517238659
-0.055638900221
-0.026011669890
-0.088052328764
0.000394775002
0.048148054632
0.116930458307
-0.037609856005
-0.093467624860
-0.043481045788
0.024200951420
0.018584939784
-0.055689851829
-0.129480924764
0.026967147950
0.008084683297
-0.129163964262
-0.066772233177
0.076912474926
0.035383217066
-0.045994961758
0.052759124030
0.052616427132
0.051420888373
-0.055233061071
0.085454744476
-0.173131575344
-0.059551263499
0.007155131462
-0.060610513709
0.024284261066
0.010735020987
-0.004339090042
0.071947911610
0.002810571120
0.059269704697
0.025101040309
0.015324599301
-0.075349930735
-0.017959467109
0.117491452054
-0.057302979147
0.028462169839
-0.045406967606
-0.119708580276
-0.038214730912
0.040073618804
0.032123777718
-0.044571828650
0.032921444836
0.026040448249
0.011888970713
-0.058903899558
0.005659672711
-0.103410890947
-0.156513841972
-0.013242343843
0.007035210337
-0.030609164620
-0.005495748018
-0.111351719678
-0.036111421283
0.046136633660
-0.057746156236
-0.004308431201
-0.014657137222
-0.028444049374
0.046822267433
0.061772350507
0.017134383186
0.007939597877
-0.017768508807
-0.059329527244
0.069553757555
-0.009800375851
-0.006347595105
-0.100673304411
0.036181794602
-0.026144568135
0.111297472251
-0.040410634693
0.053228569467
-0.088564393288
-0.153801234796
-0.035656885566
0.049839000853
0.003321680511
-0.007595236525
0.004123249020
-0.070061850472
0.022653370330
0.118956797684
-0.127807355371
-0.059666501758
0.111430448067
0.061817593639
-0.131832208290
0.082738325269
0.034374033105
-0.088794570918
-0.010946866272
-0.036255165393
-0.021869120986
0.036402801365
-0.038857113535
-0.047036038843
-0.133112477996
0.008434930083
0.064561085486
0.073982729263
-0.092390813767
0.003402867893
-0.051599349011
0.085041605560
-0.010646794006
0.018505874654
-0.013302222439
0.014477167516
0.024973505743
0.070296575576
0.120270011581
-0.043630586818
0.023667168464
-0.012359168292
-0.025916359108
0.004815473831
0.028744529509
-0.065999807096
-0.045197150599
-0.047742714710
-0.101597768831
0.028985573958
0.078190318376
-0.110730120275
0.063872114809
-0.041223493744
0.092136993035
0.049607328047
-0.143337509089
0.098696784474
-0.091757193381
-0.010961310535
-0.075177750877
0.023493905665
0.021434669919
0.037968876319
-0.126545637469
0.053776777060
0.011718949389
-0.053880939933
-0.082429206536
0.026767017721
-0.058644651928
-0.066931315474
0.212649232544
0.043317821587
0.057488341254
-0.014291783211
-0.109738796328
0.034655449279
-0.046519590099
-0.000767020859
-0.045842465234
0.031726674992
0.096392262724
0.021997405768
-0.102733059997
-0.065170302154
0.020746681919
0.063161348543
-0.062516026379
-0.142471622965
0.115568177436
-0.084884723924
-0.004516903952
-0.013949017871
0.080075275958
-0.005396049608
-0.095460617934
0.128636594131
0.057261385206
-0.041392454322
0.128337174087
0.116329073104
0.081037499890
-0.007144843444
-0.030797534387
-0.169169029355
-0.034244186080
0.121534173267
-0.030262762611
0.034445042134
0.007674734645
-0.003807437888
0.019863187432
-0.013396864947
-0.022934179448
-0.007908948258
0.031678470265
-0.066382985064
-0.066888351522
0.037276997768
0.055854171752
-0.009386819274
0.117514211112
0.038751173865
0.025587618285
-0.115887081040
0.060245160638
-0.040690331553
-0.074014072566
-0.006995080447
-0.021800456672
-0.006438179711
0.217561465833
-0.008382442939
-0.150353378184
-0.095861858660
0.130307569245
-0.076971713271
0.042464249935
-0.128919731668
0.016895314114
0.039516825305
0.039906835502
-0.013252136243
0.005491674105
-0.044112101240
-0.001864952493
-0.033310976597
-0.065270666938
-0.013178761195
0.033259716459
-0.033934252953
-0.045441954960
0.042644926059
-0.007678300821
0.053515335210
-0.006222807680
-0.084292642633
0.005070233855
0.007865956000
-0.000567664022
0.059446570405
-0.056663637343
0.002907817537
-0.035653409271
-0.080511966386
0.072835302491
-0.017700342809
-0.017750860383
0.068601434426
-0.002768383306
0.069156369436
0.050430071061
0.016928966781
-0.094740238354
0.083267868832
0.090623371354
-0.043579627267
0.048944454642
-0.035540369106
0.016180417319
-0.015970416591
-0.013263211207
-0.009713626293
-0.022244261572
0.016359409464
0.075179828286
0.094427666625
0.002150512250
-0.086924057654
0.023263376259
0.012813481037
0.024915484083
-0.078104113228
0.016431153514
0.017192509517
0.077064451918
-0.089073263879
-0.042677746455
-0.052536589529
-0.049608357306
0.001122542459
-0.030735144810
0.032244956350
0.052604817088
0.076820358733
-0.019855818400
-0.159177037056
-0.004943053218
0.002216729238
0.019020305285
0.066639619254
-0.123048196299
0.032972722487
-0.028626697213
-0.003218351826
-0.090135264604
-0.041414476282
0.059969796595
0.077705656211
-0.119915196220
-0.050129630585
0.057351472544
0.026738138483
-0.173400562584
-0.044916252111
-0.070130553195
0.084082698496
0.089781135426
-0.002957156457
-0.068199422424
0.089305565892
-0.052625891439
-0.231116157493
0.005363433758
0.010244171423
0.039682113525
-0.035788904600
0.125757601665
-0.011912643571
-0.024019329863
-0.019051563286
-0.083383130606
0.010796999810
0.133359481021
0.037596500173
-0.015881298071
-0.078776710999
-0.030648646417
-0.002964951797
-0.061741433874
0.000983374443
0.074076737366
-0.065740201919
-0.083167693876
0.003332613797
0.023529256481
0.072253511740
-0.004159575929
0.180108974655
0.092513004830
0.038211942469
-0.069664522115
0.018646880137
-0.130361570056
-0.010481837175
-0.101639872364
0.004288213295
-0.026959960119
0.035905919712
-0.000500814108
-0.144661625131
0.025918393103
0.112363024625
0.002793330493
0.050363534617
0.024480218869
-0.033620393641
-0.035362211428
-0.019960559890
-0.007670541269
-0.051054331343
0.137903666524
0.031871542497
-0.030934195554
-0.128859853514
0.023984799155
0.052738900998
0.150769249226
0.028094833959
-0.081809601371
-0.135848971550
0.021142915345
-0.022808310649
-0.069133703136
0.065925833893
0.085420667013
0.076760288485
-0.025565251416
0.024881210587
0.025362463866
-0.074250412094
0.101216069116
0.092344836311
-0.027857694965
0.027859492498
-0.096639387956
-0.024766795774
-0.079063191467
0.009216943029
0.010792968694
0.092341766391
-0.017558108685
-0.017250802603
-0.071893998805
-0.093023852663
0.041372134256
-0.021063761879
0.172581010874
0.016277023682
-0.035369623405
-0.113193517514
0.064378405722
-0.032361463869
0.022625752541
-0.012054592261
0.006522782975
0.039662792937
0.006949391321
0.090090763706
-0.085622697788
0.097217630367
0.175003227026
-0.095335764374
0.081174088000
-0.135456950182
0.038279643634
0.036937992877
-0.133058433658
0.019290625745
-0.014035983730
0.081569920832
0.178532908684
-0.101145919677
-0.115009421169
-0.003533311116
0.088167762140
0.088565863814
0.064393324773
-0.016915693309
-0.033767292184
0.033145966703
0.116519353088
-0.049717951797
0.103244351216
0.022776766066
0.123473323414
0.002850536488
0.164260679541
-0.091564363769
-0.109264639005
0.166063625373
0.122519424015
-0.029090581594
-0.060267058842
-0.053241718090
-0.071548015032
-0.012520453203
-0.017127074357
0.045936879356
-0.077673182849
0.053971935867
0.103322817246
-0.028132172163
-0.010653932322
0.096755470324
0.061471548909
0.099233979536
-0.063643370635
0.024994997267
0.017269894751
-0.008376676418
-0.125242518881
0.020323359405
0.010145958882
-0.109203649126
0.059195716002
-0.011267420615
0.025706989402
-0.109009026094
0.033906926742
-0.056054995216
0.042411376593
-0.086294969414
0.049057122086
0.051248893147
-0.128668853566
0.120461847051
0.061297802049
0.043424503647
-0.045083023635
-0.060123642861
-0.073292717357
0.058312751684
-0.026282911178
0.011779862329
-0.031687582894
-0.053433695691
0.014684719175
-0.027877344051
-0.039910720187
0.005238654678
0.023225275800
0.010020299249
0.080877181380
0.019917771950
-0.020771033131
0.025069271370
0.106713012454
0.010625523266
-0.191953031904
0.042679407450
-0.009664964140
-0.005532723982
-0.109901436773
0.035633516681
0.019238070577
-0.003476611551
0.054074171926
-0.016455322932
0.107863032654
0.051438911421
0.186190772341
-0.004637220165
0.121113938595
0.031818677408
-0.000213164922
-0.025252632178
0.086521302296
0.154395067100
-0.043341572397
0.064412844750
0.055414547718
0.015864828663
-0.141963943967
-0.017859722985
0.024981158382
0.019208972915
0.052876625686
-0.020421008799
0.007729747809
0.083719630695
0.025380559449
0.008903354537
-0.049747958970
-0.084565267917
-0.074111214067
-0.002300695589
-0.020292428791
0.023653294752
0.007084832788
-0.011788420908
0.009711247080
0.126919102401
0.054782881258
0.012113598961
0.116503556664
0.083379227259
0.014484727233
0.057107114029
-0.059019678722
0.118796140464
-0.003293405509
-0.098261228309
-0.000007905417
0.018048207954
0.092888249665
-0.061757229673
-0.009794184104
0.016298119460
-0.009031993528
0.040684871369
-0.078677421935
0.141208849756
0.111221146456
0.066138816211
0.135766341005
-0.013336160214
-0.067935835924
0.121323775609
0.056837459059
-0.029969947226
-0.058402106643
0.083793902436
-0.014550264733
0.101253774115
0.010906915443
0.010878320597
-0.016661051755
0.003880832995
-0.064031397769
0.032663526618
0.022200175091
-0.039160072090
-0.025521364301
0.043484899038
0.020089715624
0.092480885851
-0.077317765569
0.019462426424
-0.028888091413
-0.009532755612
0.014287119304
0.039346177768
-0.078364688115
0.002835001215
-0.063497992542
0.036716299951
-0.041981943562
0.074727630811
0.056534653477
-0.016837032203
0.057604610691
-0.091641317077
0.026118913181
-0.163964904693
-0.038063794919
-0.033178079964
0.069221609656
-0.111342502168
0.108102099749
0.132572509057
0.051781406443
-0.074690297577
-0.050923170527
-0.051890082668
0.046762088031
-0.034263703742
-0.103370052999
0.055459784025
-0.144874818065
0.015926410686
-0.050491456053
-0.066448439715
-0.083770724055
-0.013656368725
0.084167228333
0.011083478106
0.024532878672
0.068618254030
-0.050453638532
-0.028169270142
-0.029623481135
-0.022557913648
-0.094023584966
0.051092357500
0.058150788107
0.052094315589
-0.033900072300
0.000851680424
0.005143873160
-0.001787498511
-0.076172945376
0.010627232814
-0.007403274109
-0.102519852394
0.013051380504
-0.185315836585
-0.034089238086
0.046606442636
-0.046179559685
0.028251528822
-0.024558715705
-0.033033877475
0.041252929635
0.089461331133
0.045059408195
-0.049132287182
-0.107916113870
-0.122215109280
-0.067618261178
-0.004132340177
-0.004809232714
-0.015310706146
-0.013949084497
-0.041166193087
-0.060521437892
-0.151991773737
0.016543077652
-0.085810466408
0.033934388382
0.019610354747
-0.128297035051
0.169531610736
0.084010958641
-0.028464692604
-0.084465215458
0.059240708903
0.110616337503
0.035613929263
0.073132301608
0.027134087527
-0.010422216900
0.033898926209
-0.026255694622
-0.098759058912
0.100364448652
0.082027945169
0.072654448351
-0.010991358002
0.071076962519
-0.104911034594
-0.015095722258
0.041854312380
-0.058465689235
0.095995109313
0.079457284742
0.040301855689
0.009279798527
0.000756047062
0.105640577990
-0.017752582907
0.068363275187
-0.057126217810
0.010566770277
0.039578419460
-0.073697783819
-0.028417345162
-0.054519892054
-0.080377249113
0.049340085695
-0.002740476027
-0.036394055600
-0.111944651912
-0.063610003901
0.058370308009
-0.049931330748
0.075369495536
-0.021514147232
-0.004111754121
0.005893996591
0.016781730193
0.018397840159
0.065907400216
0.034022040229
-0.073713143360
-0.125753347213
0.034785425482
-0.180021685600
-0.086401771181
0.143965377066
0.077085988193
-0.025059020549
0.059886724394
0.042135153395
-0.012508141220
0.060150694802
-0.082299920777
0.017076505494
-0.030832595068
-0.093146977666
0.032890318946
0.067779315124
-0.046141482098
-0.031068040086
-0.055058040593
-0.030464578346
0.057302851524
0.014436999528
0.064704154597
0.039287309620
-0.017265004387
-0.081068162450
0.020629693576
-0.091696593887
0.063896239011
-0.057038777922
-0.139082789992
0.058322825702
-0.063741987935
0.067914382735
0.077943674508
0.107120401518
0.038158030778
0.025181864575
-0.096967983563
-0.047569271418
-0.006801330164
-0.074191844217
-0.017462693346
-0.068561683226
0.050617941619
0.070939067929
0.025477898334
-0.011380820818
0.001118451190
0.093268094543
-0.099593298039
-0.038773201274
0.115874818042
-0.157042853710
-0.030239924074
0.064979746859
-0.089788931426
0.016709403963
-0.090641247084
-0.087308241581
-0.027130225210
0.130619779225
0.001756429859
-0.037898389872
-0.123640675183
0.148474516012
-0.009981308989
-0.094335520804
0.085518345017
-0.004828678564
-0.090982401060
0.050163073211
-0.008286358748
-0.062931963788
0.053162256056
0.011390245300
0.068973777498
-0.030895188507
0.008807775918
-0.157706094531
0.039487047826
-0.027157800448
-0.072450134709
-0.122909508142
-0.059934745513
-0.014914236470
-0.024444911096
-0.010966776670
0.058400348186
-0.077226698579
-0.058394507645
-0.074310796534
-0.045332084287
0.102240663057
-0.074363765633
0.080940150301
-0.045073236081
-0.006987853845
-0.117679847782
-0.046067594731
-0.102604467060
-0.037828192253
-0.071288116570
0.067582993567
0.122670514367
0.089643291875
-0.040009356390
0.079487713522
-0.016491594387
0.032203777150
-0.036123342806
0.086016287190
0.015710777917
0.156674544019
0.008838612994
-0.138006958553
-0.126389719844
0.029890164196
0.018316647531
-0.152767442690
-0.026634091539
0.072565034474
0.010496427084
0.001510654119
-0.064351674038
-0.082689759091
-0.027564010459
0.019565049464
0.080043293218
-0.005331346559
0.108355067310
0.016830804729
-0.116185928000
-0.053446726455
-0.013037719778
0.030130727283
-0.001123785475
0.030903903070
-0.022424248286
-0.041753769350
0.050516470355
-0.011939368561
0.059841922059
-0.041606296971
-0.019490952308
0.027552926572
-0.017616225039
-0.008719204285
-0.074987710168
0.005885336369
-0.000035602850
-0.074192250562
-0.139326734254
0.111246648337
-0.028072659390
0.035145467377
0.070875976497
0.028486572347
-0.098098133731
0.050035067927
-0.107600073990
0.053401698810
-0.019252269110
-0.109463926588
0.021522517756
-0.037193791184
0.002584228959
-0.145872417300
0.023798504310
0.045069457181
0.088308578767
0.036077973883
-0.046651680017
0.028939919736
0.033687609336
-0.172969710087
0.094518532946
-0.009435606796
-0.032465500346
-0.037025547309
-0.027611453660
0.097588744920
0.064336643779
0.037901441500
0.103435301159
0.018485852900
-0.020898587563
-0.121454777068
-0.103324707057
0.051236292219
-0.003360277749
-0.065346946369
0.028582506603
-0.000477389544
0.053410447800
-0.196126105156
0.017252847556
0.093739930417
-0.044992115722
0.015204536026
0.044827200355
0.075786986131
0.084829606297
-0.069732082744
-0.098075972248
0.185039563245
-0.047809817817
0.026330893782
-0.062869785829
-0.004999048177
-0.057520447689
-0.024700421810
0.058839610050
-0.082174426934
0.081302806579
-0.088957715226
-0.174006392691
-0.068725523687
0.091855214554
0.026415518185
-0.156633550551
-0.023463230469
-0.063266217562
-0.014393485386
0.065368880212
0.008341547153
0.056245913083
-0.013958958223
0.022363014441
0.032617119308
-0.149343522315
0.044977426757
0.003058798396
0.037863394529
-0.083433412096
0.054161990166
0.002718326829
-0.091794306526
0.096108798645
-0.087952859556
-0.004049108374
0.114405590908
-0.024545646904
-0.084095460039
-0.092333116095
0.010568430488
-0.059568424215
-0.035698133958
-0.031188092695
0.141397856250
0.046787370384
-0.099473088746
0.068130763077
0.105370300621
-0.164894025414
-0.022215795604
-0.039483344229
0.078840328856
-0.038467650488
-0.084193082770
0.156539555819
0.041537356538
0.065996798153
-0.012110182047
0.000586050951
-0.112315436702
0.140179547204
-0.017155167644
0.002255078504
0.068467169413
-0.066604648049
0.032733656810
-0.045265022131
0.081208428988
0.045393330878
0.044464533433
0.061789138153
-0.015760580450
-0.054771087519
0.037614615081
0.002496025693
-0.022414984678
-0.148123858739
-0.045318711190
0.028905035358
-0.020863531626
-0.028258607957
0.061303504891
-0.017863634727
0.085274244960
-0.031161584657
-0.054434115177
-0.096455321323
0.141890510560
-0.008689680844
-0.067751076370
-0.033707127864
-0.043162613200
0.002017104470
0.076901609681
-0.032458097041
0.021659096729
-0.083140127965
-0.018357373241
-0.033784642019
-0.014580899237
0.154302361089
0.002580243014
0.055849086349
-0.016966541322
-0.103304266153
0.042438675535
-0.015677505953
0.070243202454
-0.016058017051
-0.001037323600
-0.003724085855
0.091030692163
-0.160078102863
0.202021893638
-0.059944237066
0.036333973380
0.126932440307
-0.033798010388
-0.148393991639
0.020665004607
-0.049943007544
-0.078112072965
0.036091713053
0.042828805055
0.035131080704
0.085584949226
-0.072555823194
0.088208395650
0.129479590241
-0.028887393071
0.078269433266
0.014096860029
-0.099865987195
0.047685402020
-0.032979078512
0.087062957110
0.064739758938
0.036769295195
-0.012700873211
-0.010009428807
0.030163403085
-0.064368919961
0.167253560580
0.033318290008
0.029018980128
-0.072027906440
-0.045686350379
0.008923580483
0.051446919437
-0.122849735890
0.028194567945
0.077427846733
-0.024301857423
-0.002026994594
-0.083087989208
0.062363181034
0.052221423926
0.052846888110
0.067143670312
-0.065353931437
-0.087924317154
0.176316510861
0.028482043665
0.020246352086
0.058545232397
0.089440665885
0.027669369154
-0.022733366451
0.010295771094
-0.088721380048
-0.122227459858
0.038655623528
0.105704049760
0.021941392265
-0.068148037605
0.095848208015
-0.082017080880
-0.029854312820
-0.021949395798
0.030590476769
0.027038725665
-0.000615355018
0.063217652656
0.084958436961
-0.086979126452
-0.024329766718
0.050409903598
0.090184427890
0.108971369826
0.033276221059
-0.158527147319
-0.024745600595
-0.073890015522
0.061937405850
-0.077150231794
0.073965004187
-0.108627952904
-0.082284160569
-0.110708753863
-0.053096927105
0.084327357102
0.078285455940
0.009221005359
0.218966023217
0.073756365314
-0.052071189640
0.022902897560
0.013488574164
0.014567754963
0.026976918400
-0.037709733756
-0.067191153578
0.038972740319
-0.076401736066
-0.029555936500
0.078119237168
0.062489761464
-0.039132023623
-0.062389810868
0.050076349034
-0.024880190730
-0.127220112170
-0.092522567924
0.015160054485
-0.102549846272
0.041246402259
0.004850051058
-0.061957453122
0.002507277634
-0.070680532326
-0.002766410880
0.088640373752
0.025280232477
0.149484485846
0.048440464024
-0.117134936352
-0.036891806237
0.026897476988
0.025181107006
-0.025170402060
0.034162177924
-0.003859070350
0.058125604710
0.058998011651
-0.065990236818
0.039570443153
0.090586126685
-0.024361186621
-0.132489626547
-0.049576184394
0.059069997189
-0.060035987118
0.041834673833
0.019738718013
-0.116982738961
-0.013815881888
0.107690325579
-0.059574433348
0.030983118337
-0.028192921753
0.045643126775
0.022774354962
-0.073388261871
0.053736196180
-0.020763187042
-0.056087598107
0.174536722172
0.071214373719
-0.002637823722
-0.091376658608
0.029208493428
-0.045871508121
-0.008917374946
-0.095219461084
-0.030760833778
0.052221461395
-0.001851255232
0.026458711053
0.011168883365
-0.028221597156
0.008860217583
-0.085684973074
0.010548392528
-0.042809311784
-0.012508800375
-0.013062918498
0.041016532091
0.009977445529
-0.097762783832
-0.139406483443
-0.007972462802
0.003012028008
-0.136416422539
0.077456378058
0.040297218110
-0.009914172653
0.012241905813
0.056850928562
0.024735312753
-0.122811805876
-0.072808786471
-0.117219842300
-0.012445793337
0.016634149674
0.078536248622
-0.100127185509
-0.063335359669
0.054551128416
0.018608696399
-0.005935412086
-0.015527598030
0.008271541166
0.022504410920
0.011134782788
0.032818793017
-0.037347780161
-0.127169893275
-0.075210866429
0.037299146804
0.070457937749
-0.031074128719
0.083609207722
-0.024998752641
-0.017163016597
0.030627189133
0.051412634999
-0.040254026914
0.059805241115
-0.167967115405
0.019712303977
-0.066134993599
0.086209071410
-0.043532613821
-0.043193382599
-0.041966006994
0.135554211083
-0.019523564617
0.039323022848
-0.024937872405
0.092386349640
0.063548247610
-0.036803666074
0.145153725032
0.119904102500
0.022952995266
-0.066849348962
-0.012548230525
0.031215372241
-0.015821891472
0.009030643713
-0.077915886811
0.061317076070
0.049698928217
0.004120002109
-0.028677532372
-0.072846127801
-0.008790084803
0.061298779729
-0.002794568572
-0.052638848235
-0.094105701319
-0.072495196318
-0.039651090264
0.217558695228
-0.024457479819
0.023324804125
-0.083341708401
0.001894466522
0.007407324660
0.001685719657
0.055607966091
-0.080845566296
0.008893688690
0.034243489107
-0.120661990439
0.086472874010
-0.025033866482
-0.049538695719
-0.014821665377
0.113804192681
0.096068097685
-0.036178564442
-0.002485156011
-0.061893164401
0.068726177577
0.069749208055
0.042363558186
0.055592884964
0.063440444236
-0.110625922592
-0.028693383803
-0.096883456896
-0.014670326437
0.006066427779
-0.013122978589
-0.011731709904
0.041304809081
0.022713586847
-0.127848419608
0.077570663192
0.030451423425
-0.016365716491
-0.016757238227
0.078907486091
-0.079917163340
-0.036883083486
-0.181035070011
-0.004555074366
-0.087198024793
-0.101681071914
0.064415479169
-0.117051783677
-0.005896015586
-0.044697818933
-0.037849797598
-0.014086739323
0.019189487089
0.040444233675
0.075726405479
0.113513030254
-0.021232935594
-0.141622744718
0.075292620155
0.053664120292
-0.016900804381
-0.012669911093
-0.175380430669
-0.057735357643
-0.015452463106
-0.072883403394
-0.022398553437
-0.021595909514
0.097001752152
-0.019733471925
0.004023662508
-0.037086844287
0.108370791871
0.106633847657
-0.045742107607
-0.060290648762
0.001541407681
0.007245874704
0.050025461862
-0.136567436428
-0.134514955221
0.006503092421
-0.020583341967
0.001466863658
0.017819285465
0.027902984999
-0.006525805843
0.112768798437
-0.023446251705
0.003991795741
0.124484762060
0.029982517846
-0.013535824267
-0.086663736534
0.074981707988
0.153621041135
0.047446686294
0.056588885434
-0.007961417855
-0.028857201231
0.011639566582
-0.022778263904
-0.050573941126
-0.252131098468
0.037018782991
-0.000557164305
-0.020670552495
0.060723423672
0.114773648045
0.019540360097
-0.036093891946
0.006150185672
-0.017843424947
0.002580372608
-0.072583748727
0.048500150861
0.054319926284
0.092195052810
-0.012320538179
-0.068315741602
-0.049941837536
0.010165024504
0.096101094181
0.158461323046
0.033598779819
-0.123686777062
-0.046775867304
0.045694360438
0.055683965757
-0.016115180283
0.021157889725
0.072508186630
0.134789239060
-0.077445287970
-0.092637481499
-0.015904934269
-0.057107716418
0.052974270982
-0.025308252414
-0.020075589160
0.031627226068
-0.022223137437
-0.079449233942
-0.033190999168
-0.211959927090
-0.063759342757
0.023449389842
0.008107248400
0.062368040259
0.039109376647
-0.056542876757
-0.076395670060
0.063513662246
-0.003287850927
0.052933706156
-0.086080339139
0.065855933803
-0.147575431275
-0.007866642039
0.086360890861
0.022055832978
0.055712543048
0.110624443989
0.012931323570
-0.018726083334
0.026778956026
-0.066244102161
0.014647714104
-0.010433422903
0.027790725464
-0.064047919909
-0.007212346013
-0.101883115645
-0.094636787169
-0.157331218576
-0.053577688199
-0.029231324764
-0.041822963157
-0.013310712134
-0.015189451492
-0.147159811019
-0.212482339207
-0.036315901771
0.006004081102
-0.044981443069
0.102223501306
0.042791852887
-0.145795239854
0.091743645948
0.008111919994
0.019537106807
0.126102839253
-0.068703367745
-0.013945693886
-0.029086551421
0.078041357316
-0.005247848079
0.045972101705
0.147545995486
-0.015137442916
0.081718287896
0.053357169158
-0.023204653889
0.003413678574
0.021054669493
0.056345133467
-0.021586493082
0.110095775808
0.038078781583
0.160695872234
-0.076171910898
0.109521978805
0.064611655192
-0.067007405535
-0.024957919665
-0.002264273176
-0.017388497193
0.029956264621
0.060155454623
-0.015425558337
0.127366280046
0.002048011689
0.042874197766
0.007795123909
-0.117439346789
-0.002299908387
-0.003500737661
0.023618073021
-0.045179660858
-0.034115041593
0.051140814149
-0.072325791875
0.012727271134
0.067813633728
-0.043521244674
0.046405348481
0.029582382951
-0.006586190756
-0.031267699843
-0.046551370639
0.052938680157
-0.019765347231
-0.087747202879
0.022457849451
-0.060582382514
-0.098666190748
0.045297502479
-0.002232478952
0.123077439625
-0.040437592271
-0.060174520644
0.062376188935
-0.020004317617
0.036240871770
0.059869384810
-0.028946969129
0.055435516370
0.071736732449
-0.050165775150
-0.031973050969
0.055383808172
0.016230372226
0.122979917650
0.105312605755
0.006055396996
-0.001998235767
-0.076098481932
0.118191657048
0.109867692790
-0.018311233451
0.121685773290
-0.015669068613
-0.024009985536
0.091239481483
-0.043018939219
0.062418904064
0.026071216260
0.021860558913
0.133424760841
-0.018763861019
0.035952722825
-0.023178996936
0.086309608258
-0.004616933352
-0.092282323891
-0.026560446505
0.065682863876
-0.071435814531
-0.183592195063
-0.053623276988
-0.000869643300
0.030129933276
0.041823913373
-0.094046397703
0.042229184827
-0.023714581765
-0.021041471991
0.091132460703
-0.007675660269
-0.015321859720
-0.055473468900
-0.015563477736
0.033979973187
-0.011664883209
0.009134067189
-0.086199360793
0.020400564458
-0.059009748366
-0.111381857058
-0.057196912567
0.094482901210
0.024605532034
-0.033116371594
0.027788820347
0.029693643547
-0.029652599025
-0.030635273840
-0.226862446383
-0.100951363526
-0.035988706808
-0.050822441201
0.071120380359
0.054333688875
-0.042236037687
0.029686033479
0.004451007006
-0.002630491420
0.096972745612
-0.028573510581
-0.000605838891
-0.074619025987
0.065505504280
0.122660400306
-0.069748883851
-0.030663880067
-0.068694280958
0.076991673605
-0.080671731134
0.031093220938
0.021860303149
-0.020693606262
0.083410959926
-0.045858461356
-0.016347495447
0.131491182128
-0.115758073677
0.001754762547
-0.085933493468
0.089934614401
-0.032288942335
0.138084983320
0.000535307105
-0.027915431009
0.027255227808
0.003497634074
0.035137402716
0.039282486869
0.064131297247
0.058745535667
0.053248963286
0.120795300798
0.036465819578
0.017644200580
-0.099957274802
0.082349828041
-0.152752769601
-0.103823707726
-0.067918170441
-0.058690557594
-0.167985382761
0.004310254107
-0.037913243184
0.071128722908
-0.008546381479
0.100633868696
-0.085452424350
-0.037299178359
0.010864946176
0.060000867382
-0.006328537526
-0.091824163009
-0.015115513977
0.000243632352
-0.013631906583
0.042402784525
-0.075632741301
0.058853981211
-0.011845168675
-0.110395600971
0.061164682199
0.045892230153
0.042797418810
-0.109931422564
-0.001891028585
0.039212232745
0.170181684831
0.010314750523
-0.111424219813
-0.047688482806
-0.026849741380
0.072176708174
-0.009784618373
0.161956223441
0.037915593072
-0.044099863087
-0.038002696984
0.137220743630
0.059376475441
0.017492202491
-0.104713418861
0.002295022272
-0.039253820239
0.046407320830
-0.063402228603
-0.011649237642
0.022694130158
-0.051063579319
-0.020845935428
0.087053648147
-0.094005481436
-0.007633363234
-0.074458291090
0.006123224583
0.032880598409
-0.015772825350
-0.180730261373
-0.053144156309
0.020700095593
-0.068956710163
0.114089722556
-0.003936997979
-0.043420744610
0.014410541326
-0.072230308165
-0.109115200675
-0.085543406589
-0.027900735511
-0.139368361551
0.045463286578
0.036599978926
-0.018216165633
-0.037389097100
0.014907743071
-0.089738186941
-0.025728005629
0.052033036543
-0.076907977513
0.099842690907
0.043531576494
0.081913592342
-0.039078568181
0.083716529008
-0.028444236835
-0.112817577471
0.078559948685
-0.071303231188
0.033581323935
0.000139641444
0.039129023766
0.043502442880
0.062346017201
-0.104352669541
0.074975855884
-0.100224635531
-0.033961486217
-0.016418164438
0.016679403504
-0.092562080516
-0.004881903733
-0.109753921566
0.004363898810
-0.050774098099
-0.005196065916
-0.009344507971
-0.028119660044
0.054339739618
0.014930777039
0.001660285780
-0.081856436821
0.016464819087
-0.015060138436
-0.071505449620
-0.000605693448
-0.038797690747
0.102467807534
-0.074377329981
-0.024132655187
-0.058647441709
0.159295848501
-0.011593060536
-0.017679533752
0.014049640670
0.136253230283
0.081088649892
0.048331202228
-0.010494243003
-0.036940753258
-0.021395171600
0.068272417073
-0.157964141605
-0.064906593451
-0.057184773427
0.046004670229
-0.172701462789
0.007591519732
0.058257394312
-0.006175227974
-0.021135767487
0.061904779714
-0.128120160327
0.033779967151
0.002468054530
0.012953718675
-0.038215136558
-0.007594774795
-0.045888296951
0.051077615810
-0.001394731277
0.054405709100
0.122743025753
0.037453062240
-0.117885049988
0.078923961074
0.052184096754
-0.164496794548
-0.000377476488
-0.012281827359
0.008143041323
0.050492752357
0.048561395846
-0.084414967673
-0.075752470593
0.074072899822
-0.017999238313
-0.008410000443
0.071579088189
-0.051693178356
0.001222413770
0.083758763331
-0.112032609850
0.059760759895
-0.010708151311
-0.050966753227
-0.045774620802
0.096811766301
0.042872856193
-0.024122535908
-0.049068557083
-0.048310736745
0.033842982368
-0.054591397903
0.012413948624
-0.024076261501
-0.138391975765
-0.185851287956
-0.093028294772
-0.005818044399
0.053094826855
0.015704599236
-0.103140682735
0.041898107878
0.074598115936
-0.129468649534
-0.033634718048
-0.002848628186
0.074954369861
0.040196002882
-0.003840158410
0.087892734667
-0.034222241969
0.035439588639
-0.003022503849
0.099185735994
0.002969827953
-0.002008519896
-0.034128760081
0.045724865291
-0.111953829423
-0.031424228048
0.008063957689
0.065855412046
0.070334734171
0.008662334262
-0.108247072493
0.035398674388
0.131884797072
0.132704999329
-0.088684160347
0.022974176411
0.039935438187
-0.030539528126
-0.115544068764
0.040032150217
0.086664962626
0.140501362487
-0.082327687972
0.024460434630
0.011002557111
0.047998805983
-0.192660344876
0.011452596815
0.032501772342
0.067034686798
0.090805084305
-0.105636099625
-0.010166980174
0.006906801961
-0.042736437997
-0.072494623471
0.098698724751
-0.054344700404
-0.015912018765
-0.005234230474
0.065954246244
-0.109143205845
0.008456476604
-0.025280071211
-0.100463305645
0.028786266460
-0.038916562224
0.063585140587
-0.073823235599
0.039040470937
0.017835731215
-0.072956353796
-0.094264364805
0.007941104078
-0.086426161910
0.013604808460
0.045121922975
0.157995388376
-0.021046278985
0.005161407731
-0.116061477259
0.020191197434
-0.068584610661
0.132290435331
-0.070422686557
-0.067537791163
-0.147738400933
-0.029990659768
0.035052143844
-0.098790180633
-0.017661040595
0.071998181297
0.017928140495
-0.015509241817
0.064968851062
-0.100481333064
0.042729510539
-0.009717400526
0.032730331986
0.064382679776
-0.025765657718
0.033301415359
-0.032182775256
-0.066247387757
-0.007519508801
-0.019787720059
-0.081526335954
-0.008493315597
-0.078918151068
0.019272259180
0.124273105353
0.053658321431
0.116474486748
-0.052099067094
0.010083728861
0.040812273871
-0.007869431069
-0.086617934895
0.034515613819
-0.165127639165
-0.088431720298
-0.128099820338
0.056957232883
-0.108618058084
-0.035538159781
0.045429195235
0.008946883811
-0.110123388025
0.006514789105
0.054016242146
-0.071877592335
-0.029885285548
0.081233251860
-0.053579286259
0.039356845916
0.098252323089
0.006740882530
-0.023752570070
0.035986560784
-0.083363397096
-0.018387709103
0.098533103829
0.019815161547
-0.001648809902
-0.017410981123
-0.034867752980
-0.045140115281
-0.032958293349
0.079309473947
0.028916292448
0.085825946213
0.058014782724
0.014852894543
0.026704717258
0.078978785874
0.105623302974
0.066029400268
0.006080558066
-0.057795466114
0.019352268301
0.080913542128
0.023847831253
-0.060753588576
0.020556552035
-0.042074944448
0.108898013155
0.053956805490
-0.081463450402
0.042650704509
-0.041299832125
0.034509554185
-0.046057046547
0.046318442787
0.081811041816
-0.160816878829
0.007467261906
0.034293311762
-0.067149263101
-0.044349861405
-0.031411784903
0.096522899168
-0.029139482765
-0.024877300075
-0.029283853567
-0.151426261717
-0.014050144790
0.003741698767
0.113803215815
0.047395625245
-0.023728087973
0.076011816491
-0.032869496520
-0.067492686641
0.122564362058
0.062305829036
-0.002888318334
-0.011287109371
-0.101737082348
-0.058436623625
-0.043372690402
-0.046812886211
-0.050596912355
-0.033463682837
0.001942329814
0.075881251360
-0.080032907662
-0.045099563886
0.100841986364
-0.054972946392
-0.055113371522
-0.111554928381
-0.034738290345
0.042522654538
0.007526976520
-0.002094086123
0.085622721846
-0.043543499882
0.042403141256
-0.073145898183
-0.134255489465
-0.000857457249
-0.013197474080
-0.037849936407
0.017786495546
0.004138908124
0.151853400118
0.018955208351
0.026105977970
-0.059485997373
-0.054538638018
0.015056859356
-0.004213775837
-0.048194891532
-0.039165701634
0.042776669552
0.065510655787
-0.130368935603
0.097660423910
0.068680551470
0.077628404495
0.006296873570
-0.013567605900
-0.028434153584
0.074475289873
0.064217951661
0.100488011011
0.024934359415
0.049347300307
0.100213022517
-0.016990807988
-0.047696791951
0.053099217453
0.017581421336
0.065622390199
-0.155422961329
0.086954728639
0.068760125866
-0.027370483734
0.035452640114
0.031993800375
-0.101908376574
-0.026773555313
-0.019909192055
0.006119772707
0.063484147497
-0.050898976881
-0.019644056629
-0.007002883391
-0.022145458114
-0.168786715304
0.029405988259
0.005072396751
-0.114011139844
0.055696288792
-0.078784984755
0.006627349944
-0.063367430236
0.036251294301
0.005377904284
-0.030634712218
0.094226264472
0.034890055038
0.021047879996
0.022546568717
0.097834958824
-0.085249961775
0.078676698220
0.145755410087
-0.064943555177
0.010428661313
-0.036356790296
-0.032498152394
0.066479667680
0.125821859721
0.004302071169
0.052981706003
0.034719924654
0.016976734989
0.051068995919
-0.121025367117
0.069959738391
-0.044317633203
0.046359041209
-0.010205358681
0.005296547113
0.081322856869
-0.073655969279
-0.132057485135
-0.076902107175
0.037086093357
-0.006114783261
-0.045381291853
0.022458839545
-0.015539492112
-0.050910815769
0.060180325642
-0.007689397181
-0.025710791774
0.082321822469
0.015012317100
0.004156356727
0.052645481136
0.097231398456
0.095638636384
-0.119427754388
-0.035885031262
0.016152736086
0.032091893904
0.085528893149
0.130821198038
0.041854808083
0.028509315515
0.033718257376
-0.029868394761
0.006073930649
0.090897841382
-0.027783311423
-0.017004058759
-0.009085746128
-0.068957413302
0.100592270767
0.061173326305
0.063383490521
0.083193676122
0.000327055676
-0.064778752071
0.030496609335
0.014579295003
-0.039983205046
0.061275728405
0.000221117175
0.043911448377
0.164839172364
-0.011644591391
-0.014554336838
-0.005458977099
-0.030442348764
0.075154337228
-0.037710206059
-0.043122730019
0.022949913078
0.172276724168
-0.027078804014
0.100318090836
0.050562566923
-0.084356534063
-0.020740894039
-0.138675997882
0.017458530899
0.112514988386
0.015218141477
-0.007659130389
0.024604416640
-0.093008184292
0.138307166983
0.083134120408
-0.073530812546
0.116081478749
-0.017452749985
0.054029715470
0.083426589752
-0.006390626878
0.021519428518
-0.095429798874
0.004455313935
0.036827618607
-0.016706517068
-0.010899534249
-0.071099011522
0.036793173631
-0.006528764417
0.065198046463
-0.001350547473
0.053239886116
0.010571236141
0.014571416180
0.007456099101
0.023903118728
0.050005380893
0.039864535656
0.016352945266
0.122010908784
0.078652796164
-0.025785041088
0.156786327295
0.036499926944
0.050026940111
-0.032835464454
0.026931759140
-0.003698760949
-0.164000862867
0.065510141600
0.050284203465
0.062222959305
0.049381636725
-0.073286004309
-0.009646327553
0.040579704499
0.005883925095
0.080064777957
-0.027801519821
0.036420747089
0.052835845936
0.048444624712
0.053266210044
-0.205807300241
0.011888017653
0.008338845508
0.077521638706
0.028099406858
0.008673233259
-0.048584905241
-0.106928923769
-0.054807095144
0.025433552967
0.135808533202
0.034107174207
0.161353612925
0.016682074900
-0.006102061770
0.055545722193
0.011424232704
0.020578979712
0.000787370295
0.038373200005
0.030163840403
0.003978497440
-0.003704438991
-0.024869340347
0.049193150662
-0.136265699501
-0.080624945758
0.007406029082
0.022941644598
0.051942388431
0.012867568884
0.070234590937
0.020121678266
-0.094644824916
0.037564996486
0.051288155836
-0.108105819964
0.053746202246
0.080530820104
-0.037579202596
-0.062295355189
-0.036340836177
0.044516268705
-0.024518177766
0.017578058385
-0.000122229587
-0.030708119055
-0.014852477193
-0.087983759339
-0.050887403216
0.030951091152
-0.040531309486
-0.059746612922
-0.116060936805
0.116429324984
-0.006324577684
0.013146179911
-0.054914859713
0.058544867819
-0.039302765455
-0.146527049983
-0.062372814358
-0.031937602587
-0.050723019138
0.038828128172
0.043809101715
-0.047808677029
-0.043238673231
0.041688614470
-0.019556728336
0.099757401093
-0.014414468042
0.085130364650
0.037153026751
0.008814558360
-0.014658281009
0.050325741046
0.036583165111
0.075368695543
0.042363784244
0.117496297423
0.024209011886
0.011833592809
0.017221508806
-0.085158810883
0.120205789881
-0.062714167921
-0.029281015781
0.093356457034
0.019294007569
0.079249170875
-0.022615423253
0.013124469542
-0.010116515634
0.134483600483
0.022949743356
0.021338673677
-0.086274012862
0.041300881890
0.047447395520
0.062312154977
-0.041175460148
-0.010431982888
0.054720623437
-0.056519652599
-0.016645578502
0.020315844643
0.017428978980
0.102900129170
-0.054363893589
-0.002869998786
-0.083522910771
0.098065825708
-0.037706111328
0.080363482414
-0.010319146155
-0.025097024460
0.008307199324
0.007889740209
0.107124291044
0.058112986753
-0.026006399381
0.029183675840
0.001720292324
-0.012730179231
-0.084062535058
-0.064769538299
0.071133259893
-0.088129808996
-0.069908048561
0.086425298561
0.023621628829
0.033529528777
0.064745940687
0.083584801440
0.003522538061
-0.013763777903
-0.048144453906
-0.015415618964
0.031018469054
-0.077850236495
0.172600728085
0.015021940990
0.077309083914
0.157058143658
0.050014411690
0.019540554178
-0.020540472115
0.031482881451
-0.082810930498
-0.076408363002
0.093449537234
-0.052052161044
0.061607035660
0.016384123792
-0.155814975712
0.050416385570
0.000969694290
0.033118999874
0.066077796049
0.001728290332
-0.017500785566
-0.085644856435
0.074458893467
-0.094530751141
0.149973004604
-0.003434926520
0.007960529552
-0.048695278698
0.073483809126
0.109280140519
-0.075610062982
0.033870349172
-0.060583231286
0.011522977488
0.032807583974
-0.049107771512
0.081591044531
0.016084612588
-0.057222562507
0.017414762270
0.036817491318
0.062874014783
-0.044525051381
0.101598115368
-0.111004915080
-0.046133731721
0.027673120360
-0.004372809870
-0.044816817594
0.093938919257
-0.023122793390
0.051210335727
0.040676837976
0.062046590220
-0.035730658502
0.009205611657
-0.049387262986
-0.060730929018
-0.052325485492
-0.099478533055
-0.070492732475
-0.134083883962
-0.064044659104
0.053435048812
-0.043690426524
0.035542093833
0.122140727183
-0.084156566526
0.114468122970
0.031538509071
-0.019930282007
0.088324049780
0.016312635848
-0.004938368129
0.164074673022
0.012684932125
0.014695718989
-0.002672202189
-0.061017344667
0.048342266685
-0.038701577067
0.046391197798
-0.064346153859
-0.007896508659
-0.087096996953
-0.079473094673
-0.089979332856
0.022314129095
0.067302348566
-0.017490362231
0.087798208174
-0.149308999802
-0.012321167268
-0.100688564823
0.111002491107
-0.029568933680
0.020143656750
0.041721639614
0.099987908647
-0.093039765511
-0.032381143029
-0.048382677418
-0.061242143488
-0.024329719400
-0.070844069882
0.003607709924
0.016481457753
-0.059783176160
0.081632231566
-0.037944317074
0.077338972823
-0.089219004889
-0.081881574709
-0.012706649339
0.063817038755
0.005187077882
-0.036900471449
0.019506090090
-0.001815732010
0.009326305088
-0.021138408054
0.010526607188
0.012264270889
-0.043671498481
-0.038628675190
-0.028354374740
-0.015775197337
0.046797590600
-0.042050695357
-0.073675036621
-0.038602194531
0.105278708886
-0.136572156684
-0.049599128518
-0.051731085171
0.040267792084
0.037478644144
0.024233006949
-0.106422786373
-0.036188307461
-0.032826646683
0.008821869232
0.000444536125
0.081097103229
-0.004384050761
0.021644503346
-0.069477719345
0.030570261841
0.002121843153
0.054666338297
0.010234314005
0.014506791836
0.009328624510
-0.064956360786
0.044623872672
-0.009018506057
0.060574026505
0.006590007061
-0.003983200492
0.123668975424
0.094520810505
-0.077396171797
0.053596920208
0.128477603743
-0.080605510433
-0.001505080430
-0.027848896484
-0.131946016225
-0.016167939527
0.041191521146
0.057961618837
0.018596932192
0.093482604884
0.046287339247
-0.058774676314
-0.123304764477
-0.089951235430
-0.029185051317
-0.036250711379
-0.098303409000
-0.078042875974
0.032177037817
0.043827748652
-0.074744469098
-0.060066462787
0.012184065547
0.108147105836
-0.049311994799
-0.098255516792
0.143282885700
0.075022518897
0.010509878667
0.088864180071
0.030536853627
0.042193423395
-0.019247005187
0.060069755838
0.019359364081
0.042373862429
-0.077371367683
-0.030205716873
0.046482914791
0.030623129788
0.081024605430
0.027419646511
-0.117029254242
-0.108754311395
0.099306317774
-0.085335172754
0.055408658536
0.044668312292
-0.166223354755
-0.005756407321
0.063305546807
0.019370101365
-0.045293833447
-0.059095308672
0.005559686152
0.071630739205
0.049666758337
-0.000766339051
-0.013725050894
0.040540093079
0.083210915692
0.003743886457
-0.057902985445
0.007786644453
0.032473537685
0.041196489946
0.043764675205
-0.124552498255
-0.060587600308
0.104753605940
0.126314878289
-0.076864919044
-0.030748034764
0.100169576663
0.048757560280
0.054310358421
0.055936409929
0.129899509401
-0.015829719865
-0.089103042277
0.015367527275
0.007535417550
0.030286828708
-0.031914163789
0.041028413778
-0.013896492003
-0.088630022065
0.017236674452
0.028636046066
-0.018367225775
0.036211657789
0.050069205093
0.021554105579
0.066632561476
0.037443035527
-0.021890530864
0.042954899519
0.042914238830
0.009660415329
0.058000889639
-0.045262000907
-0.002106838444
0.117991236981
-0.126283217548
-0.013014409128
0.097852185992
0.068873691494
-0.041616563531
-0.025862035549
0.120833537398
-0.018924170135
-0.123933778102
0.035893237314
-0.004602238229
0.015571522699
-0.002597817647
0.017452178226
-0.039751873625
-0.014558313569
0.124616112393
-0.013257932488
0.042569087465
-0.049884957481
-0.033668689963
-0.048800580348
-0.022292541165
0.136250806479
0.011024519340
-0.100900236672
0.027840107028
-0.028948768292
-0.016372711809
-0.021015650416
-0.065599820886
0.027158668891
0.008750659675
-0.077282584891
0.036513559243
-0.097249501040
0.074338833349
-0.013078945278
-0.116117945536
-0.041993413886
0.068442063776
-0.035622166242
0.066307647524
0.031780595430
-0.095189153692
-0.046201645544
0.062030943860
-0.102221758285
0.060317228237
-0.029756542994
0.040365544679
0.028677717956
0.033334062113
0.005722194885
-0.116386235600
0.112043949558
-0.026187607877
0.069393903754
0.054251772380
0.060089523376
0.173655007354
-0.084399328233
-0.210051859418
-0.064755878303
0.036059938822
-0.043912197420
0.068122236608
-0.024842833210
0.104121503601
0.010748832579
-0.000200599445
-0.021252191546
-0.015388250056
-0.066842108736
0.092926457719
-0.020383967992
0.026558220109
-0.012456403120
-0.027670346954
0.064659824392
-0.093168389260
0.063008439779
0.055331671869
0.083014496527
0.027619872666
0.072052270942
0.057120623515
-0.019292911989
0.025729486478
0.027058752381
-0.074341649149
0.063866923656
0.030247057979
-0.103459404095
0.078580812331
0.014053451835
-0.081831293472
-0.012406106144
0.000211793488
-0.078056363961
-0.013925565388
-0.041187608839
0.036823399716
-0.072579752430
-0.007237503815
-0.107154549080
-0.004028846942
0.007241638013
-0.077634634185
-0.010097785989
-0.014278328622
-0.030653978193
0.112438378377
-0.074999304620
0.143491524108
0.094581664511
-0.046451539743
0.011460930132
0.046222777311
0.007101260433
-0.119332040134
0.047058754709
0.017619197177
0.046636409126
-0.034879924852
0.119298184329
-0.018163125531
0.020878630716
0.048133644390
0.000941595213
-0.037075899761
0.081755456601
-0.015259011945
-0.042468517059
0.066960632800
0.048446038987
0.082526061168
-0.115967402221
-0.090704985430
0.042376068754
0.004731503482
0.142314907594
0.092210083916
-0.107781477622
0.044189205625
0.125374322809
0.081777645227
-0.052928255394
-0.029264583668
0.054756147638
-0.074962909791
-0.051487486901
-0.067834153252
-0.063696475771
-0.066858531024
0.022440856279
-0.081463299608
-0.054606768477
0.014598038160
0.012004743577
0.075138249595
-0.132888564401
-0.102701017864
0.137039277535
-0.010420125381
-0.014664339749
0.054151155616
0.054795314520
-0.052280971862
0.036092948219
0.040872728159
0.013533994660
0.017849839445
-0.039815803500
0.108163618222
0.084018428388
0.021094477002
-0.014654680363
-0.054898743716
0.063249105398
-0.094091432496
0.055797561430
-0.103149146789
0.029560530385
-0.126839858024
-0.065076993469
0.045564070699
0.072094851022
-0.005801672984
-0.084383775823
0.103888486844
-0.067082914491
0.097381665138
0.037780617520
-0.146628257031
-0.039246238152
0.022794352223
0.049147431938
-0.049415453999
0.002144017974
0.003987907430
-0.047126200323
-0.062015620581
-0.097274178318
-0.074518008686
0.011065729060
-0.005335409931
-0.072194283228
-0.034958723707
-0.032025440610
-0.013811405489
0.032015335666
0.003676749383
0.021491076257
-0.059208655377
0.142136841764
-0.042984349956
0.022441667538
0.126973392154
0.054622873817
0.000170400310
-0.003621454864
0.029338572517
0.021729354923
-0.051003308759
-0.028287396087
-0.107088136058
-0.018117457257
-0.022153146809
-0.057956708263
-0.003361038324
0.012217854766
0.052140104841
0.061189120720
-0.055036292116
-0.044435361890
-0.067396276912
0.040964473985
-0.030920230609
-0.048102561945
-0.034512901859
-0.097322930787
-0.054519496099
-0.000787461143
0.020511102811
-0.005449028431
-0.133295665706
