# Supplementary material for: Statistical test for ΔρDCCA: Methods and data
Source: Data Brief. 2018 Mar 22;18:795–8. doi: 10.1016/j.dib.2018.03.080 (PMC6103976; doi:10.1016/j.dib.2018.03.080)
Supplement: Application 2 [file mmc2.zip › Data/N1000/PDF_1000_n8.txt]

-0.000722511790
-0.022791880493
0.091907228921
0.057334391515
-0.002124522615
0.046454107021
0.098007202954
-0.014024782131
-0.067159979715
0.113413058498
-0.012041992167
-0.093310517938
0.061984918717
-0.050545807170
0.060462236347
0.061785068541
0.032591119948
-0.113382758060
-0.004505528402
-0.021221261822
-0.080073420908
-0.046233604318
-0.014149599439
-0.067796448483
0.052336149853
0.017416824861
-0.016914536944
0.014250623642
0.077206759446
0.050978173545
0.008701748953
-0.002868136032
-0.037205322113
0.142816421835
-0.163740952589
0.024239900528
0.029298337015
0.041809707314
-0.034076078385
-0.073103048551
-0.096116111309
0.071736702437
0.014821008257
0.072481592036
0.087363486696
0.071285310154
0.011759738604
-0.026682810728
-0.096901204606
-0.048741348866
0.045535824255
0.065349949267
0.123112996486
0.011019052588
-0.049284466464
0.149127230410
0.169132804774
-0.022980768183
0.074481490976
0.014943546571
0.087503923140
-0.066615675864
0.068622954400
-0.072984501473
0.046107559948
-0.155011537372
0.039813672011
-0.079584258212
0.042274732115
-0.032053281859
-0.114304170142
-0.076497336521
-0.005177969802
0.091675347394
0.074002969113
0.147603760373
0.007297469267
0.014334516480
0.007255291501
-0.080956352895
-0.083467213806
-0.095251953499
0.015493887328
-0.008450991311
-0.009286874780
0.117481902913
-0.110030313442
0.010024511324
-0.086491196300
-0.064068866040
-0.007307246239
0.013696845041
0.028912004505
0.008666469325
0.036546574341
0.151980851681
0.035970573744
-0.062052973420
0.070066555587
-0.043596665658
0.030896327645
-0.069716846011
-0.117190213387
0.013524650765
0.083571147774
-0.032087294263
-0.140227186698
0.087411062623
0.010909494851
0.055033255773
0.035492570709
0.070273995417
0.002018394615
0.140505151071
0.061172746987
0.079935415500
-0.104260607048
-0.108835513717
-0.009416916117
-0.060529649437
0.026646434194
-0.052816139951
-0.086195756960
-0.007476637462
0.014611638239
0.055819484588
-0.151737175373
-0.027187628678
0.048645139657
0.096080246164
-0.038751306457
-0.047257192021
0.033675335834
0.055056751682
0.054774001848
0.000920848304
-0.021395314078
-0.039020446557
-0.026481951448
-0.106186947619
0.128733633408
-0.008658575634
0.149375108814
-0.037935618790
-0.002478504389
-0.049885937748
0.041836048023
0.004586589072
0.033444888594
0.005350947731
-0.075794231177
-0.077658804856
-0.015354037250
0.091208767385
-0.095320329830
-0.031166303138
-0.009221712117
-0.025624117111
-0.032552390180
0.010243478374
0.004111933041
0.029791470814
-0.035465986803
0.032164569486
-0.123386183489
-0.041951160854
0.049447774961
0.187801748543
-0.068132554912
0.029707284835
-0.104585198391
-0.005494238855
0.020788093485
0.007473383864
-0.076074045928
0.039298651409
0.091667991629
0.011006003685
-0.023293719063
0.041355810921
0.007612995920
0.032670543231
0.039908989499
0.007309756750
-0.022508085085
-0.024369672134
0.111458129439
0.096703467845
0.028532518733
-0.081865837364
-0.079491570446
0.001767604621
0.012396398751
-0.055933569730
0.034677606912
-0.029428541943
0.115646907007
0.039997167200
-0.068829007594
0.003711613164
0.021152873038
0.019790510355
-0.043788248012
0.070700984348
-0.017870874933
-0.116217851682
0.018506827732
-0.005717002410
0.078050147465
-0.007449480659
0.031517776618
-0.178881315142
0.008414154963
0.058859165305
-0.013042057461
0.048138787232
-0.084089546481
-0.018684005905
0.027608154820
-0.118018558156
-0.048383194606
-0.056601166004
0.113142627102
0.162388764452
-0.023675559421
0.048270382571
0.007328672533
-0.007612389355
0.002852784297
0.030744613162
0.009285380572
-0.083170807792
-0.065941020973
-0.033011005737
-0.003534066695
0.095973236685
-0.134078861973
-0.093632996737
-0.049110019432
0.022363455554
-0.154114982813
0.107280208332
0.031943670082
0.066555692622
0.122443910214
0.012556700248
-0.009003207243
0.014625510484
0.128519046809
0.069693738407
0.096148003768
-0.040574742756
0.036748043604
0.082386406385
0.071775740524
-0.035746144343
-0.066555803191
0.102412701149
-0.071033675287
-0.027096140531
-0.074806189394
-0.119571067904
-0.039140332850
0.139115964794
0.067372108809
-0.027070307849
0.196613338463
-0.002900689954
-0.026382343449
0.058524951946
0.165996088364
0.029171575400
-0.084319615138
0.068604359871
0.037653050078
0.105105047519
-0.092567078236
-0.099106391806
0.120749662193
-0.011814386394
0.107994507222
-0.054131809150
-0.039091308156
0.026612178127
-0.007446027420
0.065919748435
0.098905397810
-0.079957247022
0.005790986623
-0.049277406905
0.024559853231
-0.073331210554
-0.012033245840
0.056954893340
0.076977382712
-0.081441259243
0.026069508889
-0.049206401784
-0.009723479054
-0.038939172377
-0.032278730886
0.011565027111
0.136403071007
0.035442522374
-0.064337103968
0.042368408667
0.063468422911
-0.024580854694
0.014172543230
0.006727880933
-0.126524774821
-0.017101543213
0.028032633464
0.119809746562
-0.002676989581
0.070801010300
-0.041303945234
0.012256684465
0.161778376159
-0.004136077899
-0.049609729495
0.009317891670
-0.009232589203
0.075750780578
0.066397631723
-0.051591261601
0.047129510394
-0.061436886872
-0.033899174481
-0.002290905898
0.001112692285
0.027582651195
0.056746867386
-0.073444388047
0.014321063833
-0.105070890488
0.067286462101
-0.034928940231
0.014727483059
-0.016456663205
0.033439152292
-0.034178159326
-0.079577018117
0.035925882547
0.034516400816
0.105571732084
-0.012413914847
-0.045714507410
-0.054721818369
-0.098782691909
0.033506709332
-0.024929055778
-0.031708840379
-0.014538297821
-0.045563875627
-0.012973109480
-0.022477030461
0.017685308029
-0.118382230301
-0.035492290709
0.041365370135
-0.013869090257
-0.057800413421
0.024857411946
0.087147936260
0.068041046801
0.102979794693
-0.022745345759
0.034648326839
0.069517722654
0.110105425710
-0.062605560500
-0.010504167234
0.001571006680
-0.014822824541
0.018157690265
0.066631764734
0.007674381205
0.014465490532
-0.026162273443
-0.055660730810
0.070267701296
-0.003314134491
-0.014348024206
0.037197731577
0.056813868346
0.014326597498
-0.023699473551
0.106342214974
-0.083385436426
0.078502795676
-0.000620620323
0.014119073166
-0.064274595791
-0.000795501502
0.109162271624
-0.189804846768
-0.057863050528
0.115901006600
-0.109453397653
-0.010076572121
-0.017845032531
0.075786967977
0.008217634027
-0.026965397627
0.056792074381
-0.034739211676
0.053571687783
-0.030693123186
0.043914060284
0.030419505240
0.046824125724
0.083375365455
0.133201614031
0.064985536047
-0.154165722462
-0.026314693187
0.066179779251
-0.097671621859
-0.114085177539
-0.036333017867
-0.126929064321
-0.013149885715
-0.014004069436
0.031060220406
0.015436976420
0.111131546142
-0.074023306552
-0.096378983369
0.012073975469
-0.135828833714
0.011497723144
0.108318170397
0.029623030396
0.071136975692
0.019891282912
0.123266438873
-0.109065487344
-0.057892014477
0.057282049864
0.011262635145
0.070791891869
-0.067240657222
0.067613449873
-0.034725155673
-0.008707221611
-0.093051479586
0.054190789255
-0.002424730237
-0.065838685293
0.092775283325
-0.067049744505
-0.075288194455
0.043239923317
0.058597340091
0.184647244098
-0.093191501042
0.047369637661
0.067326262161
0.036503787381
0.127636530778
-0.131526024494
0.013405129600
0.019182776916
-0.082636170419
0.072444708753
-0.114334246284
-0.060402593453
0.033851132575
-0.022913389274
0.011919304313
0.073289581508
-0.060114109752
0.020810152997
0.007987270070
0.022516087400
-0.024848949934
0.018530633204
-0.059264513769
-0.005715469439
0.039751836466
0.056169986817
0.077358555589
-0.065315544519
-0.018684237634
0.065681330924
0.166108295342
0.002777696224
0.049327132344
0.015375861111
-0.022195294420
-0.187481175205
0.039040752365
-0.053875085030
0.025406814880
-0.085324314956
0.004152247589
0.034459559816
0.065398645550
-0.029536353395
0.002285265137
-0.105420447217
0.129097590694
-0.037732814243
0.034755441024
-0.040205207636
0.157054146457
0.006076893231
0.080390377762
-0.104413162735
0.008270058489
0.092400721206
-0.058435389451
0.010749986023
-0.019633142372
-0.086781673394
0.020711626968
0.128126300089
-0.017820445308
-0.099863409531
0.006724747037
-0.094357948591
-0.014578128148
0.026392295331
0.054484780059
0.120689217018
-0.022642224864
-0.024041585575
0.019378536300
0.084767354575
-0.069338401876
0.021085294544
-0.054347739455
-0.062264109803
-0.023738772892
-0.022948599439
-0.103152303243
-0.030183589574
-0.033763266601
-0.069321239286
0.168315663839
-0.020386435892
-0.039339475376
-0.054159620895
0.011139874070
-0.014035276610
0.078483108224
0.012683983662
0.045075952035
-0.008635657239
-0.027907213637
-0.014827799969
0.009762643026
0.132823342589
-0.032246555592
-0.134392533380
-0.142652193841
-0.163813513009
-0.143313902582
-0.030439765515
-0.056659609703
-0.088471209551
-0.086536037077
0.102245072968
0.057985358124
-0.195983832280
-0.122087449374
-0.035022283909
0.089573624907
-0.025785813690
0.054206978751
0.050066581745
-0.049850710834
-0.052699706360
0.116517583374
0.002843954698
-0.080381791381
-0.008107961764
0.071727694096
0.093620612034
-0.124130898756
0.027302364175
0.028010409391
0.166722710990
0.047432433617
0.091479473806
-0.103970269355
0.026774989759
-0.082520954164
-0.057572908988
0.125550635030
-0.028619509080
-0.101886125585
0.107472630936
0.002409592238
0.044742307609
-0.044139757881
0.060781298999
0.029584795424
0.068695745439
-0.053537999967
-0.138572782366
-0.034923196946
-0.147567889037
0.016600992032
-0.029378189512
0.113051596564
-0.057904594932
0.044187754164
-0.014601481791
0.058766483577
0.024851896896
0.010105062446
0.007492400698
0.084813300889
0.018167467573
-0.107574879832
-0.038695318160
0.030012116237
0.045111818188
0.172291450264
-0.041359655336
-0.041189198318
-0.039636995925
-0.059393530839
-0.026218803590
-0.021234575503
-0.058102103281
-0.053993717523
-0.063222963257
0.006188333634
-0.062122751329
0.176955877558
0.028302792075
0.013346406505
-0.094867555897
0.045316733400
-0.050382151811
-0.131855566924
-0.004907277193
-0.102830241521
-0.067073559824
0.047606881708
0.032302423212
-0.015466335330
-0.033806610305
-0.078220706066
-0.051746330293
-0.107001231555
-0.102480959636
-0.020571896330
-0.067794003124
-0.006220868434
0.045489148964
0.162470495547
-0.080779277716
-0.022377640144
0.029007120246
-0.020136145635
-0.066568723916
-0.039606184446
-0.113978041782
0.004275826200
0.057991588953
-0.004439132375
-0.061556228106
0.076878072919
-0.019851533047
-0.023450246517
0.037828336972
-0.083101295375
0.036933780543
0.037238489951
-0.038498019694
0.009950589958
-0.118763991352
0.006111559507
0.105138688885
-0.064094483257
0.026522415857
0.008883079650
0.029599159165
-0.135954923739
-0.079399582280
-0.106424089639
-0.079436791477
-0.069701003384
-0.009952905972
0.002108316895
0.061740796056
0.095425448530
0.011178942610
0.005964534320
0.112448969319
-0.004587608537
-0.006385265425
0.021312013428
-0.058962507566
-0.071280121021
-0.225440835059
0.031742941284
-0.008837533195
0.015521002148
-0.040675588816
0.078516941163
-0.065530004220
-0.111806073473
0.022551809689
-0.076507590821
-0.072591348233
-0.105039707267
0.028434222984
-0.049779923449
0.050867911271
0.052402576624
0.005537757401
-0.032794769792
0.002781816291
0.053581878992
-0.113849460781
0.025053641046
-0.037100987950
-0.009352353295
0.008991976525
-0.004046408579
0.104632527097
-0.001019359597
0.093145826251
0.003812724231
-0.036734509919
-0.110446442493
-0.060853188611
0.044432036215
-0.086552157297
0.027025666740
-0.064720213469
-0.047720154304
0.074590373341
0.115588723298
-0.062665599740
-0.120639545129
0.008639547894
-0.076884261513
-0.060261582282
-0.066354762485
-0.173825389478
0.049229502052
-0.068884502489
-0.191858406632
0.023824919129
0.102286127862
0.127414393161
0.055576315687
0.012436746187
0.140140141193
-0.035038784935
0.019067403017
-0.002288456155
-0.061456324820
0.091718707793
-0.053191076992
-0.089153187645
-0.017539121682
0.035212268811
-0.010061252022
0.008572625340
0.038460526891
-0.033580343544
-0.025977345703
-0.048097233210
-0.049122475510
-0.106497970501
0.128499306793
-0.021349811917
0.042052678963
-0.001463276844
0.022496171807
0.078158308793
0.002996143379
-0.052767326272
0.001511983058
0.107500546077
0.039854375046
-0.014159057707
0.022147483078
0.037385611090
-0.058970974224
-0.054365865773
-0.046499298021
-0.015418351038
0.004384437788
-0.073918162420
-0.034196330947
0.040737558272
0.083070439953
0.040595999404
0.060121276314
-0.060444477172
-0.001587929976
0.002354020212
0.200761759885
0.037925123970
-0.173244814223
-0.049606085668
-0.058170001919
-0.128252913983
0.005023805904
-0.013484725193
0.176673756461
-0.021780022733
0.068575011870
-0.030656466035
-0.029901434644
-0.096648283615
0.092073369902
0.055626637627
0.050806907111
-0.122394388487
-0.101414545742
-0.069104394205
-0.060331655884
0.033343069643
0.017258978706
-0.047197000727
-0.046140090198
0.130861057794
-0.031927593721
-0.105182868425
-0.047450107755
-0.004999415072
-0.023491379209
-0.015099145414
0.022516006977
-0.005399157634
-0.013188161347
-0.084645953505
-0.048911698651
-0.071388904619
0.067112551075
-0.019328386997
-0.139094180367
0.027232742849
-0.141994199605
0.132578501045
0.096168591818
0.000225473483
-0.157628623254
-0.100061385456
-0.146254360718
-0.023547797187
0.034497226344
0.049585273513
0.152867309354
0.028184089935
-0.032254905947
-0.069113123873
-0.061162371696
-0.056142168578
0.227246840520
0.021509417642
0.040723437644
-0.028688386599
-0.000326232331
0.107239786868
-0.016470084344
-0.065416884798
0.025424195683
-0.034504471855
0.062002123009
-0.050303122061
-0.148600527970
0.058040550597
0.202972367870
-0.122325059287
0.139903722591
-0.006266915744
0.035785897567
-0.060104554115
-0.018622787465
0.061411354616
0.004253548172
0.157254436146
-0.065495298733
-0.034562021942
-0.030134968937
0.095702037689
0.111983029966
0.110864753483
0.010838671440
0.130053521407
-0.006883979759
-0.032614970355
0.015477574738
0.039644085633
-0.071058906258
0.018800343116
-0.121215672252
-0.037461360278
0.053803627031
0.012229820128
-0.040995772489
-0.155938851881
0.116103141378
-0.038336739338
0.118864170193
-0.016234940131
0.054329072887
0.064589243647
0.141706094773
-0.073249027920
0.086583605547
-0.016397597471
0.122616731347
0.064789056508
0.035164401437
0.003162631693
-0.065757568484
-0.044498412377
-0.025532509805
-0.056907986398
0.063667096081
0.034074708570
0.024342052153
0.062827771074
-0.101992158269
-0.062374970425
0.157389901167
0.021035517332
-0.057600334489
-0.032221391861
0.025333881297
-0.033935950887
-0.144976566398
0.131482316972
0.010359617314
-0.014761971917
0.135405138675
-0.073685241900
-0.003538638288
-0.061215274666
-0.008884920005
-0.057634884961
0.019550888116
-0.182869724930
0.060659969092
0.165520351872
0.028621170217
-0.009410464276
-0.007193139711
0.013649188028
0.004842470602
-0.013265441953
0.039401758363
-0.003842222398
0.044625242368
0.033298132768
0.062476973345
-0.069745722004
-0.103101604462
-0.125100752264
0.020573738696
0.008773153978
-0.094926059199
-0.048262712951
0.079536601425
0.125327905835
0.138733780513
0.006924302414
-0.018446546731
0.130417749234
0.042205094664
-0.078906983972
0.070144846244
0.008381968055
-0.026394293973
-0.061332071784
0.026044488798
-0.027165746398
-0.024115043694
-0.059047428426
0.144911894437
-0.002602946301
0.028312613129
-0.118277710576
0.018889458413
0.028074608028
-0.066599673684
0.008981024382
-0.014397627152
0.060523348000
0.069512800378
0.084844329010
-0.042154034783
-0.031247946023
0.010345613164
-0.126796794556
0.060415813606
0.143234507183
-0.111668462067
0.034906478742
0.030100250047
-0.011809435262
-0.066196209405
0.063332245863
-0.025975520881
-0.048524488235
0.013398753834
-0.033831701726
0.045308094930
-0.056262435381
-0.002724115593
-0.012988418008
0.038028442078
-0.046797030072
-0.014966633928
0.091005577830
-0.050190563684
-0.020155833982
-0.005402323294
0.080568082237
-0.022513437537
0.127364588753
-0.095232671009
-0.061344497651
0.044639520263
0.031938334158
-0.031624058984
-0.043538802718
-0.038608096466
0.102457137357
0.077890963045
0.025464508408
0.071383314557
0.065423452442
0.000854625811
-0.086526839476
-0.047596890548
-0.181546096447
-0.074983462633
0.117505604125
-0.028406429199
-0.059057527876
0.030804296372
0.055440821404
-0.093663322523
-0.137859771210
-0.117534719177
0.054670180816
0.026203606334
-0.182051671846
-0.016993282607
0.096023391903
0.067852434900
-0.045193408488
-0.075232825517
0.086777966522
-0.001488525144
-0.016877219890
-0.159600404847
-0.032301846735
0.052638509386
-0.033662870759
-0.112501507087
-0.070971796122
-0.057695448636
-0.115514068957
-0.147125852996
0.029711660755
-0.044360356303
0.087461822871
0.036756032125
0.192733858680
-0.055454260162
-0.033351918666
-0.092149389924
0.059326619607
0.125563698626
0.139566168293
-0.112985543097
0.098257767075
-0.003246078757
0.002461167303
-0.000944895726
-0.011276401171
0.049841846619
-0.020794771484
0.031598286351
0.000187939401
0.005823474725
0.086900960332
0.028037679693
0.196427383788
-0.141660578758
-0.025480975182
-0.036718114811
0.030600748288
-0.021615264426
0.006246552590
-0.019489505881
0.006086130828
-0.018343913357
0.068655651455
-0.044143927978
-0.030707744465
-0.139048320793
-0.035857721186
0.118877402653
-0.090504627412
-0.051882614241
-0.111195884359
0.193132416630
0.004505819028
-0.046238994096
-0.134214035298
-0.048009469861
0.035519012680
0.140882746500
0.073256837670
0.008220419563
0.015924688094
0.019122921641
0.001641325813
-0.032110164405
-0.035159738764
0.003510033757
0.068944318960
0.110803315090
-0.082018984492
-0.014150496113
-0.047091437896
0.026059647611
-0.003081360484
0.005550237820
0.080647153329
-0.011885571660
0.058614440737
-0.083796844220
0.019390668871
-0.047394188462
0.029039281068
0.091031267639
0.017307426716
-0.112344228791
0.127698780759
0.053927859547
-0.014215789280
0.033746529475
-0.004371196062
-0.030827803929
0.015568705947
-0.074271329834
0.135901581479
0.068987653982
-0.069264821566
0.034076585483
0.010137808207
0.149005857635
-0.090668881413
-0.008186180179
-0.128232390282
0.032489925048
-0.052230427567
-0.009935249768
-0.103013246745
-0.023899817016
-0.105709289098
0.160099085937
0.023313476272
-0.080789653835
-0.018388355646
-0.000533491731
0.006301147583
0.022191409198
0.113058494856
0.097753471116
-0.011076267334
0.057513061750
0.095041879181
-0.129483791198
-0.000877045734
0.025743403380
0.006385321936
0.041969511141
0.006105310195
0.065395320405
-0.056916538964
0.055280812813
0.044199589882
0.030669160030
-0.012841423823
-0.005028304833
0.028719966722
-0.013196844629
-0.066773623504
0.000762323927
0.035757646554
0.064889384718
0.096288254014
-0.033362338093
-0.144608353210
-0.033227768382
0.091179327331
0.073789384962
0.066517745671
0.008724360450
-0.017619349462
-0.061478330282
0.048309279713
0.061865353345
0.020003468586
0.065000540307
0.116554048928
-0.037821592852
-0.054677045545
-0.024770196445
0.034123337553
-0.161294886202
0.033632935297
0.033809557561
-0.109306352216
0.021083428168
0.033468107709
0.119002803100
0.063303644530
0.091229953899
-0.048128032446
0.000722247764
-0.026885494285
0.104905770602
-0.056821379896
0.037032095833
0.100724466342
0.084466947397
-0.086473493123
-0.015159108864
0.008636885942
-0.072970606166
-0.036422882265
0.003764226682
0.016311831312
-0.017544448090
-0.003047093658
-0.033191530735
-0.054058789190
0.051351788061
-0.034372287228
0.030608178394
-0.071932119574
0.008971540302
0.028146685038
-0.112654638640
0.029126359175
0.128716945919
-0.008976587705
0.066799309802
0.041177574111
0.117121124695
0.034347765131
-0.010473426456
0.126233085039
0.087518692264
0.036661795893
-0.002417134179
0.048326396736
-0.071277612133
0.079593108515
-0.036570423261
0.099673356007
-0.017816709361
0.002266204077
0.190427612746
0.074168322658
0.084304185540
0.034741739807
-0.091383489406
0.012927359674
-0.023573498547
-0.106082164561
0.044464978118
-0.084212098460
0.032931022391
-0.066407485818
0.043783972124
0.007647117088
0.021426688601
0.060717477069
-0.004678694920
0.081389866801
-0.037394777049
0.048764756715
0.005204007945
-0.047933511293
0.019067924304
0.037652723796
-0.122465089288
-0.029926466675
0.116783619355
0.168802977366
-0.030204724555
0.032686548785
-0.107336580478
0.017130363008
0.113734652291
0.023913934587
0.070925790944
0.031231123219
-0.075197646233
-0.018622940015
-0.076172431276
0.078661692869
0.037528055536
0.019161307893
0.082842733465
0.011871935922
-0.074148609048
-0.068334514727
-0.012633151887
-0.022378102829
-0.094326034254
-0.014901670877
-0.111340152622
-0.025939116416
0.062322497927
-0.015862524014
-0.095246800039
0.096940172550
0.030243829346
0.101824261810
0.040211622561
-0.011743981473
0.049858739991
-0.000288250723
0.058253839747
0.002589562808
-0.029035252663
0.052664220082
-0.038306664371
-0.068068001128
0.065244831156
0.002926478691
-0.053100788333
-0.030472743930
-0.029831683008
0.055344169919
0.069412021337
0.009568201926
-0.007460043554
-0.039022052064
-0.020408013639
0.023382132084
0.080984722614
0.032750323286
-0.007849630686
-0.011422608410
-0.068348398107
0.083544810660
0.068477877070
0.003025064598
-0.043161266113
-0.019768024907
-0.073097800420
0.020258470615
0.034471971106
0.029315713450
0.056147281328
0.012140127878
-0.093304518063
-0.032297390284
0.003277291346
0.053154147588
0.020811562902
-0.038357314065
0.039625120418
-0.041412695300
-0.059588134675
-0.081377120805
-0.094157572666
-0.024508370064
-0.051358920238
0.042045108636
-0.017933782033
-0.004538251008
0.061145632568
0.004533468951
0.003551302156
-0.029544837308
0.023439074405
0.047366957563
-0.068353812191
0.018512429280
0.171501968857
0.024474452059
0.042394259776
-0.067086505166
0.063207917568
-0.191063491925
0.123334213251
-0.162918116571
-0.073649193041
-0.070471353673
0.100849745219
-0.055265702804
0.077157094368
-0.100837441583
0.037407616471
0.009558258494
-0.162075653583
0.086018603043
-0.103455376505
0.065538350438
-0.053644080223
-0.010002660778
-0.110640344782
-0.004573525386
0.123991506690
0.012036053287
0.007115158105
-0.025264832225
-0.019748454053
-0.116861836129
0.144219669231
-0.006246359120
-0.120353162046
0.004906674390
-0.004125279863
-0.034387231691
-0.058911191627
-0.070530678450
-0.023190816936
0.096593605162
-0.099215510560
-0.005316913208
-0.021534952481
0.110099687423
0.074239364450
0.028659411501
0.096960110135
-0.134999829441
0.037455231073
0.085935214336
0.056085743701
-0.009199905066
0.085605668611
-0.016547064482
0.029515595636
-0.051493057722
0.011719371782
-0.048040155082
0.079161454353
0.016705787248
0.053582885970
-0.032998407365
-0.003747610869
0.051930303348
-0.068141837540
-0.123900313273
0.066171364917
0.027716671083
0.137246922932
0.102494126799
-0.076113467576
0.031774607614
-0.030589327085
-0.016489873374
0.032805582407
-0.081011262022
0.032712367034
0.071419940948
-0.100616843987
0.037808488818
-0.108285783757
-0.099141119398
-0.157082184888
-0.029348972437
-0.038507500062
-0.120518189828
-0.049118124075
0.027303791092
0.037440350142
0.045504945602
-0.020971923889
0.036468173454
0.065783755002
0.081165455434
-0.006591962463
-0.036733573368
-0.035528222532
-0.046071984854
0.161950794807
0.017807943147
-0.016946845240
-0.017170184968
0.039721335555
0.081246015724
0.105712869539
0.037628793388
0.115852974936
-0.087619103785
-0.040016404000
0.063277968110
-0.083670991203
0.115249761931
0.021424005656
-0.030304878964
-0.041468312027
0.035298154103
0.086640386070
-0.028772907306
0.001586578695
-0.106757221447
-0.074801019581
-0.064899178928
0.055554164301
0.067623053207
-0.094708935648
0.006296338376
0.126002288203
-0.186820880055
-0.062032174809
-0.002732646389
0.003333759273
0.017229559195
-0.097222568412
-0.040756138081
-0.001201436490
-0.012057878017
-0.005231769805
0.032696192078
-0.038116373528
0.134230819071
-0.035691132068
-0.157384623103
0.029228864591
-0.079975416949
-0.030067679601
-0.060342763160
-0.023649909767
-0.065716021575
-0.036900173669
0.083571832555
0.016403570592
-0.166011211902
0.001477891246
0.179560763290
0.013698914827
0.011002872154
0.029440983145
0.052989908558
-0.069614576392
0.089006353890
0.071672016654
-0.137247079518
0.131414110922
-0.049784849115
-0.007599239881
-0.039294523093
0.111326662376
-0.018634877712
0.125052436064
0.013877004291
0.094578211691
-0.004320426667
-0.026452471238
0.036434325085
-0.010876217735
0.024913009957
-0.085092002476
0.019300750813
0.050314229413
0.142393137961
0.089736434610
0.106808863939
0.172928969111
-0.034817862203
-0.033821010940
-0.092880268325
-0.061126192728
-0.087340019865
-0.130353593868
0.049330853999
-0.093638870243
0.124621552600
-0.029181287446
-0.025518117625
0.007369201399
0.051378543863
0.036246471300
0.034334806035
0.148420746045
-0.025330703313
-0.003094861224
0.092375519179
-0.068951497624
-0.058589217289
0.014066815531
0.035449146035
0.088568270560
0.062105760574
0.011089074779
-0.105793032049
-0.072568079572
0.055695720866
-0.016921489238
-0.153906553323
-0.096144538852
-0.046153037294
-0.025121454613
-0.004332874728
0.067099882707
0.115999557459
-0.055946104715
0.057347055046
-0.038386971936
0.027031545290
-0.019219361227
-0.012741583470
0.010520211857
0.001861519456
0.009139599985
0.083764119291
-0.146473557365
-0.037685976680
0.075618137790
0.096204981890
-0.054219616431
-0.055601036428
0.071709371606
-0.033619843635
-0.118319881834
-0.020302793324
-0.009950485942
-0.045291757461
-0.044109353504
0.023374280449
-0.075302405460
0.099307720136
-0.103529174844
-0.031702137373
0.001903112811
-0.012979301180
-0.097430805000
-0.016189827444
0.051439625153
0.014430484446
0.038042399992
0.045101536387
-0.000429802871
-0.005238803706
0.017814035658
-0.049190859591
0.021515534835
0.153878553027
-0.059748270304
-0.004011452734
-0.002766760012
-0.128074217457
-0.071657682373
-0.092452400916
-0.057576757359
-0.017433984824
0.087273560578
-0.007414756113
-0.032340669429
-0.073920258752
-0.009110804366
-0.059393033376
-0.103493704869
-0.004504955405
0.005912766893
0.090933626784
0.040454804193
-0.046467652693
0.061232838880
0.023385794187
0.015832734037
-0.050839947810
0.068747224142
-0.072724465266
0.067454581012
-0.090199983394
-0.019266589938
-0.074599908141
-0.096218765088
-0.068249054111
-0.028683405588
-0.020319736851
-0.009879921969
0.051177554390
0.074283298614
0.118687509638
-0.008819655096
-0.095465957395
-0.014247760496
0.015777984487
0.053519864585
-0.042838091915
-0.056087286250
-0.041583478985
0.011303954464
0.157454985108
0.064102748946
0.061824035437
-0.094557565721
0.020589273631
0.083565702292
0.060871459162
-0.003686013354
-0.057919688352
-0.028854923535
-0.001778922625
0.016271483539
0.046340297625
-0.056748626420
0.025944407290
0.034500879397
-0.061950468794
0.037706825811
0.168004525797
-0.067859983278
-0.048055060983
0.024851314708
0.202005865251
-0.058170516230
-0.112818427139
-0.052585225852
0.112672254956
0.052776706505
0.000572890951
0.029605774330
-0.062139897838
-0.034333915728
0.046759747415
-0.026317860442
-0.000267752341
-0.031132538641
-0.189269418482
0.035353783922
-0.017104791981
-0.020231048508
-0.057103360461
-0.104608170864
-0.141021796396
-0.023684339709
0.027972407253
-0.113471683975
-0.041853376604
0.121395786935
-0.163966838468
0.019870272984
-0.138850991753
0.013675304280
0.047656004182
-0.065746778413
0.058648767476
-0.006744434880
0.064246547357
0.074944910371
-0.008401804430
-0.072045355234
-0.073896462669
-0.110021142961
-0.115483137785
0.046347738892
0.055899902976
0.021417170023
0.003909428314
0.030107036441
-0.024889142841
-0.052133256959
0.051904377697
-0.021847343654
0.070417103412
0.030175901843
-0.094205297553
0.063468783275
-0.056496157751
-0.058937291081
0.001611041778
-0.006688648800
0.006643185541
0.052691189805
-0.068856885078
-0.045143885273
-0.060673566515
0.054731079634
-0.113627555592
-0.080332634132
0.061324736368
-0.031198095367
0.018796880198
0.012726369570
0.052895862424
-0.067582017633
0.027734438365
-0.018681832966
0.003325550243
0.002489560879
0.017088293843
-0.060138615480
-0.033026047084
-0.060410084208
0.106666442610
0.061033801565
-0.031243234716
0.090243589067
0.081943360377
0.059897141679
0.008438940077
-0.111662497336
0.037666994207
-0.043071469898
0.010689098027
-0.075261290058
-0.025421997957
0.072370200316
0.089318813768
-0.022452203830
0.011724819154
-0.093787419372
0.027055447422
0.007030415963
0.021000570249
-0.047964507137
-0.006668196442
0.005319458770
0.007185624457
-0.065500213198
0.052749779581
-0.007605496094
-0.010344572236
0.062044647885
0.029793459797
-0.078896682931
0.016898198582
-0.104746421289
0.034365346417
-0.022229020472
0.151716066445
-0.041099754872
0.040387339461
-0.176449586375
-0.008331652904
0.037845746737
0.001848672976
-0.036125243464
-0.003954347810
0.000175285071
0.023424935982
-0.074545819418
0.031170343211
-0.041621859212
0.060270378896
0.097633120400
-0.020944367406
-0.076366035311
-0.145502389147
0.046047327563
0.015372946224
-0.072395740897
-0.020748091722
-0.019470635504
0.014458212228
-0.074732114614
-0.045007244866
0.002577163468
-0.032118703628
-0.026038878519
-0.007128395868
0.103760480416
-0.061990134352
0.105141644270
0.046790870942
-0.002185365940
-0.015283500149
0.022764988617
0.008012884799
0.099096482209
0.016209865084
-0.110805186213
-0.079276168097
0.000319107688
0.146548916481
-0.049709033600
0.016561860395
0.072151189316
-0.042588021797
0.026063081869
0.019774372001
-0.040930710324
0.072248440772
-0.004575271754
-0.020783220926
0.000632771187
0.066765737748
0.000331446756
-0.087963778768
-0.058413092720
-0.176749558630
-0.027357501040
-0.056188110802
0.043559069438
-0.033306713209
-0.002650854190
-0.018437928196
-0.027799910646
-0.027475064799
-0.031980637514
-0.046219059393
0.070587940481
-0.014363515869
0.038154869884
-0.064040374546
-0.022515889771
0.051389305644
0.032889292936
0.066219979268
-0.110911055112
-0.112401050901
-0.016161037654
-0.043758569247
-0.022859801458
-0.078219713258
-0.016318637776
0.055419355164
0.079121098647
0.064526859847
-0.133116378179
0.129386616350
0.000432264375
0.032537183379
0.064612656889
-0.048125344629
-0.041093071436
0.131990289556
-0.062352899284
0.040765072244
-0.036446244082
0.009742839164
0.016844765419
-0.211075584372
0.062858196318
-0.026837780103
0.023918812719
0.072523561813
-0.027515008055
0.000743526227
-0.048281945530
0.024378142376
0.015330923527
-0.034418910707
0.136873689343
-0.025742917562
-0.045236368497
0.094541297659
0.043888168399
-0.165315005963
-0.052899040948
-0.011034577050
0.142429066347
-0.038751254688
-0.054653610378
0.133692219866
-0.023894756271
0.048762009562
-0.077912911045
0.024328830056
0.217534417031
0.046913632189
-0.006036583084
0.101674912785
-0.173627771182
0.089717521806
0.073643296736
0.008253837657
0.064827692637
0.023679724586
0.090099360481
-0.075497569278
0.102259278085
0.150026919829
0.033798551732
-0.021991955508
0.137766017384
0.011829977435
0.032598095419
0.065255436363
-0.033094650997
-0.014514360312
0.062832933416
0.102036179013
0.004290004629
-0.015374643903
-0.123664113677
0.042807956581
-0.003232951805
0.052773594613
0.042613933702
0.079488490541
-0.142529908248
-0.046817757119
0.006951337205
0.024929077138
-0.139561748774
-0.027955478891
0.050831515488
-0.185236710911
0.068118843276
-0.036686661859
-0.006808367534
0.068619999496
0.151069019728
-0.100364311771
-0.039557393725
0.035022969070
-0.017104620222
0.034597482401
0.005730307723
-0.058905227011
0.132391518481
0.007602114862
-0.028070809546
0.036349658238
0.046302153801
-0.074099896103
0.119496256139
0.009021468128
0.144765831067
0.035543444562
0.105057499828
-0.091633895873
0.004214700462
0.015307914231
0.008602712932
0.029662540136
-0.050208625298
0.025514319277
0.071381066068
0.071215451895
-0.018933416799
0.048824402449
0.182392978005
0.038411185189
0.018924061422
-0.035889278010
-0.020174938689
-0.049984182429
0.057961216827
-0.062798604128
-0.002708096445
0.014890583125
0.149343289508
0.077534294792
-0.013578983281
0.076202838292
-0.001784042955
-0.014856341715
-0.028027154633
0.003673685662
0.081221315692
0.027133409219
0.038577264330
-0.006526457537
0.091256735515
-0.042972147062
0.047928045095
-0.062401807261
0.080564653810
-0.015029513545
-0.097414314306
-0.013243469488
0.070980650333
0.037146796534
-0.114803693158
-0.125059332494
0.028128042904
0.057886670393
0.046242832613
0.115514899371
-0.044920544743
0.027338362772
0.118866062927
-0.078578083092
-0.128706723918
0.144143434492
-0.020335270778
-0.190267348676
0.021604798024
0.085415379643
0.013084946608
0.010048055490
-0.133177513545
-0.059553510207
-0.008267253965
0.062291360514
0.066101331137
-0.076006175156
0.001604574458
-0.037282327501
-0.038787920242
-0.013648136504
-0.016729269605
-0.016508483049
0.005021738645
-0.030139529020
-0.030048263739
0.012253083923
-0.000687676787
0.010246259689
-0.084068828154
0.066334725510
-0.060946715350
0.027160899774
-0.058768958547
0.042902764213
0.021480406756
0.012824358568
-0.048521353147
0.094341124649
0.065425686855
-0.000976288538
0.012574622853
0.057244910335
0.045809464893
-0.066803307619
0.176787810411
-0.065849303283
-0.013916947174
0.057485568201
-0.036526517549
-0.069215414165
-0.008722220749
-0.026591515658
0.076423499287
0.082358172699
-0.038281704488
0.000555709022
0.064978911259
-0.040629651322
-0.140617676205
0.031193606105
-0.062433058362
-0.074563664946
-0.024001007030
0.004942492983
0.046948939266
0.030769634508
-0.015306299139
-0.035362808047
0.126269589119
0.152136120436
-0.036894794038
0.025988701823
-0.030575297768
-0.070093538219
-0.002257001144
-0.002006687879
-0.094370193333
-0.030947051682
-0.133009398925
0.042181848083
0.082521438636
-0.008592985898
0.022790835795
-0.030431861911
-0.081014310013
0.092991664352
-0.023787495852
-0.011831418865
-0.017809595852
0.017019538121
0.105104693451
-0.053739588647
-0.059111161522
0.005990244375
-0.014335731530
0.006780488181
0.040419384329
-0.159822706597
-0.062811778167
-0.110328291569
-0.018420792484
0.017199044907
0.050147388180
0.054127079032
-0.064484327177
-0.081184024354
0.043576005063
0.006592769193
0.057657574437
0.083100695379
-0.021735885316
0.017170129652
0.030464021986
-0.046932836513
0.015522800192
0.078515405122
0.074935882903
-0.052750992940
0.065008130127
-0.042296949226
-0.015121347030
0.024430967144
0.087868577200
-0.000082697064
-0.091156115777
-0.059195906915
-0.005380228323
-0.072858791133
0.016454464307
0.169054742868
-0.023200149242
-0.086456052021
0.167509355846
-0.062276860091
0.058743122385
-0.032964262924
-0.016828831022
0.011399470919
0.072603078487
0.066616533022
-0.137267428331
-0.097033070412
-0.093288623001
0.032237882542
-0.063827185017
0.016065301231
0.077529918021
-0.081135798618
-0.097107330494
0.012675284609
-0.094359246000
0.111723046876
0.033318651062
-0.040670460400
0.016662915354
0.128791993187
-0.054681171811
-0.054716531159
-0.171826569401
0.064276804620
-0.066118005773
-0.022760660406
-0.028393072712
0.021155644046
0.079111460344
0.036666242555
-0.003558018507
-0.054101743980
-0.062527151338
0.020629305462
-0.057992632381
0.076035713829
0.154451135060
-0.096351864491
0.056601810496
-0.030636700726
-0.098666122802
0.012276881611
-0.012781106954
0.030226649370
0.044505683288
-0.028919963246
0.115641432307
0.013198244650
-0.077300900866
0.102192629963
0.096669807657
0.026023962323
0.114894590530
-0.001608865576
0.054107519608
0.007754313343
-0.001636007967
0.010422379658
0.088185098529
-0.029354368040
0.025098162872
-0.050046895478
-0.025436086490
-0.126050694396
0.033422762077
0.029418993367
-0.060523151273
-0.017847475334
0.100133492288
-0.074749576350
-0.064718319933
0.025082582773
0.049138428670
-0.082704363602
-0.126583969979
-0.108478800222
0.014715997233
0.073750151502
-0.098625460679
0.006592964441
-0.008259881920
-0.023340768041
-0.039949751184
-0.024007027515
0.033908930658
-0.079138001860
0.012778800662
-0.032089275207
0.054035432530
0.071268544050
0.155364948526
-0.065931507317
0.106605496309
0.069667738345
0.018637850811
0.033251309219
-0.118197697838
-0.102869461098
-0.188982386359
0.106305815651
0.021655124580
0.161079959686
0.002023055333
0.092471789239
-0.030991619165
0.027656393510
0.050819270210
0.036798948353
0.020529593622
0.088348607043
-0.152805211584
-0.003470307232
0.121176006879
0.093139300646
0.068010896759
0.001316772850
0.063568950221
0.030525372656
0.067968977302
-0.084154988228
0.003464773934
0.002430372875
0.014522832908
0.069869138655
-0.020675906742
0.025068018350
0.074264289323
0.144770594414
0.000413601998
0.043670732333
-0.051781508260
0.043208869476
0.030223773399
-0.035326117385
-0.012543889383
0.043282779531
-0.111539213960
0.045568096402
-0.023566634028
-0.010189228701
-0.045385423764
0.068880361863
0.040534791218
-0.112139480777
-0.018410662847
0.074724437700
-0.035968791467
-0.131055975374
-0.110565362690
0.024159564066
-0.114636478887
0.001428491928
0.101034234277
-0.061238294025
0.041898437481
0.093914045948
0.014405945429
0.037385872322
0.039482805664
0.003492781382
0.006702563464
-0.121994222230
-0.160604103230
0.006057893982
-0.098354334264
-0.003424717020
-0.002043805065
-0.032706361035
-0.012273512375
-0.131978077282
0.059163345465
-0.057129980462
0.032945425998
-0.117683827626
-0.094940968787
0.037868990479
-0.003631041325
0.021588280451
0.067808629009
0.055909476686
-0.028258850891
0.008470551587
0.081032015177
-0.018795502482
-0.035466791620
0.017124103693
-0.056774070898
0.055651200332
-0.074611198496
-0.026392096176
-0.055778061882
0.091789111444
-0.062822711242
-0.074894063527
0.011115033352
-0.008551438703
0.047431580883
-0.038411107521
0.035527425185
-0.027296257376
0.061596537901
0.027295572123
-0.067560713640
0.058251091490
-0.052111102358
-0.045290693054
0.006217308528
0.140617145404
0.104002520672
0.190737654012
0.070315157489
-0.106501307062
-0.045478464994
-0.033247908190
-0.020799417966
0.036249891920
-0.068039794159
-0.102439923648
-0.051244998913
0.046808872592
0.007634300080
0.121364770344
0.035832571588
0.032872845152
0.012517942556
-0.063023421092
-0.130002581115
0.024050451127
-0.066312641092
0.002968751310
0.118814625467
0.002901604487
-0.003796199401
0.062471667560
-0.090511886728
-0.123002321886
-0.027875153280
0.034755878261
0.129991481961
0.004390324704
0.060114468790
0.101343797990
-0.019151341697
0.050669342580
-0.017490679658
-0.029050873182
0.047217752724
0.001232061408
-0.045675595555
0.083494127392
-0.025515400089
-0.023301347621
0.029575734042
0.060668451258
0.111314995383
-0.018167398324
0.026598613774
0.006580906649
-0.155942670231
0.073931970203
-0.015233397439
-0.019355867848
0.135863511626
-0.065892580797
-0.118297979358
-0.129563611477
-0.024526997590
-0.038493211712
0.107291845892
-0.021190630828
-0.083614930402
0.143368622230
0.046029498951
0.012807108677
0.058785309573
-0.061879459840
0.074217662288
-0.200356712558
0.043019293313
0.039845727872
-0.019809185647
0.104168471886
-0.070483424037
0.062846342678
-0.005899963082
-0.009623564994
0.057636640396
0.011274742959
0.011517892925
-0.013387609948
0.000461493898
-0.106452439259
-0.000315031026
0.008235160209
-0.074997807233
0.059961759908
0.009606993407
0.120821179206
0.083434587659
0.043375448023
0.085728345512
-0.112205241391
-0.034529603793
0.061029218893
-0.058093545623
0.048879412451
0.096383136032
-0.077761721681
-0.010267953247
-0.029613483844
-0.012943899799
-0.045004909443
-0.049444597977
0.064985821767
0.056662554812
0.092317159569
0.033567177389
-0.017758333577
0.049656110138
0.000767010799
-0.157043741601
0.049761980437
-0.043044673929
-0.128546074814
0.106065061234
0.054339600514
-0.073090183545
0.004913321402
0.024951203967
-0.091021476139
0.044872001254
0.122810417212
0.023802874769
0.155223929216
0.102722437481
0.059132135134
0.006472969331
-0.072629980584
-0.076189736014
0.050300357971
-0.004554718329
-0.069348820846
-0.075448807512
0.013951503300
0.078005560980
-0.011733231447
-0.063566631717
-0.031830626560
0.040211326430
0.024788846865
-0.029996587661
-0.084280661848
0.149850622697
0.042066473636
0.075904432483
0.039950284064
0.022571925226
-0.112179541729
0.097060701627
-0.129122811859
0.067204553383
0.004622578095
0.129143918268
-0.011284286042
-0.024393806895
0.041078641345
-0.019573053296
-0.039461330861
0.030430116664
0.052897765040
-0.105234339479
-0.105641497843
0.037872955811
-0.097237454511
-0.022131693788
-0.005518026226
0.106375877108
0.062582570391
-0.002851924527
-0.005636542775
0.038216651938
0.005270246779
0.035206969568
-0.049579093557
-0.101717362071
-0.039791451101
0.033419448457
-0.021785234780
-0.095238612917
-0.056813767553
0.107547659340
0.116367994996
-0.052307611866
0.001356308328
0.121929648094
-0.047946290615
0.025544103135
-0.007317843017
-0.073930806060
0.015226502008
0.026750868107
-0.035752166616
0.107102127533
-0.062886839237
0.005360838507
-0.118034985151
0.077738101473
0.012602530119
0.023984071735
0.019095238832
0.063799725490
0.027754718480
0.023225312576
-0.040069128640
0.010091484305
-0.026689918323
-0.067848545787
0.037253594517
-0.215801426304
-0.068534529248
-0.175420782604
0.032228752317
-0.042529719039
-0.011358648927
-0.051495361533
-0.019462412846
0.180517845074
0.003356086701
0.172497276943
0.044083420497
-0.038343044151
0.137445212476
0.088091580484
0.103063249087
-0.122325537460
0.014655096632
-0.036378247624
0.136531082320
-0.031069541601
-0.130515324599
-0.007520791992
0.094073830294
-0.007974697448
0.060215842066
0.068126522121
-0.072757571469
-0.095301650411
0.024820322759
0.163154603119
-0.013387444835
0.065866980774
0.034358721486
-0.110511988288
-0.044928491314
-0.038118503238
-0.110532252517
0.081330026311
-0.016283105869
0.125659827718
0.068251562284
0.061503746755
0.018632112333
0.076851923440
0.049992617559
-0.076023082423
0.034748342079
0.052643690837
0.034393881418
-0.008689273393
-0.098424829298
0.017636222520
0.097891418808
-0.047811889289
0.022068275972
0.072775228948
0.090619956821
0.015763278635
-0.030652601942
0.010232908560
-0.099227305836
0.060058393539
-0.006728648176
-0.176773443357
-0.028294918620
-0.094768923124
-0.050497283896
-0.061270558157
0.072960668873
0.105343414804
0.150418438741
-0.065211996995
0.042107556496
0.077330108390
0.061213711212
0.113332549336
0.045171605544
0.007200538821
0.022481827610
0.038584179930
0.071490706286
0.067350380273
-0.038686521349
0.023269944698
-0.016646682804
-0.059963083819
-0.152090740288
-0.018150416875
0.032538612126
-0.081198742940
-0.048247058673
0.119527753809
-0.046251785334
-0.043768203640
0.038528350861
0.031199877531
0.000370083424
0.048379620689
-0.071654488747
-0.039399145606
-0.013724558751
0.042546034758
-0.071969109587
0.004275854752
-0.023627052947
0.017056783243
-0.054475722377
0.083280201103
-0.078974796819
0.042156259487
0.021335227412
-0.061251736600
-0.081917021910
0.074173959333
0.050023433357
-0.106504705457
0.041019068953
-0.077535931419
-0.126000258604
0.066299957229
-0.084264876309
-0.017416707362
-0.152347171199
0.160925925192
-0.026595869990
-0.049622391455
-0.000245864109
-0.061165926662
-0.095901329602
-0.058654952989
0.080130287132
-0.044053063559
0.040568858820
-0.030016878398
-0.011797113148
0.037257732024
-0.131658932303
-0.004173180685
0.013625190948
-0.069190186748
-0.048583191512
0.024805495063
-0.041545966611
0.064520773244
-0.026110486467
0.049656700283
-0.064067538607
0.018028144925
0.035686255521
0.073916860982
0.033232183379
-0.141787128763
-0.012462706705
-0.041972986713
0.075627245587
0.073101019463
-0.024408174698
-0.004854361576
0.024232556259
0.110251037052
-0.040259827968
-0.022597145472
0.032171565894
0.034555637335
0.099463966627
-0.124518466462
0.024890881711
-0.089941105703
0.053617328831
-0.048066242212
0.090535464170
-0.018027048027
0.008853873119
0.106032782181
-0.042324045837
-0.045630562942
0.162428459892
-0.093732833451
0.027762200388
0.025771789670
0.046014172990
-0.003562827551
0.075675685155
-0.065787084620
0.005759452483
-0.073721532965
-0.036950060069
-0.054244335206
-0.057738579296
-0.006835761889
-0.152593435841
-0.072162428257
0.025753210750
-0.024007100589
0.012128252749
-0.014135788525
-0.071019153387
-0.039883182697
-0.101599739903
0.015833855379
0.034376775422
0.003869751239
0.099227594491
-0.067043925875
0.076813606350
-0.028903047053
0.085987306689
-0.009694154101
-0.031997572871
-0.063798239219
0.071133464032
-0.025180796180
0.108456579435
-0.044029915084
0.033222542695
-0.060197931062
0.025265522872
-0.183055928861
-0.104105219463
-0.081494235346
0.056373639154
-0.053494726047
0.104182265703
-0.012701380917
0.055606541445
0.142630147525
0.099553196014
0.033898595558
-0.056364720614
0.071808678487
-0.057737082561
0.090289600586
0.088473747224
0.074101343907
0.073238376798
-0.147290555008
-0.015175197772
0.023997471323
0.075909153347
0.079082067515
-0.156453679629
0.181702791518
-0.038861005482
0.016770427262
0.011114353817
-0.158836869407
0.000973683067
0.118314200424
0.011001651066
-0.034434793527
0.022594917795
-0.033733191867
-0.041617208423
0.025043240741
0.058445065616
0.016768113585
-0.006378054191
0.066566175105
0.105758805414
-0.058921790344
0.039614565780
-0.005975251326
0.012432125170
0.004270071905
0.053065820917
0.032755039888
-0.023105766413
0.033840721235
0.067730292939
-0.083906905467
0.117339660101
0.041652617454
-0.060971089954
-0.018021350664
0.052657482056
0.000994397342
0.040297870311
-0.082392833932
0.020433926204
0.093883448293
-0.052012481388
-0.051042553717
-0.221433020862
0.053323399533
-0.129065374557
0.066841241948
0.123852389378
-0.059295940838
-0.131828290746
0.005935568029
-0.186949018696
0.023571030778
0.099254908590
-0.052293537001
-0.040296214387
-0.024973926737
0.034537932717
-0.085528254373
0.006014772182
-0.070599013456
0.004597534821
-0.010970401123
0.059105789949
0.005117767761
-0.083979579362
-0.006341518426
0.052637765045
-0.016902553986
0.049317602941
0.073590070171
0.093794353278
-0.062260541588
-0.082269309328
0.027476029616
0.120278834500
-0.031736299808
0.019784168797
-0.026612588823
0.030903266888
0.041767209596
-0.032987185468
-0.048534090137
0.007133012499
-0.019756318844
0.015948683846
0.137421388037
-0.051797166224
-0.073794154445
0.068833859727
0.106276140184
-0.022978435022
-0.003472216227
-0.125410748120
0.068653284207
-0.052627523474
0.096137707371
0.104061298742
0.100928094953
0.127008175806
0.054913021704
-0.118319262941
-0.004861122748
-0.027329579378
0.045474934661
0.002106104811
-0.002689027784
-0.078139265729
-0.026928189445
-0.028959017731
0.056878835053
-0.092595062971
-0.067920728721
0.063947053709
-0.012678922247
-0.064387058866
0.004950264342
0.086239438966
0.048179668833
-0.020253377439
-0.110027827047
-0.126666582613
-0.003820359284
0.033538799459
-0.008965798403
0.044108998904
0.027137279494
0.001532645308
-0.014303884078
-0.061143546584
0.024566352363
0.146758800877
0.007144617769
-0.042564111134
0.069558425871
-0.006799628850
-0.006855250090
-0.009691303372
0.019455792796
-0.006063959584
-0.006081982008
0.058646095990
0.016110357214
-0.091030373184
0.123808901735
-0.023388843207
0.067996069279
-0.024043805608
0.076462779574
0.010132715333
0.052894255510
0.093764740639
0.082775475512
-0.034175473789
-0.120445021333
-0.002389580307
0.124948457718
0.018956354142
0.093571990219
0.009967888697
-0.044565044404
-0.086137434736
-0.026013888002
-0.139051830999
0.108285536837
-0.033357931542
-0.121657807223
-0.080544222295
-0.028769774444
0.070553670295
0.081740974714
0.032245641958
-0.028902062833
0.000028997603
0.004503690593
0.100056737147
-0.118481589139
0.010137793807
0.178288402838
0.062078972074
0.016509328289
0.083925823089
0.020809223973
0.047446467630
-0.123824294433
-0.032776658342
-0.081475859136
0.139701999671
-0.020674431782
-0.060584142717
0.039902448553
-0.029469414737
0.023452839185
-0.020873178314
0.086700556820
-0.013874975801
0.077746125401
0.008265092118
-0.014877326433
-0.003084423715
0.071495672599
0.000551728531
-0.039165047154
0.018306736943
-0.020418706749
0.111343086740
0.033586744086
0.008296044388
-0.083850980988
-0.025519731006
0.007349952367
0.092112720609
-0.001652982026
0.118454847560
-0.037836180684
-0.085823336661
0.081770431798
-0.012029708001
0.034977244981
0.090500230064
0.060813237945
-0.018165458756
0.029115502595
-0.033624807642
-0.027403697822
-0.008052255252
-0.143938246079
-0.004852888618
-0.015739678057
0.016615378381
0.088752817141
0.023795584453
-0.114996977244
0.020633632477
-0.059716572680
0.036428258815
0.001859159303
-0.059411195454
-0.035988223916
-0.070274742387
0.167309760479
0.095586916376
0.148808564075
-0.014721988788
-0.020067853534
0.084437882401
-0.121820591983
0.020741918508
-0.013332623875
0.031321660605
-0.131819200495
0.051191295501
0.060709558726
0.041167962812
-0.008509354637
0.046390800744
0.042489835779
-0.068425073578
0.002102900629
0.067402228119
0.015906806728
-0.037486066157
0.054085407169
-0.112730256465
0.022822914705
0.085781238799
0.037494277931
-0.071881320201
-0.057624989925
0.040358723935
-0.010598816429
0.058219538097
0.024029060306
-0.036997123661
-0.184368204324
0.013520213381
0.073018480555
-0.010647636921
-0.002114894470
-0.041927927765
0.084672268635
0.004334983366
-0.064784363914
-0.099866444704
-0.084063420690
-0.019608908895
0.051642494884
-0.002441552495
0.012760251724
-0.064389214301
0.010656114616
0.083711918300
-0.007653520539
-0.021241267722
-0.037338684131
0.061360230240
-0.111104852370
-0.128369312226
0.004732642930
0.070799985521
0.049299472665
-0.116777835968
-0.113875501631
0.041761824666
-0.063194450542
-0.054590980766
0.034584684717
0.061656580704
0.001110485634
0.004119764903
0.008177216750
0.004075061756
0.037401648178
-0.024274286022
-0.051953145257
0.107419917991
0.104592202388
0.025199134547
-0.083477174226
0.124593677310
-0.007270695481
0.040078047099
0.042905022419
0.018636842254
0.000828473955
0.096394179234
0.053240332612
-0.088758031393
-0.040466957974
-0.021538214306
-0.114680618796
0.030159646072
-0.026094987489
-0.111019226676
-0.020567379801
0.007140993413
0.047794983489
0.039881742266
0.025403411090
-0.093716080815
0.006067571757
-0.007824263983
-0.031537382300
0.045215744530
-0.013049320621
-0.025052564806
-0.071878297080
0.088256310810
-0.155623900976
0.005450813270
-0.131975193599
-0.029859236423
0.078024872510
-0.063786118898
0.039241978869
0.041487840269
-0.107151978918
0.027942085033
0.051840919584
-0.057486554381
-0.073902083210
-0.091603895829
0.041465163757
-0.058270801415
0.015554657413
-0.110158048593
0.215503397841
-0.048042654339
-0.014814924549
0.074052605187
0.071271800932
-0.024571910324
0.197875367886
-0.005030404085
0.033314373315
0.045934595566
0.076010295726
0.038549609229
0.003400700253
0.050314801052
0.068272384616
-0.006155300194
-0.076494878852
0.021060670275
0.069511483668
0.126030830769
-0.036713546614
-0.062274427863
-0.034378233609
-0.018860847650
-0.001770990828
0.084988778374
-0.049713730162
-0.151655230695
-0.055659193039
0.057989706681
-0.037744525276
-0.019747315741
0.047302444811
0.053134992614
0.070953461512
0.084565852699
-0.091575334427
0.098385355829
-0.115796316191
-0.176501436432
-0.028693424502
-0.000547787978
0.062601615903
-0.089115508193
-0.062911961236
-0.105576991743
0.000275834106
-0.017284383675
0.060620882901
-0.066999559290
0.010538194597
0.133545744469
0.034496027578
0.093531769754
0.057705603004
-0.003186054973
0.015769243718
0.072691843123
0.033662426996
0.058919576154
0.045903380775
0.052706279565
-0.005212955994
-0.113122050235
-0.090056503155
-0.045814415933
-0.082684667529
0.056652108832
0.050342384678
0.003608569340
-0.069377988985
0.017406253067
-0.067611246678
0.056169410763
-0.053277489081
-0.013763588030
0.053706602687
-0.003720801942
-0.055398192682
0.113810823543
-0.059076921885
0.092910610754
-0.009681420596
0.039662331307
0.027382812682
0.048795501326
-0.050075101022
0.039106472786
-0.059069425500
0.165273616673
-0.090113934000
-0.002116366900
0.013489062338
0.071876416510
0.027222716514
-0.015328051364
-0.052447642088
0.128221754554
0.020856539183
-0.073044843575
0.087615958918
-0.005215603959
-0.054980384164
-0.040421095066
-0.086198168721
-0.010147048351
0.015043596312
-0.009499861842
0.083956370601
0.010564294839
-0.040413884451
-0.013331137706
0.041508166152
-0.018358042098
-0.010881509354
-0.072063654457
0.094734264170
-0.053562042180
0.035058395046
-0.006330734485
0.106242876829
-0.065661545481
0.120853881419
0.090128678950
-0.088806914397
0.080061515154
0.073781955132
-0.010401861504
0.062725092418
-0.047980675668
0.015453311865
0.001656492450
0.001162356501
-0.014233800665
0.083980380498
0.037037078088
-0.070107161959
0.008767543464
-0.051648366592
-0.046340838259
-0.053939283871
-0.105671044833
-0.041675699372
0.058206248725
-0.037654181630
-0.092505107202
-0.002090618852
0.127019986056
-0.076026557353
0.156374467147
0.010339372492
-0.018593985945
-0.049779828087
-0.018876587770
-0.021896119278
0.218080375365
-0.012866671128
-0.002402708200
-0.005831339840
-0.008614121469
0.024400706077
0.041781791594
-0.080459253881
-0.102069097673
0.006203740148
-0.027685340009
0.019440062348
-0.071820752346
0.111944164540
-0.044546626010
-0.015538733535
0.109670579297
-0.023012233545
-0.049812953507
-0.052248676541
0.067955354191
-0.016375551358
0.036738313770
-0.103432895324
0.219725241312
0.020182461891
-0.181513904370
0.051157100300
-0.131697508567
-0.024751796050
-0.019430041994
-0.061459578683
-0.004924460711
-0.021010413695
0.028480830131
0.058304143653
0.093741780124
-0.075998423185
0.075599700261
0.018357902067
-0.046911724305
0.043642209360
-0.039182756292
-0.011360805269
0.028272162564
0.026649674338
-0.029597720139
0.016387798749
-0.041543618256
-0.010695611013
0.009504203462
-0.060757389447
0.051376284289
0.039987979011
0.005323921302
-0.024294429474
0.013882832902
0.016007701545
-0.076674830914
0.022296370055
0.072216856956
-0.113961682124
0.070964199433
0.034323005326
0.093831709659
0.018281765032
-0.090781863059
-0.021105608748
0.014095814712
-0.151015381748
-0.082334707831
-0.044963109441
0.104153871682
-0.038979495647
-0.100099223135
0.077685111507
-0.213111983381
0.138755573640
-0.039773185305
-0.059946694147
0.034684847828
-0.119330005883
0.082123932832
-0.065242859856
-0.081983595284
0.118134649053
0.031059653129
-0.136352816224
0.062774158245
0.087736637334
0.014390373648
-0.132211705383
0.057482905569
-0.192272848416
-0.058857034634
0.092050957498
-0.013822444760
0.000937686199
-0.016302983396
-0.085414864890
0.015324315697
-0.063095215179
0.097759022234
-0.109290028366
0.086953450710
0.034092498221
-0.007034580605
-0.021505671909
-0.000401196738
0.057478668714
0.071404626737
0.058708395409
0.003197154827
-0.034444464949
0.102801487530
-0.042856226770
0.014730886861
0.035304647097
0.039527185742
-0.037064213957
-0.037989057815
-0.029908485473
-0.164114050569
0.010733927399
0.050836250274
0.040438555423
-0.171544106768
-0.004167898547
-0.070023406125
-0.126089815566
-0.023340012335
0.042822133282
0.020332023199
0.117395720936
-0.050837750952
0.044428730435
-0.094774188108
-0.039975197406
0.016828574591
-0.029058528004
-0.045948738278
-0.016105495852
-0.072138869559
0.032812586135
-0.060457192460
-0.144239232295
0.011362091200
-0.060397145194
0.056509837785
-0.048342143976
0.028721755948
-0.050642356592
0.067459347067
-0.082997353964
-0.002339554828
0.027383587805
0.044547671733
0.034154432632
-0.012696350495
0.022899691455
0.098690180746
0.073032494066
0.126234074273
-0.091543458762
-0.106270266367
0.053113323336
0.054949526221
-0.153042944090
0.165530713574
0.030930694832
0.082804220375
0.027027413330
0.066747902513
-0.022374652286
-0.125829303069
-0.121929009324
0.058907827851
-0.117231525116
0.088096787965
-0.027825431090
0.049826938336
-0.062988575583
-0.080729960587
0.007540228658
0.043017086292
0.110397044257
-0.078288935991
0.081511295548
-0.022193471833
-0.010169094608
-0.042296749547
-0.026289120852
0.042705460176
0.032914990600
-0.020667271389
0.026835654512
-0.036520612594
0.065858365657
-0.011491814286
0.085951595390
-0.016633300097
0.012503205708
0.090520134746
0.020421830932
0.014621131639
0.046521129614
0.020318308958
-0.072976090316
-0.009886199627
0.075209075086
-0.116821659599
-0.018857714801
-0.151913108058
0.015458307645
0.074025621394
-0.002347711058
-0.051346490538
-0.038908512719
-0.110128540743
-0.022528695720
0.154621889253
-0.033088556467
0.011029727861
0.006520699506
-0.018196786970
0.046793537776
0.022001163712
-0.048631657323
-0.029730521147
0.046970803475
-0.008520953214
0.048759815406
0.083618638725
0.008273357745
0.005286148450
0.069262818328
0.071838641216
-0.102888578694
0.111062673944
-0.058940319808
0.006617325655
0.087411724066
0.015179987228
0.013120833202
-0.150105641660
0.035211144266
0.008671407972
0.005188585210
0.126028517135
-0.033015196223
-0.014285840336
-0.060796021519
-0.059829670773
-0.028776755764
0.001477425140
-0.100272261525
0.033069886768
0.023566798813
-0.020135168550
0.034040421117
-0.092004088556
0.028094447266
0.068313171155
-0.122091618927
-0.001640909702
-0.029825966488
0.178879536068
-0.003041246776
-0.107890089530
-0.061029477171
-0.103359874122
-0.027893685698
-0.023525472952
0.001901478406
-0.136983248854
-0.086686872959
0.085956772366
-0.103779514558
-0.128353948562
0.154077741776
0.009530206975
0.033868097463
0.091701325898
0.105813245549
-0.021527806970
-0.005694663369
0.019455172347
0.048115547670
0.033913317090
0.005474726913
-0.044589039139
0.011766126560
-0.025368274087
0.060485740750
0.075362508153
-0.065587034814
0.107459749216
0.051148292663
0.066361286495
-0.041911502666
-0.165030971826
-0.113462407549
-0.145333599517
-0.067662321850
0.044444149884
-0.041051352535
-0.020170627129
-0.077421137535
-0.121435868480
-0.117884689522
-0.042575283180
-0.043408036032
0.067770833926
-0.058945461586
-0.031641429376
0.057193778325
0.104452434187
0.129729286015
-0.052786655005
0.034369400755
-0.048941896616
-0.102849994019
-0.023284417058
-0.117802680234
0.052991918253
0.003706146292
-0.040123576409
0.034529826608
0.148093847594
-0.015399933871
-0.102087809350
-0.070738676763
-0.000424514910
-0.016525137631
-0.046967341048
0.013679189954
0.167432262720
-0.077315510255
-0.061274720130
0.042734482486
-0.120269818151
0.054153389167
0.036578122308
0.042985218602
0.011433663787
-0.016822277715
-0.103965655757
-0.058921773817
0.070850350610
-0.059545389480
0.003785501052
0.011910689568
0.021757676233
0.000061719936
0.088161794953
-0.077709246881
-0.025445035090
0.102904079983
0.045003151136
-0.052735598133
-0.023310686613
-0.113810366015
-0.133852011994
0.018886573994
-0.012645434976
0.040862139329
0.055308487421
0.012751716297
-0.039367751190
0.134374720837
-0.062642475609
-0.080846147204
-0.037913990324
0.141896398148
0.008460606231
0.059124338225
-0.020119421026
0.060714339320
0.036911800758
-0.051485267670
-0.022884505381
0.146981180798
0.009997179777
-0.110279010091
-0.079052681463
0.063681330422
0.078567110269
-0.041445812919
0.043926836785
-0.038671414891
0.047095129013
-0.003424241055
-0.031100732272
-0.064061239667
-0.004401313968
0.022876371805
-0.031183620985
-0.004662533204
-0.006739910797
0.072757463418
-0.021336346499
-0.068615931101
-0.042393356274
-0.041043676903
-0.037816856495
0.017001582379
0.115593049902
0.045404053286
0.015664629710
-0.001213647635
0.007182952621
0.133864082542
-0.037208764278
0.101551101110
-0.088672779586
-0.060032313559
0.003598941608
-0.061289744293
0.187330589078
-0.032189782465
-0.047445645004
0.108999661650
0.116265350584
-0.092926504130
0.000222291906
0.056949063188
-0.071636884116
0.038566963395
0.081510616998
0.002215515799
-0.156330095576
-0.013483436612
0.002272035988
0.005724982979
0.082509389174
-0.042878145244
-0.081406867892
0.120429714117
0.064745278220
0.018200832785
0.010109122268
0.007753664542
-0.140517070332
-0.076097219591
0.003715223849
-0.023595707698
0.020631360390
-0.014938834849
-0.007754292529
-0.089441161597
-0.020860663333
-0.003550305507
-0.045736059265
0.001373259557
-0.043635560378
-0.112984291074
-0.066743545249
0.182541614449
0.039482795975
-0.148313080706
0.056050280639
0.024480795745
0.045180024192
-0.055928351662
0.018375855151
-0.044245960891
0.049625945281
0.053308168146
-0.126498241851
0.035359686864
0.017594474030
0.153780020780
0.012911285294
-0.091837596368
-0.138867188844
-0.055991736998
0.037724915576
0.040636979460
-0.035737848763
-0.044290341508
-0.102307266505
-0.025168037808
0.048456565831
-0.013028856266
0.073551891958
-0.016897440445
0.054366043173
0.116589095033
0.013695747098
0.130688361890
0.084788946605
-0.001330016347
-0.054267295112
-0.024094666350
0.064806808514
-0.009765615504
-0.013107114378
-0.008126737349
0.094323189121
-0.153656521985
0.051503311947
-0.176699301634
0.016148006102
-0.065129475997
0.082944555649
-0.042503853954
0.075129232790
0.008313934048
-0.014051396601
-0.026394373300
-0.020417583946
-0.004304807068
-0.023754393438
0.051986909168
0.032204148358
-0.043318069464
-0.040208536046
0.049666280006
0.062416917678
0.106841686167
-0.110347701389
0.008967108947
-0.093332723144
0.043185137111
-0.026100993960
-0.056627424560
0.045424750856
0.034326274598
-0.055159916251
0.028469228071
-0.091602276630
-0.046172282805
0.093564268679
0.144247714979
0.110307686278
-0.008851311032
0.019969042516
-0.072111854792
0.043906607794
0.086231527248
0.116532798176
0.007437050124
0.076141453201
-0.110457171780
-0.008366325469
-0.048922003759
0.007732794425
-0.073164395931
0.071151236821
0.104387797628
0.005004964192
-0.010103147090
0.048134706584
-0.074660884093
-0.082331614865
-0.005296601402
0.008406846081
-0.012559004325
0.084208405369
0.038188988110
0.102424713196
0.019335826529
-0.126013647703
-0.012880347537
-0.058314421789
0.099808836281
-0.089146951843
-0.143704035457
-0.075624224131
0.045127731740
-0.094592416200
-0.053979993216
0.007398439636
-0.031469019874
0.003413940282
0.056403273420
0.061104881785
0.060143912624
0.049361837502
0.031709667620
-0.059113291113
-0.061305589205
0.051049274998
0.036484861601
-0.111517275021
0.050159389514
0.053557567518
-0.097520778041
-0.014308823356
-0.000950008496
-0.000820772709
0.011723076116
0.035571218942
0.100398370915
-0.060850278097
0.072363870674
0.121599650829
0.068262692126
-0.119979352503
0.009287682342
0.045739751124
0.034321966836
-0.017425678767
-0.058627645879
0.073772742166
-0.136560969544
-0.029295412038
0.085777727246
0.056458101930
-0.146855619934
-0.020054398714
-0.089956418675
0.050124767713
0.007327584284
-0.154128897102
0.040008796098
0.046244934992
0.041423845477
-0.058669471888
-0.041697523108
0.025143631469
-0.004103395821
0.037252589657
-0.018002137032
0.027243874593
0.036709390624
-0.112510168520
0.008496100269
0.030767288242
0.082337750864
-0.078349199351
0.030822152329
0.021265061337
-0.103027879265
0.050035428924
0.037551186882
-0.066531443811
-0.148742309518
0.005849204879
0.139049393804
0.073538894733
-0.030331484203
-0.166871539884
0.026229118070
-0.007762103421
-0.067631688973
0.008017241884
0.093076356654
-0.083098652060
0.024510765591
0.014672670067
0.030993520466
0.029443522954
-0.077756282480
-0.045470918971
-0.007697170290
0.037980916283
-0.071789275436
0.006346173907
0.049045996277
-0.018861599795
0.100094443759
0.019699684455
-0.031331175060
-0.109291633752
-0.070732893185
0.077366175728
-0.057088832480
0.054818472644
0.074611732656
0.065303643070
0.037869728271
0.034139918607
0.016421115814
-0.147972279460
-0.009857950261
0.008611153774
-0.020481947883
0.000927346685
0.007796014974
-0.046504578549
0.061495074494
0.062203454791
-0.067217377945
0.051898609825
-0.113317567522
0.049086100005
0.022780322828
-0.079977137399
0.042497559950
-0.116473588931
-0.028843814993
-0.064996100279
0.046302956689
-0.017094377019
0.054749374259
0.049102536989
-0.036350961939
0.067164499493
0.006994980302
-0.031044350366
-0.088405063104
-0.040704573726
-0.071176719603
-0.014346745653
-0.000702172116
-0.100365331777
-0.040303365130
0.062724505804
0.028162490230
-0.104578239291
0.070101440062
-0.132920920493
-0.001053633052
-0.013715038268
0.095068118532
0.084732837283
0.008258606161
-0.135268669202
0.048651710467
-0.101783488423
0.051904792554
0.028077814288
0.103107247411
0.062467894002
0.096900841225
-0.069565585081
-0.018689653052
-0.027365983880
0.089174342315
0.040745240540
0.066314347174
-0.064026823294
-0.042689530223
0.039717707631
-0.073091743154
0.022976240564
-0.004749253997
-0.103067449839
-0.117749333941
-0.128484915486
0.082266111459
-0.036616253803
0.136563592070
-0.044531254311
0.008304526297
-0.021422619741
-0.019707566389
-0.001428457819
-0.036132391192
0.065908119155
-0.134793970296
-0.084893981789
-0.044564988888
-0.032758320423
0.148958258175
0.093874386904
0.143856988293
-0.055268873889
-0.023296487390
0.010400518870
-0.018287376946
0.014217827860
0.088061089960
0.021721457505
-0.008352947944
-0.012992060593
-0.015252151817
0.094975240171
-0.014384225444
0.000013096545
-0.072788101344
0.116693938030
-0.041480776581
-0.041698534786
-0.070621264260
0.000681537009
-0.033122624185
-0.051344068600
0.002456199189
0.141284822085
0.020144488596
0.017367420566
-0.053723058747
-0.044822298655
0.038608502428
-0.027971909404
0.123982555743
0.011471031448
-0.026047519011
0.056557133839
0.022521218076
-0.003091937609
0.023884510295
0.041758737094
-0.095083457656
0.053606292270
0.013644710662
0.052358477407
0.097993240373
0.102254544701
0.040937315461
0.136703025936
-0.021257672030
-0.104458262517
-0.004679439700
0.016825215044
-0.004762735804
-0.074413363714
-0.026977744245
0.021926965646
0.057927720080
-0.048885762312
0.072956027970
0.005007324674
0.047202323515
-0.173870198339
0.083648616316
-0.084918632589
-0.138869761981
-0.028096236538
-0.020754882395
-0.043919246570
-0.014608715085
-0.009695263266
0.037348329812
0.074822212395
0.112680332075
-0.066836920429
-0.091489382119
0.110669777784
-0.050110534294
0.046500682869
0.012703796230
-0.011722660831
0.104190967015
-0.042547644969
0.021880854202
-0.107827119219
-0.040298026629
-0.016850099884
-0.001924054690
0.025948712702
0.063959559959
0.117209065343
0.063754012039
0.050035199819
0.130934924606
-0.039299632066
0.028915657637
0.080742295010
0.002818576831
-0.123110490194
0.080914048967
-0.044998153470
0.059363124194
-0.114960229369
0.047380628386
0.029494946665
-0.035571076605
-0.073827705403
-0.073039333329
-0.020350909210
0.122057762341
0.122251950116
0.070730106696
-0.005766252062
0.016642176163
-0.004065946236
0.004926328387
-0.113787572415
0.062443966802
-0.024194218277
0.088221840603
-0.078376774027
0.102576130126
-0.021347977188
0.016104165181
0.029174222750
0.030149975161
-0.140968827575
0.059575956638
0.047027876551
0.069407472231
0.070376958765
0.061645456147
0.048847902089
0.064876570839
-0.035910311616
-0.113429659448
-0.014873158214
0.096092461130
0.064298879848
-0.053242558708
0.070916385019
0.043543223428
0.018610161135
-0.011963767873
0.056320790874
-0.046734782799
0.006923107329
-0.069353531768
-0.031124932789
-0.017539935886
0.151923197285
0.063349216524
-0.155081435126
-0.057105291574
0.018115925435
0.047632642071
-0.048109227448
0.022186080544
-0.008303597508
0.037430022417
0.075583543106
-0.013009792765
-0.034245172227
0.066645163720
0.115683255616
-0.013401476827
0.054228482905
0.099808075120
0.090305347913
0.047728606713
0.042683472031
-0.040961846625
0.034090617886
-0.023193096426
-0.108261361886
-0.032002185651
-0.025076819619
-0.098913926242
0.140955656097
0.016724354913
0.060135747689
0.071219028049
-0.050989454354
0.045775522003
-0.049695630034
-0.020011210106
-0.066896240663
0.078708236641
-0.052930637287
0.119041483092
-0.038218891594
0.098678511302
-0.068507578749
-0.027681592513
0.072500625224
0.055733244514
-0.132938818648
0.209705246212
-0.042989018511
0.028201972723
-0.030088849942
-0.104536088224
0.024162936948
-0.024097064182
-0.075538974593
0.038448980181
-0.036233672872
0.086333895956
-0.009305247213
0.042788384837
0.101035918019
0.073440087227
0.040365143586
-0.034267211083
-0.105437329372
0.042377876756
0.115523346181
-0.048968376209
0.030516562086
-0.048595821834
-0.035203105176
-0.052612122145
0.065547223232
-0.005788266684
-0.159092149765
0.104508984579
-0.108011415140
0.026929999077
-0.175827639364
-0.024201446466
0.069234172573
-0.046283494337
0.003301008076
0.073475637748
-0.059733940893
-0.042372192449
-0.047138411159
0.072926149433
0.063872414229
-0.139088453392
-0.008851157976
0.035308995608
-0.001148373024
0.007482725518
-0.076991690572
0.064397136060
0.023071074519
-0.011106651299
-0.043946754619
0.029738256251
0.010728691929
0.009046222306
0.058935257880
0.008342438189
0.028761023764
0.008067753868
-0.052834698983
-0.008287050982
-0.045968321000
-0.090990535518
0.041496536429
-0.014295675663
0.022869444886
-0.096852295891
0.009442010255
-0.117447933505
0.000738648194
0.085111259605
-0.079375543256
-0.086050302391
-0.053034876628
0.069952108126
0.021718530253
0.003880565228
0.056129745828
0.121668074290
0.140253729644
0.031852398261
0.055511680323
0.025594367255
-0.068220218589
0.035438812227
-0.057127232007
0.000214019170
0.014541129674
0.033352061476
-0.019401389307
-0.120130201516
0.015135895549
0.028923889292
-0.001716329944
0.072096772537
-0.106476083526
-0.059111210057
0.087224296859
0.000018999136
-0.080397612122
-0.062237584497
-0.118776199830
0.075505349901
-0.006541610191
-0.162868197888
-0.075354125341
0.017697725132
0.093773944296
-0.017567416041
-0.155451863498
0.069671490592
0.002478697444
0.049486812742
0.009458547540
-0.064652720280
-0.142647309613
-0.095726718789
-0.033195755425
0.054418688753
-0.033846445616
-0.078595244668
-0.004442239633
0.091678559258
0.052046718298
-0.114557835453
-0.114678689715
0.025031724929
-0.060679740781
-0.069297829297
0.044483617101
0.023433154031
-0.067207729688
-0.019040993658
0.092497513474
-0.002489803984
-0.036767496385
0.083005400809
-0.041709458652
-0.014452347780
0.035821668195
-0.003082425871
0.091523184765
0.103796586008
-0.025620681028
0.005955193365
0.061492751611
-0.032033531332
0.094911482636
-0.140698253552
-0.058548694844
0.181716799899
0.035669930435
0.122286339489
0.166643121990
0.002149711579
0.019423353543
-0.003659750586
0.061448147400
-0.073556622471
-0.058545514529
0.035215127072
0.073017509021
0.022214770155
0.041106834240
-0.144210873316
0.063598554272
0.049203843446
-0.072001902956
-0.084652380333
-0.087767935257
0.000949806976
0.060879904874
0.062416526031
-0.052470517565
0.139922423601
-0.047531045382
-0.026381822524
-0.033344354532
-0.032196224497
-0.040941652249
-0.038051287893
0.009407214485
-0.049742702129
0.104304624897
0.146741778492
0.081952743816
-0.001910722857
-0.149687092866
0.003180460943
-0.035777613383
-0.166383386040
-0.098990031919
-0.000372031011
0.103176232049
-0.092614110846
-0.061004254503
0.079343371104
-0.070100342687
0.071380294630
-0.052705391768
0.001300054042
-0.067162819732
-0.135485129312
0.016508416907
0.061104368109
0.035260651814
0.009239913524
-0.034448834873
0.105385698844
0.037572934344
-0.086169595232
0.028966727299
0.080671789007
-0.075042593919
0.138402587260
-0.083695266440
-0.057149662045
0.090243714404
0.083559094018
-0.043846022513
0.065855664981
0.093822459637
0.027349079164
-0.097942232249
-0.033591325007
-0.031240359548
-0.029770122916
-0.096621715816
-0.175127350414
0.042121395244
-0.030600924327
0.022650064571
0.048903495956
0.011456757589
-0.025675519594
0.046726366395
0.092200744584
-0.044139075143
0.070762711770
-0.072320875851
-0.133538966625
0.079552506304
0.083246216704
-0.097975504466
0.129602171983
0.015426553414
0.029201460244
-0.097833740641
0.014809304805
0.061343360366
-0.028735706033
0.014516036220
0.024986494827
0.001941661620
0.046032379483
0.021300985055
0.028346264685
-0.071241766114
0.028990653659
0.070189507623
-0.041808772464
-0.052149985313
0.063209012411
-0.144032719568
0.086669335365
0.040679181513
0.005550999593
0.058780884032
0.161011236276
0.026290328250
-0.182842140668
0.020473395405
-0.114177117340
-0.085171499193
-0.057810816201
0.017431300283
0.025920841272
-0.012000233796
0.129804468532
0.044873563108
0.089798434363
-0.031492438502
0.056680779277
-0.015946766598
0.080150451437
0.003632936527
-0.014403685226
-0.016513537435
0.048051502015
-0.119682424523
0.035618138648
-0.009025706193
0.040768792851
-0.066307291729
-0.057341638184
0.019419699094
-0.023036876848
0.003518872579
0.052592511353
0.026357545203
0.051686284312
0.054666003569
0.063740765122
-0.051137340094
-0.010094487239
-0.011930394381
0.048938871803
0.059008855587
0.061794896480
-0.003734930253
0.018974063265
-0.043178735142
-0.046902157403
0.014504917368
-0.019759231245
-0.044189728013
-0.062626334358
0.076928956504
-0.057809916696
0.040795057992
0.075102885506
-0.009629480326
-0.017102127400
0.031837757193
0.061994227489
0.063770577636
-0.154738081199
0.051476347021
-0.110090060531
-0.104852519207
0.022732627687
-0.036849369149
0.063984737625
-0.030382871996
-0.064507944366
0.093365538256
-0.024672539425
0.140166040710
0.084407559851
0.052414538178
0.043048714186
-0.009706706019
0.005858936157
-0.128328288376
-0.008159779943
-0.092354294194
-0.088412070571
0.035008123762
-0.005863372943
-0.099350961226
0.042550767331
-0.038286928012
0.065778283836
0.007767284645
-0.019469626367
0.033331745568
0.038023969864
-0.005778399869
-0.001331332658
0.089791316169
0.036851079017
0.001349707345
0.004448945016
-0.053308260135
-0.088911474726
-0.014780397662
-0.059970649772
0.030338895136
0.004014021158
0.012961031762
-0.050731850277
-0.051772440159
0.078079794826
0.090331474278
-0.061587505695
0.031949003453
-0.065341298744
-0.086678616313
-0.047852092172
0.049556863649
-0.053978685854
-0.041488070558
0.062213604925
0.022589475879
0.027347152572
0.010221080938
-0.099704190683
-0.041852988429
0.012028228907
-0.145957081398
-0.081867873177
-0.068152370598
-0.019524156268
-0.113869118844
0.020475788046
-0.022912550521
0.026640088249
0.007921306104
0.043137352308
-0.003354068421
-0.075501593170
0.054562946816
0.160653577087
0.061336324136
-0.025949470377
0.099612874412
0.119847574182
0.127360920172
0.081607348873
-0.050136552578
0.016328218905
0.105825485602
-0.027440629780
0.038262633645
0.088975979593
0.060022399099
-0.049895918719
-0.063431590022
0.076347495964
0.022376684151
0.041531814999
0.044810328660
-0.064597385813
-0.024417863581
-0.005913801281
0.137924141541
-0.066649095816
0.052120234872
0.041940802136
0.028621539894
0.052611471765
-0.001251721705
0.080074869058
-0.018300921055
-0.014230559375
0.020839327439
-0.110275655792
-0.086790936543
-0.016231405931
-0.020794910835
-0.130520472209
-0.086830894851
-0.013479379572
-0.086968916633
-0.015470111432
0.036731466060
-0.037598018985
-0.000101344300
0.063875770866
0.080797625080
0.063910615354
0.037668751973
-0.000045421577
-0.118480823191
-0.093111496884
-0.054051005112
0.062347177025
0.097690788880
-0.098256149186
-0.065334242383
-0.016267770381
-0.057545433042
0.021980074590
-0.077425278093
0.048262134244
0.016943052458
-0.012967971076
-0.014096195557
-0.003103929182
-0.012352887972
-0.048908564372
-0.073812328221
0.015469238239
-0.014461914656
-0.040603805100
-0.098960298518
-0.055077764792
0.085012263106
-0.059042029418
0.061550733208
0.087502827377
-0.007499952685
-0.051437378400
0.078485966459
0.062784895312
-0.050199210889
0.053782829147
-0.028318323683
-0.086440817634
0.030915602354
0.090992601269
-0.106657970133
0.081979678554
0.010442840935
-0.018079023530
0.057795061800
0.071826568531
0.029327337053
0.014745962127
-0.011883036605
-0.014629454819
0.038191993544
0.025709233187
-0.029196462485
0.064654110288
0.000007637858
-0.082838600807
-0.066557834172
-0.120342254648
-0.049846743866
-0.088930396144
-0.013002305262
0.103418201906
0.033580415737
-0.100868008586
0.067299681275
-0.073947133476
-0.004459365293
0.046517071779
-0.092482183184
0.050925966627
-0.054173811564
0.007788218498
0.000148311589
-0.072943582472
0.081021707466
-0.015866173128
0.033879334850
-0.023343794642
0.014248919406
0.046959217942
0.036829566055
-0.103597695061
-0.010016512048
-0.118590470107
0.039046706989
-0.001728094555
-0.071860343144
-0.059000407954
-0.071795669791
-0.016380153083
0.116484010390
0.031858359734
-0.056806329890
-0.066133159641
-0.057098394367
0.060390095526
0.009916098128
0.044608502054
0.081058022823
-0.005099781232
-0.034948698644
-0.017513598237
0.016332310471
0.007070751298
-0.057365342862
0.010250234656
0.029175841201
-0.069103637673
0.076009238659
-0.055059622811
0.123334871969
-0.005480653413
0.022320353457
0.010898505429
-0.112313957250
-0.046969680465
0.015445999505
-0.056702987105
0.062282830188
0.049724098559
-0.054991550877
-0.058717851261
0.054333586242
-0.057127506172
0.100419895554
-0.166341612659
0.027229544566
-0.058924966020
-0.013744943977
0.107507385376
-0.053182001906
0.051212374202
0.068604577606
0.030945316780
-0.015331837885
-0.060723262555
0.048550986742
-0.054692805329
-0.075850125884
-0.015091230343
0.037657203142
-0.021788248481
-0.062234753379
0.103895781502
-0.030459953146
-0.116519114847
-0.037356409074
-0.021098776879
0.107182428507
0.097926757103
-0.019528892598
-0.056922624668
0.055605901798
-0.146215227225
-0.034460097235
0.010275990565
0.017581428208
-0.039182515504
-0.020697733179
0.174646087838
-0.180636195480
0.005031101909
-0.079134212143
-0.035024081310
-0.020544290656
0.025356734510
0.049899441753
0.069164044712
-0.019971586538
-0.113198061485
0.002806036341
0.080178243491
-0.004922458118
-0.146401426992
-0.004891319794
0.072796208654
-0.015742035862
-0.026877850009
-0.002761758563
-0.052408381199
0.014596905068
0.018770251620
0.025250689002
-0.022294455125
0.050352543802
-0.033689410679
0.076888402270
-0.061196628446
0.115539236158
0.004570091034
-0.004303172721
0.014674194170
0.027717011233
0.012377582954
-0.099349465648
-0.017270086112
0.032377071463
0.082388089842
0.047438100948
0.130388308957
0.010654551361
0.031801806496
-0.014178840422
-0.049172242195
0.021065763189
-0.063135807432
0.170862486731
0.008634017674
0.054059533347
-0.030243645796
0.058228711024
0.027982332272
0.017005036301
-0.024621300487
-0.058888873422
0.092430450305
0.022293590536
-0.038170982882
-0.025002195687
0.021394592032
0.009058690079
0.048177086912
0.013518591544
0.055546656197
-0.108861374211
-0.131723752426
0.010706702802
0.063947173133
0.032011451989
0.044215465734
-0.054312447703
0.047242772963
0.014246772816
0.050933514543
0.112010188123
-0.025128123018
0.200548236336
0.118013691646
-0.013437851466
-0.094158800325
0.036808073403
0.030958762772
-0.054065879679
-0.146436764841
-0.192378212015
-0.073715949246
0.039538721807
-0.067141667210
0.183386103002
0.064086144973
-0.084394430203
-0.001484732582
-0.039584023645
-0.036385970267
0.002000444975
0.029344628419
0.052813063957
-0.045669153306
-0.014055837136
-0.052195329734
0.065097456580
0.170498208511
0.016672950968
-0.025502952200
0.028251413289
-0.006090362339
0.086458194013
-0.084830795645
0.114281830256
-0.034736320479
-0.043782060317
-0.045404464915
-0.041964388488
0.182278246879
-0.086236390439
0.020480252320
-0.142925675099
0.014927685237
-0.087044481551
-0.011833837081
-0.130818284633
0.064358808281
-0.027345350915
-0.020181621274
-0.063258490185
-0.043105039848
-0.019865542398
0.007740268325
-0.136298194829
0.089277962440
-0.101259877134
0.067372037626
0.040092766238
-0.098757857018
0.054090260267
0.158571639169
0.095681991314
-0.036783638419
0.005592626962
-0.044511660986
0.051842540647
-0.149508175721
-0.073438203765
0.000930141681
0.035636229401
-0.086836976133
-0.051103802664
-0.034344879103
-0.031785507991
-0.021361512518
0.065477876732
-0.022390605017
0.091840452319
0.062115718822
-0.080442958158
-0.018969004631
-0.009694220686
0.006026778222
0.038019381245
0.022613626900
-0.052810103487
-0.066705345218
0.067663062348
-0.060386331022
0.032500218194
-0.000457253480
0.014814058780
0.104189220905
0.059257072541
-0.026712947252
0.021484615286
0.071336644836
-0.086678369164
0.077677302545
-0.054834045878
-0.026204344680
-0.029759956552
-0.098964571682
0.032599796031
0.008759904778
-0.054299554576
-0.006170204759
-0.096608538690
0.021294184510
-0.151742796298
0.062151360827
-0.031531671034
-0.030522214049
-0.056001450341
-0.012464884664
-0.168745396786
-0.029817592843
0.017385273097
0.042966086753
0.026258203554
-0.008656560009
-0.094133375751
-0.001979592272
0.038885105926
-0.003519047511
0.054426263916
0.064940074919
-0.100616340095
0.004100549923
0.002482758135
-0.077003224257
-0.009783757770
0.066204212559
0.061036240516
0.095213418239
-0.002646233799
0.019551692144
-0.064081703621
0.068682447138
-0.123396308485
-0.080077381208
-0.076748854806
-0.135963133495
0.023380904294
-0.154627394384
0.016700258457
0.011946520678
-0.014196717649
0.067458679269
0.001659626200
-0.059976701792
-0.083960367887
-0.120096488357
-0.026532277566
0.062308241078
0.082552382100
0.042358704190
-0.090955077817
0.016993045405
-0.078919528815
-0.034068503957
0.001193913621
0.033233535035
0.007849939764
0.043231091830
-0.051962631668
0.023214500306
-0.097516691504
0.088265386378
0.048838684555
0.022829592233
0.073973274220
-0.042609302908
0.041292083138
0.010202501534
-0.137468334391
0.050071255455
0.061798690448
0.081538654192
-0.135236429052
0.054252691636
-0.001661457778
0.066307186709
0.057729936819
0.012152345033
-0.033563489198
0.043784271184
-0.036643641622
0.124808551211
0.044729780084
0.074912473980
-0.030131201681
0.065961397343
0.008740173478
-0.015555842141
0.079114363135
-0.091554557574
0.037831045702
0.023292126799
-0.014148390938
-0.007857742588
-0.018922962292
-0.011700670114
0.058041156203
-0.017513456805
-0.068562338559
-0.048572232502
0.004355939486
0.037874935103
-0.034698977961
-0.121466255817
0.106134630132
0.079908139019
-0.030279188835
-0.023535495551
-0.045322879816
-0.070912017804
-0.020228530192
-0.001993635030
0.067016570873
0.058789615460
0.043105700003
-0.075298737851
-0.086560565880
0.023966959913
-0.067174262780
0.032730969286
-0.024978378682
0.026429405907
-0.055862811995
-0.053071662883
0.046723788172
-0.020160478563
0.040063908688
0.042778443113
0.025354558612
0.046121477970
-0.066744314758
0.068353123440
-0.054543526490
-0.051056840142
0.097755074868
-0.045751588456
-0.072850198306
-0.026450828222
0.041422177147
-0.035529324389
0.144172086824
-0.017409457654
0.014385347119
-0.044186610848
-0.032932901717
-0.004399304879
-0.162603526101
0.056040935487
0.165312200630
0.002369804170
-0.072791137760
-0.103803118030
0.102110524236
0.017869725016
0.043444062779
0.096744508927
-0.072216455314
-0.057483736573
0.034871459301
-0.098818339189
0.014762270122
0.017314422606
0.037079429975
0.077425573168
0.107149466644
-0.051611981339
-0.049653076162
-0.002939505299
-0.011337557669
-0.050539716228
-0.036963026460
0.016705106329
-0.033849218987
-0.084009415059
0.093315376216
-0.044630542859
-0.010185321239
0.014501645543
0.065128689405
-0.091321990875
-0.000215723991
-0.121662039778
-0.042904531597
0.043389013229
-0.030670623087
-0.039896609129
-0.159064700331
-0.025111595095
0.049324703411
-0.017541879528
-0.112136855889
-0.074387706476
-0.005310302591
0.005274545548
0.106431178490
0.008649029741
-0.086203056872
0.059631711635
-0.010811831393
0.035927012825
0.050950953227
0.047096795056
-0.070371694615
0.088587313928
-0.056863094968
-0.028294614454
-0.016273921631
-0.135979046275
0.006941519135
-0.188521160177
0.058010859037
0.076945551166
-0.119106985469
-0.054184357651
0.046823883555
-0.041302964083
0.015226756708
-0.010215541517
-0.057107662924
-0.018003135045
-0.095370239094
-0.012191169820
0.030695050973
0.094613059871
-0.110749507394
0.058336547706
-0.098264420897
-0.009711686758
0.010319338062
0.072366075755
0.067714390437
0.110466993496
-0.068040829435
0.079821105990
-0.025582725159
0.024104414524
0.110414280166
0.056733742617
0.041583400544
-0.068104435714
-0.008517473118
0.045650320311
0.066228866162
0.056361972363
0.050002089505
-0.119650004005
-0.011938800389
0.066553384170
-0.048185621603
0.007458366485
0.094694149264
-0.131168481723
0.127023628713
-0.063635003069
0.022976997298
0.020600114230
0.029600037898
-0.026698809162
0.012194649087
-0.018289044631
0.073398095783
-0.032973572957
-0.032742992370
-0.121938815071
-0.038036419324
-0.063780470738
-0.005779988158
-0.015009138753
-0.115594621579
0.041527496136
-0.078336687562
-0.029603452572
0.054404292566
0.004604058009
-0.051547062813
-0.059147182820
0.046824179421
0.017270448760
0.000294147288
0.007410360962
-0.097696136182
0.063992793789
-0.000163297508
-0.023028132477
-0.026546444280
0.028166231692
0.061876949768
0.109355700199
-0.021755572987
0.081407461966
-0.042632743757
0.005533000844
0.015334024180
0.002247802943
-0.040507117096
-0.050929859667
0.011193981387
0.012948882005
-0.087832053065
0.174975866584
-0.021528981162
0.008998715680
-0.108256324776
0.026989159946
0.072832715404
0.052064347660
0.025980806935
-0.001303705518
-0.031421209423
0.054368190920
-0.035837968263
-0.038709200995
0.023104191341
-0.054650228908
-0.030410391693
0.035917696980
-0.034672229209
-0.004483243049
-0.196410590967
-0.123239922368
-0.057174455927
0.179448093933
0.064018262006
-0.122972173723
-0.018037296100
0.066801831614
-0.127247301787
-0.050495079996
0.074983389387
-0.136903178363
-0.018778412430
0.013355479695
0.089083431787
-0.001552629567
0.007485989176
-0.055316651882
0.064884137122
0.005969100841
-0.025486403401
-0.050531898614
-0.023912480039
-0.087048575425
0.011112962360
-0.014159200486
0.130556466578
-0.027186865313
0.073295674637
0.094947715675
-0.086009752333
-0.051227479601
0.037786325594
-0.041808393978
-0.137149660390
-0.021883537866
0.043014048621
-0.014431895073
0.010392170601
-0.139743590532
0.000539609751
-0.052400736605
0.052133783799
-0.041686123749
0.028639959219
0.059376562223
-0.013445582399
0.084033068341
-0.035474903316
-0.071849134722
0.042947390460
-0.000447759973
0.009449755702
0.081431136984
0.004658541590
-0.019928639260
0.088181332500
-0.144533914818
0.054710438851
-0.016014974146
-0.141876368868
0.010842708437
-0.125053765473
-0.014008377830
-0.128740707801
0.085101616532
-0.121130364352
-0.049842464908
-0.019264634807
-0.020969702664
-0.053047754419
-0.189897390710
-0.030975404276
0.053880651805
-0.009049436400
0.062375660964
0.110014412300
-0.017720768564
0.046745564643
-0.157019690078
0.023709692166
0.079988668726
0.022342545222
-0.040266150547
0.127451292391
0.130680655111
-0.028760143542
0.034929462010
-0.025782022095
0.044190313341
0.065494090016
0.053231538131
-0.126797264948
-0.079182592790
-0.023505562071
0.030431277565
-0.111952254592
0.006876236506
-0.053007112046
0.018776178235
0.035526689666
0.061835684046
0.027340883195
0.117298903575
0.057800639340
-0.102782498216
-0.045055482687
0.041390824929
-0.022407790872
0.036182487532
-0.106983588131
0.071747197645
-0.045185891509
-0.046323416973
-0.020996968764
0.021378609465
0.020945730550
-0.059933361403
-0.030395550804
-0.044962719988
-0.136778898402
-0.060121557272
-0.044398799770
-0.018007623754
-0.049474843482
0.000329413452
-0.125087779209
0.122058690364
-0.005580304667
0.027635587542
0.068406265323
0.043707235662
-0.033298877017
-0.110288454007
0.014195729991
-0.078060700601
-0.078866043747
0.127793097300
0.004418940646
-0.061835504710
-0.006524543245
0.040220999755
-0.036524375085
-0.188379571470
0.003982998374
-0.069472913518
-0.126113556076
-0.154820462820
0.041416225611
-0.061897718396
-0.026397656427
-0.005443557559
0.067068386932
0.009612273769
-0.008647303637
0.061751805796
0.023809716126
0.014810313056
0.028601953414
-0.027798511118
-0.073202705718
0.008432314171
0.057766084217
0.056645788693
-0.019812441998
-0.035394099453
0.024266260557
0.074936758688
-0.001464879834
0.014640930214
-0.017609646246
-0.025515965001
0.067150873248
0.036253975670
-0.029348790521
0.024397799528
-0.069458603601
-0.073856920346
-0.003116720579
0.056355815010
0.056470852895
-0.095355611077
-0.020623400906
-0.064252200430
-0.047266765567
-0.103133592424
0.011847689186
-0.020469441209
-0.145123017973
-0.116770718709
-0.072387604353
0.044830806523
-0.017513647470
0.023038022518
0.041477313449
0.059446475879
-0.052810060791
0.046310248165
-0.041957073668
0.092892962523
0.062291624566
-0.008479959957
0.053527168467
0.029091914056
0.100865639045
0.041553950925
-0.123808534539
0.062474812450
-0.028278089971
0.035248798296
0.052568063689
-0.025633860405
-0.035941270448
0.040095933691
-0.181896147604
0.054807164248
0.000696229474
0.053459019675
0.069188213593
0.114636876844
0.014482658626
0.113688509987
0.058080220720
0.022549264909
-0.080599504528
0.011695568587
-0.080134445466
0.053577499653
0.041184944459
0.043227955869
0.066836269034
0.111583520839
0.118296765343
0.005363906063
-0.046288796565
0.015357656634
-0.024548486391
-0.031315022881
-0.013620582356
-0.067597178756
-0.010388215581
0.005301690974
-0.064088653568
0.074645392174
-0.022941558158
0.016579457150
-0.105479695906
-0.041074388564
0.069937445301
0.032547219951
0.021991475328
0.061014339008
-0.013688933784
-0.022912251512
-0.027440324883
0.000063464422
0.047624237284
-0.063502822149
0.078863676810
0.001086237736
0.077519244052
-0.062476784452
0.056905609898
-0.064193951610
0.016236896954
0.007189452374
0.028426778218
-0.019334030907
0.002181569117
-0.159461962871
0.005287948146
-0.043363823933
0.005172021193
-0.152911756342
-0.099232367524
0.090712777806
-0.057846848667
-0.079612249917
0.054827367739
-0.022698890831
0.014686689034
0.104141359260
-0.015842263951
0.000353711823
-0.019210125987
0.069800348714
-0.067172067878
-0.058372383011
-0.053012861158
0.129496759929
0.076368837944
0.025237488285
0.117656943152
0.077830562540
0.033523114284
0.098783546806
0.020450678912
-0.087771687823
0.065492160359
0.028345695138
0.114572569799
-0.114210564890
-0.019017127505
0.077488720094
0.048631981549
-0.010868194605
0.114133189197
-0.020504466053
0.015724788489
0.084121688067
0.104265544231
-0.155115915423
-0.087643355052
0.091662885439
-0.103974815090
-0.029995703798
0.003174088161
-0.060275994663
0.108234773694
0.022734910746
0.089224055070
-0.093599041059
-0.025550019474
0.019966829448
0.080220737800
-0.019554266619
0.026175398754
0.052819202758
0.018499931416
0.072660338286
0.011269513258
0.083561517960
0.042871817470
0.070288678274
0.063309022846
0.137376358295
-0.020240471605
0.031674989176
0.070701568217
0.147230019598
0.060536291064
0.070664806172
-0.013288276586
-0.071090405098
-0.087102514378
-0.004505440034
-0.060593952131
-0.008042681644
-0.008393089953
-0.042395447714
-0.043748442893
0.015972198314
0.040346240201
0.103221676949
0.153258436571
0.065229577988
0.040625542779
0.068118076094
0.059771209081
-0.017663056555
-0.136184217386
-0.090320872034
0.158918051809
0.007823139195
-0.020873253971
0.126966312402
0.060905265050
0.047520923256
-0.165174426365
-0.020464272251
0.043792045180
-0.010035255050
0.002096507765
0.029099534110
-0.067746647606
0.069116249696
0.049339113718
0.067604529820
0.000466216357
0.100430894169
0.006477701068
0.036324139303
0.147324182003
0.052416834897
0.020601863865
0.015936907246
0.138054256014
0.023102830507
-0.038641350785
0.085331128366
-0.161979277154
0.084127858264
0.012748114360
-0.043618729477
-0.027219573079
0.098388944488
-0.199642678710
-0.038718234382
0.066874745308
0.014804775240
-0.056500241263
0.090657548187
-0.079098694346
0.028499947454
0.098502470401
-0.039646420808
-0.090284017566
-0.042385066219
-0.052922653066
0.054889238822
0.020063041632
-0.027378966416
0.015293916618
-0.052473296471
0.008128831086
0.024645290833
-0.012747122765
-0.034620450361
-0.027875674303
-0.170025808268
-0.002489922498
0.017642098138
-0.054901966927
0.065691569625
0.081611407425
0.038474676655
0.094971066312
0.000192394460
-0.014857056908
0.023782423435
-0.154101471607
0.058631787560
0.127992748513
0.043708216391
-0.077333719237
0.026712850530
-0.099877361378
0.015841310341
0.030891420902
-0.106333911028
0.059036566713
-0.029917094046
-0.086152262903
-0.051465639722
-0.028663983435
0.051668281717
-0.019517897287
-0.010633961826
0.032608795056
-0.056529771036
-0.068881267588
0.031489713084
-0.085117313635
-0.163461044477
0.092412928244
0.082121601067
-0.086398620669
0.093577527482
0.060045682003
0.022268109354
-0.030596542055
0.036071968551
-0.080560080819
0.038971992140
-0.051690567601
0.127444520349
-0.030249931806
0.041638666931
-0.126445412425
-0.100778212198
-0.032148265548
-0.056233256926
-0.153200880345
-0.029900667665
0.064863328534
0.000441115223
-0.002934682951
-0.077411823667
0.034729195345
0.097987187743
0.052774117950
-0.025785255844
0.057701509987
-0.021639363771
0.092784559714
-0.049628487400
0.167970255192
-0.091108396875
0.051054572976
0.058638364357
0.022431157589
0.041584028366
0.011565487139
-0.002922436259
0.044390453201
0.030554362880
-0.055927538090
-0.006415075693
0.094035114266
0.053549294505
-0.054750226504
0.059709632641
-0.039917458381
-0.019318910096
0.003945010003
0.085021620632
0.039670629980
0.033107205799
0.128453323528
0.026906152186
0.141619766123
-0.021737333077
0.039986269304
-0.053332076735
-0.070724710547
-0.025521612429
-0.009094155817
0.014508395561
-0.109338901597
-0.185264789681
-0.053023981304
0.118308994410
-0.024749694568
0.029600069197
-0.044846310714
-0.015198035899
0.037154190007
0.115107540522
0.079955730879
-0.039301484786
-0.034761621175
0.015665069379
-0.074918662372
0.024148100731
-0.092596185971
0.084326930218
0.032813151646
-0.050921414357
0.053258764609
-0.034818445690
0.000717822667
-0.015323340593
0.003476648335
-0.045134372010
0.169107327167
0.105761587201
0.012039797167
0.028729309158
0.066873966969
-0.088933316911
0.107302373245
0.035092035152
-0.016661727436
0.067223773840
-0.178347586162
0.036594355877
-0.040384469072
0.090389865851
-0.001942796133
-0.065130648902
0.106354706998
0.028713276484
0.070337743801
-0.001237131293
-0.008024784326
-0.014304474096
-0.056381787237
-0.104593672084
0.006909031605
-0.058302750302
0.042081677156
-0.028768554089
-0.073291993854
-0.011548986869
0.109066825356
-0.001759602405
0.092935775166
-0.055043138921
-0.007313365887
-0.083601623661
-0.166719057359
0.004932938804
0.008447509913
0.083145815132
0.008788231428
0.132287774988
-0.149750456059
-0.011333020112
-0.056715697520
0.004404421580
-0.084074389148
0.110265354834
-0.009585286813
-0.008997346366
-0.028783367375
0.138976989759
-0.065489773895
0.055362667253
-0.139886037976
-0.005728799484
-0.050703327536
-0.045406203970
0.091935007826
0.050942095086
0.019653964590
-0.039257161968
0.007351962199
-0.079038372476
-0.050695023103
0.002983945720
0.131968981200
0.100695604593
0.086747199654
-0.063594562928
0.111712774731
0.032242661041
-0.056934479973
0.011931991445
-0.086530271347
0.002286081241
0.113011949999
0.030704754141
0.057893979522
0.097424400420
0.029808231636
0.048699393002
-0.071261227232
0.013128788809
0.127791898498
0.022938701206
-0.006611763758
-0.037893839218
0.063482650032
-0.070123628017
-0.053609343181
0.062252125585
-0.014105138507
-0.004514159910
0.013756566095
0.078421442969
0.013109094929
0.048703289118
0.114201547940
-0.155058795078
0.095579769569
0.043827410977
0.085252036888
0.050072437045
0.043640827220
0.033211677005
0.057581199471
-0.001030524862
-0.019541104966
0.077758438096
-0.075566699244
-0.049886203239
-0.164221978164
-0.008307338462
0.028153750215
0.028149028007
0.013914785579
-0.049148321678
-0.028356379707
-0.004956552915
0.007016239503
-0.020490288713
0.011548676415
-0.138987407249
-0.105158999142
0.034098664406
0.038631003718
0.008259102044
0.007650551055
0.040028868151
-0.068035954263
0.027815610719
0.073324778352
0.039252209156
0.003491616463
0.116327762839
-0.022509118465
0.097990978685
-0.045721518707
-0.052481565286
0.010343190173
-0.013015115860
0.019760695433
-0.005378974994
0.031335925427
-0.086361489919
0.055191358392
0.082471165822
-0.057454547376
-0.066869818397
-0.063327256446
-0.000925470734
-0.056187251446
-0.001257390087
0.019412785932
0.004056428913
-0.094208494159
-0.095911679915
0.017055496385
0.008230771350
-0.090285984994
-0.095219579720
0.026078575117
-0.003659624969
-0.009798318497
0.119937665867
-0.017303357688
0.011536754006
0.001841597634
0.078862243833
0.017422229084
-0.044860865440
-0.045363619921
0.035536623692
0.094781756989
0.073192393282
-0.016769867850
0.098131270360
0.073892752772
0.019703568912
-0.017430605403
-0.017331886915
-0.085804479352
0.055857461943
0.035528964902
0.123970701998
0.056141558816
0.027684766811
-0.067003300601
0.032851696188
-0.022250784008
0.009373568223
0.029664517272
0.083247736660
-0.053926740921
-0.046973962083
0.250300754753
-0.055307573556
0.135685409868
-0.015431598931
-0.057415061284
0.003213005339
0.118174329572
-0.030457142283
0.023320202886
0.022600953427
-0.019256903835
0.032768561653
0.014991976450
-0.051920944188
0.046679019907
-0.032022421610
-0.053687547787
0.081983393865
0.079199719867
-0.011073573496
-0.026670524624
-0.016027634246
0.019080001008
0.008492722254
-0.029703926833
0.009956632882
-0.141214643308
0.048480294415
-0.091785662277
-0.001513464648
0.024741384765
-0.027460235950
-0.035018512551
-0.044373401915
0.098549346035
-0.062116319909
0.047916563023
-0.034196792395
0.035004065361
-0.011126853183
-0.007761091872
0.033787584029
0.103664010758
-0.064274246034
-0.092466501980
0.002138107380
0.041794902288
0.005304772440
0.047987853468
-0.007832076402
-0.075154100684
-0.102046148603
-0.033846822554
0.032148474003
-0.048440708969
0.074393559808
-0.052004876622
0.011410779952
-0.050258465711
-0.090911137518
-0.064057689158
0.026362670251
0.038418023791
0.022619455522
-0.011933029371
0.043633272185
0.013081713797
-0.032851579823
0.126419667813
0.012829542292
-0.090552873079
-0.031552885595
0.043802525531
-0.048375801502
-0.151055004996
-0.017636615302
0.069831211945
-0.015593842271
0.067015308756
-0.094062767845
-0.051722403524
0.044857206167
-0.015134038768
0.041078409781
0.039746951993
-0.089034636105
-0.035950881349
-0.024096608240
0.014258561637
0.064250734872
-0.052581069103
-0.075390765813
-0.045352067375
0.086296018215
0.066458555317
0.024913545490
-0.145809963420
-0.032649368646
0.084025722248
0.044068241890
0.103391727537
0.070495568239
0.148547867201
-0.128654109050
0.005382840554
0.020264034193
0.005296947600
0.174389323532
0.025509007123
0.113102145797
0.076772054233
0.012845007062
-0.098660832887
-0.045070221515
0.114639814114
0.099917225844
-0.016555335660
-0.005591180345
-0.014300460378
-0.070151556996
0.014100480434
0.101906571526
0.026647607271
0.057495910048
-0.023862973458
0.003923789877
0.117292908020
0.131073508593
0.079552336124
-0.082177215502
-0.025653124364
0.045374737432
0.088263033587
0.059997209619
-0.079905909766
-0.006799093041
0.133824480847
-0.024232667180
-0.026130388175
0.057170329911
-0.035121984900
0.033365064515
0.027399959442
0.016386175283
0.071733402634
-0.050954170772
-0.026588852648
-0.061399101725
-0.036387626120
0.095144420981
-0.056831187305
0.012151579130
-0.144911412728
0.061469342730
0.056778763709
0.055598945540
0.003476476046
0.116435860409
0.019057251663
0.051419909001
-0.066518178545
-0.140764074390
-0.016017850669
0.045446089571
-0.028350244216
-0.016016244317
-0.006881244329
0.037092298140
0.124903366862
-0.014037865295
0.045990435453
0.092177326422
0.081588342817
-0.004571283114
0.041382786661
-0.028863791089
0.056498480020
-0.064598125629
0.047977967255
-0.021532938051
0.085548897296
-0.020256146692
-0.032935262929
-0.023570736823
0.030411985451
-0.031979357192
0.022635896640
0.032086296481
-0.100703355833
0.059308321975
0.016398311700
-0.025156952716
-0.099213808984
-0.022483161989
0.001061343648
0.022562842814
-0.079741204397
0.155063822247
0.021516474303
0.036878353947
0.026068486574
0.008973006495
0.001581764104
-0.081498328181
-0.031349663327
0.016973293753
-0.041934097130
0.095818470112
0.001846035159
0.059558320759
0.021155714425
0.049790067094
0.048799091561
-0.056236699302
0.006198053719
-0.062752030284
-0.016954072701
-0.081290109237
0.060758516740
0.002255879528
-0.027025180364
0.089237305371
-0.075993244065
-0.028495412749
0.187966551671
0.060885334505
-0.001866008621
0.002352010030
-0.149231539262
-0.104166411476
0.059002289762
0.024044872811
0.006593281106
-0.050897527505
-0.010600217608
-0.012706741696
0.021131488270
0.006160573981
-0.033682750564
-0.027764482404
-0.037259922420
-0.100954894035
-0.003120410811
0.076641434167
0.017572945614
0.023293151851
-0.019080667458
-0.095100409642
0.002591017632
-0.021068208403
-0.075476113159
-0.048900984864
0.019336519692
-0.043773010508
0.028653653775
0.024872492946
0.081965151982
0.001352423709
-0.017946487944
-0.071606250662
-0.068318956675
-0.002512961118
0.069264391790
-0.069626194323
0.025085908246
-0.180618087245
-0.029776760349
0.001103453951
-0.021421802246
-0.019696785000
-0.047244697025
0.056232582418
0.028346073748
-0.136072727134
-0.023644990784
-0.008663251488
-0.062067474431
0.103154254873
-0.021114680804
0.167147999783
0.155296369591
-0.029686798072
-0.001562072692
-0.060900708515
-0.017879465299
0.046484525242
0.023180559828
-0.003500363266
0.040693272080
0.113437993894
0.094304828489
-0.008915300631
-0.041477296704
0.016225403682
-0.051294302111
-0.032460569682
0.006235885928
-0.000285566769
0.021914531151
0.018119084289
0.068882680244
0.028062982617
-0.063375104716
0.046605613597
0.090704376689
0.025074731540
-0.018768035958
-0.199954241132
0.061051189125
-0.016744694658
-0.054042289523
-0.003897932309
0.057641478424
-0.072844574582
-0.144374611142
0.050370080188
-0.030515120906
0.043210994233
-0.059380553245
0.079468689587
-0.092186730494
0.001117665463
-0.125603995529
-0.063164197516
0.019947302107
0.004291980275
-0.166565518503
0.049217583551
-0.079367995529
-0.000327340867
-0.012021623041
-0.030923526534
-0.099908400948
0.078458215705
0.137728019921
0.005321527591
0.055740263808
0.033457657223
0.039542233016
-0.067110932403
0.031360625492
-0.048579399173
-0.058229178942
0.064252208309
0.038573392106
0.008810263102
0.012675784098
-0.005785388333
-0.009810152095
-0.029802394621
0.028116522010
-0.015202789076
-0.128558779720
0.035278683895
0.005588095555
-0.092899527472
0.134204293592
-0.068168494953
-0.030767144010
0.031308198212
-0.002437005924
-0.063409061198
-0.077447411517
-0.027619349442
0.123025927769
-0.072116774256
-0.001819689254
-0.037469709802
-0.056947986701
0.078473710701
0.080130938041
0.013527003654
-0.019956416926
0.003260014854
-0.046034368317
0.004946691522
-0.101052759354
0.042092505256
-0.018451957365
-0.024455630316
-0.010187318956
0.089515196275
0.078121628340
0.055956183482
-0.026326217035
-0.011424975316
0.023441146588
0.059685261484
0.072101073709
-0.047957211212
0.044987766291
0.047582039177
0.024089838968
0.041817523415
0.028385369925
0.037026719994
0.145465478422
-0.036590376549
0.029641019307
-0.037304212454
0.052060391167
-0.041753129962
-0.036340221550
0.038438269576
-0.062173834216
0.027148895622
0.020323934028
0.096421175897
-0.045507520527
0.069437291460
0.020711602903
-0.169121379922
0.041226234222
0.140424213165
-0.067759613704
0.063816476840
-0.098154109821
-0.147315277549
-0.022394005549
0.048458825693
0.059117061473
0.039816418002
0.040637363608
0.083102187860
0.067339144629
0.035976709942
0.074213342299
-0.002954365644
0.073100724190
-0.080860902729
0.010502286785
0.077249030091
0.044866432802
0.008053354776
-0.117887363058
-0.009907156746
0.000946036794
0.063514154717
-0.114282154678
0.002040120141
-0.024227468254
0.053658616660
-0.081119725721
-0.140910139382
0.033572104988
-0.062271335217
-0.015582067430
-0.172008443963
0.054694173732
-0.003694737099
-0.003578758348
0.020117798327
0.045338006772
0.006362675312
0.053168691933
0.110339820988
-0.056566028636
0.055814159129
-0.049174468484
-0.071542769023
-0.040204037977
-0.083324368454
0.111551145242
0.042414933635
0.009426706252
0.007430283878
-0.012787582298
0.037094342427
0.026372854317
-0.001572618763
-0.197108630546
0.033230490187
0.067823976116
0.062040915243
-0.114103313387
0.014397772872
0.079359214328
0.118658784726
-0.067204487256
0.038092842099
-0.044265231571
-0.020685919281
-0.093287667732
-0.016704918710
-0.056367443107
-0.042735851388
0.032242836831
0.011217836657
-0.090254120306
0.059413432283
-0.065247714012
0.101197054611
-0.103778142086
0.022021815155
0.022789133593
-0.071512493205
0.034732918359
-0.029550653141
-0.069105274422
-0.020675766559
-0.081499355599
0.157140965470
-0.095359837576
0.077869886895
0.086284669952
0.034768380970
0.124979360713
-0.010320648078
0.084461739470
0.067864255021
0.154667091583
-0.041110594072
-0.049471857321
-0.045837230455
-0.008062042162
0.003824777252
0.026582492170
0.050185402846
-0.007830630858
0.034129689014
-0.080479426137
0.117755099792
0.067175892608
0.005390659983
-0.019584257793
-0.025549960972
-0.082739107746
-0.015135330127
-0.110504914481
-0.030826939785
0.022049961501
-0.063584600443
-0.052958125092
-0.043930021133
-0.094453082236
0.060092734395
-0.064288389493
-0.079288313498
0.033671062305
0.040909179493
0.005973836914
-0.129211495798
0.008049742756
-0.016936356624
0.025349936577
0.107226488371
-0.042263818206
0.000156790273
-0.156396111102
-0.013455197884
-0.029001511313
0.065946482569
-0.006730846480
0.039087812123
0.093473456339
-0.049363648207
-0.038917941146
0.134028770562
0.039693627205
0.068188332647
0.051242360230
-0.076641192693
-0.114001841355
0.023456354571
-0.129419222939
0.132487670822
0.084869485555
-0.075530449918
0.102174184184
-0.083635492861
-0.041924598244
-0.016729498460
0.042424227850
0.085667674137
0.011831054933
-0.134091804176
-0.118509570956
-0.073612337132
0.064326306897
-0.116120951522
0.095518052067
0.072100278290
-0.026581166056
0.003191622127
-0.006800024566
0.076010167911
-0.058987654755
0.024311633781
0.042561357287
-0.020271488721
-0.058430393113
-0.034291699988
0.000495226684
-0.041837038244
0.066461672149
-0.105697744781
0.068913725106
-0.087856729302
-0.066553555792
-0.000733435829
0.064023273082
0.057668780439
-0.065121700802
-0.077533883670
-0.013330195154
0.003995640780
0.028750800621
0.070500102367
-0.111115493005
0.110447355508
-0.052191955413
0.034408404477
-0.065668028945
-0.071447280554
0.059366156566
0.094703482689
-0.081608276058
-0.013958946240
0.088275892327
0.048751308937
-0.008934461012
0.077002481223
0.130150598166
-0.216431135546
-0.047339504336
-0.079099387006
0.052673260529
-0.031003507667
0.005633420084
0.078893495433
-0.081721770345
-0.009463336638
0.026974460932
-0.025401911254
0.038878373895
0.021369050421
-0.005176241129
-0.118184619175
-0.066039456910
0.041208622876
-0.111654056720
0.045617049163
-0.028688649343
-0.064558288193
-0.039884734916
-0.081535381896
-0.037348664758
-0.091577959780
-0.064588440426
0.104815812041
0.014507814761
0.064972987875
-0.085526059768
0.012735498767
-0.164217752873
0.036468857834
-0.094332738613
0.095528099063
-0.004039333694
-0.044662149502
-0.048493979792
-0.091482723223
-0.009341480410
0.020529378665
0.011136332942
0.115000973962
-0.069921833996
0.025101701133
0.110673021611
0.049683285973
-0.057493042892
0.105917539812
0.019644502680
0.070630343854
-0.024258920140
-0.013551481837
0.037778731669
0.045614721912
0.042354427653
-0.071285665464
0.084431116357
-0.022314844425
-0.003463763158
-0.059528547615
0.043831271419
0.057906061291
0.042182915180
-0.014808193183
-0.085521589041
-0.096459508311
-0.042835743632
-0.006118493102
-0.064443893124
0.097685817756
0.089795221843
-0.006765458468
0.108881097454
-0.007413055271
-0.053889960263
-0.015208443876
-0.022486145921
-0.000989721600
-0.053083145858
0.008438893581
0.003036373427
0.064123617326
0.102167017916
0.015981771112
-0.053864546952
0.106857876658
-0.053869426402
0.048455775540
-0.014472867203
-0.049494371694
0.045436641828
-0.072748408149
-0.016356971481
0.031406014125
-0.038130996981
-0.046421980006
0.042665516767
0.006136496122
-0.011205726901
-0.039795539562
0.034757844477
0.021106640715
-0.031380361577
0.023021254776
-0.010193662603
0.123415522341
0.015438005350
0.006762160713
-0.016903945723
-0.035635502200
0.006850095938
-0.035983205392
0.035561948468
0.022190917358
0.064683543729
0.088944714287
0.127958887163
-0.037565190321
0.025790671852
-0.077926392018
-0.032634362834
0.119750931124
0.055280125545
-0.044372963807
0.021065936121
0.062015859999
0.085960221570
0.090252846942
-0.070563565472
-0.144176296366
0.096718766154
0.032454333659
0.024528267008
-0.014304901583
0.059897506697
-0.163832301330
0.051720409978
0.091785724775
-0.001594895004
0.012214934777
0.014673316524
0.003449203522
0.019232178700
-0.041641811257
-0.025231343969
0.022642994659
-0.192176409058
-0.028001932011
-0.004848723977
-0.028181162342
-0.030720218983
-0.007020446737
0.058979784777
0.006444583635
0.081209544444
0.002730501558
-0.053445106112
0.007968586642
0.079141191505
-0.052958104215
0.131451806863
-0.053130314313
-0.066276843420
0.073099233632
0.094453637471
0.039816199097
0.068137523335
-0.044533584807
0.136642560479
0.099157070062
-0.055773060547
0.022526727286
0.014184925941
0.047770361390
0.093310749231
-0.101407220461
0.039824196618
-0.008870756910
-0.059135686535
-0.044593383094
-0.036501408538
0.038701080088
-0.028734972748
-0.048302673302
-0.108268170825
-0.060840957680
0.066634518614
0.025241214966
0.062027352689
0.099986081455
-0.090576661051
0.017715800935
-0.092046638323
-0.029617867476
-0.048206074211
-0.022364719239
0.033303227393
-0.033559680656
0.081212258816
-0.004459180469
0.090725086577
0.021043578697
0.008016335012
0.142104710781
0.003059966341
0.022304595011
-0.133647264057
-0.082199393045
-0.057786293428
0.152858504992
0.035694868314
0.184810923768
0.048631399192
-0.030754964943
-0.045279945609
-0.053683623016
0.102881611132
0.012500464563
-0.009415453328
-0.113831609535
0.169365940474
0.033888828663
0.035872613631
0.009307247293
-0.045757812480
0.163151875026
0.022296040810
-0.028413970876
-0.035891430324
-0.004625083866
0.001446959339
-0.018322254162
-0.004087692829
-0.034291775556
-0.042902351820
0.011728475535
-0.040451638463
-0.001439231329
-0.035441156852
-0.082076393078
-0.009334043306
-0.011669495216
-0.043620780917
0.024446698395
-0.084148357606
0.033927774112
0.086502907882
0.073292981143
0.052036277128
-0.073827986026
-0.053427039372
-0.070551973751
0.006738079766
0.025086860685
0.092857920684
-0.055397390728
-0.135780292169
-0.035301706459
0.015941651254
-0.008040312518
-0.042337987950
-0.177277078198
0.045545787035
-0.011214979061
-0.165539701017
-0.080750469197
0.111081646843
0.032203190586
-0.058469223729
0.080624254420
0.033400947715
0.050142019251
-0.020025242513
0.081874935674
-0.152775637613
-0.046351443564
-0.002659407453
-0.062130755769
0.014863913890
0.046131742811
0.048459914214
0.019909356897
-0.034877300074
0.040432641684
0.030546779076
-0.051013766344
-0.047543869960
-0.014352840328
0.125266433966
-0.046816346062
-0.003269627070
0.022997047245
-0.126916020556
0.033567015124
0.051772288591
0.045351437140
-0.010210304354
0.043353746573
0.050942865366
0.009991507783
-0.073473101002
0.048648239510
-0.082122109611
-0.127943336832
-0.004116277872
-0.049792368620
-0.048825982454
-0.011826070461
-0.102887230793
-0.040766515281
0.018781700209
-0.092731219595
-0.025448236043
-0.029242458525
-0.013251371407
0.022443261509
0.080810175771
0.010498162367
0.012865287509
-0.018621909917
-0.056403851897
0.036827414993
0.029812567132
-0.010219847836
-0.108399862583
0.003333452780
-0.007786220619
0.108405675245
-0.027720551198
0.005967535141
-0.061513263562
-0.134143035801
-0.012268194239
0.049067581436
0.049382251361
-0.031479284428
0.017275679495
-0.106559840896
0.005782255187
0.135001688306
-0.115470775662
-0.006074054713
0.098183836152
0.071728823556
-0.168403103266
0.088286695455
0.012115625104
-0.081089233283
0.002246336338
-0.016245527618
0.004183122508
0.036595392561
-0.066962685973
-0.014919556321
-0.094163714493
0.034423753771
0.067217333573
0.058988818242
-0.086246162200
-0.013789807775
-0.056690274364
0.075051417654
-0.032580228769
0.019161693901
-0.009050914540
0.006268186247
0.051745932177
0.051967911282
0.095637570376
-0.039381034875
0.040262729136
-0.053758217572
-0.042839858866
-0.022892337134
-0.013672749934
-0.020220926185
-0.051470224255
-0.052085626972
-0.141085665246
0.044343048265
0.093804358460
-0.114334466182
0.067833246152
-0.005374459024
0.114105407252
0.106512998178
-0.149239688209
0.099854729389
-0.126031914153
-0.019352714492
-0.043069891854
0.022756853999
0.072762923903
0.040361992263
-0.111717557450
0.055617286835
0.018106389149
-0.071184221745
-0.112862627129
0.065290759349
-0.066852804169
-0.057428062223
0.192117167105
0.037529684457
0.047546175535
0.000497957868
-0.076591751480
0.042629015983
-0.065607696575
0.042089629970
-0.041477963831
0.003894203403
0.036893654836
-0.021851196495
-0.090548383476
-0.110037903646
0.030140011660
0.082579315076
-0.027187040137
-0.163580233408
0.086382915384
-0.059143868222
0.022896268883
0.006855358305
0.103311114836
-0.023016590471
-0.079919175375
0.133436197030
0.021928518739
-0.054196492199
0.094079907166
0.154810965406
0.091495945979
-0.003581131274
-0.037181069660
-0.153358268627
0.008523388879
0.055307930758
-0.020870414803
0.056327000030
-0.039324551527
0.009084825765
-0.026116061667
-0.048658746514
-0.039829080887
-0.019866634660
0.046995937188
-0.072108326704
-0.093104594784
0.073050642258
0.057719323446
-0.016013087070
0.095080086478
-0.017260487757
0.035311737048
-0.068751458070
0.051564439703
-0.062397266713
-0.078672151446
0.005290806052
-0.036277160645
-0.036608050861
0.197256288858
0.025981470048
-0.126852309239
-0.072662507251
0.134029252126
-0.094689495488
0.037068082419
-0.110096023309
0.019702745924
0.049995981199
0.036169683815
-0.027039530052
-0.030232834207
-0.065532299263
0.037179780264
-0.031699986245
-0.100740640654
-0.037848734464
0.033040565702
-0.021350831614
-0.036324715978
0.068264075462
0.014719776991
0.031213465564
-0.007874982309
-0.030733185571
-0.004044961557
-0.012086158861
0.024386657525
0.063743564544
-0.048286158255
-0.045912726966
-0.018976089480
-0.101960536439
0.050008918934
-0.002164777672
-0.001061745365
0.038553668224
0.016796858054
0.086517249899
0.048960701299
0.048527893331
-0.101552854581
0.077112948301
0.079433911725
-0.052167873998
0.029599408979
-0.111429702108
0.034495686521
-0.021522525912
-0.056218873470
-0.022203435998
-0.012757671916
0.064616587814
0.092552966377
0.101752375783
-0.020200837196
-0.032143679695
-0.009377715253
-0.036611436410
0.033532600255
-0.103501113623
0.039581996852
-0.026127870050
0.102142132096
-0.089611883463
-0.068995122144
-0.069151964038
-0.065184597035
0.061249873439
-0.058747667354
0.064020751880
0.064671285340
0.113224481899
-0.053724850308
-0.180010634383
-0.025828431931
-0.002592094558
0.025719394991
0.092813843501
-0.143516860207
0.016807069604
-0.069284754742
0.001776467375
-0.090408344563
-0.041255379082
0.053486728965
0.056755156648
-0.186319163189
-0.036909488950
0.055538837719
0.017821837324
-0.154684980123
-0.022210703719
-0.059649085529
0.094266071421
0.082011670933
0.010676556874
-0.063364514149
0.044709758501
-0.050115440137
-0.238100896550
0.036807407380
0.073869660659
0.035619242588
0.004650685258
0.145914217230
0.014648231869
0.029314718157
-0.031120250880
-0.049216627764
0.042974608742
0.164746363710
-0.003383130026
0.006086200583
-0.070938147952
-0.025166101400
0.045422483373
-0.093394344647
0.020999793667
0.077534012438
-0.081287963401
-0.107821624481
-0.007664948136
0.053989307123
0.061138899592
0.018694700828
0.163107918421
0.108805641125
0.067283028137
-0.051227803890
-0.033951565405
-0.139832761927
-0.003517832322
-0.098836742768
0.013918742274
-0.018389062266
0.003644935847
-0.005210304411
-0.158395714705
-0.003951278643
0.112488112211
-0.015997694952
0.057774912041
0.025279791052
-0.005995137522
0.011338271540
0.005557062951
0.015183378275
-0.083464355633
0.126755677253
0.028067264269
0.000511666381
-0.130874455873
0.070742318813
0.047442863840
0.119571230927
0.045192855731
-0.083982735399
-0.171744446897
0.007839481303
-0.034774294934
-0.076725238137
0.140086407284
0.167036510607
0.070777893983
-0.044826803674
0.092582119101
0.088387279256
-0.109627711665
0.083936409310
0.094415245109
-0.029726506030
-0.043747492647
-0.091765539174
-0.055847779605
-0.083410888274
0.029775654389
0.022708873746
0.058267304080
-0.041415140660
0.006208075822
-0.055930667171
-0.112617682373
0.050825059916
0.033935289382
0.169827854241
-0.028034699246
-0.030645944998
-0.068150040185
0.088146697868
-0.039147671958
0.008769232291
-0.036215897986
-0.046326773011
0.077298496101
0.033361160506
0.089804325945
-0.093461638213
0.129107533893
0.129862205242
-0.082963890224
0.086079204508
-0.074998803558
0.002096568337
0.021492646413
-0.111889886641
0.032893855475
-0.034861892201
-0.015844034200
0.170780519964
-0.099033930675
-0.101949235159
0.027877940933
0.079893665853
0.067555243639
0.064314097200
-0.069914227328
-0.026438572878
-0.007201558744
0.110322281590
-0.011837121184
0.087790967565
0.030157070682
0.153248558204
-0.012318189507
0.175316153600
-0.047687688008
-0.155424960944
0.143755380397
0.119036713171
-0.003588580205
-0.051841196350
0.023649223595
-0.048189469170
-0.033250336865
-0.086692427852
-0.024558861771
-0.058872158577
0.056681374582
0.070922081168
-0.027577961004
-0.035380104720
0.086937126538
0.041929795457
0.084214076015
-0.092078351944
-0.016416321061
0.008197290954
0.007344253019
-0.057799922633
0.056631567862
-0.019200674272
-0.135052802100
0.032496773486
-0.015956373763
0.000767560846
-0.110313768672
-0.031156257439
-0.040954396257
0.022101783286
-0.084451732679
0.007164926762
0.029923765846
-0.159093080213
0.129192877148
0.060176650478
0.038613889881
-0.052566973623
-0.026058264600
-0.064842602962
0.071917165165
-0.029389611201
0.083152699768
-0.101523974159
-0.016090153398
0.046556136837
-0.006905057074
-0.081016621164
-0.033815562493
-0.003650954526
-0.019605937276
0.055457281651
-0.008410261321
-0.055673896152
-0.009942099369
0.061976429434
-0.010653411696
-0.224632377331
0.035865616468
0.014595171648
-0.011967088458
-0.068406952792
0.037396782441
0.088859453731
-0.014671104587
0.044905165304
-0.036588425554
0.065077733867
0.024524827176
0.158054396084
-0.012281432009
0.125873433824
0.050600224044
0.016661179273
0.006968241134
0.088231507746
0.148923758140
-0.022724553544
0.030781962895
0.074801421070
0.001599181623
-0.122767726898
-0.041279134172
0.007889279529
-0.016025462086
0.025080771904
-0.002548365122
0.029509966353
0.050880349088
0.067353603673
0.036922489713
-0.060152817752
-0.037982785822
-0.095391874298
-0.007109842454
0.020422253206
0.013080998006
0.012672709717
-0.010835389010
-0.005309677028
0.144358873075
-0.024233796792
0.032680801090
0.102036068363
0.110238803527
-0.009927356049
0.084578996156
-0.048770475575
0.158789698401
-0.064760711682
-0.062805252309
-0.039941623490
0.029187268143
0.040333948117
-0.010171131240
-0.015096211184
0.025267373247
-0.000513282062
0.015479187514
-0.083993518189
0.134708311600
0.112834815723
0.045847839013
0.145214357091
0.034570632349
-0.069694832311
0.108582196877
-0.028005880853
-0.046090313280
-0.059673161425
0.145376463614
-0.025426292029
0.033562792395
0.058267985161
0.040041931954
-0.015691939557
-0.028339760797
-0.062508262146
0.063012866953
-0.032094034566
0.011878783258
0.001209769106
0.047468409370
-0.005641088116
0.031033182388
-0.096638845757
0.060633226001
0.011173503241
-0.007069608248
0.014541680577
0.038001402636
-0.061696258231
-0.007399584826
-0.050498390015
0.101096165678
-0.035224781445
0.102747860312
0.017232236188
-0.017388451345
0.066315487427
-0.079375414961
-0.009313264570
-0.155796840147
-0.045097862030
-0.074534236697
0.047097743997
-0.129328305182
0.103470846641
0.119838999234
0.042234961105
-0.067605444285
-0.050917551251
-0.028802843843
0.022176371597
-0.007913648689
-0.071502078891
0.031190859249
-0.130486868139
-0.005467922202
-0.017283844558
-0.100217122975
-0.062280400029
-0.017054505655
0.037358411953
0.046490887461
0.027134147348
0.018285859785
-0.028858102988
-0.051622226776
-0.055180095741
-0.015909391028
-0.023606887890
0.081805254172
0.069367251817
0.108324016144
-0.030522214048
0.026396690537
-0.010875676923
0.004513182349
-0.090891037648
0.026787722293
0.001397631660
-0.121500628331
0.035534905694
-0.255973495120
-0.086141703873
0.051255022386
-0.029538662921
0.083858739912
-0.053527764032
-0.003398400285
0.044516507222
0.062065123516
0.072421304595
-0.060235855657
-0.078497384792
-0.089892361864
-0.060799485620
0.032611269128
0.002044307304
0.012680479664
0.011933304330
-0.065405567101
-0.061213703251
-0.151715411747
-0.015982996581
-0.060719872513
0.038193429234
0.036141748444
-0.122264987712
0.173273888687
0.104012568997
-0.039985267743
-0.063119037154
0.058254574542
0.061225362601
0.086558523909
0.062560411434
0.063085153410
-0.013775047067
0.007508550618
0.016350189177
-0.131036798023
0.120482764789
0.099509532178
0.084659410245
-0.030875155031
-0.004631438351
-0.096299637172
0.033282033146
0.032833464945
-0.082690664491
0.083743596796
0.076929640186
0.033344787002
0.037442872821
0.025587985202
0.042717884685
-0.046501274134
0.058428681530
-0.038536243272
0.013618356228
0.053101901119
-0.111245030280
-0.008342989991
-0.023215926999
-0.075824051267
0.010126187866
-0.063888515584
-0.021431695487
-0.095425785238
-0.070909564920
0.028110003337
-0.031316995565
0.029425009610
-0.009897868074
-0.002848632433
0.054244906527
0.022858255684
0.036880457213
0.035667210268
-0.000098109220
-0.020132731681
-0.115201017094
0.056212586896
-0.175610048968
-0.141422041823
0.102575104154
0.103173424359
-0.004998898255
0.068398520721
0.056031817139
-0.083266061811
0.092566323215
-0.065333572380
0.020131751564
-0.057181354060
-0.062422531103
0.032602831219
0.077282839214
-0.028249472344
-0.038201721209
-0.062072947759
-0.060685131646
0.041956924140
0.027016797952
0.034015143263
0.063259678957
-0.022245658261
-0.084639447379
0.039325752254
-0.082588025913
0.046255824957
-0.084384364298
-0.181903939597
0.089211754361
-0.030168294416
0.044558513277
0.058098198012
0.115720407799
-0.004784356355
0.022389732712
-0.118305947299
-0.024865467378
-0.022142267962
-0.101039630028
-0.033968848476
-0.085341481066
0.110758527939
0.049463019471
0.037164078280
-0.011582038890
-0.018168446055
0.119768221310
-0.114131531849
-0.046284491433
0.116875612438
-0.150729847633
-0.036424706956
0.124385776316
-0.100255302331
0.010376887168
-0.060399965162
-0.078393195152
-0.036813471130
0.090993518203
-0.054166758077
0.012717005516
-0.114904175083
0.169704050773
-0.002466701211
-0.133729257629
0.080012841398
-0.002253575991
-0.125067312207
0.054081897864
-0.018229348841
-0.050558131546
0.089380033634
0.052847063187
0.037166399866
-0.004403402817
0.011936453839
-0.128108647449
0.030257154885
-0.002252045887
-0.104228273704
-0.182619510007
-0.082023553345
0.006470815495
-0.006586057216
0.017854448648
0.107446074471
-0.049339771245
-0.045248066919
0.050788331726
0.004627236919
0.065710150334
-0.011795050485
0.045335415953
-0.074898397508
0.017410700531
-0.146102798919
-0.036546385497
-0.103414627962
-0.002664415875
-0.088556128861
0.064573625401
0.121615800770
0.155170264685
-0.054682217159
0.083257313516
-0.030721804776
0.025157354500
-0.077443281025
0.107450920077
-0.029027637136
0.147444391640
-0.007103090559
-0.140104869223
-0.135907415034
0.017423369799
0.001657131877
-0.174033286372
-0.048980656834
0.088555117907
0.070792948796
-0.012861516292
-0.036802229188
-0.158185694557
-0.083822241340
-0.009489685933
0.079428205159
-0.022041373582
0.057479749999
0.046176552142
-0.139167661207
-0.070590891171
0.010020211964
0.009866555698
0.015111325769
0.019307617002
-0.007044463287
-0.056695028637
0.070372231275
-0.012394047823
0.074828021411
-0.046202780968
0.002452683137
0.030864600032
-0.065810184407
0.003945863629
-0.035635041501
0.033082629511
0.063815276200
-0.081843885424
-0.088327878942
0.158385300796
-0.067872243195
0.032795603796
0.061626741983
0.003185015800
-0.073099752957
0.024725003462
-0.063761090958
0.084037750565
-0.007884323129
-0.154343570137
-0.001041820100
-0.004127727562
0.009152965430
-0.157833764350
0.030716777115
0.084270557175
0.086110554461
0.051506877662
-0.051111901303
0.036802407111
-0.016030039798
-0.170101458970
0.112480460708
-0.030519264575
0.006569132064
-0.000130669262
-0.045046111075
0.105063658031
0.063425185889
0.047692040298
0.078716650665
0.000738554208
-0.004606381205
-0.112087467257
-0.129301749494
0.001048427311
-0.042084981916
-0.065717835808
-0.000818318440
-0.018301786769
-0.005763043827
-0.172909128951
0.027779933094
0.095030129502
-0.034522024656
0.004052742109
0.075562757795
0.074859923349
0.067176861942
0.010415777391
-0.060397111381
0.215464839105
-0.027776823696
0.017077847966
-0.079746660270
-0.018350633238
-0.027089548390
-0.026137834335
0.046994408543
-0.042820417672
0.058361834946
-0.075358023793
-0.191116405803
-0.136682974055
0.058146890231
-0.013463959356
-0.156850694833
0.022732365291
-0.063418214560
-0.026719367707
0.117045556256
0.060389410671
0.103450631378
0.051650185035
0.035904893451
0.011091888526
-0.140086810704
0.049984549892
0.019474146578
0.041998898877
-0.069293045253
0.063443862629
0.022650412055
-0.107081126647
0.088244385005
-0.105687784180
0.018945198459
0.134560926102
-0.044829885334
-0.078566868148
-0.055559014445
-0.013961796686
-0.040208485166
-0.023582079474
-0.032266313238
0.150196368922
0.041650471369
-0.110790778249
0.071277076732
0.087161781048
-0.160267144475
0.001089876838
-0.049962889066
0.116230327598
-0.048989115017
-0.022274404152
0.131077119800
0.013779595651
0.033915785958
-0.010623462580
0.008612076094
-0.113092069020
0.121169717454
-0.025397447514
-0.063325986178
0.082183853786
-0.077568134059
-0.030632569459
-0.102637602336
0.065917861917
0.051072606130
-0.009629104848
0.111768600983
-0.023430793059
0.017005307408
0.009613824984
-0.009457367663
-0.019100423745
-0.149846963666
-0.042375942879
0.044177128841
-0.056855007828
-0.041445164195
0.117001563885
-0.036487750666
0.053796884582
-0.044764018555
-0.063524731207
-0.089896424415
0.101923687150
-0.026317406547
-0.073596236990
-0.026243099558
-0.016763698618
0.008189279726
0.081865180490
-0.015061046936
0.041864304616
-0.084586054366
-0.042431369190
-0.009199887517
-0.011623794661
0.112450456585
-0.021717092438
0.001036690095
-0.022433918695
-0.071312969645
0.059727529982
-0.006082879467
0.053809187526
-0.012149982782
0.046054758317
-0.036504961560
0.062127237284
-0.200179999300
0.202378361149
-0.031090554300
0.072026416431
0.144986329698
-0.012693538904
-0.153649411442
-0.005518180776
-0.049426097406
-0.068155359145
0.061205512454
0.033988597732
-0.005082057539
0.086016605881
-0.042784253753
0.098491542004
0.123441608113
0.005012832299
0.072729409917
0.035881218801
-0.079801637304
0.046022107996
-0.029908300673
0.066207206178
0.050537291839
-0.007973005520
-0.023247582942
-0.043832674956
0.078912788402
-0.072397288889
0.164725509835
0.031132302689
0.032950016786
-0.087464205209
-0.071022638410
0.000844955351
0.007439546782
-0.141541068686
0.024418000767
0.082749400130
-0.023836146263
-0.048836058438
-0.062013700195
0.048015136248
0.004438493310
0.089167064229
0.036008384681
-0.061482694835
-0.097753853390
0.118850028531
0.036828477741
0.020838145673
0.020381786589
0.077076393215
0.016280455685
-0.041648174997
0.028617717569
-0.105772306760
-0.087435885714
0.086157556344
0.129567832517
0.058244995371
-0.087395689340
0.113632738791
-0.074399039151
-0.019559739061
-0.015291356692
-0.006279948415
0.047667958922
-0.060182655581
0.049276470476
0.073385047040
-0.101831347183
-0.042940297069
0.068948984430
0.139540351554
0.106609786651
-0.027164336827
-0.176906405408
-0.081008684787
-0.061064188971
0.042044133948
-0.069647506692
0.087439889086
-0.116353420855
-0.096952495126
-0.107021224213
-0.061275000170
0.085201978839
0.090964575976
-0.009066476497
0.161182087592
0.018048137284
-0.052995205290
0.016225072936
0.025169485827
-0.018267197037
0.066558937727
-0.056941286881
-0.073331010258
0.023791103760
-0.072625286109
-0.051007021237
0.081923507176
0.061656833307
-0.072415723358
-0.047224831742
0.050558936828
0.025140621061
-0.091197202678
-0.092239752936
0.017575242258
-0.070939670974
0.069112785253
-0.038720189533
-0.062863626689
-0.043497225507
-0.109009303794
-0.014516276612
0.082464119581
0.045698239253
0.122129040548
0.027015842535
-0.113546631097
-0.042382898127
0.006627158413
0.034880041757
-0.017454804402
0.039673387689
0.002418220612
0.059712757229
0.083532955752
-0.045573704838
0.105493722056
0.132007614386
-0.018803149614
-0.144654140342
-0.013751722095
0.091288719673
-0.039238162413
0.032855486982
0.005592637111
-0.134371829052
-0.031098866906
0.105135955783
-0.073986212822
0.020631221158
-0.032901025913
0.052118101016
0.058386937399
-0.089068687135
0.069199256915
0.000624321067
-0.054165950958
0.123545468484
0.094616088377
-0.037245982132
-0.099288739878
0.030718996708
-0.061696095878
-0.009055232302
-0.083092960138
-0.017357948461
0.059066886253
0.025688416649
0.087869877301
-0.012777965803
-0.017930580935
-0.032378069046
-0.082675604724
0.036530953124
-0.109420936827
-0.002917991166
0.014071725862
0.013932925574
-0.011677431599
-0.091451609242
-0.111240159687
-0.052510510176
0.013602178721
-0.161752990853
0.048228350980
0.076080486629
0.035067412841
0.013246518732
0.038804222308
0.041556173249
-0.151974036254
-0.096734647394
-0.082996793225
-0.028473979976
-0.015040127282
0.029104154387
-0.116302693808
-0.014811866270
0.025004805102
0.012842618456
0.046538414985
-0.055489043566
0.002751799280
0.050559328276
0.060688292276
0.079714713967
-0.072500693115
-0.112406565947
-0.097472358428
0.067509416395
0.099913329786
-0.009223527194
0.096279311016
-0.014721805189
0.031905621853
0.040024398375
0.068033955908
-0.020175023761
0.039263711546
-0.168153363002
0.033844084029
-0.055501363596
0.094076068209
-0.107867301159
-0.034903647657
-0.042348182229
0.148578908685
-0.015155637672
0.085223704280
-0.035501386263
0.116905118392
0.042556118633
-0.066480286418
0.139580405837
0.106691586910
0.033501922421
-0.100996508239
0.009471463884
0.073254372988
-0.030199575325
-0.023845852798
-0.102727642782
0.060789658175
0.033155962391
-0.007489212290
-0.025735066118
-0.050253554400
-0.053638635612
0.109009999293
0.013214228179
-0.040324618032
-0.075879800343
-0.061914109856
-0.058378601401
0.213198819655
-0.103160164243
-0.004161694533
-0.081668461726
-0.010936120953
0.015619109711
-0.021109586715
0.012785891256
-0.121222602938
-0.002431186912
0.063779928685
-0.146731597705
0.117004136827
0.032938995809
-0.005378833402
-0.021626272541
0.104356462841
0.090917887441
-0.065591930272
0.005455200809
-0.073996710444
0.065109280888
0.049412113271
0.048616571516
0.027465375584
0.147287546540
-0.136499701405
0.010546468858
-0.090518614991
0.024701321688
-0.001827101629
0.035977229694
-0.011361220187
0.017848587709
0.064338372361
-0.145321023930
0.073174116056
-0.000075665695
-0.038932433085
-0.004777379035
0.094687947871
-0.041057496524
-0.064877965069
-0.159240123642
-0.020735393920
-0.063961677721
-0.092105303611
0.061004185219
-0.108515562763
0.026217084335
-0.066937040566
-0.035971579221
0.021142182543
0.039593002944
-0.043165848080
0.099883128893
0.133874481569
-0.018382258742
-0.152934494978
0.047994255597
-0.003579396858
-0.029967708302
-0.049180583469
-0.112666424620
-0.036760478825
0.030595534119
-0.049147789525
-0.052162399343
0.018006645379
0.088304153824
-0.042755763844
0.026128288113
-0.051376508468
0.091366445872
0.130427798882
-0.070271726033
-0.081861768119
0.017741656822
-0.011868209556
0.036092653886
-0.138201690690
-0.107452971102
0.038855027893
-0.023588746886
-0.017545796831
-0.011140965986
0.039888751017
-0.000211959302
0.087803646861
-0.051582401360
-0.014386768171
0.094804804404
0.011198443679
0.011149842516
-0.087402912414
0.027081835455
0.181035666491
0.016086701463
0.066071328537
-0.023162316994
-0.050410859102
-0.000799731622
-0.042681334953
-0.068579400543
-0.236113942905
0.045242997085
0.014672011021
0.042543068200
0.052895255338
0.036384640016
0.028593098674
-0.073768229980
0.009664532118
-0.055958619483
0.012439967652
0.009163253462
0.062928607875
0.049345993917
0.109619804637
-0.075339488424
-0.108491338511
-0.062029972868
-0.000451215240
0.101551489223
0.191039062227
0.066869988608
-0.135602309415
-0.022042428448
0.021278903907
0.077312083238
0.012210654879
-0.004262022861
0.049929647554
0.126764116187
-0.092017549937
-0.090312281104
-0.014552593168
-0.047516424926
0.112467273599
0.008814011692
0.009534325093
0.075784395621
-0.054289819518
0.013885358722
0.027177648058
-0.216967809163
-0.074245994038
0.069029942231
0.008776040414
0.046479081146
0.060503494539
-0.047521256958
-0.069118766512
0.066366874081
-0.073047706111
0.096766086451
-0.068092382638
0.080255669659
-0.138064927447
0.025200016971
0.080344164316
0.078839855513
0.081500745287
0.119707441103
0.000721267639
-0.039392532701
0.002540114393
-0.085161912152
0.022256393913
-0.021584228294
0.036723109947
-0.102229219141
0.012050790883
-0.100939091430
-0.054975396925
-0.178550804110
-0.066028070904
-0.050964498789
0.004520376947
-0.040107894621
0.034953709409
-0.181815564300
-0.255310132583
-0.002660209623
0.017030237357
-0.006303948696
0.083374528873
0.042347986204
-0.074005625835
0.088729891137
-0.003617202510
0.017732988404
0.115097875374
-0.097648435234
-0.019642496855
-0.013481751896
0.119669772477
0.028614897581
-0.001951168201
0.156573557879
0.028492933643
0.113532129947
0.013009161841
-0.050073813269
0.008843292301
0.015836410134
0.048493143858
0.008196140396
0.054517832126
0.037212925392
0.116328276676
-0.009859485268
0.086519765705
0.029891059466
-0.072368811420
-0.001497679522
0.054626821154
0.025054405337
0.017399488959
0.094404756502
-0.061876972533
0.109099640007
0.011796264766
0.033561068601
0.031386012558
-0.173366805289
0.029479939257
-0.022296957064
0.043401516128
-0.015893653067
-0.009584193929
-0.005802530131
-0.103632934644
-0.018892134732
0.044189421347
-0.030751834240
0.061512905372
-0.001356348457
0.031495608945
-0.012405318601
-0.056292033580
0.059934486256
-0.025344498544
-0.103373234801
0.027139416973
-0.054456827970
-0.120581107763
0.076541485791
-0.033215543299
0.129491824982
-0.055944181301
-0.048499899870
0.013874319504
0.020376287485
0.036288340241
0.059721830099
0.027428118772
0.088479944168
0.031495020868
-0.086031843557
-0.059016605851
0.080293330719
-0.028337949470
0.083508943472
0.130233433042
-0.010716386156
-0.004688324399
-0.032147354558
0.130580446824
0.081842851080
-0.073850031592
0.109107146383
-0.003784024638
-0.007118778755
0.103195969554
-0.001569606755
0.024752728696
0.026411880430
0.018548583343
0.092696116516
-0.041844869456
0.021809901898
-0.046625743260
0.131127046722
0.033112557846
-0.104075545538
-0.005995372537
0.048921982674
-0.070255413077
-0.158906449655
-0.050717999801
0.020688145000
0.038785649430
0.073529703417
-0.076458933991
0.007245044506
-0.045957746563
0.017068034695
0.109466925152
-0.013497369623
-0.033646926073
-0.041337809190
-0.000771449871
0.061581992986
-0.020204121765
0.028725480496
-0.084280504088
0.071464888240
-0.053401249115
-0.120309159810
-0.059448113075
0.103913208107
-0.017092916952
-0.050664565719
0.066237094389
0.015206042995
-0.027852088123
-0.039298482444
-0.185036972223
-0.104296995848
-0.079135246056
-0.088162955316
0.073136909715
0.057666285830
-0.000938322544
0.050349046421
0.031539910837
0.011820472900
0.092816609890
-0.014667906977
-0.030355302638
-0.071318486370
0.081396066282
0.140582200348
-0.079835279696
-0.028760319378
-0.067438879891
0.085745886963
-0.098456863446
0.018570581491
0.034855822257
-0.024290340073
0.087704092708
-0.087185594000
-0.029033881476
0.099677796927
-0.157039019940
0.008202791889
-0.087859072097
0.070495758128
0.002401117390
0.126528506528
-0.049851218920
-0.012899448515
0.055961952500
0.081779148199
0.017047825359
0.003901374791
0.031135349297
0.070451836463
0.086282545047
0.136059060290
0.057449344970
0.052332705560
-0.129633668937
0.055964187654
-0.104196459598
-0.120272452868
-0.122647482009
-0.025970342378
-0.140286739142
0.019189423813
-0.026966629750
-0.004656854877
0.003512063301
0.096112107085
-0.067519833404
-0.033327821585
0.055235927929
0.040450538650
0.030060650459
-0.084576101784
0.002256433144
0.031617421480
-0.019357867962
0.052563158947
-0.081300785596
0.071596151242
0.034254313595
-0.124700466446
0.054718708968
0.038125156718
0.007544708546
-0.092544891647
-0.014917860749
0.041413974874
0.103264075902
0.055918884720
-0.063780903114
-0.048022820860
-0.013541363379
0.082971699783
-0.031292608716
0.099041021275
0.082982556289
-0.088232321777
-0.014334678719
0.146323018707
0.060152960910
-0.032047451427
-0.132208267374
0.041207090882
-0.029932511584
0.039071150120
-0.008325233514
-0.049016715473
-0.042127013739
-0.070937777040
-0.038502083453
0.043060685233
-0.081899310081
-0.009336747971
-0.098064942730
0.004005896240
0.068651107175
-0.014705661114
-0.216160389375
-0.017808357107
-0.003408401942
-0.023266950922
0.123814977759
0.014837229610
-0.047702047269
0.028913242441
-0.112105812368
-0.111513687142
-0.048714736977
-0.043180876829
-0.140488467488
0.072881594439
0.029903962587
-0.007230360519
-0.013168745552
-0.006774554420
-0.091011455414
-0.033947397905
0.028312919365
-0.047298992587
0.116788480729
0.035642477973
0.052057005353
-0.036753156811
0.094663776013
-0.084079154520
-0.137873219723
0.102514853775
-0.065665205692
0.022949711924
-0.023942278480
0.041168522583
-0.001231152246
0.030086405066
-0.081893725333
0.081094989802
-0.113852699000
-0.005129937350
-0.059109380194
-0.027852906960
-0.034148635805
0.027958871960
-0.107237369914
0.001706878395
-0.016047244616
0.013361246364
0.022824417081
-0.046763890713
0.009159255044
0.078665635559
0.030137077323
0.001166553770
0.013864053944
-0.026771222728
-0.084610255266
0.000673514976
-0.039514806283
0.075088579932
-0.054474365296
0.001194066730
-0.032899981943
0.113120411565
0.003788747875
0.000873151440
0.030906734895
0.110938177400
0.094303888991
0.072858818959
0.011826537056
0.004328897803
-0.025371191457
0.092163317231
-0.148989257441
-0.081306867093
-0.042630526956
0.036661155137
-0.165286961808
-0.035423502763
0.058024087239
-0.001587198529
-0.030200106865
0.045610973981
-0.107129827127
0.040169591446
-0.000977394482
0.056047656536
-0.072488110955
0.027899207864
-0.034431610138
0.105860069905
0.008934542488
0.036885485137
0.126823758652
0.056341531180
-0.073077452024
0.078881778577
0.062412669026
-0.230005097789
-0.031590559121
-0.015677626565
0.036250297388
0.060881173973
0.031531668417
-0.078888821477
-0.071625368218
0.077087246749
0.034201245280
-0.042546339668
0.070946128708
-0.018911515749
0.016245804140
0.051240619752
-0.110953153035
0.028735975481
-0.003295021009
-0.014173364100
-0.074661286716
0.075627527578
0.025844861008
-0.013981278644
-0.056066720360
-0.053333903922
0.043072109118
-0.065646644256
0.057170500401
-0.043023836360
-0.169477771239
-0.184508685269
-0.110977492177
-0.011560713491
0.034283078657
0.008586891096
-0.141628819289
0.060497059337
0.072512812902
-0.142755665244
-0.066750191472
-0.023686108885
0.101138833742
-0.026617447480
-0.015243823747
0.098070596630
-0.032462932635
0.040582712457
-0.032540937440
0.102487330621
0.022927357981
0.003804938658
-0.047575701302
0.035806396849
-0.090328781861
-0.102098823082
0.046809034355
0.076075211841
0.092304645147
0.066000003275
-0.086990170335
0.083984159374
0.146631916029
0.091199002285
-0.053734854174
0.055268564496
0.025265377407
-0.098755428120
-0.126345884602
0.030175768600
0.086077228672
0.103724765422
-0.081946843268
0.038807296946
0.045504447840
0.020555271501
-0.172724405145
-0.023674194219
0.045400267616
0.072204692433
0.098452495505
-0.133978387880
0.025295634156
0.069664979599
0.012758075122
-0.060507373853
0.102697586460
-0.026877205490
-0.005431827984
-0.006326310458
0.115710727247
-0.106596795952
-0.022831719183
0.035228332778
-0.082702382524
0.031637005565
-0.002277309690
0.047643153427
-0.049934174434
0.059810190497
0.000524713826
-0.051685426247
-0.060725564808
-0.007878797163
-0.124609128547
-0.024309250620
0.016577620563
0.187217901887
-0.012414714048
0.033855981572
-0.122436372788
0.047482183880
-0.019100779500
0.133845460028
-0.052546452785
-0.007329802454
-0.135080303841
-0.020317532357
0.022629991295
-0.079208096649
-0.018687793778
0.059076805117
0.072670630106
0.034962623290
0.080753761800
-0.087004106890
0.002461190469
-0.017496665037
0.015031316634
0.057467345179
0.016344035378
0.039298426405
0.016417184216
-0.111369087968
-0.017336370178
-0.043776521684
-0.068770165335
-0.021883418470
-0.107949940543
-0.001930536383
0.138664781316
0.031487599545
0.178421394853
-0.069862947153
0.004418481696
0.082487753152
-0.065687867405
-0.072108825705
0.065330511442
-0.166460175915
-0.005617746978
-0.121137836113
0.053383043984
-0.129520170822
-0.022144665857
0.014630046102
0.029139711977
-0.093340392550
0.003410792571
0.057774849383
-0.082418698189
-0.063706722530
0.078491117080
-0.027716335286
-0.009854982356
0.057407904005
0.065797006333
-0.015653791173
0.014955507238
-0.034067568967
-0.020733148663
0.085029862322
0.039518614198
0.079579979846
0.012431219013
-0.053562492768
-0.078130082590
-0.018267251694
0.116338636913
0.021252704312
0.060908196199
0.077910505135
0.006926460059
0.025081976723
0.122997122479
0.058239401694
0.098701068511
-0.029288527102
-0.027435819702
0.016250087898
0.066769384342
-0.031501939587
-0.050866442043
0.062175171393
-0.024451993207
0.114928884127
0.036210761623
-0.089131196023
0.043297181661
-0.011922487053
0.001205549907
-0.056321036331
0.046871659765
0.088610583707
-0.121647569667
-0.004117295671
0.060854122018
-0.073551799461
-0.023442062677
-0.046665137640
0.099431684182
0.007423961140
-0.023405548668
-0.022015550499
-0.159187222301
-0.002811089317
-0.008484013776
0.066194918386
0.032105626246
-0.000880447258
0.048057535179
-0.031641963495
-0.097690588489
0.137834065747
0.034388555911
-0.034006586456
-0.011422135588
-0.093412136261
-0.046292811829
-0.052228976081
-0.077543409369
-0.041777115873
-0.051950577871
-0.028451445836
0.075302192818
-0.101741144905
-0.022786989603
0.107868981101
-0.104379442256
-0.037394707581
-0.125625439744
-0.016956825478
0.067484308303
0.008991946923
0.019827564867
0.093180555441
-0.043097406728
0.026191939493
-0.056309211918
-0.044257390879
-0.019288962241
0.002803092343
-0.022530151655
0.031165338781
0.044793873187
0.162003862730
0.015587001847
-0.001055070583
-0.051075135908
-0.091377573219
-0.003273782501
-0.046290271314
-0.078441523168
-0.025223041223
0.076569270724
0.041264009085
-0.188785134057
0.069774071765
0.028262503589
0.030198895360
-0.038921087315
0.002160356783
-0.035987657786
0.071611367520
0.050991921322
0.072230569912
-0.021181917677
0.119904944737
0.043413626657
-0.016423666617
-0.027136892958
0.004179686698
0.015805270583
0.039310290806
-0.150034319022
0.076237650293
0.113717617213
0.016951279534
0.051090065289
0.052771283958
-0.116960233091
-0.029430203980
-0.031576337552
-0.042730193494
0.019240992195
-0.074711885758
-0.026156773826
-0.003765105106
-0.016475098586
-0.149914789674
0.007141094265
0.001434394583
-0.133250207330
0.083694862345
-0.072889269128
-0.026693882184
-0.061542390529
0.115087345929
-0.038650045115
-0.020687564891
0.085060105014
0.041881165877
-0.011188202477
0.036321679354
0.104280663392
-0.074245193592
0.069994004344
0.050241292213
-0.043322157184
-0.029022744798
-0.094855618978
0.018473152721
0.020582531298
0.167404635848
0.010150950232
0.061665303190
0.016897698461
0.031492678309
-0.001485002013
-0.140079748461
0.048630150732
-0.071538377947
0.031065941453
0.008699018460
-0.018313406538
0.064976872618
-0.061604821541
-0.193786551756
-0.081592117433
0.024004912671
-0.001086717827
-0.013256231974
0.041151821380
-0.048341579671
-0.054176532351
0.104804923758
0.027398899981
-0.027666104369
0.070044182654
-0.029111312069
-0.018223916447
0.045077465916
0.111400214651
0.044062253958
-0.073457092081
-0.046268617030
0.084442748849
0.005842030600
0.132197193582
0.108772721430
0.051802006696
0.024755392730
0.049550684862
-0.044169220919
0.029034727857
0.091562416876
-0.078772414917
-0.025109225245
-0.036370859331
-0.022583803186
0.113569443359
0.028206797114
0.036088501742
0.044801487775
-0.027158126802
0.001271497773
0.035589261345
-0.023213642150
-0.042502199665
0.016499158849
0.005692355770
0.045656788499
0.119650735911
-0.020893930072
-0.023948540280
-0.011550564005
-0.027314817994
0.068882844366
-0.043811767879
-0.065254196726
-0.005730341351
0.159624117160
-0.005438426868
0.093998379159
0.030030595726
-0.057151632915
-0.063772776556
-0.153013027605
0.009334664075
0.097033763801
0.002478152412
-0.022522934265
0.041796147551
-0.079746717186
0.143130048273
0.077843246631
-0.079436926292
0.159814986206
0.009833274026
0.053129021879
-0.004438934675
-0.017325639361
0.088086085663
-0.070306002483
0.019275854091
0.046098358336
-0.010314555273
-0.062532739322
-0.083676871603
0.039458128920
0.004988740298
0.064361205635
0.005818273579
0.073624101167
-0.020344193917
0.005956290585
0.029914128195
0.051528194945
0.114347250798
0.050334953173
0.019450002804
0.129697363132
0.032124705655
-0.051656307501
0.104763870478
0.034242830889
0.082561507855
-0.049398045515
0.040914041919
0.005524861988
-0.176497103128
0.087734848579
0.088353874611
0.090907941065
0.064293098501
-0.053568145432
-0.046116740136
0.077827012389
0.084272881051
0.102122855362
-0.011487723541
0.090113754240
0.015375159845
0.027121625450
0.005356012670
-0.236684689367
-0.011793890266
0.048575204908
0.056486192509
0.009932978824
0.014731377468
-0.065227518990
-0.119246275186
-0.046678540195
-0.000927493665
0.161363238015
0.059204275365
0.102553599460
0.041601835643
-0.060859041558
0.076697480692
0.064141544826
0.001248157647
-0.059977984642
-0.011595919437
0.004606477210
0.025140721181
-0.022894300735
0.000143691265
0.000529704147
-0.115284527263
-0.058407071555
-0.013217177098
0.054570096095
0.019652271395
0.046839209055
0.035269076612
-0.002106475513
-0.101233133715
0.085378623440
0.053831574286
-0.111021178019
0.030766405763
0.050157557371
-0.042172617341
-0.048271640171
-0.019072415504
0.034643307713
-0.009019110394
0.049814562645
-0.006059023430
-0.010558763552
-0.108541911191
-0.083755755479
-0.097197852032
0.027450077196
-0.037722140138
-0.056392652067
-0.067317487573
0.098478537368
-0.040986620526
0.027337094097
-0.059868425791
0.031762138256
-0.035057679972
-0.167829640491
-0.093519498858
0.052790182802
-0.035031887509
0.052709331625
-0.002741353087
0.011163476188
-0.010165382414
0.021931045635
-0.014030950062
0.095586559501
0.015696845353
0.059784517505
0.002453094327
0.060453018292
-0.054815264697
0.043771548320
0.030083271886
0.040053415806
0.031688328586
0.120192874472
0.080657843920
-0.028550233515
0.041881542140
-0.082778905244
0.098092533298
-0.131807037876
-0.047577708790
0.094573912214
0.018600827345
0.041338195983
-0.031234715341
0.057222723570
0.004232981588
0.112260258263
-0.028518399236
-0.002837795192
-0.048370359812
0.045838871633
0.048111852517
0.078487941508
-0.047672601403
-0.047665962611
0.060612175168
-0.041284598423
0.000133089569
0.023092064351
-0.018332058386
0.149167862399
-0.033336291684
-0.037104726760
-0.076703338558
0.124559371520
0.009538437173
0.027289335995
0.006654242544
-0.023957693305
0.022254070011
0.025446472565
0.051897975744
0.086760123489
-0.025871672230
0.034841868382
-0.078329520282
-0.022645234728
-0.064786787786
-0.009719993838
0.043287756245
-0.035161437089
-0.044372355980
0.096437106915
0.008627321493
0.052946212548
0.073652406012
0.049824868299
0.023280083070
-0.038727337494
-0.057936418675
-0.014987945849
0.023653179040
-0.053215847837
0.175275457053
-0.001331500263
0.048693940244
0.184052183902
0.055193090423
0.025165762182
-0.072565414304
0.015162520430
-0.074206389978
-0.075196004181
0.028488483771
-0.104176613304
0.086202712395
0.031910694393
-0.091668363250
0.044091148454
0.011022474332
-0.000396059719
0.078836767205
0.024659312548
-0.020725317104
-0.133546531051
0.047830876187
-0.098692679038
0.179095748667
-0.059547458019
0.053261709840
-0.084795875907
0.080048587165
0.079547194516
-0.081423199094
0.039652141326
-0.064189179348
0.018315959820
0.049303661977
0.020507976836
0.045943653042
0.007267268731
0.033160486841
0.004725349184
0.045361356540
0.069562522458
-0.097803112633
-0.002059355008
-0.085191210547
-0.031138669958
0.045784592124
0.003890226648
-0.064175963689
0.111844829318
-0.023561510817
0.001034687668
0.097646257622
0.099879161872
-0.027575493415
-0.023790053803
-0.046009665795
0.011627710920
-0.036824063638
-0.058569721047
-0.047109954969
-0.143108592346
-0.078854607222
-0.012594927775
-0.034033847908
0.028877441845
0.069212419216
-0.076165324298
0.065055769711
0.082498421397
-0.028630440117
0.087046902129
0.038419276279
0.003386364499
0.155688631895
0.018691529460
-0.016142868400
-0.002996630222
-0.027204629886
0.028789917267
-0.098609374968
0.120946331363
-0.051959107123
-0.011361675936
-0.060195440801
-0.014644940148
-0.067299918509
-0.025179102290
0.068020277004
0.026782504523
0.092292410582
-0.157060908407
-0.049762331620
-0.079682229782
0.206364028394
-0.010924894119
0.030704063939
0.009451809649
0.156310357918
-0.095769544827
-0.045658277510
-0.025143554773
-0.061580698228
-0.038621010759
-0.099203832312
0.056383353840
0.002507506217
-0.045796432264
0.099469217915
-0.069853634780
0.064637360422
-0.047532726407
-0.061046347536
-0.002917356238
0.069608298001
-0.024707831882
-0.051168055476
-0.031881366333
0.019992544135
0.040938221181
-0.007607158173
0.027415095038
0.016441800541
-0.015682209010
-0.015897320955
0.010219784141
-0.030487414040
0.027949905812
-0.018848933703
-0.072598224050
-0.014906024088
0.072541983024
-0.114336770526
-0.049926759989
-0.076165033570
0.072913755561
0.037308696375
0.043740407963
-0.108625955973
-0.045222758818
-0.058008936873
0.050697221698
-0.002826455000
0.118743111213
-0.029747512526
0.024122796035
-0.065592871077
-0.001166767086
-0.016087103514
0.111046391098
-0.001350879737
-0.000827688520
0.042295799519
-0.055854505222
-0.021758270423
-0.003565601254
0.031252914888
0.011024503400
-0.004173218825
0.113369994090
0.107366395616
-0.060654949060
0.029085881010
0.149581786837
-0.066433177881
-0.009700600975
-0.049757244457
-0.108308161145
-0.044170345204
0.013802129530
0.025491324327
-0.004914643934
0.061284843340
0.059224865501
-0.013011359559
-0.113480750188
-0.129701684640
-0.023624067247
0.016000571896
-0.082407346439
-0.093739994801
0.035780945649
0.021380881655
-0.086818518492
-0.055064423195
0.019883365755
0.077063674630
-0.041344768519
-0.096419478152
0.146037940262
0.107894682907
0.016741464028
0.039438662556
0.055182476138
-0.012108811429
-0.041387390299
0.031771577361
-0.036576929383
-0.004128687297
-0.060097189240
-0.021894172405
0.024732601494
0.016329981615
0.045396320530
0.001519099747
-0.143247461947
-0.084163895660
0.061718314167
-0.125561948526
0.006401888788
0.030859376056
-0.126582673076
-0.005999731250
0.040529303672
0.025068958213
-0.016732756284
-0.058385638312
0.054412815919
0.110168672046
0.018436256589
0.026723841425
-0.045589620588
0.022321186965
0.106975234209
-0.019200225076
-0.033817033715
0.007326199384
0.025524921360
0.009496188630
0.015633409431
-0.141200486663
-0.079861167804
0.111281714184
0.138135944741
-0.063280281762
-0.054269712224
0.088570425015
0.035473375094
0.007712127070
0.060985100328
0.138707443852
-0.010105457083
-0.086506711954
-0.023400684498
-0.004960280912
0.013123642142
-0.039708991455
0.069710332227
-0.044566045289
-0.054354704785
0.031063582109
0.011610520505
0.010362644235
0.056578658586
0.039859795033
-0.028006100618
0.002454892012
0.022575571576
-0.017447225627
0.084366363714
0.033348713127
0.046502782529
0.108273115513
-0.054945971034
-0.000514523441
0.061355256968
-0.112090681371
-0.034764689631
0.040039437641
0.046616750563
-0.057743552727
-0.044656693000
0.097999210915
0.008716054334
-0.097548234335
0.055553806976
-0.005315761501
0.013476790937
0.008560123816
-0.003895019139
-0.000751885601
0.005965661593
0.129810932101
0.005234809555
0.051119441173
-0.028015865991
-0.053287338955
-0.057482799384
0.032852921283
0.133764902816
0.007918105980
-0.071626399055
0.074155211474
-0.044998534511
-0.039772579857
0.059501098317
-0.052942043065
0.036882079734
0.038139482803
-0.124341918563
0.031943509687
-0.098566624683
0.061627086488
0.037100278069
-0.171374004537
-0.061495476924
0.065037229395
-0.024665559947
0.031026761462
0.034351027565
-0.101578793979
-0.025993803188
-0.000866261482
-0.141589399681
0.070562308439
-0.028754358987
0.057466131848
0.010849152183
0.061638204143
-0.000824261510
-0.121686995090
0.192418329381
-0.027867269051
0.043613049208
0.045312792765
0.084785004177
0.153580154088
-0.041995947120
-0.205541837407
-0.087667052354
-0.001917406538
-0.048096752682
0.098818355905
-0.021383511408
0.114001637327
0.047010880093
0.018051715993
-0.044333629282
0.002031685210
-0.068677922650
0.082987277346
-0.026077174729
-0.027125221866
-0.004564047629
-0.044673142728
0.046852902882
-0.113814631866
0.052452819874
0.032992649026
0.095614622784
0.026131473895
0.080312376946
0.026302614652
0.063853091865
0.067581942102
0.067613014644
-0.069507386597
0.076631952434
0.056405767868
-0.101027005117
0.115043458116
0.061048337053
-0.098612044969
-0.042535539417
-0.028399736925
-0.116054939473
-0.004776410555
-0.000072832679
0.054108470529
-0.079415570632
0.016801985665
-0.084225022036
0.054855858953
0.015242223833
-0.021185944945
-0.029495538518
-0.012970740424
-0.025571925375
0.065720911716
-0.066411587715
0.138270282402
0.155224964929
-0.066159915723
-0.015295164594
0.049360652329
0.022582867642
-0.082228429666
-0.015325960989
-0.017482255497
0.049493168287
-0.033757564594
0.127664253740
-0.004430310419
-0.015316275433
0.036719916280
0.014090977266
-0.071004622289
0.043482067116
-0.050529929788
-0.057906543380
0.067986564171
0.063306014846
0.115320332447
-0.105504337493
-0.106416522255
0.075158446821
-0.011841453762
0.077032486990
0.116689032153
-0.096773405311
0.056097202989
0.113443649161
0.102210042352
-0.044236601586
-0.020258668679
0.040796098915
-0.123519268873
-0.039720332148
-0.021519365980
-0.073945160497
-0.130148284892
0.019030010099
-0.092876300332
0.022151054383
-0.032485317193
0.024414683631
0.050614509802
-0.119981198446
-0.047588711364
0.144081593652
-0.034874093933
0.021102031879
0.060013154529
0.061411130385
-0.029079843330
0.028793796156
0.000892622066
0.000304674168
0.023416794868
-0.049858257696
0.134498546050
0.075930442618
0.023971388838
-0.056252301379
-0.055749204444
0.042945323885
-0.081229434187
0.069479163816
-0.112246272416
0.007050173178
-0.142340013779
-0.122926860526
0.023525529789
0.009342741609
-0.032832782039
-0.079173908787
0.113097089166
-0.066764066505
0.085309448711
0.023878031137
-0.110889448023
-0.084999486244
0.036824602744
0.013853439645
-0.023303508085
-0.024527006889
-0.030130541014
-0.075702110301
-0.052241658228
-0.089552627128
-0.057882650418
0.045410936876
-0.009807139268
-0.056101455457
-0.035612962804
-0.048509565963
0.035456051849
0.002888770338
-0.029956886544
0.001530359126
-0.081036157562
0.105503550621
-0.070548521166
0.060009723881
0.141440754431
0.051961232145
-0.018636075653
0.017929408685
0.047516236023
-0.041401688456
-0.042959089681
-0.041286229299
-0.137716647709
-0.013869537101
-0.009882766231
-0.072944225828
-0.018501001884
0.056149497655
0.020209933662
0.010567616400
-0.039969625677
-0.065806422972
-0.110264406221
0.052918862595
-0.030059418878
-0.044319982831
-0.069305409607
-0.101953915977
-0.021937784167
0.044332127865
-0.002309440646
0.073555009863
-0.124423923312
