# Supplementary material for: Statistical test for ΔρDCCA: Methods and data
Source: Data Brief. 2018 Mar 22;18:795–8. doi: 10.1016/j.dib.2018.03.080 (PMC6103976; doi:10.1016/j.dib.2018.03.080)
Supplement: Application 2 [file mmc2.zip › Data/N2000/af20001.txt]

-1.268596
0.674553
-0.279644
0.461422
0.782676
0.580135
0.095110
-0.050287
1.519096
0.447046
-0.579500
-1.817045
-1.983500
-0.179206
0.815036
-1.634084
1.082820
-0.951235
0.622673
-2.146956
-0.586314
0.161278
-1.742841
-1.074070
1.282584
-1.905838
-1.126963
-1.766544
0.878943
-1.045446
0.172292
1.537150
0.754318
1.471885
-0.464663
-2.001872
0.123151
-0.525632
-0.478059
-0.349960
0.538155
-1.756809
-0.364121
-1.401531
0.928186
-1.477400
1.824928
0.424552
-1.378054
-1.874888
-1.154543
-0.386845
-0.060811
-1.414752
0.363907
-0.714712
-1.463557
-0.196122
-1.357888
0.453917
-1.206213
-1.437985
-1.771123
-0.396586
1.073438
-0.627550
0.559366
1.459676
0.252860
0.569830
-1.411096
-0.754255
-0.813765
0.682123
1.125128
1.249378
-2.114534
0.782226
0.180569
0.332642
1.619012
0.431126
0.635843
-2.182605
-2.397009
-0.223108
1.116378
-1.155378
-1.955734
-1.521237
-0.477442
0.057328
0.299643
0.536741
-1.326567
-0.451855
1.080702
0.292292
-0.806190
0.837483
-1.923010
-1.493165
1.195309
-0.223875
-1.802743
-0.484877
0.516826
-0.330973
-1.524255
-1.236786
-0.565631
1.352782
-0.600609
-1.577394
-0.520867
0.232151
-0.608261
-0.699961
-0.757911
0.090617
0.487722
-1.062306
0.381768
1.476539
0.426201
-1.432092
-0.445385
0.571291
0.665418
-0.555869
-0.852224
-0.331207
0.654919
0.054330
-0.987500
-1.818231
-1.151169
0.667119
0.536738
-0.445413
-1.607451
0.361870
1.852878
0.169416
0.178512
-1.409574
0.990533
0.581703
-1.449739
-1.217452
1.596981
-1.733377
0.800927
0.723742
-0.247701
0.322742
-0.182038
-0.333562
-0.523240
1.631797
-1.575430
1.018590
0.790215
0.059514
-2.189896
0.705623
1.297138
1.105394
0.162661
-1.326520
0.370262
-0.284211
-1.954841
-1.479406
-0.312217
-0.323569
-0.926082
0.438419
-1.068487
1.566382
0.413623
-1.812588
-0.372581
0.500474
-1.349504
-0.812586
0.438902
-1.820141
-0.221434
-0.702237
-1.604187
-0.549477
-1.850622
0.117138
1.191277
-0.008175
-0.148230
0.858931
-1.298176
-0.961717
1.013385
-1.777557
-0.023989
-0.929095
-0.238116
1.017496
0.392314
-1.971552
0.413621
-0.812611
1.448716
-0.634981
1.036891
1.131771
0.587823
0.560985
1.174372
-0.758447
1.075199
-0.027526
-0.490246
-1.445557
1.006712
-0.062630
-0.629452
-0.009589
-1.790961
1.183642
0.258034
-0.161130
0.255350
-0.891422
-1.524988
-1.579635
-1.750107
-1.025286
-0.864942
-0.129843
1.693369
0.008575
-0.006774
-0.951630
-1.008326
-1.687110
-1.498135
-1.308344
0.857901
0.526050
-1.162032
-0.889425
-0.398296
-0.098680
-1.146205
0.233034
-0.134612
0.039870
-1.750242
-0.419714
-1.324693
-1.437921
0.307576
-1.457450
-1.630886
-0.959630
0.797058
0.177005
-1.197537
0.751034
0.512655
0.401676
1.255880
-1.593823
-1.863134
-0.315029
1.550020
0.609701
0.578138
-1.907086
0.960132
0.109202
-0.333952
0.446076
0.938928
0.347232
1.108719
-0.551100
-1.568102
1.265879
-1.109488
-0.916821
-1.745042
-0.378307
1.026972
-1.039134
-0.171479
-0.992181
-0.924519
0.591681
-1.539044
-0.261260
-0.660398
0.252564
0.537275
-0.455409
0.847289
0.793825
0.722404
0.338169
0.308912
-1.454822
-0.630271
-1.901476
-1.880719
0.522093
-1.685980
-1.616712
-0.712217
0.597956
0.140253
-0.209325
-0.514007
0.289572
0.188344
-1.477533
-1.254798
-1.345914
-0.337443
0.516579
0.125764
-1.013790
1.211064
-1.505076
-0.182666
0.994079
-1.196642
-0.558229
0.110243
-1.848841
-0.260683
0.414961
-1.466558
-0.020502
-0.191185
1.419530
-1.607968
0.362318
1.058876
0.992225
-1.720583
-0.225401
1.646515
0.822915
-1.459445
1.546214
0.658487
-1.169901
-1.025290
-1.669886
-1.019285
0.123187
-1.088493
1.296823
-1.157911
1.412047
-1.518705
-1.837121
0.700745
-1.644471
0.656122
-0.475478
-0.738067
0.346328
0.255212
-1.124730
-0.312196
0.567318
-0.392562
0.568181
-0.109521
-1.485082
1.244947
-0.924844
-0.756906
1.159669
1.049675
1.456211
1.414716
-0.415849
0.666992
-1.556013
-0.094024
-0.761110
-0.825996
-1.409579
-0.220332
-0.247514
0.920740
-0.858865
-0.408671
-0.959049
-1.023403
-0.946175
-0.827230
-1.650944
0.115650
0.340278
-0.687292
-0.746066
-1.662397
0.424475
-0.877591
1.271632
-0.374144
-0.924111
-1.046114
1.318704
-0.084865
-1.316768
-0.344525
0.071519
-0.966761
0.035428
0.946947
-0.380361
-0.907519
-1.697841
-0.901024
-0.251431
0.022303
1.101282
-0.977961
-1.938743
-0.080540
0.615208
1.059452
1.831774
1.399875
-1.299068
0.941571
-1.395085
-0.177133
1.470637
-1.832235
-1.365346
1.505010
1.349217
0.171127
1.566727
0.874528
-0.205820
-0.713259
-0.699471
0.527414
0.327824
-1.469133
-1.031281
0.493135
0.359827
-0.758365
0.302163
0.299166
-1.098647
-0.310503
-1.962847
-0.785002
-0.776424
0.847530
-1.303258
-1.274968
-1.423785
-1.473127
-0.031273
-1.074137
-2.014520
-1.425897
1.584781
1.463127
-1.539121
-1.183440
-1.501245
-0.749948
-0.133014
-1.325301
-1.751147
-1.149877
1.463940
-0.537921
-0.657316
-0.387563
-0.295974
-1.254401
1.113278
1.452403
0.061448
1.227805
1.519222
0.240627
-1.476559
-1.295940
-1.255082
-1.166380
0.055197
0.852558
1.045538
-1.239780
0.925428
-0.908252
0.360986
-0.575739
-1.586193
0.642254
-1.325584
-0.968752
1.639644
-0.468650
1.195887
-0.455330
-1.710431
-0.875288
-0.035994
1.220569
1.073250
-1.101766
-1.007232
-1.859020
0.777864
1.428860
0.173587
1.496125
-0.794083
0.252558
-1.162485
0.918721
-1.050985
-0.594624
-0.987610
-0.441280
-1.298470
0.011917
-1.270978
0.073607
-0.293385
-1.026557
1.323555
0.469300
-0.946318
-0.149678
0.100480
-0.431908
-1.896282
1.216962
-1.748121
-1.643800
0.558933
-0.605157
1.484567
0.858651
0.278633
0.257983
1.304557
-0.217406
-1.612752
-1.801705
-1.524312
0.243836
-0.509005
-1.522356
-0.597815
-0.293990
-1.420403
-0.712583
0.773895
-0.166647
-1.482149
-0.223337
0.397449
0.915567
-0.327259
1.351976
-1.437045
1.207288
-0.607007
-1.512940
-1.731798
1.480898
0.511471
-1.218315
0.398684
0.036778
1.714803
-1.663427
-1.416124
1.178009
0.145522
1.788632
0.895500
1.811816
-1.660100
0.026975
1.597074
0.030443
-1.279157
0.981878
-0.256777
-1.437411
0.337478
-2.152001
-1.986736
0.392687
-0.018631
0.186820
-1.989312
1.299371
-0.546646
1.001088
-1.051675
-1.644037
-0.301310
-1.480269
1.273311
-0.343841
1.453754
0.399258
-1.034690
-0.704803
-1.540818
-1.890390
-1.338302
1.471159
0.592762
0.028088
0.419400
0.290304
-0.547279
-0.387559
0.706101
-0.908279
-0.120796
-1.298590
0.044335
0.344026
0.370969
-0.586459
0.465548
0.445627
-1.710052
-0.731132
0.336392
-1.354996
1.027537
0.447417
0.797410
-1.328963
0.683224
-0.898134
1.328846
-0.384586
-0.296376
1.426278
-0.432576
-1.052289
-0.235117
1.228436
-1.838347
1.502306
1.778415
0.601827
-0.606514
1.219495
0.718227
1.679914
0.081542
-0.333018
-0.941734
-1.438686
0.020834
0.977409
1.038562
-1.867165
0.022118
0.916478
0.484958
-0.683554
0.517477
0.430038
-0.833580
0.955440
0.701074
-0.464942
-0.236075
-1.330673
-1.524915
0.347372
-0.718766
0.124618
-1.977724
-0.911759
-1.665069
-0.257050
-1.801474
-1.480997
-0.755494
-0.380979
0.274696
-1.518302
-1.403354
0.286832
-0.145692
-1.215781
-1.280317
-1.385984
1.102245
1.695138
-0.592395
-1.374035
-1.116363
1.601323
-0.024370
0.082106
1.438835
0.534212
0.059297
0.882255
1.289346
0.129950
0.260571
-1.757453
1.309341
-0.846378
1.542444
1.665523
-0.299829
1.052088
-1.645792
0.449697
-1.761487
0.427923
1.240843
0.248881
0.247688
-0.763068
-0.481141
-1.261857
0.222196
1.419262
0.816114
-0.199399
0.569054
0.343636
-1.906405
-1.632648
0.042258
1.408835
0.404857
-1.279062
0.993649
0.355920
-0.048678
-2.016904
-1.797747
-0.503147
0.146385
0.552161
0.065230
0.546984
0.654258
-0.040032
-0.276087
0.017955
-0.836739
0.133550
-1.558695
0.566035
-0.678746
1.176622
-1.730907
-0.199680
-2.046251
0.777817
1.153044
1.257563
0.039397
1.054976
-1.391873
-0.320217
-0.852938
0.243471
-1.553722
-0.516348
0.955182
-0.096018
-0.958361
-0.175756
-0.139734
-1.680975
-0.526699
0.608491
1.400254
1.121856
1.100756
-0.467374
-0.072915
-1.596647
1.503272
-1.579941
0.264040
1.032390
0.730036
-1.465331
0.798747
-1.691088
-0.493315
-1.219106
-0.864357
-0.267338
-1.189509
-1.708187
-0.775407
0.532497
-0.681819
-1.226636
0.960918
0.950301
0.533187
1.596955
1.587403
-1.625694
1.187527
-0.425197
-0.236662
-1.017464
1.110928
1.536708
-1.345531
1.007090
-0.277258
-0.170954
0.749087
1.320627
-0.227267
-0.118174
0.130731
0.555074
-1.477098
1.011374
1.434453
0.518384
-1.798606
0.774807
-1.533022
-0.309131
1.050065
0.345628
-0.532038
0.771168
0.087204
0.401403
1.862146
-1.511580
0.032280
-1.925479
-1.362134
1.556411
0.232663
-0.694381
0.337802
1.117796
-1.736338
-0.545339
0.083661
0.234251
-1.363390
0.672300
0.096248
1.658514
-0.872461
-1.046323
-0.560866
1.057347
-0.892951
-0.501943
-1.382497
0.662730
0.840303
-0.711342
-1.340345
0.970787
-1.040273
1.162840
-0.840842
0.799077
-0.418339
-0.840137
-0.965628
0.767234
-1.185660
0.535673
-1.386433
-1.133633
0.469112
1.265486
-0.692398
-1.373919
-0.595326
0.858492
-1.062219
-1.138035
1.033826
-1.386359
0.148186
1.174427
-0.585551
-1.441821
1.296439
1.311775
0.615127
0.926922
0.200175
0.605338
1.459550
0.652592
-0.198083
0.961267
0.063666
-0.309779
-1.786152
0.858886
-1.460814
0.073488
-0.018172
1.092503
-1.359739
-1.301803
-0.786910
-0.037088
1.422753
1.091985
0.224728
0.966134
0.342646
-1.170569
-1.147766
-0.439289
0.638600
-0.713194
-1.790143
0.094223
0.775888
0.438545
0.626389
-0.157732
0.455333
-0.029243
-0.031571
0.261602
0.607146
-1.014089
1.490482
-1.964470
0.969091
-0.296184
-0.099069
-1.714057
0.280274
-0.119011
0.373876
1.186085
-0.317031
-0.242619
0.774831
-1.140598
-1.209242
1.352992
-1.569935
-0.353587
-1.233160
-1.360584
-0.751007
1.308413
0.998315
1.269784
0.767809
-1.854413
0.906678
-1.935948
-1.096906
-1.267763
-0.127976
0.478602
0.553020
-1.696042
-0.127589
-1.528420
-1.269502
0.264216
-1.035059
-0.700120
-0.946138
-0.462156
-0.662964
-1.457695
-0.773424
1.077250
0.752447
0.473916
0.746559
0.031298
0.213852
-0.591497
-0.390473
-0.219068
0.380170
-1.405078
-0.742541
1.133794
-1.451777
-0.384613
1.702559
-1.260840
-0.873324
-0.216329
1.057531
-1.496184
-0.755204
0.558688
1.224944
-0.973870
-1.738919
-0.182889
0.920678
0.134838
-0.451455
1.493587
0.087035
-0.121815
-0.965391
0.129620
0.915452
-1.575500
-1.627262
1.744602
-0.593178
-0.008033
0.348738
-0.139437
-0.818981
-0.595203
1.337099
-0.323581
0.256890
0.980577
-1.508269
0.931121
-0.192559
0.172416
-0.165141
-0.821501
-1.477273
-0.910459
-0.708904
-1.642010
0.281610
-0.008971
-0.403829
-0.588707
-1.198162
-0.899104
0.595704
0.995472
-0.264385
1.053029
0.310031
-0.051216
-0.243145
-0.108055
-0.954186
1.286994
0.358780
0.228661
-1.114961
0.563100
-1.458786
1.200628
-1.541535
1.069776
-1.379468
-1.520904
0.923767
-0.913147
-0.764216
-1.346202
1.954447
-1.169172
0.511213
-0.558803
-0.527282
0.846187
1.394032
-1.312132
-1.272031
-0.820282
0.120123
-1.423269
-0.973539
1.753591
0.377800
-0.730113
0.382477
0.704970
0.149119
0.165563
0.670980
1.777751
-1.317982
-0.393062
-1.754926
0.104470
1.147003
-1.991906
-1.553061
0.220975
-0.727243
0.375646
0.335454
-1.516523
-1.206206
-0.442289
-0.582311
0.264048
1.081408
1.716098
-1.192365
-1.836967
-1.134123
1.136308
-1.221131
-0.750932
0.763849
1.064355
0.920208
-0.057353
-0.788790
0.787438
-0.868561
0.564866
0.613690
-0.844442
-0.414873
0.198329
-1.491609
1.848716
-0.690122
-1.080038
-1.171526
-1.261960
-1.876550
0.350802
-1.594748
-0.460836
0.794231
-0.398056
0.046770
1.236805
1.134853
-1.475792
-1.089482
1.190994
0.264275
-0.077418
0.263630
0.813190
-1.053688
-0.367319
1.818581
-1.137835
-0.324594
-1.423408
-0.435050
-0.486914
-1.089201
0.737803
-0.034148
-1.843812
1.008718
-0.725333
-0.543049
-0.488558
-0.897847
-0.995600
0.395342
-0.954308
0.184001
-0.901895
-1.267878
-1.367638
-0.207203
1.310622
0.325087
-1.370623
-0.412777
0.930237
2.078464
1.785239
-0.137954
0.080204
0.015681
-0.870216
-0.028654
1.017518
1.158730
0.632596
-0.133650
1.690437
1.397543
0.512377
1.113262
-1.199371
1.000399
0.591645
0.833259
-0.230543
-0.411527
0.535237
-1.337324
-1.872896
1.191817
-0.441599
-1.343541
0.763536
0.740162
-1.444559
0.698202
0.040629
0.257028
-0.372830
-0.805432
-0.293626
-1.406135
-0.994549
0.375776
-1.306475
-0.135340
-0.376938
-0.180512
-0.990907
1.578544
1.771982
-1.599585
-1.568036
-0.633044
-1.197295
1.439560
-1.511366
-0.309194
-1.043096
1.555109
-0.318351
-0.800244
1.388742
-0.898641
-1.796560
-0.972199
-0.960287
-0.739871
0.633877
-0.539186
-1.527462
0.614440
1.353271
1.493225
-1.654154
-0.481099
1.073400
0.167944
0.457517
0.010062
-0.975796
-1.250521
1.753352
-1.256146
-0.429452
1.766607
-1.550619
-0.772785
0.167808
1.357545
0.185424
-0.442375
1.337294
-1.265131
-1.133941
1.241659
-1.238024
-0.567964
-0.074892
1.149758
0.182264
1.272317
0.640071
0.037902
-0.015023
0.530245
-1.635806
-1.888257
1.253009
-1.822275
1.176202
0.588318
1.274198
-0.494713
-0.115448
-1.837663
-0.797097
0.972974
-1.810984
-1.044896
-1.813988
1.582022
1.403661
1.590280
0.709495
-0.980374
-1.538847
0.037301
-0.308301
-0.044519
-0.824547
1.541579
0.518386
0.769857
1.072671
-0.026043
-0.617629
0.116160
0.107209
-0.326089
0.484786
-1.243559
-1.367223
-0.469684
1.128971
-0.089009
-0.069479
1.689606
-0.646990
0.903416
0.905931
0.696800
1.071729
1.017859
0.085318
0.595920
-1.399321
1.073789
-0.045718
-1.912164
-1.078646
0.099331
-0.725105
-0.185466
-0.272043
0.321919
-0.267168
0.162557
-0.142266
1.139851
-0.096281
-0.627842
-0.590353
-0.854460
-0.674723
-0.804936
1.681587
1.322563
-0.469591
1.306440
-2.105645
-1.641641
0.906902
-0.445815
-0.601895
0.461624
-0.134141
-1.705466
-1.363561
-0.954588
-1.835577
1.180843
-1.160920
1.222431
1.296859
-1.162446
0.515549
1.165714
1.377882
0.110193
0.226077
0.643055
0.748330
-0.404000
0.735457
0.932839
-1.527351
0.374700
0.594056
1.457917
-0.629167
-1.509056
1.139388
-0.167100
1.749675
-0.140418
-0.014985
0.437039
0.159794
-1.281651
1.067395
0.328635
0.032631
0.766528
-0.978949
1.224870
0.645129
1.866284
-0.210886
0.163448
-1.527872
-0.324093
-1.306477
-0.633872
0.219947
0.795249
-0.986445
-1.150710
-0.334245
1.513785
-0.964237
0.962260
0.011573
1.211302
-0.301052
-0.288585
-1.061319
-0.767887
-0.314055
1.754829
0.041134
0.577530
-0.809717
-1.083222
-0.701429
-1.113675
-0.100404
-0.798791
1.295805
1.276663
-0.478943
0.705368
-1.144264
1.068050
0.297774
-0.362528
0.182841
1.109995
-1.688651
-0.127343
-1.346834
-0.861646
-0.567542
0.728065
0.945144
-1.436243
-0.949817
-0.356613
-0.427260
-1.224020
-0.490688
-0.546382
-1.507534
-0.149167
-1.690549
-1.067441
-1.636550
-1.301921
0.005718
-2.043359
-1.220358
-0.779481
-1.873557
0.869944
0.317953
-1.883412
0.106401
0.846950
-1.287087
-0.823553
-0.745129
1.603229
1.248488
-1.300671
0.011339
-1.657478
0.527097
0.865537
-1.638031
-1.195333
2.046443
-0.353129
0.719230
1.090713
0.932497
-0.953342
1.506457
-0.191519
-0.599520
1.081384
1.350980
1.459639
0.441657
0.533090
-1.676986
-1.063144
-0.764273
1.834335
-1.102939
0.474799
-0.709643
-0.765442
-0.575547
-0.697405
-1.038151
-1.392391
0.415537
-0.596110
1.014820
1.396218
-0.424675
0.710465
1.454504
1.079957
-1.241585
-1.223433
0.611832
-1.139241
0.785427
-0.046049
0.427736
0.160502
0.479274
-0.238338
1.068927
1.696538
0.568592
-0.097063
-1.756243
0.159807
-0.392083
-0.351605
-1.363407
-1.320668
0.560718
-1.025779
0.012659
0.918637
0.592927
0.063326
-0.300970
0.224283
0.791981
0.682647
1.652510
-0.725031
-0.545241
-1.306697
0.786690
-1.601192
-0.395401
1.022325
1.290841
0.542238
-1.360664
-1.971733
-1.422002
-1.414009
0.679933
-1.433633
0.856872
1.726691
0.326783
-1.326621
0.092290
1.517196
-1.377917
-1.046367
1.573549
0.980380
1.205606
-0.229044
-0.689928
-0.049883
1.417091
0.324308
-0.315471
1.367319
-0.662575
1.560652
1.145214
-0.162399
1.161321
1.716925
0.690301
-0.331907
0.556505
-1.822199
0.608493
1.095176
1.726998
-1.335471
1.108048
0.827027
0.519303
-1.709637
-1.159475
-0.682525
0.766620
-0.970483
0.735746
-0.256741
1.199450
1.160109
-0.762635
-1.686717
-1.401430
-1.556073
1.593719
0.995813
-0.432910
-0.949762
0.272987
1.827194
-1.645127
-0.094651
-1.693386
1.335437
-0.569777
-0.643170
0.945620
1.369928
-0.418982
0.168606
-1.441186
0.092315
0.161938
0.072753
-1.422560
1.563873
0.457445
0.133353
-1.916953
-0.113693
-0.219970
0.557645
-1.672631
1.735512
1.543668
-1.212422
-0.724096
1.244077
0.185206
-1.050449
1.321883
-2.103912
0.146553
-1.602273
-0.197930
-1.298747
-0.478588
0.572364
-1.467482
1.086583
-0.118577
-1.813236
-0.733766
-0.369308
0.025006
0.985147
1.555801
-1.213090
-1.062597
0.732151
-0.469460
0.245192
0.210489
-1.061533
1.603449
-1.376287
1.766141
-1.502517
-0.371626
-0.659138
-2.014602
-0.958189
1.732258
0.988754
-0.768721
-1.257884
-1.032952
-0.754465
-0.996694
-0.542377
1.476768
0.126569
-0.023576
-0.217137
-0.733225
2.048504
-1.378277
0.938739
1.411626
1.246721
-0.826820
-0.504041
-0.173521
-1.131495
-1.102230
0.855771
-1.512236
0.777223
1.151308
-0.305185
1.364912
-1.210158
-0.326464
0.501133
0.793604
1.471857
0.126153
-1.972517
-1.559821
-0.641479
0.725142
-0.694552
-0.970880
-0.321557
0.181082
-1.129299
-1.298326
0.103695
-1.684994
-1.169967
1.586292
-1.258735
-0.726725
-1.461060
0.283192
1.480108
0.943458
-0.985713
-1.348070
-0.705605
-0.157372
-0.792313
-1.258029
0.947437
0.512897
0.656191
-0.856006
-1.802642
0.902847
-1.975578
1.010081
0.362375
0.462146
1.044423
1.187720
-1.819303
-2.039249
-0.283540
0.101785
-0.675186
-1.514987
1.745957
0.216818
0.487648
1.499094
-0.004484
1.322215
0.503964
1.255357
1.178027
-0.233491
0.140143
-1.526101
-1.278347
0.449576
-0.978637
0.461757
-0.061440
-0.143927
-0.369005
-1.445377
0.802481
1.276571
0.714797
-1.228446
-1.476508
0.842570
1.049156
-0.728943
-1.661190
-1.944368
-1.733473
-0.984754
-0.771663
0.768604
1.407485
-1.544755
-1.617348
-0.838343
0.337017
-0.836130
-1.734005
0.939084
-0.406410
1.737615
-1.655680
0.544373
1.652072
0.165723
1.173572
-0.403997
-0.838106
-1.473807
0.387787
-0.555413
1.692031
0.480637
-0.564384
1.254355
1.323116
-0.184734
1.576234
0.189975
-0.095346
1.099219
-0.032431
0.881682
0.254765
-1.149330
-0.016677
-0.241540
0.587536
1.038695
0.414400
-1.523082
0.869816
0.664151
-1.112634
-0.168496
-1.330240
-0.007564
-0.688745
1.075741
-0.288183
0.460899
-1.501425
0.139486
1.198412
-0.461002
-1.559281
-1.144589
-0.378872
1.347152
1.129729
-0.873431
0.798350
-0.583395
-1.464746
-0.331365
-1.029260
-0.224555
-0.349668
-0.310048
-0.691720
-1.037204
-1.950904
-0.000051
0.861333
1.338089
-1.393811
-0.780664
0.424933
1.566896
0.523096
0.136213
1.324853
1.191174
0.601090
-0.918248
-1.104764
-0.665374
0.570565
-0.710051
1.566590
-1.933427
1.390906
-1.483040
-0.612007
-0.867976
1.590037
-0.904445
1.175814
-0.651296
-0.287306
0.960313
0.754767
-0.562996
-1.725325
0.718088
0.789885
-0.845549
1.481688
0.647849
-0.618271
1.453470
-0.129154
-1.209855
1.984819
1.099547
-0.909987
-0.072613
1.849713
1.373296
-0.576958
1.635004
-0.182465
-1.494093
-1.473792
-0.121809
0.085031
0.600717
-0.395974
1.375673
-1.212277
1.501505
-0.183542
-1.597392
0.298607
1.155121
-1.066463
0.695154
1.336442
0.984811
1.170752
-0.036112
-0.951086
0.981732
1.068917
-1.890365
0.236367
0.746955
-1.574094
0.984370
0.889193
-1.206957
1.369990
1.785686
-1.566353
-0.563938
-0.625021
0.926184
0.688847
-0.987995
-0.374678
1.309930
-1.176560
1.364771
0.940144
1.119472
0.069830
0.646980
-0.396345
1.659348
-1.455418
0.147235
-0.035799
-1.134671
-0.983581
-0.598097
-1.511553
0.202158
-1.191847
0.772908
-0.960488
0.733407
1.155319
-1.830515
0.059052
-0.411745
0.651508
