# Supplementary material for: Statistical test for ΔρDCCA: Methods and data
Source: Data Brief. 2018 Mar 22;18:795–8. doi: 10.1016/j.dib.2018.03.080 (PMC6103976; doi:10.1016/j.dib.2018.03.080)
Supplement: Application 2 [file mmc2.zip › Data/N2000/af20002.txt]

-1.284991
0.637915
0.232137
-0.281464
0.939578
1.498473
-0.646961
1.407973
0.768843
-1.426815
-1.298484
-1.401853
0.574445
-1.714772
-1.691316
-1.583376
-1.986518
-1.242597
-1.591347
0.312141
-0.216577
0.390214
-1.738004
0.389132
-1.657929
-0.984326
-0.648492
0.690386
1.385337
0.422128
0.889155
1.417266
0.468036
-0.429628
-2.001077
0.953249
-0.855119
-1.573240
0.237737
-1.192661
-0.289818
1.091346
-0.029416
0.913251
-0.865968
1.219213
0.735350
-1.124049
-0.965528
-0.663233
-1.418666
-0.826626
-0.431441
0.424284
1.312535
-0.610233
-1.207936
-1.243661
-0.558386
1.123498
0.696368
-1.126479
-1.022679
-0.298170
0.028542
-0.726890
0.640850
-1.757990
0.512437
-1.165333
-0.269817
1.192807
-1.511684
0.724243
0.387512
-1.401936
-1.508994
-1.050978
0.696137
0.755448
-1.175930
-1.503700
-1.167561
-2.339815
0.635780
0.188222
0.254030
-1.534110
0.655444
0.509487
-1.064637
-1.164105
-1.006553
-0.473132
0.157252
0.240909
1.165947
0.585869
-1.214627
-1.766189
0.174040
-0.743563
-0.867867
-0.233162
-1.256976
1.186820
-1.580385
-0.538417
0.749785
-0.693516
0.402189
-1.473701
-0.791524
0.659178
0.741876
-0.104664
1.010435
1.059349
1.324486
1.820757
0.304131
-1.268430
1.040334
0.878957
0.061787
-1.034439
0.104021
-0.116351
0.167748
0.502614
-1.400357
0.482767
0.015467
0.032600
-1.526540
-1.780721
0.572719
0.094942
-0.882225
-0.536639
0.652983
1.208011
-0.607258
1.051448
-1.068005
-1.784672
-0.888477
-0.125918
1.372600
-0.125314
-1.720489
-0.954521
-1.868658
-0.742185
1.164562
1.606804
1.208007
1.092791
0.012485
-1.320778
-1.621648
-0.505443
-1.459102
-1.036045
-0.439261
0.828295
0.931784
0.033441
0.184919
0.317293
-1.548375
-1.418730
0.449929
-0.483174
1.274564
-1.280042
-1.923454
-0.897919
0.389470
-0.081101
-0.577777
0.778260
-1.589972
-0.505453
-0.238827
0.164310
0.041360
-1.358054
-1.987826
-1.362956
-1.200333
-1.214465
1.022739
0.522161
-0.442144
-0.074055
-1.700886
0.870361
1.464873
-1.245788
-1.825174
1.147570
1.278232
0.079895
-1.615406
-1.423028
-1.072272
-0.167411
1.304814
-0.371271
-0.330513
0.298949
0.768809
-1.132614
0.699189
1.180749
0.244774
0.055011
1.614054
1.789985
1.191059
1.645461
0.639510
0.249668
0.392087
-1.385554
-0.759903
-0.881410
-0.829276
0.405342
0.764456
-0.225136
-0.284721
-0.557046
-1.612388
0.517182
-1.466842
0.918144
0.577069
0.500486
-1.561112
1.305169
-1.084101
-1.803217
-0.372360
-0.527710
0.561109
-0.373723
-1.772575
-1.140908
-1.489260
0.414713
-0.041495
-1.031222
-0.926796
0.002824
-0.059409
-0.134109
-0.447449
-0.889881
-1.525075
-0.502224
1.290549
-0.554373
-0.668096
-0.391224
-0.181855
0.605026
0.590295
-0.261619
-1.288397
-1.617675
-0.433159
0.481282
0.997663
-1.683219
-0.896390
-1.004059
-1.396219
1.168776
0.067049
1.192522
1.464430
-1.282145
0.047006
-0.991250
-0.355452
-1.359943
-2.082580
-0.209881
-1.212283
-0.833205
-1.463511
-1.486166
-0.596124
0.945128
-0.091722
-0.279412
-1.101801
-0.303398
-1.866073
-0.941281
-1.466980
-2.124534
0.195794
-1.042592
0.711289
-0.388576
0.107361
-1.800883
-1.873994
-1.045657
-0.616049
0.693390
-1.664725
0.473341
-0.727341
0.505590
0.971147
-0.143985
1.552762
-1.284486
-0.388934
-1.351782
-0.706445
0.771450
1.643953
0.154846
1.574560
0.276243
-1.069743
1.214944
0.922901
-1.010238
1.112632
-1.007077
-0.402007
-1.488663
-1.905342
0.730997
1.576215
1.285511
-0.180099
0.382096
0.500002
-0.991697
1.182242
-1.618035
0.751831
0.700389
1.603421
-1.443388
-0.311535
0.694418
-0.563676
-1.627794
0.143096
-1.663848
-1.529882
-0.073487
1.055139
0.931502
-0.234028
0.895456
-1.439739
-0.919055
-1.915352
0.658627
-1.274578
0.900789
1.229607
-0.519368
1.158230
-1.213652
-0.202773
1.439561
0.353269
0.843693
1.239383
-0.472864
-1.266907
1.056487
-0.602065
-0.655694
0.197069
-0.458283
-0.249982
1.207305
-1.410320
-0.158832
-1.387604
-0.108660
1.465872
-0.962705
-1.865999
0.200123
1.324728
-0.752884
-1.549560
0.277670
0.344545
-1.092348
-1.318594
-0.184778
0.092461
-1.678175
0.359366
-1.243627
-1.655613
1.117800
0.330205
0.817856
1.710196
0.635906
0.056766
-0.650942
0.725742
-0.833786
0.790524
-0.296160
-0.451690
0.781150
0.930101
-0.079982
-0.893227
0.421978
-1.269379
-0.808609
-0.042436
-0.231671
-1.146406
-0.689378
0.194161
1.271783
0.864871
-0.225312
1.297856
0.763548
1.491128
-0.272072
0.565565
-0.671067
-1.338157
0.392820
-1.073712
-0.689092
0.841416
0.097387
1.308107
-0.503507
0.108706
0.267668
0.699123
0.520881
-0.057991
-0.906725
0.073258
-0.787116
0.903382
-1.124773
-1.616278
-2.108632
-1.356626
0.388722
-0.828402
-0.887753
-0.094347
-0.971110
-0.597058
-1.743425
-0.645268
-1.212154
-1.023741
-0.575810
0.852255
1.133707
-1.423697
-1.743050
1.173596
-1.605536
-1.671084
0.646568
-0.076422
-0.382981
-0.561408
-1.155350
-1.703264
0.733615
0.318382
-0.373253
1.098190
0.685087
-0.623720
0.936621
1.523952
-0.018028
1.516321
1.046607
1.651873
0.085069
-0.311892
0.935389
0.493977
1.589382
-0.610358
0.968811
-1.184019
-0.829498
-0.965174
-1.016594
-1.528678
0.331407
0.646158
-0.082170
-0.780374
-0.290370
0.611801
-0.163929
1.181127
1.458850
-0.165465
1.076006
-0.249631
-1.663499
0.434647
0.726529
0.607545
-0.318867
-1.155419
-2.020144
0.083224
0.608973
1.105220
0.742430
1.473011
-0.097935
-1.270636
-1.788612
-1.769018
0.804741
-0.145015
0.462568
-1.686068
0.535649
-1.682778
-2.057316
-1.424033
-1.313402
-1.844429
-1.542827
0.502017
0.025998
0.070078
1.271973
0.905320
0.568589
1.553337
1.594441
-1.259835
1.045297
0.661303
-1.392399
-1.205277
-0.521668
1.033046
0.031904
0.800118
1.805991
0.142250
-0.615155
-0.918516
-0.205924
-0.668457
0.226784
-1.474378
0.705095
-0.789582
-0.187172
-0.813776
-1.688232
0.462260
0.723673
-0.481607
-0.656284
-0.622878
0.127759
-0.037312
-0.411488
1.041968
-0.219305
0.371572
-1.181483
0.252618
1.027134
0.609451
1.657693
-0.391253
-0.560748
0.496083
-0.861653
0.625584
0.774197
1.734741
-1.412140
-0.337934
-1.702171
-1.403241
-1.342399
-0.251330
-1.585273
-1.904188
-0.478481
-1.850848
-0.129360
-1.287193
-0.401632
-0.497304
-0.585500
0.702549
1.301324
-1.060696
-0.783963
-1.126877
-1.600554
-0.493702
-0.332308
-0.155273
-0.678775
-1.380218
-2.079461
-0.407052
-1.924112
1.075403
-1.140415
-2.008570
-1.543788
0.111784
0.494243
-1.395626
0.758311
-1.180446
-1.624669
-0.111650
1.443719
-0.765660
-0.898172
1.030633
-0.017164
-0.678514
-1.354183
-0.519537
1.402616
-0.839067
0.363724
0.546077
0.806666
0.884667
1.055597
1.892922
-0.544046
-0.644202
-0.100403
-1.491023
0.271460
1.461128
1.684038
1.638846
-1.267104
-0.612767
1.085861
0.569186
1.582823
-1.287721
0.161975
-0.437750
-1.300230
-1.744231
-0.167080
-0.409435
0.756394
0.856730
0.869093
-0.489677
1.245370
0.817533
-1.397460
1.332380
-0.617660
-1.015908
-1.761716
-1.149776
0.161711
-0.666159
-1.182444
-1.511507
-1.535682
-1.946725
-2.287996
-0.273843
-1.685720
-1.408310
-1.248919
1.275537
0.217894
-0.372476
0.713357
0.704135
-0.382691
1.545025
0.733747
1.182695
0.229400
0.137244
1.405860
1.801400
1.072893
-0.711265
1.187647
0.367202
0.961585
1.480774
1.725209
0.239450
-0.652693
0.430870
-0.350762
1.555110
0.412433
-0.882525
0.427663
-0.071850
0.683333
0.553439
1.265673
-1.378732
-0.942416
-1.090882
-0.562547
1.269138
-1.548103
0.986637
-1.310248
0.602109
0.149473
-1.051945
-0.667915
-1.330801
-1.963270
-0.419969
0.536599
-1.035367
-0.094804
0.823049
1.503839
0.575055
0.084172
0.362137
-1.297653
-0.239300
-1.465014
-0.328467
-1.093755
-0.704105
1.160992
0.812334
0.591208
0.690955
1.706541
1.026589
0.361888
-0.006629
-1.332985
-0.919177
0.631144
0.108064
-0.641313
-1.408813
-0.320238
0.449456
-1.097391
0.641006
1.140103
-1.613566
-1.754780
-1.603701
-1.344198
-0.977941
0.319666
-1.331066
-0.809204
-0.006942
-0.991994
0.480017
-0.312132
0.131208
1.003269
1.265592
1.955324
-1.343141
1.007750
-0.736296
0.537469
-0.332812
-0.470730
1.480613
-0.238392
0.103035
0.513133
0.923111
-0.316708
-1.373181
1.107312
1.814441
-0.783196
-0.022688
-0.975227
-0.136308
1.608531
-0.177951
1.521362
1.521016
1.137832
1.937093
1.635822
-0.396327
0.837834
0.803979
1.677311
1.291937
-0.796812
1.002479
0.119690
0.875272
-0.552460
-1.555279
0.973360
1.364011
1.467186
0.714060
1.742762
1.286484
-0.006820
-0.321923
-1.027198
-0.032865
1.347605
-0.501049
1.222333
-0.865144
1.029724
-1.202866
1.218375
-0.810463
1.030910
-1.335810
0.810512
1.674216
-1.127922
-0.917236
-1.618613
-0.495077
0.458210
-1.514764
0.652066
0.253305
0.794250
0.134591
0.853281
0.581050
0.416151
1.468959
0.655352
1.235353
0.290849
1.294598
1.707873
0.292655
-1.131048
0.806125
-0.141742
0.943473
0.576411
0.564143
0.747498
0.765904
-1.134773
-0.410107
1.346687
1.009218
-0.391860
-0.427932
-1.467020
-1.242454
-1.898709
-1.958282
-1.793770
-0.163938
1.009768
-0.318823
0.312338
-0.154363
-1.135675
-1.562590
0.481309
-1.485007
-0.447063
-0.865169
-0.028466
-1.294683
1.303438
-0.182204
-1.693724
-0.810471
1.442794
0.888885
-0.366618
-0.311249
-1.931943
0.289424
-0.445491
-1.652182
-0.109694
-0.724755
-2.114006
-2.018272
-0.102189
-0.394537
-1.968422
-0.849240
-0.991270
-0.060862
1.042527
1.504138
1.274415
-1.390078
0.515510
-1.041289
-0.019217
1.297212
-0.659199
0.274168
-0.390573
-1.197248
-1.070814
-1.420271
0.362254
0.732557
-0.909588
1.214947
-0.315288
0.488574
0.269307
-0.171146
-1.704496
1.259193
0.252829
-0.795509
-0.758516
0.471132
-0.466172
-1.008587
0.418736
0.360372
1.374787
-0.402523
-1.733974
0.836862
-1.437101
0.616784
1.667342
0.707125
-0.755964
-1.554535
-0.938196
0.562866
0.115892
-1.124318
-0.758132
-1.865854
-0.354868
-0.725662
-1.697444
-1.329824
-2.041621
-2.190670
0.699716
-0.933956
-1.877380
-0.637394
1.308876
1.213736
-1.134821
0.836031
1.636864
0.882453
-0.037626
-0.496230
1.131963
0.379773
0.748706
0.464409
-0.121993
-0.894792
-0.578803
1.528678
0.397283
-0.673347
-0.440585
1.458099
-1.183535
-0.901218
-1.112679
0.929715
0.938200
0.256553
-1.150979
1.236542
0.871614
-0.778592
1.313534
0.939729
-1.363820
0.009616
-1.301499
-0.464933
-1.039600
-2.009383
0.152604
-0.604919
-1.274425
-1.272298
0.440244
-0.562140
1.173629
-0.786868
-1.462014
-1.202625
-0.239704
-0.178756
1.285017
1.921062
0.572570
1.228113
0.513685
-0.533665
1.051311
0.359564
0.787009
0.145570
-0.321164
-0.447311
0.271898
-0.029580
-0.616360
-0.469611
0.866258
-1.575175
-1.068110
-1.570683
0.848452
-0.653065
0.733117
1.407651
-1.260542
-1.557235
0.421739
-0.160300
-0.695282
-0.390391
0.455877
0.400056
-0.979553
-1.345341
0.818155
0.045859
-1.572321
-0.172665
-1.172451
0.325386
0.297814
-0.941797
0.564333
0.291539
-0.053125
1.353527
0.229688
1.421972
-0.269277
1.147945
0.418630
0.886172
1.914179
-0.932488
1.188688
-0.454385
0.944738
-0.154776
1.569871
-1.295125
-1.042151
-0.951164
-0.854711
1.397715
1.550635
-0.780399
0.394588
-1.501690
1.401165
-0.001585
1.365731
1.721885
1.111344
0.126815
0.306754
-1.062108
-0.724720
0.325266
-1.574683
0.514760
-0.525808
-0.618995
-0.163285
-0.926371
-1.274320
-0.659406
-0.878371
-1.085058
-0.932811
0.398502
1.219526
-1.591294
-0.202913
0.806159
1.213789
0.993755
0.301407
-0.537705
1.697823
-0.239021
0.179723
1.331999
1.414937
0.555525
0.171254
-0.873151
-1.178725
0.423283
1.432574
0.024660
1.752778
0.502672
-1.334614
-1.032679
-1.291642
-1.185520
0.470919
0.200644
-1.115704
-1.254941
0.205502
-0.588518
-1.657788
0.098040
1.169772
-1.642559
-1.730914
-1.597562
1.041323
-0.475497
1.387996
0.576668
0.787457
0.552466
1.081855
1.236451
-0.514097
-0.900835
-1.610982
1.294668
0.888242
1.216789
-1.149988
-1.394230
-1.728928
-0.390779
1.321916
1.640652
1.711350
1.525052
0.900194
-0.104042
-0.378827
0.436132
-0.227823
1.596198
-0.653023
-0.866265
0.830897
0.762705
1.806505
2.083048
1.061285
1.852097
1.178733
-0.615228
-0.208550
1.503508
-0.704482
0.563839
-0.628800
0.851849
0.574791
-0.350177
0.099578
-0.920642
-1.975207
-0.774157
-1.172447
1.130526
1.113306
1.305905
-0.238091
-0.815070
-0.486883
1.566459
1.973463
1.333685
1.727355
0.728212
-0.122157
-0.539988
-1.564230
-0.680630
0.365307
1.386354
-1.028913
0.632141
0.342408
1.168623
0.337966
0.139249
0.705880
1.694370
2.061083
1.445296
2.256368
-0.901372
-1.106022
-0.499537
1.550136
0.049399
-0.340425
-0.964262
-0.774384
0.277588
1.509518
-0.608298
-0.835692
0.947235
-1.364619
0.521244
-0.341045
-0.331489
-1.149767
0.868422
-1.155177
0.577469
-0.199970
1.086903
-0.616624
1.398530
-0.543478
1.299853
-1.470382
-0.503158
-0.134338
-1.343498
1.332161
1.284099
-1.232036
0.648115
0.116508
-1.499047
-0.336158
0.455487
1.631955
0.761994
-0.747768
1.212025
1.116020
0.005442
-0.478999
0.777881
0.244226
0.302413
-0.802969
0.798024
1.521115
0.381504
-0.842329
1.036476
-1.257992
-0.671997
-0.837895
-1.102213
1.075512
-0.649384
0.699788
0.522326
0.552557
-0.731634
-1.816239
-0.706283
-1.843712
0.051454
-0.467269
0.269060
1.399623
0.617457
0.316716
-0.521264
0.876752
1.373109
0.657136
-0.001851
1.335568
1.617064
0.723643
1.236276
0.379194
-0.706971
-0.504222
-0.743907
-1.394389
0.748498
0.736031
-1.250154
-1.836133
0.674765
-0.753662
-0.673694
0.670956
0.412322
-0.622935
-0.495909
0.186669
-0.258881
-1.367959
-1.883357
0.016067
-0.841225
-1.431219
-1.862440
-2.254947
0.854687
-0.376513
0.727197
-0.887144
-0.315038
-0.135006
0.899852
-0.905123
1.270112
-0.299363
-0.753168
-0.235300
-0.555669
-1.685320
-0.090318
-1.736107
1.068713
-0.117964
0.993442
1.539148
-0.810638
-1.358012
0.220573
1.138215
0.627325
1.792779
-1.021674
0.428880
-1.356168
-1.032062
0.541680
-1.501219
-0.383237
1.517478
1.407235
-0.221959
-0.642466
-1.833935
-0.576068
0.628517
-0.648542
1.088355
1.675180
0.909268
-1.217191
-1.049302
1.160291
0.455964
0.155266
-1.351187
0.018017
0.565111
-1.428310
0.822221
-0.626787
1.285908
1.833983
1.329779
-0.101819
-1.169337
-1.311250
0.567705
0.932963
-1.057717
-1.863697
-0.821543
-0.335405
0.500263
1.554159
-0.449211
-1.516374
-1.077073
0.944285
0.719622
-0.507881
-0.081121
-1.639393
0.791183
0.098760
0.584504
1.821041
-0.375198
-0.904175
1.347603
-1.304812
1.268180
-0.712261
-0.910725
1.177621
-0.072494
1.065810
0.541101
-1.538391
-1.659424
-0.035451
-1.863152
1.272375
-0.702317
-0.626815
0.150739
-0.950990
-1.755266
-2.035047
0.653764
-1.557636
-1.079838
-0.649117
-1.546020
0.369671
-0.712065
0.181540
0.585078
1.352225
1.823926
-0.085984
0.471742
0.913194
0.672253
0.357361
-1.467042
-0.521337
-0.985860
-0.682914
-0.580906
-1.570264
-1.883559
-1.368993
-2.004512
-0.173490
-1.816268
-1.955472
0.748592
-1.405283
-1.333048
-2.002561
-1.148024
-0.802291
-1.041126
0.016159
-0.212119
-1.192282
0.124545
0.793352
1.491765
-1.422878
-0.152993
-1.004194
0.265323
-1.641154
-0.086635
0.728285
1.721518
0.995734
-0.359216
0.169117
-0.480232
1.553292
1.511920
1.589827
1.414070
1.840631
-0.701820
0.258723
-0.755294
-1.469234
-2.005650
0.964753
-1.713453
1.131832
1.169208
-0.337760
-1.473979
0.106271
1.494903
-0.584493
-0.240534
0.251711
-1.572556
0.932120
0.913102
-1.339371
-0.746492
-1.444126
0.568929
-1.499004
0.902968
-0.818209
0.807568
-1.491677
1.271491
-0.406478
-0.510007
-0.625091
0.736380
-1.339001
-1.655591
1.202108
0.975667
0.472047
0.242499
1.569371
-0.669586
1.015125
-0.561269
0.044586
-0.272475
1.036188
1.532846
-0.500756
0.546505
-1.395421
-1.340910
0.806968
1.364719
0.128642
0.125923
0.923125
1.074632
-0.935926
-1.794362
-1.884237
-1.699417
-0.948172
-0.881963
0.767898
-1.324022
-1.248852
-0.940185
-0.563679
0.996647
0.662326
0.765399
1.191114
-0.845427
0.363510
1.191219
0.309441
-0.641698
-0.850143
0.024648
-1.334890
-0.394914
0.166462
-1.838910
0.930899
-1.137589
-1.954928
-2.285067
0.784343
1.416300
1.276159
0.668255
-0.428007
0.798195
1.519483
-0.617330
-0.472341
0.186588
0.311108
0.535749
1.440528
0.268708
0.297018
0.547897
0.183520
0.214967
0.155208
1.014141
1.827936
-0.252178
0.121079
0.915480
1.436589
-0.695411
-1.225953
-0.617432
0.713353
0.267713
-0.196078
0.261209
0.891094
0.590124
0.845028
1.018412
1.852601
-0.824774
-1.476943
-1.637803
0.126823
-1.476608
-1.148666
0.318002
-0.732886
-1.993478
-2.163262
-1.157991
-0.049528
-0.502186
0.978467
0.010285
-0.518462
-0.294775
0.110520
-0.578145
-1.159377
-1.230103
1.077497
0.484049
1.176144
1.284806
-0.952793
-0.825938
1.441988
0.349892
-0.338789
-1.173616
-1.286915
-0.164516
0.313369
-1.194228
1.266150
-1.062372
1.429650
0.161407
1.526562
-1.161139
-1.346525
-0.394921
1.537787
1.789498
0.417804
-0.926094
0.662445
0.443957
-0.209683
-0.350980
0.426569
-1.043524
-0.758175
0.647220
1.561272
0.320297
0.057165
-0.084381
-1.179956
-1.468433
0.506134
1.242061
-1.157391
1.493193
-0.861400
-1.278564
-0.431208
1.371057
-1.445987
-1.187864
0.512466
1.590399
1.879814
1.624563
0.722134
1.173852
-0.477236
-1.382068
1.004094
0.521472
1.269633
0.249877
-0.253402
-0.840218
-0.278330
-0.485478
-0.144020
0.440592
1.653023
1.185549
1.000539
-1.421471
-0.282155
0.679836
-0.488827
-1.218925
-0.357929
-1.536694
-0.850402
0.626964
1.380659
0.738876
1.094693
1.257596
0.469297
-0.981218
0.960637
-1.150273
-0.794168
0.135081
-1.546170
0.836718
0.190689
-0.292326
-0.160733
0.751324
-0.361431
-0.586266
0.444770
-1.568334
0.307023
-0.620423
0.164050
-0.769302
-0.787113
-1.735562
-1.451779
-1.472436
-1.004497
-0.662330
1.344262
-0.943448
0.718311
-0.662185
0.134100
-1.812334
1.265056
-1.526182
0.837980
0.878491
1.916452
-0.746106
1.555150
1.858069
-0.935399
-0.534777
-0.310181
-1.195820
-0.726764
-1.173484
1.139299
-0.668169
0.818060
1.585619
1.384832
0.988676
1.640009
0.249905
-0.971983
-0.081790
-1.133806
0.843260
-0.712598
0.052940
0.112958
1.350896
1.600685
0.597144
-0.586548
-1.568849
-1.034779
-1.332604
1.397807
-0.088147
-1.465921
-0.780640
-0.249227
0.408563
-0.022539
0.537496
-0.938336
0.826676
-1.363487
0.866829
-0.721540
-1.356305
1.228711
-0.890738
0.585510
0.760347
-1.154146
-0.542621
0.608951
1.037614
0.094648
1.261768
-0.926189
0.096405
1.398465
1.077741
1.457243
1.385725
1.142186
1.189853
-1.144110
-1.214349
-1.084899
1.326686
0.712959
0.625178
1.042427
0.847765
0.931249
0.000563
-0.479744
0.886894
-1.371854
-0.283835
-1.474444
0.442420
0.765833
-0.585446
0.480612
0.100581
-1.087744
-0.400338
-0.410862
-1.165059
-0.994990
0.855910
-1.360160
-0.154268
1.511768
1.304669
1.510880
0.436904
-1.376104
0.114327
-0.095490
-0.037695
-1.350008
-0.488151
-1.540940
-2.038620
-2.217853
0.663446
0.891560
-0.905505
0.075735
-1.838864
-0.654605
1.382572
-0.699164
-1.742012
0.112381
-0.718606
0.837043
1.379350
1.450440
0.481144
-1.048610
0.492717
0.131969
-1.023519
-0.160150
-0.647480
0.014052
0.633424
-0.095194
0.020021
-1.773002
0.907644
1.440850
-1.142224
-0.853918
0.571522
-1.654470
-0.049377
1.131676
1.285686
0.610666
0.154072
-0.616511
0.729631
0.791065
-0.265884
1.640527
1.278711
-0.492818
0.051877
1.536649
-0.187430
-1.281249
1.229926
0.034297
-1.038751
-0.256924
-1.843789
0.346509
-0.911379
0.845708
-1.174341
-0.803765
0.497359
-0.398769
1.271126
0.630580
0.152448
-0.446589
-0.947592
-0.730885
-1.772410
-0.105396
-0.883257
-0.058472
0.703811
0.097593
0.105046
0.588033
-0.594899
0.939203
0.298969
1.762474
-0.802447
0.445831
1.280787
0.236121
-1.177870
0.482412
-0.426121
-1.479060
-0.255475
-1.171170
-0.073986
-0.229059
-0.072323
1.128352
1.730784
-0.971098
1.220327
1.395379
-0.042924
-1.519185
1.251279
0.917845
-0.293627
-0.482115
1.521316
-0.438028
0.444738
0.896431
-0.337188
-0.642447
-0.685098
-1.318589
-1.116204
1.042095
1.046721
-0.623949
1.114794
