# Supplementary material for: Statistical test for ΔρDCCA: Methods and data
Source: Data Brief. 2018 Mar 22;18:795–8. doi: 10.1016/j.dib.2018.03.080 (PMC6103976; doi:10.1016/j.dib.2018.03.080)
Supplement: Application 2 [file mmc2.zip › Data/N2000/PDF_2000_n125.txt]

0.077995422499
0.025393961346
-0.016707387886
-0.041062353189
-0.027348609283
0.031013725639
0.001472922248
-0.050837684031
0.027741143424
0.019006964792
-0.101803092315
-0.045612205968
0.000180799947
0.056534537990
-0.075815148695
0.013183835740
-0.021765848033
-0.028588328594
-0.015000088028
0.007021047639
-0.023607353091
-0.043580481953
-0.104488980666
0.116939427467
-0.091923737287
0.019823203036
0.038708893819
-0.052241740559
-0.005258827401
0.125115431753
0.050940018550
0.062042848433
-0.054985316379
0.072851170841
-0.009821159516
-0.035484246426
-0.015584470105
-0.032187709706
0.002137159330
0.090168621771
0.086281630123
-0.019274636877
-0.069804368896
-0.060903931178
0.060400692036
-0.009905156505
-0.056062250486
-0.005061310741
0.042393139934
0.089825526429
-0.035253115306
0.005810696871
0.108873413712
-0.007936426012
-0.011152951061
-0.016312341758
0.009678662928
0.069539739769
-0.030441378919
-0.033472350153
0.009856490684
-0.020912850212
-0.000650168366
-0.015568151394
0.010771193498
-0.000241407664
-0.014961082609
0.015856067861
-0.034233135186
-0.017116372324
0.010647154611
-0.116602082837
-0.025746125721
-0.038529511916
0.050644845010
-0.024133268554
0.061383014548
-0.005998980486
-0.027356041590
0.092602897079
0.015674642413
-0.031374460134
0.049207100538
-0.086855927839
0.043818785851
-0.063107540655
-0.024847940912
0.071933162241
-0.023026356336
0.042735360098
0.010603569472
-0.014408571131
-0.021331803514
-0.036825376210
-0.014041857012
-0.053243542516
0.005220862302
0.029261381140
-0.018303424599
-0.033825527535
-0.011354342030
-0.017868961452
-0.008417925545
-0.007472384381
0.022437689378
0.013436630599
0.035102782340
-0.001698491443
0.012037450537
-0.046195589182
-0.042411483220
-0.045187423546
0.072844257582
0.050655220226
0.073172222102
0.010211258584
-0.035565649195
0.000082459287
-0.074689618502
0.024985189955
-0.029726905160
-0.107198080904
0.035518024896
-0.004878156640
0.021899639804
-0.012628682818
-0.036339120339
-0.079881266594
0.158447890910
-0.007060599690
0.035853541052
-0.069060620334
-0.062066355577
-0.041382268709
0.064038162207
0.014401082043
-0.047165325100
0.084222304797
0.014657997489
0.004953487277
-0.110661707450
-0.031048527192
-0.139024077288
-0.018460118663
0.011200035101
-0.010058030913
0.035768431082
-0.025273098404
0.032980766693
0.000401502408
-0.026806827241
-0.010017739816
-0.012428849357
-0.011202608178
-0.022177826851
-0.067115929904
0.061088966285
-0.010904054840
0.066855206045
-0.035598659844
-0.049253321268
-0.021948692130
0.055708742633
-0.060751599310
-0.066076596411
-0.038360908323
-0.014854432920
0.006468872924
-0.013524172964
0.033863199625
-0.028595895552
-0.010709385603
0.051651057333
-0.044351489343
-0.010671268484
-0.031305608032
0.043353524604
0.012543121918
-0.007692538737
-0.042273409373
-0.035250362222
-0.037181724609
-0.002267970346
-0.007966778497
0.015704361071
-0.002739611374
0.027048398360
-0.039421086178
0.068693997061
-0.047909134676
0.163299014360
0.047697628568
-0.025722524538
0.002215829978
0.060462516121
-0.005462566579
-0.012881344856
0.037741906059
-0.021951076326
-0.007819613433
-0.015678219202
-0.009282396671
-0.001761234679
0.035637098247
0.008377808500
0.121682032810
-0.001214023711
-0.028559803992
0.001834519256
-0.040616735784
0.063415251885
0.047127887696
-0.002305858276
0.006550878005
-0.014387568358
-0.089592686880
-0.020601826017
0.016489466530
-0.011661610639
-0.063565175390
-0.018024889938
-0.060667094341
-0.094912079285
-0.017369926478
-0.027481298696
-0.026582931603
-0.036070213669
-0.034282608752
-0.052746710914
-0.028038501508
-0.015330492437
-0.086605733035
0.019187288963
-0.050496434051
-0.025851576426
0.019432252344
0.016379698102
-0.038323387082
0.021448142452
-0.017382211051
-0.032522038971
0.042859726276
0.019723866539
0.013840629113
0.008122837430
0.011306616966
0.083015842742
0.008617053447
-0.087953069212
0.063713666673
0.084009058075
0.028332727303
0.034192303412
0.033892112481
-0.085970408890
-0.010708034075
0.016857920999
0.030569070689
0.078580180325
0.010363311938
-0.073585216356
0.050280917563
0.013001008928
-0.019252943913
-0.029255453371
0.090951821012
-0.025922651186
0.037150152293
-0.021880225291
0.010858309487
-0.014579896332
-0.010147189889
-0.087607407670
0.032758717545
0.064559856110
-0.028859721079
-0.050526400381
-0.001000171245
0.018693566227
-0.001276954098
0.002944370061
-0.022133900594
0.040982238669
-0.030713174975
-0.067364333315
-0.021223436828
0.017004424618
-0.006662673021
0.042718407202
0.014991498448
0.034332238206
0.020289405649
-0.000548765208
0.005886678844
0.016662859466
-0.043242367913
0.007675296661
0.066217811190
0.012266249577
0.063210346798
-0.034370387879
-0.047105187458
0.006470829719
-0.021818443017
-0.028888065010
0.085980397119
-0.024558923014
0.043797470236
0.046225416981
-0.072855122348
0.001664063474
-0.046253249727
-0.054688779344
-0.034148740380
0.097783922557
0.064683459363
-0.053601636544
-0.059718014081
-0.045940914546
-0.072995296753
-0.037783938849
0.005955896994
-0.029584557171
-0.030078997082
0.034730189473
0.036768757359
-0.011654929271
0.058770044672
0.025907852876
0.013487819638
0.038760014821
-0.005673660440
0.040859546919
0.059986492194
-0.072653322609
-0.011159714638
0.001111525538
0.006787484995
-0.056790284807
0.050134888533
-0.054002835994
0.006679712198
0.040700114142
-0.049893866185
-0.064016598874
-0.058069083778
-0.064300479640
-0.026765848263
0.019769084681
0.096903003989
-0.057094567288
-0.037158663382
-0.005025047617
-0.006105254788
0.024628081384
-0.042706874289
0.038327010696
-0.038730815167
0.065799156671
0.004462760350
0.041720269226
-0.032169461713
0.038878334994
-0.051618073533
-0.013449731038
0.009812283615
-0.042325646993
0.049764407546
0.063113117013
0.039973621661
-0.055434551856
-0.019911322202
0.024562344342
0.002850172123
-0.002181650657
-0.037928425104
-0.088713447477
-0.030075859135
0.031888540063
0.037953355249
0.070538692299
-0.036618838271
-0.025730224956
-0.098200930630
0.020114138991
0.020211480135
-0.018751502454
-0.005961069825
-0.032110672695
0.084120006784
-0.080313585588
-0.024312018050
0.048389625368
-0.014955715170
0.004658874271
-0.078301982270
-0.021587666265
-0.056548138385
0.072696861289
-0.017660216495
0.016994026116
-0.034309141630
-0.042022536038
-0.048903845072
0.038654475803
0.104312186377
-0.037096906026
0.023777060865
0.039449139976
-0.019197397465
0.095765243833
-0.025266460783
0.007946476861
0.046218826446
-0.030644127791
0.010965378175
0.029210537900
-0.042723729171
0.031825253216
0.012502039125
-0.008462683181
-0.008979094411
-0.004599065470
0.042630920550
-0.036532398078
0.021629886787
-0.057726935180
-0.012932754171
0.054164431633
-0.003513176071
-0.032926113358
0.028571710699
-0.141815415029
-0.033647408790
0.022050521908
-0.032745323742
-0.034444162357
0.005193438172
-0.041524836162
-0.018687685758
-0.072768979171
0.070979095461
0.036493262182
-0.007008995164
-0.037028161841
-0.017298670561
-0.013325619800
-0.024291459292
-0.045541881480
0.075437740503
0.079240878211
0.036955530249
-0.055190872711
0.030779741176
-0.048275799864
0.069441050956
0.053979133508
-0.009921427133
0.007857537935
0.019157995537
0.012519167658
-0.073592169147
-0.076167375068
0.076952044094
0.002645238661
0.020044130884
0.000107768707
-0.057251715201
-0.092411874484
0.035821564090
0.065911009382
0.108657687828
-0.001893852298
0.055456219633
0.079332583288
-0.008586822050
0.012350959636
-0.045699839677
-0.068144332166
0.036515830555
-0.006341857254
0.004504055606
-0.001202883134
-0.073205753361
-0.036424795702
-0.032795359025
-0.039737972243
0.036026076890
0.025836595545
0.063876988483
-0.066550947901
-0.061693119426
0.020440747718
0.086948208292
0.091395100228
-0.038811824570
-0.058942261101
-0.070992567632
0.019142852360
-0.009627433583
-0.045858243636
-0.083142962222
0.031281327470
0.004009588713
-0.025871350556
-0.077180018234
-0.019241665053
-0.007521099766
-0.030698531985
0.041586614542
-0.006002187328
0.027637010494
-0.033506582415
0.032740774929
0.031278925431
-0.015772214722
-0.036349950724
0.051449900939
-0.022927993716
0.053026306608
0.031519313911
0.016223439175
-0.020743134259
-0.006859743134
-0.057711917378
-0.008418800571
0.071798477290
0.003582878775
-0.107081940146
0.042124873713
0.012052224694
0.002778734514
-0.000875023363
0.073831663301
0.009338551813
-0.044181878530
0.133161634881
0.028323687892
0.032740132313
-0.001730279538
0.044803247213
0.054151583448
0.011926334623
-0.026757202581
-0.045007015322
0.089279787322
0.057410196946
-0.003504178734
-0.045684717077
0.003569656000
0.055770828190
0.003300902155
0.001192305596
-0.083412775473
0.068230624740
0.016384380946
0.023923570909
0.050447409987
-0.044786089678
0.036372950445
-0.047449571055
-0.031365965180
-0.006434855932
0.029711232085
0.006509842322
-0.032051228931
0.040115995319
-0.005594664862
-0.004235765227
-0.051811047473
0.033636274606
-0.023864382873
-0.002467332891
-0.000492699305
0.005511493416
-0.048972381420
0.005312505932
0.022931352604
-0.024941753881
0.050640475102
-0.014438404139
0.030284488870
0.036543882702
0.008188763881
-0.037325107470
-0.048278213758
-0.041442058429
-0.027135309270
-0.083705083866
0.008601937529
-0.054367437567
-0.025391763284
-0.057857370506
0.026610116123
0.057285041488
0.028142838329
-0.026402361406
0.044521764144
-0.081437123745
-0.011039951468
-0.030807958108
-0.109304653439
0.034498761519
-0.156613725418
-0.041022603341
0.011491560709
0.036142934553
0.033007212380
-0.046213181266
-0.106027778824
0.033214032912
-0.003466432238
-0.019911233221
-0.020655088919
-0.052951577013
-0.020405095555
-0.024715378756
0.017606104782
-0.040051695654
0.042791183561
-0.004834201648
0.009864410226
0.042710750740
-0.056602113689
0.037633057265
-0.040503037006
-0.022484744881
0.047579450812
-0.043826228854
0.015173983494
-0.013056307328
-0.030209793562
-0.056855881628
0.043086007546
-0.008176962668
-0.076135291788
-0.007950054474
0.029385203021
-0.037224630319
0.008539336135
-0.029845315090
0.046112701948
-0.011515207749
-0.065590574104
0.084763059578
-0.014310129171
0.037792661450
-0.067682999185
-0.002530941647
0.042194935712
-0.044600674693
0.054058258558
-0.055419473335
0.002608588622
0.011073775420
0.005418799753
-0.049059918483
-0.000059632596
-0.024937766605
0.073412241122
-0.003018819029
-0.033543705688
-0.081738216301
-0.086299909733
0.020139496630
0.006817746526
0.043965443107
0.010610465849
-0.000159977727
-0.044242298086
-0.009927404356
0.063581539825
-0.055863613251
-0.071914305735
-0.009332278228
0.034966926316
0.060453080885
-0.036140243183
-0.063687181868
-0.012994930199
0.067773904856
-0.054395614506
-0.039526622743
0.018836919365
0.033146868433
-0.006837130127
-0.057324355619
-0.033033401173
-0.006173036238
-0.064886338763
-0.022652651233
-0.039330557333
-0.072289466108
-0.018660568283
0.052795097380
-0.080168192356
0.079448517572
-0.088594389549
-0.076828130117
-0.038855258291
-0.023606834724
-0.011723097631
-0.032124479413
-0.024980178565
0.046480886283
-0.005674983574
-0.054927562396
-0.003933686139
0.086109519470
-0.055411805794
0.029931979257
0.014310725285
0.008975114231
0.000743769602
-0.035041350276
-0.002080304993
0.012149666359
0.006768492084
-0.000799435672
-0.015908484470
-0.040308864657
-0.061281867882
-0.000709412504
-0.037530276875
0.052917968510
-0.063932407193
-0.015433641665
-0.013829056013
-0.085064633551
-0.033255484609
-0.034370535341
-0.008462010793
0.045889244163
0.034373049437
-0.006869185954
0.026648796687
0.051666774501
0.007440844229
0.017105223951
0.033238151342
-0.094521612924
0.059791569151
-0.002823570097
0.043920947185
0.038765075322
0.053252873409
0.049114727812
0.017228341179
-0.006138012698
0.011645699381
-0.076806651122
-0.035610302651
0.061675748196
-0.020442069288
-0.039505570070
0.012934274222
0.041461984903
-0.022751063730
-0.028739607870
-0.009172729310
0.016026288824
0.027765807513
0.051231639002
-0.006700500195
0.010587231633
0.015610731133
0.009300696295
0.022050495691
0.005715610972
0.008887182557
-0.041546940416
-0.103854440903
0.045561037136
-0.009234908794
0.046002008546
-0.029126074559
0.017141866456
-0.046327668732
-0.024051649417
0.050655598766
-0.002096860980
0.012154750133
0.007209173797
-0.062870117022
0.039207929845
0.004917243360
0.021248928613
-0.078470225838
0.014991916477
0.030410418489
0.002185166829
-0.004570283573
0.032821022583
0.048240303190
-0.020574884681
0.014176972032
0.043307328332
-0.070334997063
0.019569371809
0.000105085518
-0.018176907510
0.062354866627
0.005565664490
-0.044687432632
-0.023443766675
0.063726090826
-0.008160337508
0.029075375536
0.050821451520
-0.015671139663
-0.032875176644
0.087446745950
0.020572798727
-0.103325835520
-0.020573044102
-0.013084713563
0.025464773517
0.023532866566
-0.020749973477
0.038742987796
-0.003242219452
0.009024518943
-0.009687121153
-0.029937622208
-0.048458875521
-0.056331592528
-0.029967284759
0.022879905303
-0.033796826637
-0.023195526617
-0.042741863066
-0.038116206306
-0.017694728671
-0.047681570203
-0.060285305338
-0.018657880720
-0.023039084425
-0.050649315435
-0.071301976015
0.001273446933
-0.012396258843
0.044275635013
-0.011459018836
-0.083569759988
0.020551093517
-0.090533609475
-0.028193298350
0.027953566482
-0.027526801457
0.033941168752
-0.065860240321
-0.055420634634
0.015526197796
-0.080308666367
0.082383225063
0.012601705252
-0.063036957831
-0.012079371863
0.031477007060
0.004006064110
0.003880754561
-0.022576293609
0.033613886686
-0.058470444948
-0.027872720804
0.015629694188
-0.023434604844
0.031272580951
0.036038436243
-0.065389179302
-0.067201892371
0.015143204526
-0.011591516530
-0.012986041623
-0.071330092180
-0.051978695656
-0.037979911401
0.012597891685
0.033734290561
-0.048023545139
0.047068837444
0.016419678971
-0.060671260292
-0.005151355239
-0.032040750727
0.071912976016
-0.060040547658
0.050019991671
0.083323261878
0.019259104033
0.033537115933
-0.031466978894
-0.004836781761
-0.023952418522
0.017137675706
0.025448603246
-0.041115752431
0.064579424324
0.009809042469
0.038434985272
0.019789826010
-0.069596947156
0.005744001335
-0.032013799289
-0.134991821145
-0.032068830366
0.011250073625
0.048704205783
0.040792396294
-0.072383866523
-0.049169011091
0.059257320693
0.042689700219
-0.035057633485
0.075115457076
0.034021834293
-0.000472697235
-0.127646275683
0.063535685017
0.129495693233
0.064331431502
-0.055015688180
0.020303529437
0.010471748531
0.008421505253
-0.098932745175
0.009328185593
-0.014307781411
-0.026767646132
0.057231773925
-0.001733903371
0.054702909861
-0.064069911433
-0.073532398823
0.017488302622
-0.005495318638
0.017365709815
0.047527179320
0.086019132558
0.038687673904
0.003735868125
-0.002887898883
0.034624223016
-0.055193164950
-0.022829372001
0.042083113279
0.038224510081
-0.047356228821
-0.030204014233
0.032271200382
-0.031754482828
-0.048601043436
0.025185088036
-0.046416033998
0.016507395747
-0.002737180755
0.021153559840
-0.063447056968
0.018677353312
-0.015713080251
-0.060909825874
-0.005773770116
0.066360419078
-0.013536561249
0.101951088336
0.098919422016
0.018403014354
0.012973829932
0.033724095361
0.041772738452
-0.106575627299
-0.014977104351
-0.062805739496
-0.031791770676
0.020585314904
-0.050923131541
0.049507358968
0.008694876290
0.075885329195
0.009895228232
-0.022103685791
-0.077893690206
-0.040336704650
-0.005636317053
-0.080673498258
-0.025670112635
0.104125860637
-0.042699139278
0.091669970410
-0.041830235614
-0.043305084503
-0.007815889199
0.013427877663
-0.079458796701
-0.021571611035
0.009604881182
0.032920477507
-0.044502442454
0.004594545794
-0.032342845902
-0.042593880229
-0.028347350131
0.025592576325
0.090654571220
-0.010630399822
-0.039852613331
0.015956645210
0.068292043136
0.024051653826
0.049709757091
-0.006128171125
0.063608530036
0.003877272350
0.063036743212
-0.004131144785
-0.061409511943
0.024136689479
0.049329263918
0.087943965977
0.016161587638
0.040455596149
-0.053110268932
-0.084803177367
0.011866984117
-0.028693717120
-0.060190044099
-0.005961590529
-0.026392823933
0.055621846727
-0.020999335729
-0.094508357765
-0.082535400611
-0.056156348878
-0.011067355789
0.039619233106
0.000549433505
-0.019401355952
0.044763858973
-0.004590151749
-0.054606873513
0.018084614794
-0.008820209357
0.002992537374
0.040915515792
-0.060353561276
-0.018964262614
0.137293404139
-0.028676085025
0.065663743666
0.010980857045
-0.052085767346
0.056267865332
-0.010239571912
0.015329112683
-0.079286653419
0.033011295976
-0.091013769448
-0.060931921339
0.010838832661
0.018661221024
-0.054100269432
0.003772784008
-0.011252856685
-0.060008078075
-0.126026833215
-0.007719149283
0.021993200240
0.048079499354
-0.039644908605
-0.018954930460
-0.008291558898
-0.001891412095
-0.042913697972
-0.042959818268
-0.048394347890
0.030627326393
0.003283134179
0.026517291215
-0.017763587185
-0.030793157988
0.061894069351
-0.006728676352
-0.048530856077
0.072733284909
0.002290994990
-0.097340098962
-0.063159684676
0.028491427192
0.030312649540
0.060874163956
-0.022058704327
0.057804653225
-0.060845981727
-0.056993657603
-0.081648606994
0.051016815749
-0.014631910814
0.023107479303
0.019777116931
-0.009346064379
-0.155218848853
0.049893111591
-0.022714821253
0.013724720997
0.025055046752
-0.024591156899
-0.086420969640
-0.062199038343
-0.098635906706
-0.032844481002
-0.112140110164
-0.111107494747
-0.069088230977
-0.001975546946
0.014595466431
0.012297479300
0.014759576910
-0.019960629279
-0.032825069916
-0.097722592864
0.031331164725
0.000372362268
-0.122356800522
-0.061464927795
0.049027501140
-0.060219014077
-0.025600648209
0.021428096943
-0.056429885858
-0.110189351286
-0.011841327647
0.019603308742
0.020633038110
-0.037798074989
0.040093414582
0.005475926058
0.149312084937
-0.016224504898
-0.028644805652
-0.041829976714
0.028498643827
0.037935513342
-0.043458377103
0.085804134140
-0.029213522752
0.064697626148
0.054043057321
0.015102899926
-0.002942254774
-0.100846232487
-0.017171663696
-0.029302284563
-0.060761323212
0.008703510634
-0.032453033860
-0.072916702621
0.062941576324
0.057025507422
0.041153328206
-0.001303259429
0.070194190580
-0.097074291049
-0.020508788064
-0.008167204651
-0.070947464759
0.027257633701
-0.050597256159
-0.069544639419
0.004779945528
0.019716884379
-0.052200110212
-0.053867071451
0.068568009964
-0.054466152485
0.047028485199
0.030040029294
-0.037479062174
-0.014234866459
0.018221855086
-0.057071853668
0.026093408715
-0.042247954364
-0.044492832046
-0.034287245272
0.039954294294
-0.064305879235
-0.066200768435
0.005712415734
-0.006939443028
0.042097588717
0.054345453071
-0.001393984019
0.065058940092
-0.025987430019
0.006502326808
0.007504352286
-0.010162111588
0.007902134922
0.136908824332
0.070102750619
0.086550929198
-0.062188571847
0.044550807639
-0.031020479737
-0.019394787271
0.013717842467
-0.054573964590
0.008271048922
-0.102649485080
-0.022304117468
0.030576258477
-0.052604140823
0.074839019317
0.000069919236
-0.091096985789
0.030444147238
-0.001460010810
-0.046077216492
-0.060940117373
-0.056117204662
0.017765282054
-0.054871911459
-0.021816627300
-0.068768295777
0.025954535304
0.007953009518
0.024418285311
-0.000403158097
-0.099081159588
-0.078989103819
0.064986346725
-0.029395968963
-0.051451082064
0.009611998780
0.000029135535
0.079184848222
-0.055885683817
-0.101637216023
0.029812854913
0.061728867665
0.014019238997
0.020811308967
-0.034919730144
-0.012211009735
0.014703595247
0.050140559025
-0.037516756385
-0.012529802730
-0.082920714986
0.095974723089
-0.001714495085
0.022718180975
0.036297005717
0.078048416974
0.049547493930
0.021769319139
-0.003441315541
0.091719971489
0.062952520849
-0.016315601435
-0.032263488031
0.021858092038
0.028734455111
0.047554286147
0.029053858784
0.051507437388
-0.060989475951
-0.001277299831
0.051747067429
0.011200011701
-0.058737587535
0.049144886067
-0.125251959198
-0.036246271660
-0.007079325846
-0.041253462962
-0.001201507219
-0.019047187519
-0.037803878969
0.046398356739
-0.002328945071
0.014704623417
0.008348012376
0.048553504849
0.011897685872
-0.039802055275
0.003542423597
0.051124556611
-0.038355271283
0.057044543224
-0.048102216123
0.030870261198
0.039117041608
-0.062623890712
-0.066702979715
0.055744420321
0.093290535154
-0.009862542009
0.003547399296
-0.052857039611
-0.006945116909
0.045134654711
-0.084525956453
-0.034345899981
0.012431938092
-0.022971666787
0.056985250896
-0.050215531120
-0.055342458638
-0.019014244383
0.060463730074
-0.013338357074
-0.036045574475
0.061174909421
-0.026646870378
0.054745299153
-0.020318384698
0.007013531172
-0.042843300545
0.022515725382
-0.025573599512
-0.015916395664
0.019321102155
0.060080856871
0.035651978738
-0.031712411747
0.000304921850
-0.050409011040
0.037015907909
0.006420378566
0.071370147258
0.012258855069
-0.070416439884
-0.009073041983
-0.007356341326
-0.019562188872
0.025663478931
0.024559767619
0.045795216803
-0.047300768570
0.000093190261
-0.010451053488
-0.056384443330
0.003472992075
-0.005220217270
0.003004258556
0.035570475194
0.013945092050
-0.025721292581
0.028432542354
0.007479881403
0.072935516319
0.004411970643
-0.004503053501
-0.024129208084
-0.009066523512
-0.071093651695
0.018729581198
0.066520572136
-0.015167323956
-0.020952890306
0.021728494822
0.056246579956
0.068196402979
0.025316942133
0.031882337320
0.088209139767
-0.036893579598
-0.043207541314
-0.047278491053
0.057576367998
0.043877733915
0.136321104314
-0.003946497847
0.065432385504
-0.022202845465
0.011909749447
0.008112979752
-0.008252445458
0.016472370429
0.004538825043
0.013435929885
0.022845386150
-0.050653380461
0.069478231639
-0.001900793519
-0.009372462046
0.093650552775
-0.066959798660
-0.011569038318
0.029382239052
-0.056661224353
-0.073434598302
-0.041843981473
0.014160807535
0.068668390373
-0.013763234392
0.051613015820
0.044664311393
0.055282020567
-0.024584876852
-0.059837095269
-0.076031244662
-0.004383791700
0.006641485928
-0.041445140903
-0.067378058492
0.048100949204
0.012799814239
0.005748864679
0.053111320083
0.014140036112
-0.066972819610
-0.039518969564
-0.069017743746
-0.025704807547
0.024032783612
-0.049330662045
0.015849519877
-0.035039017041
0.020099321693
0.036839688243
0.070948180759
-0.033023003975
0.041002195408
0.020544690013
-0.014496427581
0.077110598448
0.017901106829
0.100700247272
-0.054705254582
0.067954672037
-0.023605746211
0.008722532759
-0.053038574474
0.025212062044
0.050749098571
0.007673126517
0.006517327718
-0.037610157947
-0.068690594619
0.051582287651
0.041335872731
0.045800703660
-0.080611541033
0.059717353589
0.032116046663
0.021908405052
-0.084871138821
-0.025214607798
-0.079518928703
0.014500558664
0.028240658833
-0.009291817140
0.000926713981
0.006091580929
0.023723195532
-0.032670547195
-0.002666630661
-0.003529551256
0.031570856431
-0.015557446562
0.024480708762
0.033240602352
-0.055806768390
0.040718635851
0.023943550302
0.003962821745
-0.046686488047
0.020621811830
0.043598551385
-0.108342006008
0.017129328596
-0.079781511723
0.011872126146
-0.006533488960
0.054002874213
0.024210086394
-0.023717662999
0.007030809469
-0.071406062051
-0.019257673102
0.048026146519
-0.017260686808
0.040484409216
0.072098690037
-0.066358532919
-0.046131812776
-0.018689387996
-0.064535684071
0.020926618985
-0.023253846525
-0.030434343983
-0.039268129121
-0.060524083079
0.009076401145
-0.056288861112
-0.026197848539
0.018865815986
0.025724032263
-0.030250380638
-0.034678883676
0.048063178486
0.020299412926
-0.032502774149
0.057760564841
-0.065265206432
-0.104145589031
-0.014339954209
0.024391177923
-0.072987444287
-0.069665100843
-0.025746845141
0.132654213239
-0.026476731071
0.001884136153
0.031101022141
-0.025299158466
-0.025826053915
-0.020492299085
-0.004090623282
-0.002440850180
0.012053759721
-0.047883927862
-0.028317076666
0.073004568998
0.034166390339
0.007106350688
0.003413927148
0.085826694277
-0.012833998726
-0.010239470420
-0.065753374087
0.011927573623
0.053523078952
-0.020540561666
-0.009830672142
0.037949130913
-0.022055218556
0.128504691411
-0.016806995954
-0.001148469914
-0.017346417685
0.146406917121
-0.045672758774
0.010611107628
-0.026226621243
0.027910253062
0.030773852669
0.052350036096
0.014031565370
-0.044863725718
0.021610180337
0.000595697288
0.012759422935
0.011620933267
0.012861305350
-0.045941381507
0.031441490188
0.041730289584
0.048511958594
0.004145842226
0.003624101517
0.030009805680
-0.023765094407
-0.036812403626
0.030137706703
0.030376190074
0.091439299981
0.145448141943
-0.023111674981
0.035052743953
0.013368833672
-0.018899091628
-0.034915074568
-0.006144040809
0.003767591788
0.073392835198
-0.028509164623
0.064892399842
-0.029841923862
-0.038333061962
-0.050179191895
0.042587265223
0.049192932485
-0.019716729030
0.025276446880
-0.023404619490
0.059981502373
-0.009906321483
0.087804150926
0.042934045637
-0.034379324666
0.066769645831
0.014011390357
0.003013397671
-0.014471043463
-0.042903191907
0.007442075802
-0.004664460244
0.032911848292
-0.067038257875
-0.013079526429
-0.032069660377
0.004683871313
-0.101174640533
0.035166350281
0.026392214532
0.085366505884
0.063730185226
0.026111325252
-0.041493078504
0.104257165222
0.073958263791
-0.006615929270
0.000464815068
-0.020870415372
-0.026294979243
0.015863515201
-0.040942857904
0.044232535956
0.011920933633
-0.037683179578
-0.017848775497
0.064646862246
-0.091780915469
0.017372437638
0.073139461021
0.037436785881
0.110735299351
-0.111382296164
-0.059161241809
0.063047506254
0.075361531446
-0.111306901122
0.008387357527
0.067152623009
-0.052213694680
-0.063495290475
0.054757981274
-0.136017371570
0.075244505174
0.006016457724
0.075880740742
0.063523513342
-0.045196739839
-0.060606797067
0.000696274891
-0.056263381678
-0.057914726109
-0.029526281814
0.059397521061
-0.068623365157
-0.066289145481
-0.035428260236
0.079274108607
0.038441724286
-0.038307425034
-0.024181027771
0.014584411027
0.007944292893
0.012085663544
-0.017422980874
-0.005016513159
0.028141355147
0.034936418440
-0.054460586318
0.031307703635
0.069479509220
0.003851753172
0.018040194438
-0.004109659383
0.046855766447
-0.017072711930
-0.062258413147
0.081080527910
-0.026178723128
0.000706907281
0.080593862817
0.036840658971
0.037083804556
0.009436823958
0.015270070535
-0.041588485866
-0.008846170604
0.050106161543
-0.052820369775
0.008846367377
-0.070327817675
0.040134196935
0.003429853471
-0.020343980705
0.000916436447
0.049379566281
0.069423971003
-0.008490009964
0.012337606057
0.044652726439
0.027177150938
-0.004189008501
0.059175845049
0.038630884617
-0.008648171955
-0.020292167525
-0.037720139036
0.066950075146
-0.006850836384
-0.006951762626
0.026582254850
0.100005681995
-0.058725952840
0.003701832354
0.017489459415
-0.020471058855
0.030052669505
0.019507732251
0.001404866368
0.067332686163
0.036793621308
0.005673760480
-0.069222892392
0.036751027837
0.046333737779
0.179220819774
0.019073285565
-0.041022086493
-0.044086271506
-0.028125549561
0.034474915349
0.047733193691
0.008429107166
0.013449736568
0.026038636814
-0.018725526993
0.122507142157
0.057473583916
0.023422788721
0.027536773349
0.007300756776
0.029946948974
-0.029930309053
0.054677248100
0.013020358302
-0.026179618135
-0.016462196114
0.012499055886
-0.030606715600
-0.006199816750
0.044250619710
-0.000392972524
-0.102623463772
0.034602507787
-0.070785019274
0.002367875437
0.053748276851
0.032291115722
-0.089792702333
-0.044891429457
-0.007244902762
0.001727730994
0.032565945101
0.021724885379
0.055407090354
0.004894563990
0.026456351884
0.063050911728
0.028064893927
0.081601115939
0.046260698194
-0.034975929865
0.015887313647
0.044861674939
-0.048986908995
-0.048599922698
0.017621380452
-0.016966707402
0.060573860284
-0.024035869436
-0.051148054100
-0.031122377383
-0.018559479922
-0.080913741598
-0.007874764160
-0.006455727931
-0.081178006200
0.019412683679
-0.010211204440
0.093144808951
0.006570783785
0.028885351275
-0.014344546967
0.026135300321
0.064546772188
-0.037513117309
0.026242558867
-0.004173833884
0.005599760952
0.064115855169
-0.015720238536
-0.025545026427
-0.066835439714
0.060712265209
-0.059447326979
-0.007614490858
0.047262034485
-0.007468167393
0.063403910613
0.097611224351
-0.085618605896
0.044541149564
0.055722093372
-0.056016121904
0.032788785855
0.044051630738
0.067437580521
0.068762094295
0.015898449067
-0.085933725022
0.094765667631
-0.062622626242
-0.022500444352
0.006999014501
-0.074289319197
0.017432535581
0.027907432546
0.044908421475
0.029569501844
-0.001966032308
0.005372986536
-0.006698641340
-0.058053306735
0.011485294088
-0.002764954785
-0.001634402802
0.062268041850
-0.008698053838
-0.027068140319
0.062084391003
0.085734592375
0.025698782017
0.028956992096
0.017727257782
-0.091943452136
-0.022959376347
-0.003423483115
-0.028926187549
0.034535937494
-0.051720152490
0.060604907468
-0.032961169545
0.100091355281
0.049824037429
-0.055222302678
0.051888536228
-0.029836323841
-0.056175101354
0.035821803829
-0.084027309531
0.002465696040
-0.064392954667
0.001988573971
0.050788212812
0.062526690493
-0.019429016484
-0.034038775351
0.044881065886
-0.039422389868
0.064469859910
0.047201239786
-0.053926743868
0.018950247088
-0.034229367845
-0.020055487636
-0.002644168925
0.025175562037
0.039336581946
-0.013338116884
0.011855100041
-0.015035007263
-0.049139234704
0.008152260305
0.082437749673
0.092336553653
-0.088025569575
0.031657851938
0.024972647306
0.059215510809
-0.007430771353
0.019733639012
-0.047029742358
0.070109097690
-0.009319062983
-0.030378484152
0.009651350266
-0.007135071495
-0.045251929466
-0.023544633232
-0.035917410079
0.082085680685
-0.034777321605
0.012304480839
-0.015515135095
-0.024861470671
0.041655555627
0.037814905018
-0.048988790173
0.041417452280
-0.033701209726
-0.027549462014
-0.067269254000
0.017280751873
0.015941634930
0.049263262272
-0.001987326337
-0.005975779035
-0.021549296981
0.089986258440
-0.086704684585
-0.019417564401
0.041453242132
0.010808914796
0.069977245949
0.011601960428
0.050220398342
-0.031354868294
0.025857349604
-0.050349234835
-0.019654819842
-0.025336369647
0.004526930935
0.056298820871
-0.069622157397
0.031565994024
0.005074264128
0.004902530028
0.050138606040
-0.060248478868
-0.018249463634
0.006858319636
0.053900595255
0.058794341554
0.062755320960
0.035218444019
0.038084321258
-0.049163723693
-0.074515685528
0.060004942448
-0.033727902553
0.029204535854
0.030116281422
-0.026505572120
-0.056446474100
0.000287448075
-0.011190732868
0.003319584809
-0.062612992529
0.014719924055
0.071505660709
0.034455242108
0.072853486058
-0.074188237293
-0.040210779953
-0.039395760972
0.099611466011
0.060400945562
-0.013716533690
-0.031120066327
0.024208831025
0.036624539165
0.031426129659
-0.001888565486
-0.012028472326
-0.030935512427
-0.040120592097
-0.084982589267
-0.013177414224
-0.000067644521
0.022336518599
-0.017980131923
-0.063951205258
0.003160774753
-0.024792362331
-0.051972797899
-0.000465193875
0.013035280206
0.040088133350
0.035045714324
-0.093861877175
0.021670993782
0.018600005009
-0.004888623032
-0.011256316311
-0.006664738832
0.061719499319
-0.004059575371
-0.045553944539
0.100356314609
-0.091996153076
-0.051452140056
-0.097408812154
-0.036506687404
-0.003189665265
0.094878012901
0.030213870790
-0.067509583090
-0.026955216795
-0.032437638815
0.037386947168
-0.022822076210
0.124494473569
-0.009591011978
-0.017742527926
-0.006976331457
-0.033218130680
-0.034387846091
0.029243504881
0.026128863088
-0.035757737885
-0.018435669781
-0.008947026069
-0.077953262581
-0.026469226519
-0.015873706864
0.052677138545
-0.013039679293
0.022073735767
-0.006314617901
0.081660484441
-0.065513419799
-0.115433639895
0.001464485260
-0.066546068533
0.010314756803
-0.089393079188
0.032858008274
-0.010018334437
-0.016236018599
-0.014716930379
0.005618506298
-0.019766625631
-0.009159297462
-0.000643264734
-0.032419899756
-0.006879206619
0.053470002860
-0.028688634732
0.008870089763
0.002622863247
0.009388852812
-0.004951991126
-0.025588840836
-0.008426214512
0.016247436327
0.052283981093
0.027007472718
-0.050743171135
0.049737494521
0.070417380227
0.039134999439
-0.006245267767
-0.068333936823
0.030767025897
-0.078675718972
0.018694077068
-0.035180412017
-0.137776653781
0.035310670917
0.016802597666
-0.070642883384
-0.007717131756
0.032453521775
0.006794218253
-0.026462914180
-0.000901693023
-0.128506863860
0.046740298034
0.054133138223
0.015495676533
0.017543287904
-0.019423840553
0.041424721156
-0.031712580466
-0.015501095117
-0.025619593620
-0.038732304453
0.073669337549
0.033396857696
0.019705556110
-0.015734286281
0.087785181925
-0.029147756328
-0.060846455938
0.013479573327
0.040677803958
-0.034494782420
0.012840276160
-0.088403863434
-0.062355196889
0.048930684737
-0.034602709312
-0.003788145591
0.025424118184
-0.040776399248
0.016715036815
0.041680397800
0.041079883153
-0.031744639447
-0.018244614626
-0.013205633266
-0.059177238628
-0.025191507975
0.082775489585
-0.048867436319
-0.044058996122
-0.015966204297
-0.050500996803
0.035313032404
-0.078929634441
0.069462074690
-0.045417707629
-0.104690702303
-0.000658820939
0.047971444244
0.015773765017
0.023842045448
0.073086749568
0.028562489423
0.031689587408
-0.048808349074
0.031750869619
-0.057611583678
0.042309402498
-0.031866952627
-0.015172684842
-0.008160198715
0.045472705437
0.037055389507
-0.076495331784
-0.001135964160
0.021909837794
0.011742061053
0.050956604225
-0.016887448099
0.023126957068
-0.046552058174
0.023280530755
0.036333734667
0.009794280035
0.016300523803
-0.089127607308
0.038922757320
-0.017674794799
0.056994016905
0.047452143633
-0.008345883169
0.007326322218
-0.027643822890
0.056490092389
0.008579046129
-0.018644132159
0.008237238091
0.028139511816
-0.021728675316
0.009386491059
0.029438848749
-0.009221531062
-0.032184541276
0.061303525252
0.066049489140
0.024977128644
0.070141125765
-0.094285333959
0.005466057250
-0.048457524383
-0.042892420283
-0.035090060706
0.046159540281
0.045023891311
-0.026028193227
-0.102709133534
0.006865995994
-0.001861509773
0.015680879438
-0.011843376879
-0.046365324371
0.052535991797
-0.011319392318
0.062725482328
0.018014918199
-0.083091283292
0.054541010010
-0.030280394076
-0.062975362031
-0.019054689360
-0.006558124508
-0.112635764160
-0.061097145072
0.100878566906
-0.014366585066
0.027801701110
-0.001971095363
0.032606094356
0.055625594267
-0.022928260947
-0.017719901681
-0.025040681295
-0.035231301406
-0.086776172396
0.000907219755
0.115039181500
-0.039395064395
-0.011727307514
-0.016142347664
-0.046281651353
0.027125174338
-0.045645117231
-0.090517424654
-0.016686379655
0.021480536711
-0.000190832230
0.006068316744
-0.061209637765
0.008895775008
0.014115418975
0.036272361627
-0.033339907641
0.015393520492
0.003249527091
0.062246171178
0.006689468582
0.039943665475
-0.086842924346
-0.007730520865
-0.153971701974
-0.086776844594
-0.053753419659
-0.050724393633
0.152031473247
-0.010747438138
-0.058783379960
-0.024596820759
-0.082315243566
0.042844696025
-0.037194676275
-0.023743842940
-0.018668676989
-0.000515464126
0.043325077648
0.090491355968
-0.000792729611
-0.002317593034
-0.008922950368
0.022338498923
-0.014785797448
-0.022387493022
-0.124295742812
0.106759221086
0.040540725334
-0.069322664618
-0.053713779912
-0.030387718359
0.030311304103
0.028062882286
-0.016690414667
-0.014237582628
-0.008584032767
0.017980864145
-0.034450655508
-0.054343682842
-0.003891307987
-0.019501638254
0.048034550999
0.076841383577
-0.014392924079
-0.024233641712
-0.034718168959
-0.008023887507
-0.016128396235
0.028406507413
0.072146666788
-0.047740701239
0.041494293832
0.024638665610
0.050672952374
-0.017851682800
-0.060273904193
0.060577880044
-0.071665256708
-0.001367329141
0.010765121024
-0.038325927158
-0.002592011020
0.002058984455
0.046477931332
-0.043190978184
-0.049124457741
0.029362174286
-0.069266862937
-0.018553633199
0.014399613394
-0.075447820468
0.039923246879
-0.041222504741
-0.068691097724
-0.044665837303
-0.009597097322
0.042556374989
-0.002767877982
-0.044607569408
-0.058448839172
0.019593962365
0.013056778470
0.000459990153
-0.065736351521
0.013595081613
-0.011456573285
0.065232837784
0.074027284519
0.000239346186
-0.034366097021
-0.078746723426
0.037204747756
0.029237516652
-0.023521628210
0.079038603665
0.055929792348
-0.079184950363
-0.064629678900
0.044564396718
0.044838681471
-0.007744901671
-0.066924655985
-0.111510561121
0.067736016155
0.026308967255
-0.126728468567
0.099508709734
-0.031466272365
-0.069027449303
0.022700532184
-0.064084812845
-0.004975426345
0.009146849782
0.090601528962
-0.012855815746
-0.022332092847
-0.025945667883
0.030346586034
-0.035592610828
0.048152183122
0.012666761405
0.005384831201
0.008819196977
0.098153182656
0.007331522097
-0.004846163921
-0.032674993807
-0.017496859310
0.010175255769
-0.090495636749
-0.011073132852
-0.022670565393
0.029781115036
-0.030848551293
-0.011497467940
0.054367949924
0.110009363761
-0.023921158237
0.041360609535
0.037817747703
0.063500702241
0.065215721034
-0.038430220005
0.031460476101
-0.036141899866
0.025577927218
0.124399973030
-0.041449090034
0.039191931552
0.033169461821
0.001232794519
-0.062744652137
-0.022882190871
0.026716508444
0.008377060766
0.077070700522
0.099529135985
0.000411235718
0.084172736232
0.041090182868
0.019417918013
-0.021908069778
0.051585119634
-0.075450560772
0.074351628776
0.011883466258
0.014751000049
0.101838276638
0.026012870360
-0.021226759615
-0.027683746501
-0.031925926721
0.017066542256
0.028769351205
-0.021914342509
0.012477230757
-0.094727506856
0.086528707120
0.051637214643
0.003357479673
-0.014746158406
-0.008184827012
0.140078143176
-0.016614760013
-0.071946756532
-0.016891996728
-0.082512219221
0.027768846360
-0.031365475582
0.033514631913
-0.029710908559
-0.001793100894
0.024295254561
-0.014543366513
0.064076148884
-0.007866099048
0.058617949009
-0.021466566627
0.003505330405
-0.004014628797
0.044895470124
0.047978537174
0.024549690409
0.039784747181
-0.074010561117
0.024647568033
-0.031592466796
0.067540416769
0.004710044933
-0.014674242287
0.022720912345
0.008080672827
0.071440533134
-0.010353813274
0.011464325554
0.096185780932
0.038964861159
0.062768618227
0.002686205928
0.042296266539
0.014427333689
-0.043809162659
-0.062411550756
0.098380492569
0.084941375993
0.006144196873
0.066488201788
0.057686479279
-0.016826468419
-0.020339227081
0.019398852137
-0.050942665655
-0.059242348308
-0.004368350988
0.047068287342
-0.028116894643
0.074484307996
0.002706725549
0.000215102860
-0.000939804892
-0.027472261971
-0.001240117420
-0.085742144565
-0.000186764398
-0.003158215698
-0.029155597731
0.009816061186
0.076172367094
0.089488365157
0.073779926751
-0.067749060971
-0.035503105593
0.073985147603
0.014434515920
0.010340513402
0.007345894766
-0.008766528751
0.076966289225
0.016369582073
0.010785135858
-0.100886113389
-0.029936264364
-0.055709962236
-0.062580269428
-0.049544422118
-0.062382926918
-0.011223102488
-0.005453386801
-0.015424975091
-0.080216217872
-0.017126352726
0.020048866867
0.019538829325
0.048220786682
0.044207396860
-0.035466253810
-0.043366628331
0.036167323896
-0.032867693337
-0.051029754138
-0.028454331820
0.036674839528
0.060224508594
0.074158927519
-0.074716791389
0.007366008399
0.022146653501
-0.003517062758
0.017282730616
0.032255972620
0.017351347092
-0.028511915487
-0.068622030537
0.014342285824
0.014347877806
-0.024095787899
-0.056284509878
0.072336695354
-0.007022087238
0.048926310051
0.036054983388
-0.062272799902
-0.019602666590
-0.007546574288
0.041686916127
0.053289462234
0.023289637451
0.008801118479
0.026924434954
0.056897646767
-0.018862916207
-0.007471947170
-0.071705908569
-0.015607123740
-0.018165588444
0.079664536775
0.028243810218
-0.018703838297
0.015644001847
0.023703202495
0.065724409771
-0.004583273677
-0.072458413212
0.058414038593
-0.041139975996
0.015800579556
-0.030626699844
-0.036286019238
0.010379693645
0.043858538593
-0.011611356265
-0.053506876865
-0.034655768978
-0.024038123625
0.023058182843
-0.073723491901
0.030775816166
-0.060410361593
0.045271325678
0.026438388024
-0.027753247769
0.038575225739
0.015354339939
0.030690056449
0.049472436529
-0.046320729476
0.035781248034
-0.014492712523
0.008131239035
0.082991701690
0.048887289913
-0.014647187343
-0.007639470511
0.009453687642
-0.024600732662
-0.032920241347
-0.052423675190
0.028133923230
0.107517444877
-0.014750258118
0.043055381793
-0.018783534000
-0.005544631947
-0.031676885358
0.039108268160
0.044953188894
0.010085925011
0.079454268521
-0.011583445872
-0.005355119520
0.018920583084
-0.086954444538
0.006648563635
0.011317380264
0.061851154810
-0.003446314846
0.022560067197
0.025478438930
0.016894588547
0.008172556292
-0.028047143193
0.066961839792
-0.052492058848
-0.076034958768
-0.009486149865
0.032725704391
-0.058051776706
0.034700747931
0.047418134177
-0.056000805421
0.008096888798
-0.000700382077
-0.056117548175
-0.000282728098
0.048902721031
0.024653943699
0.040967686457
-0.005851764287
-0.040567325448
-0.000488231894
-0.092485643742
0.016778571361
-0.069009229318
0.014938790733
-0.019825024028
-0.064445213575
0.026654510109
-0.051457458796
-0.000851041905
0.042317393024
-0.055942243364
-0.067515929986
0.083286918104
0.045150882929
0.033573792363
0.041450718805
0.058948438550
-0.008149156100
-0.022078520783
-0.031658331693
0.096412063782
-0.010467064978
0.019703467331
0.035440846542
0.031768940424
-0.000128979361
0.038637599068
0.063094468400
0.060182939873
0.062234897745
-0.008161253736
0.034208295245
0.059143186802
-0.000700121753
0.037727529507
0.107040796340
-0.078410722359
-0.087259569329
0.013270457879
0.000614683002
-0.049789258746
0.034499141511
-0.071224114169
0.049873944634
0.010583351182
0.031739995465
-0.028733780194
0.027746961830
-0.033476676997
-0.013022553674
0.032656341552
-0.004018326522
0.050490610611
-0.073992110519
0.011115744804
-0.098947430366
0.035920380171
-0.018747006844
-0.057717027456
-0.012954209992
-0.087391347867
-0.003437989459
0.028714948173
-0.011953254263
-0.007978117233
-0.046151460711
0.022610190580
-0.039325464752
-0.013665913291
-0.001100100394
0.057560566123
0.048433201673
-0.063597932407
-0.099127651873
0.016858597117
-0.100818743678
0.014690355525
0.055114319442
0.015949591682
0.080459939049
-0.003360442886
0.006592197106
0.008685011364
-0.047695836956
0.002094866149
0.051725690608
0.003792548460
0.041025511596
-0.014965675448
0.044625384137
-0.034406285325
-0.074832801735
0.036852576236
0.055956853792
0.028848212678
-0.007051871364
0.011989410866
-0.001590032812
0.034053199794
0.044407343505
-0.091403020428
0.043378064873
-0.028317893568
-0.015085392711
-0.105120622942
-0.029206305319
0.006782269077
0.048457312437
0.005178700142
-0.060698236090
-0.023790519908
-0.023439093785
0.032273587558
-0.002371171123
-0.001122078258
0.055559030479
-0.007105131781
-0.039256129989
-0.009589650191
-0.056155521390
-0.077704362346
0.001482233213
0.020790395098
0.018181941707
0.039282712860
0.007590853861
0.016825691266
-0.069079612698
-0.004981027757
-0.053911256666
0.004673847830
-0.017645994387
0.055553104255
0.036916345049
0.070392003767
-0.010918047723
0.032444659418
0.043263472521
0.017132802101
0.024447642405
0.016394910945
-0.048001725533
-0.019337414972
0.103260999484
0.056733680562
0.032019026841
0.041455451221
-0.018288912392
0.083453891072
-0.090392817821
0.000621629616
-0.121074379686
0.018507611805
-0.042629063439
0.060382501267
-0.022106807043
-0.044575829146
0.040766339867
-0.027739426613
-0.051461368891
-0.044976668323
-0.054714049147
-0.038428836651
0.012393711052
-0.037934021022
0.053950311515
0.043649587855
-0.004020534971
0.008332496863
0.023178245958
-0.100254213722
-0.032811151609
0.078190426296
0.006509508648
0.035189542293
0.013698747266
0.001900468299
-0.101443926210
-0.078426127726
-0.085364480246
0.001684011181
-0.034869078990
0.067575826688
-0.045119917884
0.009965580582
0.002951279582
-0.059366921632
0.041345007730
0.034306753301
-0.003938230580
-0.076794785385
-0.033613748801
-0.099378571360
0.044418234458
0.046106933005
-0.007097046164
0.005530048775
-0.047033179178
-0.064071508390
-0.034963854094
0.007485651445
-0.020707933410
0.004020520943
-0.030418553785
0.046345396348
-0.051387341254
0.010305504038
0.021760401458
0.013174695143
0.003036605281
0.011316850452
0.024925381401
-0.010504871615
0.159852702893
0.007817178805
0.012591190040
0.019777750036
0.018410574806
-0.029318476133
-0.061050628312
-0.035316951336
-0.075347141439
0.044479390291
0.004908990922
0.031972852296
-0.045998263342
-0.024150522630
0.032983272178
-0.043063624233
-0.027560424503
-0.024371647948
0.031493327938
-0.081698272236
0.021132098069
-0.058256067000
0.097889230014
0.083075450910
-0.060380699743
-0.048904807900
-0.046122731000
0.025127628525
-0.030151414595
-0.007055456482
-0.006327606296
0.011512821798
0.009494552352
0.032233756403
0.014340188356
0.054117898371
0.062029818972
0.027762406127
0.039898578440
0.001320237455
-0.053280740742
0.004862396400
0.116193484123
0.026944453648
-0.001514463377
-0.058056765414
-0.005479509134
0.011936824136
0.074082648766
-0.001456941861
0.043086811368
-0.021691136621
0.006704529203
0.037607778714
-0.010450912556
0.027120161257
-0.038761371730
-0.036610892650
-0.002710260119
0.055548980835
0.034860833570
0.078933804563
0.012676022242
0.002369238979
0.019449283005
-0.059251944026
-0.080268361416
-0.009268093585
-0.061391802566
0.070810019557
0.045298016847
0.012295662650
0.000527014098
0.025281638430
-0.053193271085
-0.043048915167
-0.049189380353
-0.014164200516
0.010006602553
-0.023769005255
0.056244579169
0.044457427632
0.015524137087
0.067798268365
-0.088049673411
-0.031023215850
0.061951362235
-0.024405073154
-0.041051228316
0.040662891459
-0.092952572066
-0.007372647847
0.013336238607
-0.074811575009
-0.023340513620
-0.015664229744
-0.088082942527
0.082870068768
0.045484932753
0.048788241344
0.053324296366
-0.096938795319
0.100475753463
-0.021514937732
-0.048511274023
-0.013462709810
-0.075977390738
-0.016423810504
0.051042989019
0.047173906513
-0.037951829457
0.006977675863
0.026755156734
0.068981685407
-0.044721680233
0.033838009655
-0.041512730299
0.000333221733
0.032610707621
-0.087995241724
0.050241470785
-0.028368269393
-0.063959975758
-0.023525845087
-0.006016356606
-0.069768108748
-0.067435838014
-0.003983047387
-0.096984708976
-0.047553391296
0.016879323949
-0.014076535201
-0.001731361838
0.019023308103
0.022876207784
-0.016386171478
0.037500386340
0.031179656538
0.014556252936
0.008210761860
-0.002742486856
-0.032933720220
-0.132880287959
0.024635371849
0.014847199125
0.020852171583
-0.047403645392
0.059010844563
0.011241580677
-0.104578249608
0.039493629393
0.000996009270
0.007427727924
-0.034527698625
0.032276155959
0.006101302311
-0.013561139088
-0.000629113965
0.053671727158
0.018249597949
0.077838834366
0.056362377161
0.005961861019
-0.047844639214
0.001712581666
0.007422905824
-0.035247786631
-0.006323936245
0.079576655891
0.000039181970
-0.076642389866
0.086760237252
0.001134912972
-0.027205851478
0.024422067059
-0.061332849881
0.043339249257
0.027871297059
-0.092907864398
0.026526531626
0.103679728020
-0.000644977333
-0.028427697690
-0.073826329261
0.008174769909
-0.113332241563
0.028280125597
-0.035019269417
0.022394093942
0.070245987379
-0.043478971249
-0.034347221146
0.017370661383
0.104055038579
0.033232637528
0.013572820585
0.030287836692
0.045696972456
-0.025595310647
-0.029463794913
0.026340077606
-0.023698866299
0.058882444530
-0.087271573438
0.097331901358
-0.042191021930
-0.035105883829
0.005323542290
-0.037169260765
0.024166071574
-0.082538177256
-0.068079926139
-0.029055565992
0.064773700180
0.093256501116
-0.059232149230
-0.049599473251
0.013969224135
-0.031492440060
0.019844176657
-0.034863377121
-0.031705031139
-0.006744876640
-0.017120489599
0.082548350045
0.016192060661
0.066274518574
-0.026895576506
0.085859094602
-0.049816444541
-0.028831095559
0.019404016076
-0.009809789268
0.045047536993
-0.074976137788
-0.000566126090
-0.098521027245
0.090939740201
-0.047774247244
0.020701332650
-0.007902126112
-0.036338918986
0.060601730962
-0.012676800756
0.052212886325
-0.004232824915
0.011833087043
0.019950003005
0.019477911633
0.028785015096
-0.010245091045
-0.014935646931
-0.074941820845
-0.028576445520
0.012410495635
0.055709712260
0.003756820521
-0.058993727719
0.020909591040
0.067370576814
-0.000826353097
0.008543883544
0.037918927884
-0.072194209898
-0.001481272019
-0.035041991556
-0.039375318485
0.089281894298
0.025614831350
-0.076392157013
-0.046703735652
-0.054835658889
0.004345211034
-0.017257866441
0.030719527260
0.059766961760
0.010314743248
-0.047573431372
-0.028013511920
-0.080385154699
-0.005823056626
-0.047428770955
-0.014908360677
0.016573454817
0.025938654118
-0.008724038494
-0.046212912161
-0.029399121214
-0.011594651675
0.020226545966
-0.086086503285
-0.051191407513
0.088746747168
-0.020836277673
0.029143714898
-0.150993357878
0.010065213985
0.017289357457
-0.067081677686
0.012072508484
-0.092821176615
-0.004054001807
-0.029027996573
-0.065324990837
0.052499732210
-0.010295707918
0.014861688077
-0.069875543010
-0.065001323340
-0.054507583851
-0.023734105137
-0.046443339255
0.041362867865
0.018492044702
0.038416162840
0.034902064007
0.017092332156
-0.015114313318
0.006693883938
-0.098184054131
-0.001489145241
0.011622795338
0.013152103941
0.045529331393
-0.008369922111
0.010079761740
0.001097328347
-0.005068534874
-0.000952751806
0.026001630025
0.034743287104
0.061535928500
-0.065657300578
0.043933337972
0.001966541622
0.006319675821
-0.015092902999
0.008845528383
0.075990477791
0.030970975338
0.040903504312
-0.041928965000
-0.082444357898
0.010440646588
-0.039324723532
-0.008173515437
-0.057142556560
-0.000500787122
-0.037460016814
0.033282688025
0.026788210634
-0.061033967086
-0.085176937855
-0.020007925713
0.004250783934
0.075874564816
-0.001257056174
0.022244100581
-0.025807015955
0.017999436222
-0.071905084491
0.096314992521
0.015943715505
0.044366683967
-0.057960904983
-0.034066364274
0.051338737751
-0.043346745596
-0.023170875615
-0.009510680740
-0.006524993677
0.009138852244
-0.058269681788
-0.029127848470
-0.052956052922
0.030835479247
-0.004417799304
-0.051713892002
-0.045028748652
-0.070982140648
-0.074803201968
-0.062738668138
0.005958862711
0.037221645780
-0.041810245621
0.038227647996
0.010395825518
-0.062165864630
-0.047589169218
-0.004904209346
0.015440110903
-0.088264026832
-0.054591971069
0.016505069802
-0.011905200759
-0.093666885563
-0.041322479070
-0.106762575432
0.002163443457
0.042696121330
-0.007882825878
0.024221809331
0.014952286744
-0.071201372332
0.016493855909
-0.004873331266
0.034747968946
-0.036990510125
-0.025159150627
-0.014872039475
-0.025155306762
-0.019046014645
0.015133305393
0.014098691635
-0.009013348395
0.039400503915
-0.015735434040
0.021391301820
-0.019756253821
0.027158350222
-0.035002740378
0.103576111375
-0.022223037573
-0.008219652234
0.056037565399
-0.006877257302
0.087977262664
-0.000507927822
-0.006196645164
-0.089382428742
-0.028720225416
-0.058214119201
0.006016158129
0.008076554690
-0.034150228391
-0.078985215626
-0.020968340649
-0.009365722885
0.057157752891
0.060979363255
-0.009168933843
-0.020177817196
0.016193043489
-0.014804587144
-0.022044435947
0.109894329994
-0.075000614833
0.042468266209
0.011294391703
0.023016129978
0.020548178353
-0.030491568889
-0.037065879073
-0.003274285454
-0.080596814738
0.109596446120
0.062867021936
0.033655320184
0.024874729787
-0.019666873196
0.008445292635
-0.018587896090
0.031928467055
-0.019603902471
0.022642124287
0.036592198899
-0.054658392139
0.043905674484
-0.011241818864
-0.016668355854
0.031586748752
0.062872099421
-0.030327417254
-0.012385774252
-0.020270808591
0.051375311068
0.081053025760
-0.066574529866
-0.003705371861
0.067881768357
0.036309114988
0.036302815187
-0.052179808189
0.056036948642
0.003815848632
-0.027757363025
-0.006509579579
-0.029609341869
0.116092329034
-0.034258235800
-0.026777193338
0.047461264014
-0.030589308879
-0.025623775469
-0.043872040764
0.030968023690
-0.011671580595
0.041306336931
-0.020948054467
0.046557812144
-0.028795690224
-0.019850490789
0.053811048887
0.008771541297
0.024013593497
0.042720269547
0.060173428063
0.033075118380
0.058551341228
-0.051256214766
-0.040227787510
-0.035061839080
-0.087413850691
0.060800053097
-0.024618776040
0.008897918284
-0.004740384432
0.006833990790
0.005823408678
0.004315899690
-0.013911613473
-0.047126344610
-0.010875515253
0.062049186371
-0.074377707376
0.005398827054
-0.033122860893
0.031806626029
-0.006229321235
-0.039292037317
-0.033329282078
-0.036151767500
0.026056866886
-0.037936242169
0.058580341228
-0.049516450458
0.043306322337
0.013914646022
0.084743410222
0.026765723714
0.023955986896
-0.049290502935
0.046532882246
-0.025382803822
-0.050009153166
0.055531850413
-0.031163322478
-0.023009942568
0.007342224759
0.034030310937
0.014538143878
0.008420544170
0.004212954797
0.008537701980
0.038444156283
0.020823589138
-0.022105762829
-0.024203913123
-0.024031471508
-0.007382266775
0.036048387214
-0.028797630188
0.007279338368
0.011671065770
-0.027083366374
-0.037977539728
0.033940858637
0.030581157132
0.025002634152
-0.049534723246
-0.051704527934
-0.064315491849
0.044128610499
0.017282420957
0.025021351470
-0.031107616803
0.066058150901
-0.078970955778
0.075238228668
0.040482581306
-0.043965262368
0.037929289924
-0.004235600993
-0.008978296129
0.020739683883
0.061861330450
-0.008026281497
0.050687152797
0.043157755912
-0.009422736740
0.120846506800
0.018814767360
0.058038403585
0.018187934878
-0.028662730732
0.054702597231
0.013542333150
-0.057447952778
0.042213143112
-0.002819752406
-0.073034572917
-0.058130230214
0.092807385517
0.038544715622
0.011157630189
-0.009499816718
-0.041494110344
-0.038191746908
0.009449546989
-0.046603789852
-0.044473050795
-0.010667156446
0.018072755979
-0.059171385380
-0.061684865415
0.035703257586
0.035758301362
-0.071034564673
-0.004899848214
-0.002593788613
-0.010332042959
0.008615933400
0.089032711021
0.123252406232
0.056605807420
-0.009158606587
-0.002570777836
0.041537414415
0.041927221336
-0.025033898856
-0.003076684862
0.027003220456
-0.062240204288
0.036228900848
-0.006159938167
0.044156821845
0.002500408348
0.081151198268
0.019178701266
0.018448435196
-0.052184962667
-0.014620172517
0.062731690563
0.013697996534
0.060701117777
0.061505897078
-0.008631092906
0.061101373569
0.014812479824
-0.022360448522
0.015460726243
0.026443482475
0.013788594013
0.078396173485
0.039953323014
0.027546384914
0.016539660627
0.032685646052
-0.017402177246
-0.082973841516
0.014157554682
0.012098046628
-0.045020460984
-0.004272718821
-0.000894191251
0.033741458847
-0.030167144273
-0.021997213409
0.059631863864
0.046769989660
0.007293348741
0.009182032128
-0.000439894929
-0.013783829866
-0.028075908981
0.030050083089
-0.012708987977
-0.005941450221
-0.006736446031
0.010874725771
-0.038721990462
0.000453126451
0.116164001597
-0.069987138142
-0.047514486817
0.020340260095
0.052911683122
-0.094805215713
-0.058039383881
0.003730745825
-0.105850791323
-0.070776482140
0.008145956980
0.019794292190
-0.045749332188
-0.026722903781
0.001453900390
0.133843150514
-0.026498157609
-0.077036503525
-0.029043584087
0.017476138513
0.016320323573
-0.018521090313
-0.011444937141
0.023622936300
-0.013687985995
-0.030642238149
-0.013496436337
0.031300545851
-0.058832537303
-0.084061478318
0.068568079644
-0.088955946451
-0.016504952994
0.059864493551
-0.000193480245
-0.060483942063
-0.087727446662
0.004842662051
-0.003099217046
-0.030358474237
-0.018496211860
0.047772305824
0.001331482651
-0.033748705455
-0.035442858771
-0.015746062091
-0.055273490952
-0.098310270024
0.031972434805
-0.024019990828
0.006435932020
-0.004762659296
-0.050010031534
-0.055157321793
0.041215400058
-0.089132348330
0.085895020289
0.022842898679
-0.084701599311
-0.005620643291
0.035384351460
-0.032208453324
-0.021670834123
0.068442771430
0.064232026469
0.010776938492
0.053433032505
-0.015372621455
0.011071811970
0.017257466030
-0.062193668185
-0.001702398036
-0.006727861456
0.035756432519
-0.056852717277
-0.041935475747
0.040459881977
0.021496234317
0.128002808264
0.042238574749
-0.030684626822
0.002606496874
-0.064883278464
-0.031539330092
0.026406183345
-0.087030484700
0.038473373956
-0.002267483665
-0.032336119309
-0.065525710600
0.016517340222
0.059397707310
0.065458789730
0.002770995415
0.039188970679
0.001489485821
0.010906792296
-0.072801856270
-0.079381288553
-0.054516209074
0.022089222824
-0.065168621699
0.025468027474
0.043038332981
-0.049308839753
-0.034076228034
-0.039215961265
0.044116470004
-0.101043593601
-0.020185599779
0.047136175684
-0.083959413394
0.016375293874
-0.029201370825
0.053537218800
-0.010159793329
0.058133649135
0.037139363947
0.000716380599
0.043470777666
-0.027590899450
0.082349252736
0.084654976529
-0.001348414693
-0.031646449455
0.000905517585
0.044057460446
-0.081959348119
-0.078853233094
0.005905440584
0.120340448453
-0.080371556210
0.028567391955
0.024672069484
-0.027631203864
0.036025163387
0.047729662286
-0.060233940399
0.022414378015
0.020714886454
0.026776743152
0.091252007728
-0.019407519856
0.015280249009
0.035435877617
0.061666894642
-0.036746538717
0.032041613338
0.051849812945
0.008657093006
0.089533698051
-0.067170416703
0.036098147604
0.075856658516
-0.123573672885
0.043828394756
0.034443658088
0.004551940554
-0.025747946768
0.095890608939
-0.046116136564
-0.040734972130
0.106567673547
-0.064709071808
0.065094834241
0.011476412383
0.043844891733
0.073743310381
-0.090787323709
-0.044091781266
0.019576159788
0.025164469252
-0.001542626665
0.003395690987
0.020959510627
0.067687733133
-0.004886291040
-0.057484165729
-0.038705511582
-0.020103347685
-0.006953587723
0.027267964098
0.015514913057
-0.059836569592
-0.025010942797
0.060438760155
-0.029281956575
-0.054640673503
0.044919875238
0.007108972818
0.068277691852
-0.048593799405
0.038312222547
-0.017592524025
0.057118306139
0.028531533098
-0.013599347089
-0.046331067360
0.013197439838
-0.027930446797
-0.051173087307
-0.043672990438
0.027262231430
0.017959905969
-0.067715992210
-0.043697202647
0.058123081727
-0.045555920992
0.005211258803
0.022252295363
-0.019159688854
0.005074734659
-0.015266934243
0.029035389120
0.068184551572
0.049874494700
-0.050614994175
-0.002924978479
-0.032606671405
-0.042354718091
-0.020204197973
0.002930585330
-0.045454123293
0.038565263808
0.035830567896
0.023316042305
-0.022174974490
-0.011169807183
0.008856509728
-0.075311616750
0.046763036636
0.017803327574
0.013986353912
0.019991544193
0.011174246472
-0.011531116905
-0.010713250979
0.065081123103
-0.003369597761
-0.094657865672
0.050840384602
-0.061593172693
-0.031243701019
0.115673628513
0.050730928224
-0.021336171003
-0.056987101495
-0.054765154544
-0.043727153408
0.032208922648
-0.089362875466
-0.024849949126
-0.034854615243
-0.017868909361
0.063654605475
0.118052153652
0.010227754022
0.072542076113
-0.075604974900
-0.019472472276
0.020821546666
-0.014851058051
-0.059382663149
0.044166888263
0.026567597443
0.040757450237
0.003048722078
-0.007848722998
-0.083082023272
-0.075006805392
-0.075425564236
-0.006575831529
0.026048613660
-0.076683223304
-0.023528015568
0.017557622100
0.030132672196
-0.056494195987
0.007531805418
-0.059564139015
0.035202823478
-0.043968250780
0.078864842797
-0.035585520550
0.028648061542
0.024444122142
0.083689517003
0.040556534581
0.024991260505
0.034202827347
-0.037817106525
-0.003725490864
0.056269372910
-0.033373527754
0.022030737122
0.005423935594
0.021606204930
0.007575021770
-0.031103580672
-0.026655721756
-0.010787418471
0.026018382559
-0.016213150206
0.025172145951
0.108277956854
0.055818447587
0.000466736257
-0.006276431348
-0.038440852187
-0.060487353805
-0.024513908667
-0.064101259799
-0.008177117096
-0.011917848494
0.026448847370
-0.077541288087
-0.009527343481
-0.022879259219
-0.014942440705
0.010328444750
-0.033732470745
-0.021815582029
0.018701818035
-0.007821946599
-0.015588489118
-0.037637692842
-0.067961024794
-0.119378286283
-0.105998307039
-0.066716089266
-0.001213832911
0.000002083309
-0.067453408461
-0.043767343875
-0.036366294265
0.044362452101
-0.085874868989
-0.019096400936
-0.026745963914
0.035978653895
-0.045385876226
0.049707377520
-0.041501815763
0.055871764670
0.037397035238
0.076652169633
-0.036711177925
0.055442712523
0.036908199824
0.032032375910
0.018155826500
-0.008689830250
-0.052293414465
0.036356491474
0.088978795099
-0.016924893152
0.000421898721
-0.067296631823
0.021467746897
-0.018209159564
0.056247336860
-0.044303538531
-0.086177311176
-0.028601934763
0.014643454485
-0.054395144541
-0.012255317387
-0.019201812161
-0.022615179572
0.021985994127
-0.028555627620
0.011790022200
0.089104285070
-0.031400744863
-0.019608137318
0.072136794056
0.059061089551
-0.022929586647
-0.043292609132
0.010609818035
-0.061835117694
-0.002235348138
0.070822643157
0.090925988099
-0.005566763853
-0.092617637937
0.029296278690
-0.092753583413
-0.015158908562
-0.009078411065
-0.076376244536
-0.021188462087
0.017729341257
-0.118378217425
-0.007797400457
0.098224505114
-0.002682551562
-0.074365868874
-0.048204025549
0.030482965068
-0.046781549092
-0.014987301893
-0.045947745228
0.057122739639
0.054694329264
0.006528491778
-0.048244063725
0.091632982819
0.058643540283
-0.012361388803
0.023909586651
-0.021430421568
-0.017048279634
-0.064641671202
-0.024707643026
0.025580642933
-0.041280606466
0.042811726176
0.041429209643
0.081982390038
0.036144362564
0.107550715114
0.036419258939
-0.004303150868
0.061381665751
-0.033500926681
-0.003132638780
0.067636435258
-0.023842343357
0.010833842349
0.007348059152
0.028969158674
0.044867228546
-0.069908071151
-0.002884838062
0.001552184282
0.013950393617
-0.020096258461
0.026739264587
-0.079499304796
0.101800365181
0.037888520895
-0.058281180987
-0.001436163997
-0.036543782983
0.061758203863
0.007491682642
-0.018426204673
0.083985469099
-0.012039485343
-0.040533710643
0.019641410599
0.075710740129
-0.008146649028
0.020634182566
-0.046624435947
0.021178635639
-0.020136430223
-0.046393213068
-0.020353940166
0.055250086575
0.003615329165
0.037069792039
0.001816001494
0.049730109987
-0.041930518059
-0.042578649470
0.046013682949
-0.050669003444
-0.020890592528
-0.031441499805
0.039961396637
0.028298871356
0.086722966663
-0.059265648704
0.015206892789
-0.018455721168
-0.063041202174
0.070845807033
-0.068555182335
0.068237093655
0.044450514636
0.053451129943
0.036577402928
0.021293561116
-0.035386332705
0.076277088855
0.072830697003
-0.037411280501
-0.052349197997
-0.023675227962
0.024797870440
0.025447370134
0.095912052900
-0.081643897960
0.063995621273
-0.055411961910
0.017686482842
-0.022133007719
-0.016189189014
-0.094957207199
0.020104982283
0.085543547250
-0.084170369656
0.062942575672
-0.022130385192
-0.116734717033
-0.088795910932
0.028029763050
0.032667430414
-0.050216414453
0.070748743751
0.039413389273
-0.006188382918
-0.014172315263
-0.029845669684
0.021646895285
0.024405922640
0.041209817824
0.005948303379
0.015609116221
0.024363756477
0.110014379995
0.066699481220
0.068783237369
-0.019733349166
-0.028380296927
-0.015876936545
-0.055832624284
-0.025353598986
0.033204032295
0.017321652007
-0.048325621546
-0.074590317180
-0.002675794830
-0.031193603451
0.030578390019
-0.051623042644
0.005978922740
0.020002977476
0.028360177903
0.126323647644
-0.010936394996
-0.058053900922
-0.068624568057
0.035772030845
0.020590542258
0.032228116451
-0.057610454376
0.030417213275
0.031333809241
0.062876955598
-0.060804070752
-0.029675835208
0.041147082162
0.020973620802
-0.017592846139
-0.021068245630
-0.037827642104
-0.080132509074
0.044013551425
-0.034799020998
-0.032428477758
0.036321890960
0.032772002287
0.037447195802
0.040729986113
-0.029240141216
0.016933018894
0.069736916156
0.062559997474
0.043931720572
-0.052905634988
0.018208551983
0.042658843001
0.019689856258
0.052995905145
-0.027894306070
-0.046473627885
0.038973788620
-0.051391464352
0.002448483648
-0.036224292991
0.095131371219
0.044057406946
0.041041223327
-0.004240059276
0.024028650412
-0.000613667986
0.003585643442
0.042748234818
0.003732909753
0.006578142006
-0.036353368165
0.097419591088
0.003291085196
0.004174817945
0.015571610907
0.090899730440
0.033116013531
0.004165244760
-0.047835608285
0.001296892389
-0.020151470807
-0.052373972714
0.017168835112
-0.082086301073
-0.027250479112
0.000131917792
0.030127319432
-0.037849475916
-0.048500944361
-0.031276726120
0.008467502660
0.058417735047
-0.014265827061
0.031745197725
0.026702066434
-0.012792486758
0.003406405207
-0.034648314493
-0.005971784339
0.075349930789
0.045366454316
-0.003394413124
0.013861744019
0.010073954159
0.045921387395
0.011563937343
-0.074448977642
-0.090212592087
0.004803069199
0.021617268724
0.076038210706
0.021820703835
-0.042750726042
0.000978989563
-0.086004907137
0.024548569855
-0.066185868880
0.012023447530
0.019891143478
0.000696597863
0.044549548798
-0.029536415489
-0.054091366989
0.030612359629
-0.016093217777
-0.071274046179
0.069903924058
-0.003093802532
-0.029962678475
0.089444300284
-0.037824358042
-0.008061229014
-0.040516350052
0.017489436856
-0.072504665488
0.034294443686
-0.003590489373
0.038753775346
0.005206019284
-0.050727381428
0.014597801499
0.019175670758
0.051138062044
0.088557700142
-0.055738134076
-0.050905119398
-0.087423423952
0.052562315028
0.065036911893
-0.100341780834
-0.000185402139
0.053996814298
0.049149126523
-0.001216618525
0.024278922767
-0.013799617456
0.054119736771
-0.061106273243
0.090918587943
-0.047026926973
-0.002942096083
-0.033961263172
-0.058973344811
-0.056569835441
-0.069342811519
-0.073865398495
-0.047900761003
0.017023361939
-0.095299962453
0.062449693976
0.058929041495
0.006236110629
0.047455573134
0.020385967032
-0.003171249836
-0.062170305561
0.028641608867
-0.068593485148
-0.001657185749
-0.040600463028
0.075610318209
-0.015056855594
0.042890492738
-0.057566213088
0.035740563216
0.043610436066
0.050643394638
0.126838314279
0.004989770946
0.086182969126
-0.057943341569
-0.046033701966
0.133360297661
-0.084830100050
-0.004662076129
-0.096426673946
-0.046548652955
0.104421055206
-0.011397139283
0.011843506287
0.014320969032
0.013194637120
0.060157314456
-0.008760940154
-0.045475903269
-0.003282301455
0.031614962862
-0.001219818357
-0.022710082952
0.022009626172
0.056500868375
-0.034185777959
-0.017329161110
0.022210330910
0.016999112554
-0.055194720632
0.035229923905
0.013959449415
0.008774222211
-0.012339177163
-0.024177925095
-0.032157808742
0.059193117754
-0.077020034203
0.006924135417
-0.027502715153
-0.047120429157
0.018275845626
-0.146472223432
-0.106186956293
0.008601367337
0.016951302298
0.019050541958
0.031072713094
-0.005518229675
-0.028025439149
0.008021019723
0.040226794670
0.003448813559
-0.035769387683
-0.056560577535
-0.020018386499
-0.094510336079
-0.062451296370
0.078306350515
0.099250398611
0.027154578760
-0.024325368600
-0.053195432001
-0.020946164699
-0.053024776445
-0.072398079810
0.014762005421
0.055306776395
-0.027032683941
0.105783569028
-0.032966621145
-0.041009103701
0.018390917218
0.022482602437
-0.001926655836
-0.060374987868
-0.005656309171
-0.058507545636
-0.072108898870
0.034203625987
-0.056956137870
-0.051783420072
-0.032391274962
-0.085307418230
-0.069946623175
-0.040548157739
-0.068539200232
-0.012054485637
0.043854503749
0.078667801505
-0.092607291078
0.046795536801
0.067400213344
0.065254480411
-0.017915909439
-0.013646737574
0.058425253981
-0.072524343582
-0.012917219145
0.009333941322
0.018795367069
-0.019983079350
0.026299116179
-0.008978081788
0.050780732181
0.003634436104
0.047908900104
-0.043985291162
-0.038956873243
-0.004594531876
0.040124004973
-0.015129254909
0.097384491323
-0.015205632504
0.054845386686
-0.047751860642
-0.021650965830
-0.052735858017
0.021871605167
-0.044429003422
0.016212779607
0.002482642002
-0.051628400555
-0.013101486311
-0.008413103885
-0.023255982020
0.036509715462
-0.023297796757
-0.061493332378
-0.063552304854
0.028793495390
-0.013390757669
-0.040507842209
0.017787440366
0.017324508971
-0.017840522766
-0.010892086983
-0.075733508235
-0.006197636554
0.028730974005
0.033896714069
0.002317842829
0.030960930396
0.006034377265
-0.112038124159
0.022096626609
0.022368307588
-0.047069778216
0.024981678626
0.036506591267
0.101663123722
-0.076096130650
0.025524800940
0.063356704519
-0.006774141914
0.020881201375
0.034242164231
0.041176222259
-0.041017389996
-0.050736169520
-0.018596965803
-0.009001771040
0.018043399743
0.046155289064
-0.044266715119
0.093626614545
-0.058549602625
0.014937112975
0.029114426458
0.038792338269
0.092499655743
0.078697648841
-0.020010082619
0.016010227158
-0.048732442138
-0.000214538926
-0.058990238997
0.021793857411
0.022333869485
0.034843364496
-0.017602466338
0.017269476302
0.010053159437
0.130989139939
0.038949252070
-0.015811221713
-0.047732044474
0.001492662995
-0.040460077070
0.061044281672
-0.055033088177
-0.057265801511
0.039667051441
0.113994874236
-0.000254461470
-0.072153234799
0.122080265536
0.132004416615
-0.063743550212
-0.025799370862
-0.033330998958
-0.032377499008
-0.038494675944
-0.022851335414
0.005688978595
-0.003781864607
0.010194631182
-0.029278740847
0.008114795555
-0.005982511270
0.038412300580
-0.044619986735
0.050321125651
0.033667203660
0.013093075957
-0.109422480861
-0.027785059901
-0.092249794599
0.044173767743
-0.042819763636
0.046214552498
-0.027091190982
-0.019218456018
0.022346736678
0.044058139794
-0.015206628456
0.001876163323
0.009698443244
0.036372052575
0.076350978652
0.026344301087
-0.022673097802
-0.056801965249
-0.032982651974
0.022968046134
-0.044039378366
-0.099463461985
0.035503682564
0.002231346703
0.039620246501
-0.028153051299
0.019065448758
0.036303932896
0.033299859154
0.000003050688
0.033590101122
-0.082741503851
-0.058730036496
-0.153458979126
0.048004964212
0.000469591280
-0.026895444721
0.050059604734
0.025860038194
0.003683326470
-0.014384988592
-0.003019318938
0.086247838876
-0.050708121952
-0.039077397568
0.008718312943
0.071241892072
0.001664481800
-0.017919272336
-0.053732299279
0.064844050124
0.064306491902
-0.006130261120
-0.005812361796
0.055102178234
-0.022563727943
0.052943457782
-0.016871346262
0.055648669960
0.008047849019
-0.100177626981
-0.051097265690
0.004130946902
0.003500566211
-0.100540602469
-0.003206877727
-0.087404986923
0.007875332839
0.006320745081
-0.029256794042
0.028909540292
0.006594847917
-0.032931922810
0.007475211553
-0.052406543913
0.026278960970
-0.002647795081
-0.055043247944
0.019457919280
-0.062983213043
0.053848179870
-0.061424806636
0.121764312000
-0.006728759739
0.033752831022
-0.023381826558
-0.011266430225
0.030561196101
0.009551025535
-0.024480866436
0.055935803325
0.008903489110
-0.060658887015
0.005703781041
0.079272269100
-0.011822130583
-0.042257475219
0.021345329779
-0.006803829136
-0.039204637086
-0.092809887783
-0.051000674614
-0.044739260591
-0.029432149736
0.069137537866
-0.023992959049
-0.021697867166
-0.008322585125
0.006513863174
0.010086837046
-0.013784025350
0.039500365760
-0.072436587925
-0.031829693398
0.005302979185
0.053719275161
0.041075072779
0.035326465281
0.027381859883
0.012807815662
-0.023494834748
0.006671385534
-0.013565509552
0.040693422432
0.023667547639
0.011725074903
0.008421562373
0.061233734521
0.008114751417
0.070635277418
0.028080282393
0.029193738978
-0.127381819425
-0.018594390788
-0.073362917553
-0.004856179773
-0.020452213281
-0.001762315510
0.045964858826
0.003328013560
-0.070391676335
-0.087988102307
-0.013790928859
0.021294679462
0.018366693943
-0.015868092622
-0.036669676545
0.046328641763
-0.000990460160
-0.016587550913
0.012287708845
-0.033365299525
0.003772938435
-0.052428461924
0.015891176267
-0.007925280210
-0.003752531182
-0.003592422972
0.042672376004
0.063060005524
-0.002945248296
-0.092891937579
0.009181010788
0.040272113168
-0.029842071201
-0.019630141125
-0.056222979288
0.007667077487
0.065945244928
0.084059561104
0.001993551175
-0.023236217341
0.097734659366
0.051563101062
-0.039897891959
0.028502249841
0.074022460526
0.044845000594
0.007363275260
-0.053733052044
-0.046253984523
-0.047397507847
0.026515179863
-0.022933408789
0.038958670557
0.025719008397
-0.069430704992
-0.043746452506
0.029507027629
0.000158088116
0.035668886425
-0.003453599463
-0.094707534098
-0.035988872758
0.034442691415
0.024826345910
-0.060963683698
0.022255695056
0.100239119966
-0.003116611768
-0.060164102962
0.097029724161
0.035817038093
-0.137836151055
0.068219822960
0.022910928742
0.020322738493
-0.026858922214
0.064749279906
-0.072090444016
0.033768009293
-0.058980000416
-0.018736226246
0.083510426250
-0.024757064640
-0.018655026589
-0.098139840877
-0.044785851864
0.048392818627
0.060220298236
0.039496794899
-0.013428002935
-0.001439256281
-0.083163888610
0.115019706376
0.005148486571
-0.019347945668
0.085388109314
0.055393317133
-0.067222247764
-0.006376015673
-0.032106286608
-0.019114645599
-0.023825196216
0.037741866856
-0.021431410866
-0.031376991056
0.103575288312
-0.027393343958
-0.048909039817
0.025144144266
-0.011700725130
0.025915634104
-0.007886067913
0.071126326549
-0.049507403826
-0.097644273007
0.033647996916
-0.095266995983
-0.008533452648
0.044718615442
-0.026781582365
-0.038354171041
-0.012611781923
0.030572203973
-0.025205270027
-0.042282917585
-0.030387480661
-0.041349257500
-0.033515322919
0.056149769730
0.024315682272
0.002492916468
0.067260313957
0.021843389402
-0.028639039513
-0.015578114218
0.057033005253
0.039714144340
0.009130027791
0.109465517910
0.000373816738
-0.026671562857
0.056964397854
-0.065608009625
-0.067462942827
-0.052813254033
0.008044678785
0.003148513530
-0.013058984569
-0.004068919883
0.014586943934
0.008335462422
-0.006487429588
-0.005711751369
-0.057877144105
0.013031653907
-0.063336455346
0.047646892838
0.015472752197
0.057714283988
0.015725756598
0.003882779920
0.028429117926
-0.015908339225
-0.051927100561
-0.045344545119
-0.050666992312
-0.027519200618
-0.007757117067
-0.105038494600
0.010593480360
0.005581709785
-0.001404452853
0.011850801320
0.088105263329
0.014306016186
-0.005247735765
0.003898904489
0.042656927865
-0.069235573151
-0.000773507875
-0.012534767770
-0.023207662154
-0.019948811768
0.061775901785
0.022746531888
-0.020910352633
-0.039704894659
0.012187152046
-0.081619329331
-0.001107157131
-0.081597990451
-0.005359200015
-0.000794808450
0.053056445420
-0.115345614588
-0.045343657904
0.026669985456
-0.007639316326
0.138150878376
-0.033744375618
-0.023429260486
0.102287073639
0.012356506279
0.019551529604
0.011449677892
0.009478330508
-0.065250369543
0.092845015635
-0.049735830775
0.014486336751
0.018686308405
-0.026361076638
0.033464799113
0.021245441995
0.060317566860
0.069169040173
-0.039021682530
0.024429792666
0.065505911105
0.029716948015
0.062751975770
-0.028467924703
0.052659369740
-0.046163616878
0.046936119852
-0.018642651767
0.025050104218
0.009868945828
-0.006820936383
0.018815149086
0.105871780980
0.023196307665
0.010875537983
0.054376375151
-0.053390890112
-0.038414339440
-0.037857268994
-0.006903785143
0.017486216552
0.050282995732
0.025820416204
0.088313037771
0.040010979889
0.030633264731
0.024710675327
0.036481992721
-0.032423253565
-0.049027925071
-0.080328039648
0.049095209459
0.029757068612
0.015769699913
0.007333193002
-0.016329563472
-0.005950184341
-0.002490218834
-0.090333437239
0.004474698922
-0.054919575553
0.013642617282
-0.005459335226
-0.071807842342
-0.039516022538
0.051356729662
0.060168866238
0.006902851484
0.075953289871
0.059238130911
0.090924792460
0.007102901072
-0.002079828859
-0.065871693929
-0.085634759293
0.005531846044
-0.050928467525
0.025796602638
0.014627125341
0.000672680906
0.063575067141
0.018343152097
0.015806448911
-0.023989776899
0.035814002100
-0.022099267321
0.044651401672
-0.028836144141
0.048415679648
0.031379052748
-0.004998249363
-0.041843141433
0.047349490586
0.003008880696
0.049024290789
0.054840042544
-0.006501026880
0.106504186779
0.081107286793
-0.068414061833
0.029525901931
-0.044943694773
0.016756691963
-0.082969147582
0.029473793487
0.008434206167
0.034110587368
-0.028242121598
-0.050675663234
0.041861310554
-0.005397059606
-0.076234776293
0.076816707421
-0.012831647090
0.075398433221
0.105864877309
-0.037367307816
0.044717779612
0.003589606811
-0.052534071609
0.075856492295
0.015530309099
-0.031349159987
0.083281198961
0.023968214769
0.094952220924
-0.079848111392
-0.064499871005
-0.018646952761
0.036784095447
-0.021116605668
-0.132704427629
0.009056326973
0.052964810751
-0.010869969347
-0.090733380086
0.032370990534
-0.070346010400
-0.022343418292
-0.078054813734
0.005411611129
-0.035675018203
0.078486082726
-0.022210363433
0.003901049032
0.030265995167
-0.046841514274
0.023119211713
0.044692467147
-0.028565485266
-0.009590078163
0.051540437989
-0.010881827009
0.024021583892
0.016477316771
-0.038467822919
0.044067129678
0.006184361738
0.032268064694
-0.039828624008
-0.030171378455
0.029705659516
0.012871898961
0.008894578734
-0.024989817588
-0.060378846703
0.095983183734
0.021980821327
0.036067699660
0.007638546410
0.088501786409
0.061444619874
0.007312812942
0.167634920865
0.052319303657
-0.002871273580
-0.076649545783
-0.018951797309
-0.024757481568
0.037517946795
-0.015378801026
-0.075905964940
0.049124210420
-0.022590931182
-0.006492929787
0.060566844029
-0.024164966888
-0.033654195030
0.012918266102
0.034356628585
-0.022697301598
-0.070415331669
-0.022983681836
-0.013830105421
-0.009095972548
0.060882405710
0.063119927092
-0.028630960419
-0.015603916634
-0.022811299770
0.001630163372
0.005880522473
0.020911457409
-0.057934132030
-0.064203240215
0.006639403217
0.043461257016
-0.034887318562
0.008996909268
0.047860185903
-0.014492445574
-0.002988810651
-0.058174742358
-0.032126262615
-0.027997072375
-0.057617168331
-0.057245166865
0.003948000491
0.029172044887
-0.009282250138
-0.005242479077
-0.066257044715
-0.003896250315
0.044587537384
0.027468752221
-0.043724382920
0.007442264963
-0.027048242105
0.040909684932
-0.021319513286
-0.044048185063
-0.051021685561
0.002279772531
-0.028586092730
-0.017993174832
-0.039736039098
0.039349014092
0.070321658092
-0.034038996144
0.002352197269
-0.004992375760
0.136689630371
-0.016012754028
-0.003413667867
0.032581073828
0.108294289624
-0.061975637738
-0.017737332685
0.049979560559
-0.030307875819
-0.063853411657
0.021593063158
0.015313333910
-0.013577898817
0.101560779979
0.084659990842
-0.091970264436
0.080064942996
0.037983452878
0.072388551741
-0.035997768012
0.017043804752
0.050210290475
0.004739356241
-0.049936291507
0.003318943686
0.061349175195
-0.048986135070
-0.049720850293
-0.016512695639
0.026827029998
0.085802334632
-0.015167930513
0.030825370092
0.030099763039
-0.019350436784
-0.053445386192
0.008708226063
-0.026997782820
0.061499850864
0.005475251640
-0.065765280953
0.026396428468
0.015791983901
-0.068821408156
-0.036152307917
-0.051423006946
-0.041621960703
-0.096920997460
0.000230447647
0.020083866970
-0.051567955617
0.102730178385
-0.046298010427
-0.021410754458
0.060614103676
0.013450807287
-0.041867861634
0.013781527931
-0.001329836035
0.081815116777
-0.022496362967
-0.036972269471
-0.065263721525
-0.031896575181
0.011210404730
0.005042580615
-0.051322676067
0.064564354500
0.001849851853
0.084624934593
-0.005509833626
-0.029969091262
0.003813536682
-0.082222157019
-0.106403548901
0.003122283073
0.037185111859
0.039460543030
0.038304585036
0.058738566137
-0.089242511270
-0.020416135538
-0.056186460914
0.032273242084
0.042695228307
0.026557219976
0.132657923181
-0.043462357784
-0.012386539911
0.003156819900
0.017577046238
-0.067748836794
0.080594940270
0.051533763019
0.066292572345
-0.025896569039
0.058660938810
-0.053238284629
0.073795597509
0.042025010762
0.030808291795
0.040046180164
-0.081046789209
-0.001058937289
0.000722129349
-0.020362496280
-0.058947951903
0.022982284658
-0.026806442692
-0.015819646590
0.004223225349
0.000343943266
0.017195922855
0.037605869870
0.022205602934
-0.082051499696
0.014905849162
0.075287736362
0.016486334791
-0.043647716082
0.098662058709
-0.061972712682
-0.014142668603
0.056127297857
-0.064767469723
-0.028370811057
0.005054812089
-0.010064129241
-0.023503403834
0.013469321906
0.072163388689
0.067002667549
0.037065618008
-0.002571081304
0.081641249916
0.013753112766
-0.009820576746
-0.029161646748
0.122235637867
0.040071313575
-0.044418689638
0.013819453600
0.064857144653
-0.017218499806
0.051456162478
-0.061367602899
-0.056041426336
-0.054138115023
-0.060169233701
0.009598908899
-0.094604491244
0.031684246272
-0.026921897000
0.024633660630
0.016441922738
-0.007671053248
0.048417988193
-0.042252037040
-0.013073941749
-0.000749544889
-0.010530725710
-0.016256223184
-0.025448647345
-0.003073064016
0.023346313262
-0.031321201543
-0.064224818362
0.038577926067
-0.037419747355
-0.007079425412
-0.098847027975
0.008820919351
-0.004725448696
-0.038572518395
-0.096091639621
0.038042113341
0.126210637853
-0.036778252835
0.002753332532
-0.015945747692
0.028982078610
-0.045108793068
0.020304386485
-0.023024911601
-0.013405856750
-0.026414290780
0.017942105766
0.012409080942
-0.013020464687
0.046738991229
0.000637534634
0.023788191941
-0.088986680438
-0.003273908136
0.068571974161
-0.033720388356
-0.118065310736
0.023584736046
-0.079125413148
0.071441647007
0.077166846425
0.049045466810
0.032847615816
-0.015446057752
-0.034777422072
0.011815140851
0.022455690152
0.027224626520
-0.007933896312
-0.080171130909
0.084219436408
0.105032306239
0.011509175635
0.026326367517
-0.026039042514
-0.008212483019
-0.032009635033
0.021925018072
0.023986381933
-0.008186940883
0.052428766012
0.030120753976
-0.019218062181
-0.010810999073
-0.042329449992
-0.063208646974
0.029205971825
-0.022139639881
-0.022806051389
-0.015023612760
-0.060041434022
0.016060969571
-0.036580793809
0.002075983023
0.025606973017
-0.095673818790
-0.068686214179
-0.037598648372
-0.006593703047
-0.046814515340
-0.004483067424
0.012176418774
0.050803735660
-0.043913520931
-0.005986026666
-0.074478606688
-0.022977259107
-0.033265863958
0.014383956339
-0.044586035181
0.044257022582
0.017620754875
0.012270582104
0.023944443920
0.069613267414
-0.022968684687
-0.002430267712
0.003614771967
0.091767994770
-0.028940852727
0.044817510584
-0.097822741972
-0.068847618255
0.064915979694
-0.010545489473
0.048419205039
-0.010981055950
0.008304278957
-0.083801679650
-0.036846887735
-0.041345241871
0.034386215908
0.022031170797
0.046636345125
0.029146479063
0.056756182919
-0.039695831265
-0.038545358871
-0.068597503276
-0.026411284284
0.061067076156
-0.073968945746
0.061687347089
-0.027178202834
0.069085610242
-0.023904541063
-0.043738891836
0.032817683905
0.095912948118
0.038675163849
-0.052219533857
-0.044944905146
0.037058061449
-0.031596446484
0.019077812526
0.009100340661
0.027588347828
0.083281840993
0.032151393456
-0.069980194388
0.054758566779
0.056577230152
-0.021503995274
-0.044606216843
-0.048814911075
-0.054132379048
-0.040719372523
-0.009158514754
-0.043095868842
-0.068022937030
-0.000669978575
0.028306147992
0.001969642161
0.006741229373
-0.028392283963
0.013876652636
0.020635896379
-0.002154584096
0.128231684349
0.054997768965
0.067416493719
-0.052274172142
-0.046154281653
-0.097739831847
-0.010268358008
0.048489737732
0.059924058692
-0.067699001480
-0.047342718230
0.005955900844
-0.021349310424
-0.048998533133
0.055792341004
-0.052392373405
-0.023256052253
-0.032772902284
0.060846934087
-0.034336889918
0.032230679003
0.016005401172
-0.009369200582
-0.003620752667
0.031609861404
0.109744169377
0.006794101245
0.028441217841
-0.023528451275
-0.100360942023
0.061777758241
0.010667773564
0.019611107912
0.052861969920
-0.000693539767
-0.078547343559
-0.109599424381
0.101595903760
0.001750451829
-0.027367915183
-0.007523358890
0.092721575968
0.001840343613
0.014818332317
-0.039872500258
-0.049872663139
-0.042386777107
-0.020985579042
0.006173073166
0.033584905059
0.071451279954
-0.020764374414
-0.039718489582
0.029729321505
-0.016741532800
0.067230918832
-0.030620068181
-0.054752771370
0.116383275164
0.015662407210
0.098730962642
-0.045802604776
-0.028269340479
-0.009119448286
0.016350179076
0.001548630001
0.034427473056
0.061682051537
-0.015406109470
-0.000632921156
-0.023702133558
-0.094387251844
0.031186506736
-0.027953383252
-0.010680454808
0.003853674155
-0.049040462099
0.036419447804
0.033877989312
-0.093033760093
-0.008277294490
-0.062484237014
0.083725825124
-0.025377454524
0.001445091982
0.054241039061
0.032318660005
-0.022351335026
0.049073684549
-0.053825267985
-0.001775747704
0.012094841285
0.055824893990
0.001436222774
-0.067475351341
0.106512081903
-0.046706223353
-0.013364193707
0.043602439034
0.033123159724
-0.005728844045
-0.003388508298
0.058592992781
0.015570194738
0.030934132754
-0.054733957298
-0.085958354333
-0.036206090131
0.007423119137
-0.074924562664
0.083909771327
0.011377225853
0.028069679948
-0.007020919070
0.071345342393
-0.074080104465
0.045328496740
-0.002943959173
-0.057225258477
0.087905343686
0.001692815691
-0.019821442156
0.051635100113
-0.002859507443
-0.004168333604
0.090425426701
-0.052161777037
0.051092387535
-0.049455012826
0.051921417760
-0.077252933200
0.013567178271
0.030301145544
-0.035127215337
-0.046564606562
-0.032532256025
-0.106256456203
0.058767641655
0.051962325857
-0.068400917576
-0.000512901715
0.020574397554
0.001003331674
-0.046094599769
-0.019969854110
-0.004254818259
-0.055868932829
0.077427444770
-0.104515725918
0.058209422378
-0.007901159265
0.011651815077
0.028250872647
-0.048222591455
-0.002380076157
0.055149463875
-0.053475614955
-0.091091183542
0.016190957749
0.035191956959
0.011987923783
-0.020511034346
-0.039584094654
0.002569078120
0.065863492447
0.063065959323
-0.011006254009
-0.066359866811
0.022750985669
-0.005592190548
0.031195687634
-0.084098506730
0.060827342583
0.004723918822
0.078432043329
-0.095685362943
0.049746184553
0.021858244654
-0.041397528887
-0.060782229506
-0.036913709445
-0.021350566944
0.002396520528
0.045419755858
-0.011739833579
-0.037745638236
-0.004232327041
0.013228104505
-0.121941156974
0.100665200735
0.102995312597
-0.011701818098
-0.061259092715
0.048107204648
0.067072121945
0.038880354592
-0.029133868960
0.034353983259
-0.059821398110
-0.106986801464
-0.004914067016
0.042812746863
0.006386363923
-0.044002719321
-0.005867022084
0.063028054738
-0.027757588294
-0.002873983351
0.051180557234
-0.050439533761
-0.066652951075
0.083797873886
0.004946764675
-0.058180922532
0.017992737755
0.034205746081
0.081521291308
-0.013600341353
0.040966332787
-0.048225210229
0.001492939729
0.020759045623
0.017389968128
-0.006931832108
0.029092139025
0.027854743024
-0.003261438397
-0.019385392610
-0.035529730483
0.037602557469
-0.013443546882
0.003231089883
0.042646465222
0.073221748074
0.039056440355
0.052419554024
0.100848754926
0.038470265615
0.029764668712
0.030484478394
-0.068830070716
-0.013040281942
-0.018034750468
-0.002979119526
-0.070973808316
0.065353419402
-0.063084453558
-0.054673204604
-0.013563112835
0.002579025190
0.044002052020
-0.004912199867
0.033524454611
0.134239630285
-0.004090870887
-0.003453622410
-0.001494580492
-0.022489075997
0.016132363495
0.045908023624
-0.082093612714
-0.007796479709
0.011877024678
0.009034325757
-0.009470994771
0.066220843568
-0.005507441104
0.023050243326
-0.096468826479
0.087446237320
-0.076875319138
-0.014730076920
-0.027202452614
-0.039586330089
0.015692576157
0.001752408723
-0.005667688595
-0.092356442302
0.031233352621
-0.008417639632
0.021896899574
-0.006580036019
-0.013582238724
0.011510847123
-0.032264900858
-0.043140621516
-0.042477425673
-0.000175822436
0.034972015926
0.038281738758
-0.067993120900
-0.009025673318
-0.016626233854
0.020471496617
0.046498940524
-0.043150747441
-0.019590495940
-0.003207733114
-0.066451630600
-0.004140485013
-0.071745608059
0.046735118894
-0.019632131878
-0.017381248634
-0.021311190770
0.065039670733
-0.026968934481
-0.018668098720
-0.013779218896
0.010173294102
0.000187970420
-0.042983181660
-0.002153381338
0.005910759523
0.015878283816
0.031809104899
0.006634428865
0.002413557772
0.004933095016
0.066836801524
0.029847719404
0.041818602610
-0.088070942163
-0.030271136846
-0.008937199929
0.016368882972
0.004675659783
0.009817320736
0.050949060691
-0.012184535412
-0.003624318601
0.022139966748
-0.027516900672
-0.004349354856
-0.053463150604
0.013610183238
-0.108837861208
-0.038034334094
0.050347190203
-0.004882856720
-0.001819816895
0.000283498819
-0.095114856710
-0.003099915768
0.047598942112
0.029408675893
-0.046144208252
0.034208281107
-0.070324853914
0.009887726813
0.074207923881
0.001672196062
-0.039325328160
-0.020413690866
0.017126060342
-0.107732947675
-0.095343448312
0.056380897962
0.055958758543
0.052663484237
-0.020129419691
-0.014929490799
-0.010248290154
-0.016366933092
0.031031885810
0.032259139614
0.034012910465
-0.004718136187
0.096355151640
-0.023611933541
-0.066540712290
-0.038873289258
0.057193920297
-0.017735260418
-0.007593207680
-0.049146272924
-0.021236226047
-0.133921107447
-0.015642698752
0.012923650948
0.016654788498
-0.014013934295
-0.043554611868
0.011361687287
-0.082826582445
0.016624468338
0.041405174562
-0.034024628143
-0.065837413500
0.005763352284
-0.064601569809
-0.054252229189
0.026346042937
-0.021931391190
0.034002947523
0.045864608085
0.103207986117
-0.069813695931
-0.054879903611
-0.031982560876
-0.015016770612
-0.063637089718
-0.036054215723
-0.010543958771
0.000986479050
0.042351318113
-0.026642576452
-0.011722673221
0.047521048485
-0.102195876475
-0.023675360399
-0.041617205153
0.038698225759
-0.080806001006
-0.128146211835
0.121563308325
-0.000641620288
0.062606100146
0.023042838550
-0.010404041433
-0.005964224224
0.030752784565
0.047850609819
-0.025408431468
0.048971711598
-0.005145805066
-0.029798883144
0.004232763013
-0.006956304343
0.037097856063
-0.055605813167
0.011377572372
-0.112809760046
-0.068673371396
-0.003975185870
-0.054126813289
-0.073972801941
-0.005688920516
0.008171025890
0.026535410298
0.044343202530
0.031908268256
-0.013215961485
-0.042166764887
0.064890316482
-0.054861613082
-0.050757680332
0.078530971729
0.011842750809
0.078335194092
0.054047543620
-0.029719320762
0.122804018009
-0.057513419126
-0.034204856790
0.046712158998
-0.015427190054
-0.020912869877
-0.003785685437
0.062121673971
-0.000662768132
0.000413397423
-0.042842234412
0.069847191057
-0.002571548443
-0.029731798284
-0.101886355721
-0.018430336276
-0.006312506307
0.001001501578
0.030814656405
0.008952754813
0.098485196084
-0.099250953464
-0.030729615312
-0.036698755116
0.063452004927
0.017434074511
-0.003383348897
-0.011898849503
0.014610447872
0.006063268696
0.028892007628
-0.008150705118
-0.005540714036
0.016341431736
0.051885160867
0.011509967484
-0.036270710118
0.001444711539
-0.020204651445
0.025030208338
0.050480644095
-0.083148387301
-0.062321913665
0.043193985565
-0.072910921099
-0.022106747919
-0.050840829834
-0.085379532935
0.021384270916
0.070747853047
0.044858070118
0.027365150661
0.038762919355
-0.068758004063
0.019452267274
0.021278538310
0.015907584733
-0.018392494635
0.020756236670
0.011662629928
-0.026747330503
0.024276687401
-0.097771058673
-0.023740517411
0.023432352701
-0.024051393889
0.000682064312
0.003490001073
-0.103010372137
0.027877054696
-0.068498811291
-0.017407954651
0.016065918424
0.038628564971
0.043801296195
-0.026297355716
-0.052988134049
-0.035213906765
-0.015008294518
-0.104643864972
0.019049274528
0.027172477701
0.068747621311
-0.048413656687
0.007362213988
-0.001122433995
-0.051628073930
0.003383658858
-0.029679592299
0.093753732468
-0.031483286537
0.050519211072
0.012202289317
-0.048596475351
-0.069026003220
-0.007178643396
0.019422428512
-0.009734055284
-0.040632479145
-0.009560158296
0.009982483088
0.029795831491
0.063566016518
0.008747502827
0.080072537378
-0.020763200546
-0.090322543441
0.052672376539
-0.006667879563
0.020684490861
0.124300426769
-0.011990198690
0.017897363080
-0.007221687130
-0.041169006641
-0.012240530939
0.034899603944
-0.029088437602
-0.032031625907
-0.012019711630
0.029291519547
-0.070221444868
0.053132637704
0.019119791862
-0.024958685137
0.000474758266
0.004289333054
0.167775349079
0.038121504635
0.020749206235
-0.032764991746
0.114198619634
0.007874455231
-0.042515654355
-0.014115112831
-0.086275255792
-0.038577232348
0.006693217868
0.019308011359
0.044158579995
0.002059678872
0.013903033909
-0.035522347865
-0.017527652433
0.003972759925
-0.049752387237
0.077702486713
0.017899559448
-0.054031933480
0.013439314532
0.013407702908
0.020440698794
0.000941132145
-0.019098205511
-0.013311852823
0.070600474921
0.023372514507
0.058662670641
-0.070967154187
-0.029698258420
-0.065687722961
-0.054207586639
0.011360503829
-0.052444106717
0.105941786911
0.097741668389
0.079436891205
-0.029344537166
-0.023513081042
0.018046759675
-0.026073313778
-0.027378617162
-0.046234774594
0.010054486101
-0.022278399504
0.068783552661
-0.009998556970
-0.030274116384
0.112266605105
0.002504802580
0.056975303213
-0.059912971692
-0.030587926499
0.063335221990
0.026934547347
0.014829596007
0.131243366803
-0.102769038068
-0.059946725821
0.049032657240
0.047622792535
0.036658541268
-0.108919614868
0.016284505322
-0.085845660293
0.006399162957
-0.065309348896
0.012300725106
-0.006450711686
-0.032948850096
-0.039207220833
0.071861140411
0.033178595516
-0.053752894243
0.047371924691
-0.021535791506
-0.025095386083
0.011978740256
-0.005570880972
0.048977907794
0.035691321116
-0.068571104561
0.081410641944
0.125801894726
0.065540985933
-0.012407708648
0.056411329407
-0.031639456673
-0.002735022262
0.078093483621
-0.000338154869
0.031219419533
-0.031745799256
0.001037312893
-0.030708510665
0.015408228779
0.012364267109
-0.048099944923
-0.058195192595
-0.025917772699
0.006069685733
0.050037405648
-0.015421928223
-0.040791737312
-0.063306823797
0.000573402717
0.046904816897
0.069772370651
-0.009517112143
0.104693861534
0.032536882068
0.061816156532
-0.041170540664
-0.004839913312
0.033280966770
0.014589285936
-0.038957718124
0.007293152393
-0.010304354188
-0.032594323807
-0.002587903995
-0.039148880574
-0.042049033721
-0.124751417375
0.047957288064
0.037408289931
-0.065260434441
-0.005667717936
0.014680564429
-0.120998432473
0.002230911426
0.003789197531
0.057503273930
0.034489826019
-0.005881017392
-0.000375152353
-0.045266845823
-0.043703510587
-0.121222873764
0.013224221704
0.005274910570
0.025561432766
-0.007232274288
-0.047408879195
0.021682426679
0.069156333121
0.025208922651
0.014605145812
0.051626289845
-0.046054777791
0.046570064054
-0.151432446867
0.036397134435
0.038373393822
-0.044301675929
-0.049669295052
-0.043245500971
0.014206322886
-0.023358025528
0.030836330710
0.101338855042
-0.062326344678
0.087703941797
0.033593182818
-0.072060051963
-0.055116840413
0.000491296428
0.014804689505
-0.011446222609
-0.047263017783
0.064547592671
0.033579240388
-0.006241147014
0.078672633287
-0.020803500289
0.021243971478
0.014018525696
0.031085655364
-0.035374729959
-0.087994460894
-0.090054136658
-0.035592246001
-0.023076360426
-0.059293719247
0.026768551996
-0.040269552921
-0.001683678243
-0.007386059650
0.012985295220
-0.015392953161
0.014589382180
0.077106250832
-0.027564834613
0.039949995370
0.054732384267
0.121368601435
0.018908198011
0.011658714809
-0.028900696651
-0.094051782099
-0.041640924747
-0.035446387476
0.030738689097
-0.034441202266
-0.048752273333
-0.039233885538
-0.048702018958
0.003299699674
-0.006695281111
0.008212598173
-0.005508817739
0.050543967723
0.066217446608
0.056466192048
0.033902732242
0.070836617879
0.042557748143
-0.075390508518
-0.022954078907
-0.089597136954
0.051430099833
-0.031989692771
-0.005746007278
-0.037748095929
-0.002383563578
-0.000514851279
0.034243479976
0.045045596133
0.076551365933
-0.064528819555
-0.074338609132
-0.055626945623
0.012163395099
-0.053869568570
0.053853432806
-0.029492283079
0.049304445283
0.004515862498
0.018427021033
-0.044889624987
-0.007804609450
0.062470322260
0.078765548819
0.100897333445
0.004971308355
0.055222935832
-0.024542655811
0.029441754709
-0.032035033311
0.072472913413
-0.009174200329
0.128844595840
0.007145838729
-0.054456168432
0.107051274111
0.079066521679
0.032735227006
0.003018356618
0.010906968558
0.022921284233
-0.068628057254
-0.114279832099
0.006335761117
0.016757110191
0.002286978926
0.066348780519
-0.030671676896
-0.005698778856
0.042349549782
-0.009724092151
-0.019197295216
-0.027817189570
-0.020344238674
0.037884347048
0.037393712099
-0.023710080432
-0.007586306798
0.083845510395
-0.025282412067
-0.054081019236
0.047960629744
-0.053272355692
-0.004055716483
0.003064090114
-0.014764542233
0.025409664470
-0.048393861709
0.000747187350
-0.076047924336
-0.009907059583
-0.050888342012
-0.019329785693
0.041011124791
0.003150011236
-0.065327975277
-0.042652918902
-0.014223915797
-0.013858536266
0.066632824582
0.013919915628
0.087199899755
0.100609576638
0.050982536108
0.060560014065
-0.034956951807
-0.002512000147
0.031362153486
-0.033965731101
0.014789052693
-0.006831714780
0.042520038733
-0.049367056826
-0.033271747019
-0.017386440803
0.018789806090
-0.025394696437
0.045139171364
0.063104972153
0.041579684831
-0.037886837652
-0.010107936946
-0.059132049735
-0.011227843002
0.044299434521
0.090147353047
0.052366227092
0.018044612190
0.027222944723
0.070212163127
-0.007690424875
0.158316024278
-0.027331172925
-0.001230386326
-0.063259131549
0.001057859956
-0.022294475228
0.086554996264
0.013844919161
0.017756007281
-0.069424751685
0.011244643681
0.031824100903
0.088141704114
-0.039506724511
0.091942185718
0.009826305047
-0.021756103953
-0.061473483557
-0.004685606194
-0.014677480609
-0.071479829706
-0.026205945441
0.053816954401
-0.010739861544
0.025947308048
0.011438962517
-0.065473403303
-0.049771151864
-0.013416716165
-0.061673149633
0.088802550674
-0.069864462376
-0.046611855705
-0.020757458250
-0.045305150868
-0.061564533517
-0.046112628751
0.000876732391
-0.057341517291
0.040539373476
-0.057393062809
-0.006887924100
0.072720510963
-0.036761270822
-0.010241111544
0.001308072008
-0.001755731704
-0.005809349489
-0.016271061758
-0.016843601791
-0.014810054860
-0.044720020300
-0.005575624215
0.057986506171
-0.020725372090
0.066672689188
0.045172005057
0.037616637836
-0.037217618948
-0.025732687906
0.048229267685
-0.020172633341
-0.047560771528
0.027601650808
-0.019455630995
-0.031867284574
0.031093899925
0.020784827860
-0.002439045895
0.080148201973
-0.027397864344
-0.003538910753
-0.019562486982
-0.020833019675
-0.058520104862
0.041536193219
0.055608052282
-0.024061010779
0.006367091979
0.072341347941
-0.103347682713
0.041535995391
0.096341303798
0.035591870949
0.019812718720
-0.005163122774
-0.028773898169
-0.067705181968
-0.088868043870
0.062053810301
0.054913290763
0.031809585670
-0.023852519309
-0.035857479492
0.059422721171
-0.009614168895
-0.006280993176
-0.070072810153
0.012146808065
0.057671962461
-0.026952478317
-0.008879521824
0.086522160357
0.054940220959
0.053139332371
-0.061591025368
-0.011511722734
-0.024335256582
-0.004668478001
0.009052929522
-0.031352032524
0.164951279564
0.045357159085
-0.010019945881
-0.051808569473
-0.031186984780
-0.007159390181
-0.086524760538
-0.016989817925
-0.010511341700
-0.043267765299
0.003197022119
-0.017356574150
0.028273759980
-0.065712112683
-0.046953011239
-0.071991398083
-0.040341701801
-0.004401149153
0.026007274038
0.002139631954
-0.001493790807
-0.023935684813
0.047366984859
0.035924245415
0.044985935410
0.000521560978
-0.016110349639
-0.054138702559
0.056026978864
-0.004233824552
-0.038490209269
-0.067402980027
-0.025965689319
-0.029883486178
0.073802765900
-0.002060416576
0.090717586434
-0.055736644979
-0.040954946635
-0.042314530753
0.033808626978
-0.043226877207
0.002875810066
-0.006453806475
0.026592299799
0.078524735540
-0.019306931505
0.072933619913
0.038906903653
-0.005983122828
0.006573642086
-0.018558429302
-0.003368933720
-0.056666092555
0.042882582509
-0.015604938041
0.001438132652
0.047934107488
-0.020053644439
-0.020907514332
-0.000084548136
0.007453227703
-0.002283582269
0.014173241267
-0.026151717586
0.022167207148
-0.008730010666
0.004481889645
-0.003338351960
-0.002687405882
-0.016472147744
0.013124424153
-0.017053308025
0.003407495530
0.056121510136
0.066355556461
0.058481244776
-0.105384754255
-0.005423292467
0.056387396526
0.040870746113
-0.014749885099
0.001623278966
-0.045824573559
-0.002048792160
-0.022823992070
-0.050959900553
0.019094389018
0.008451404842
-0.043916999021
-0.041167707559
-0.059613208785
0.014370259304
-0.042104373121
-0.043529389288
-0.005639533972
-0.002839980520
-0.014817593610
0.005626671610
-0.001518078542
0.042894645329
-0.006684233327
0.035770980496
-0.026248025869
0.017191743150
-0.018673517533
0.025093279061
0.047468112166
0.022001197703
-0.041880053244
-0.083895776894
0.010171150076
-0.042932917827
0.046583613034
-0.028099431303
-0.049706769430
-0.074965282237
0.071169503152
-0.000367184424
-0.061539960397
-0.055937063387
-0.031321583975
-0.123944579585
-0.030933209431
0.106448000876
0.017897012594
0.086419738182
-0.003536672763
0.031122818499
0.053173975048
-0.050212744658
0.025895293260
0.013970518211
-0.045990762780
0.015382397212
0.052439523952
0.018679617342
-0.004936157901
0.019067702103
0.007031252068
0.046605637222
-0.008499556746
-0.010560570453
-0.003139218437
0.020548934424
-0.066025064416
0.031311162256
0.002234918827
-0.044018970939
0.019885932577
0.003721907684
-0.000924708331
0.005882994527
-0.032213204278
0.046477381700
0.005704944388
-0.061143198692
-0.000485973473
-0.030527040973
0.034957443258
0.102326461489
0.029301813065
-0.133450935368
-0.070575049621
-0.016644766803
-0.027006282819
-0.003100275131
0.038282660900
-0.013249968164
0.054957270289
-0.065556345549
0.038932732136
0.029800086467
0.027070970157
-0.027204007836
0.011263560572
0.061820408357
-0.030534309238
-0.011239814840
0.036837543369
0.107592732861
-0.020983556450
-0.048041984036
-0.004919730755
0.016965486047
-0.011463614791
-0.036989339097
0.069389901182
0.061937435773
-0.026922190653
-0.029163059696
0.041185505228
-0.137780851882
0.060022489800
0.092649470028
-0.072465787655
-0.010977840991
-0.034096209275
0.052780096682
0.015952722699
-0.009785369303
0.027229186814
-0.036526133356
-0.071486256670
0.011274241959
0.007284927105
-0.038643755540
0.026445520433
0.010336313704
0.002089283898
-0.017369293704
0.002878477544
0.024820011820
-0.017238825795
-0.042504454181
0.054401955295
-0.079029476103
0.057830807306
-0.024623150888
0.010921436923
-0.070767636033
0.007684791902
0.000355040696
0.006622297660
0.057239577193
-0.059926075181
-0.069952413532
0.033572290691
0.027020701036
0.025197121257
0.031252413909
0.016689551766
0.011239194824
0.015547926226
-0.066564992365
-0.006618489531
0.031871038265
-0.048479097404
0.011492912618
0.016793569702
0.077956709189
-0.038470655577
-0.020694403805
0.041297845225
0.000553248825
0.013040087191
-0.067112134918
-0.005664137637
-0.063899440119
0.078474017262
0.074583489354
-0.025331549059
0.028698263019
0.010873636121
-0.036788225014
-0.076411487783
-0.004416654968
0.045650087467
0.030233864887
0.074649278651
0.072934336453
0.065826817300
-0.063978722315
0.065932257211
0.101189831508
-0.015076386900
0.050865729829
-0.092104429362
0.026054994668
-0.013592024096
0.057184194235
-0.068001473205
-0.054094581629
-0.008646780975
-0.016950962000
0.026182651211
-0.045591388115
-0.002451188144
0.002985531601
-0.010223564983
-0.003863854525
0.010360746056
0.088940400156
-0.034743441622
-0.109514251323
-0.077388438882
-0.017518227157
0.000747472911
0.017137589904
-0.081868917059
-0.055133932693
0.016762958612
-0.003748341776
0.025916486750
0.051041428123
0.015671449693
-0.061644933943
0.052202987763
-0.044971137406
-0.083638906500
-0.011508941555
-0.046444518621
0.017514181187
0.003577728687
0.095302440680
-0.041662936045
-0.010289388194
-0.012183545726
-0.034325424146
0.076011389095
-0.040972151206
-0.051324854508
-0.027909310572
-0.057934801803
-0.059531152939
-0.055593524210
-0.040034163987
0.025538377692
-0.046167375551
-0.041265154613
-0.019525031481
0.042268892607
0.031557568215
0.060295564629
-0.024692797710
-0.058404961341
-0.034256765080
0.003854521827
-0.075675749600
0.026081003330
-0.012230764584
-0.002848442234
-0.085642954976
-0.043661708625
-0.011427790520
0.013270913585
0.063652797190
0.006503455766
0.005073134911
-0.009910780986
-0.005908694052
-0.008393891614
0.054289934755
0.110738197113
0.071520495538
0.066011280209
-0.015929072923
-0.053479394378
-0.063662152884
-0.028366650942
0.041202289471
-0.035905252654
-0.075460584233
0.042317340787
0.020114969033
0.073893428186
0.006585864128
-0.060917819393
0.009692900384
0.028297566056
0.027075200739
0.001900709071
-0.088238109768
0.027557415095
-0.096231044111
0.004472629018
-0.053812673358
-0.025227155158
-0.014887499645
0.001290679520
0.047521722945
0.024234820937
0.012444522455
0.009769772078
-0.023990880661
0.037504883350
-0.073080859306
-0.068446295946
-0.053157123442
-0.054753492094
-0.017490210862
-0.046508009491
-0.030783063667
-0.043935704903
0.071461837212
-0.020011396110
-0.015728781893
-0.033526403304
-0.066101939481
-0.033593505753
0.000621105695
-0.000845252321
0.022188114415
-0.002381978361
-0.022032236913
-0.058864689343
0.060013898210
-0.007791867580
-0.054843273899
-0.034118702526
-0.063424402869
0.004322810617
-0.013973187820
-0.051200650778
-0.039285560047
-0.043252011855
0.031614434373
0.069564729358
-0.040907495164
-0.013918983184
-0.006846833355
-0.074691443216
0.038267149597
0.015811315373
-0.004105621592
0.039587440365
-0.013153358837
0.008408082517
0.025107234731
-0.068135708563
-0.067045576699
-0.001945849682
0.005084410220
-0.060223330629
-0.054279616110
-0.013750136008
0.032455054490
0.045457815817
-0.052942533498
0.016990869614
-0.044621947585
-0.018585340584
-0.055423056426
-0.048470161942
-0.027146360051
0.032464371164
0.060240303398
-0.050733877831
0.059153637018
-0.057459728106
-0.027417557647
-0.067175558630
-0.004796300767
-0.034633016918
0.072935870444
-0.023093402950
0.043583670917
0.049864554838
0.009097064879
-0.044438715785
0.030702568950
-0.093257213142
0.035627650831
-0.015739924289
-0.032216628038
0.051569290327
-0.050524888687
-0.014940404775
-0.022446469819
0.083396083898
0.000843460116
-0.011036918115
-0.071952791774
0.017666742808
0.048314206702
0.014615824472
-0.049139865579
0.068257517914
0.009480362511
0.111060919755
0.006657594399
0.001981118671
0.022286125630
-0.034317291238
-0.005907205168
-0.015537881839
-0.059947610386
0.014121674464
0.043413679330
-0.063171818151
0.038400191335
0.006521512154
-0.046251644794
0.063268193069
0.090817026237
-0.016327034020
0.000726995233
-0.002664932497
-0.043119208535
0.028914801352
-0.063410993572
-0.006978703758
0.008031666556
-0.000873646442
0.039253051691
-0.011893928913
-0.009830419383
0.106368554291
-0.038510270636
-0.054721716468
0.051882448268
-0.050168236540
0.120114061022
-0.031995117437
0.011541955050
0.016753191698
0.119071396267
0.019608873736
0.021993123947
0.047249176891
-0.093700270777
0.031810323848
0.064137895445
-0.036972811861
-0.011006835809
0.019350395246
-0.000008678346
-0.023117981855
0.035682814210
-0.012546642744
-0.099951987288
-0.075459942758
-0.013240237398
0.000294414999
0.051316404461
-0.023727475971
0.052022601304
0.049028137882
-0.032963097714
0.071353249323
0.041348903780
0.047087962974
-0.018987119827
-0.071960791924
0.069840573751
-0.010463305787
0.005491402428
-0.015491607973
-0.014070447906
0.029330526231
-0.042664011509
-0.076191727781
-0.033010346874
0.011446741579
0.036347748049
-0.084218273369
-0.064339260891
-0.006163429843
0.059213376609
0.046896619938
0.012003676208
0.101066502241
-0.035793976634
-0.068981993836
-0.077551300387
-0.026188872313
-0.008491343332
-0.071643657805
-0.009721085731
-0.036689657041
0.030559278442
-0.095257179941
-0.088777013761
0.020026786651
-0.011641175452
0.029572014085
-0.098127834377
0.003872546778
-0.008507035231
0.021390093958
-0.006447244536
-0.030923956489
-0.023610018642
-0.032636119723
0.047520564176
-0.036751248367
0.008182872110
0.008671416133
-0.025178120131
0.025372731522
-0.004108725811
0.030078277788
-0.051040160815
0.000537825287
0.006725983017
0.003687186119
0.016584890436
0.093523479318
0.036737752900
0.069054162101
-0.068286616677
-0.039870197908
-0.031727791575
-0.061307098686
0.013199712254
0.099241425216
-0.059637351423
-0.023135432192
-0.038543846653
0.010594026907
-0.097262289862
0.024817115684
0.012987166777
0.025830810771
-0.022479917309
0.042768704753
0.011123102837
0.143742663720
0.047898386388
-0.055806440942
-0.036363787206
-0.080228822304
-0.089344163619
-0.094262179707
0.072354942632
-0.099425717029
0.033005661536
0.028271965035
0.018424642346
0.101058222698
-0.042385264873
0.034533341976
-0.011304432588
0.044634829702
-0.103353023454
0.006081399725
-0.012086881237
0.002435941990
-0.000887696760
0.018312010034
-0.009884603390
0.073333367708
-0.020722129284
0.054286261023
0.036350318267
0.030383355231
-0.021183154015
-0.018256713238
0.057753102515
0.056645630615
-0.056281625882
-0.009055898088
0.030527750883
-0.063119998137
-0.076688076030
0.014782668697
-0.004674068108
0.001283587671
-0.048797759962
-0.000665197554
-0.077454034593
0.011066803806
0.042602443121
0.023193325769
-0.069506452749
-0.043085935666
-0.011216803687
-0.037523143577
0.043034497855
-0.067658436220
-0.023590450683
0.028561903526
-0.025080911501
-0.053203924339
0.038059537583
-0.019466796103
-0.028624538707
-0.051683986654
-0.009004219462
0.008595734226
0.050399228623
-0.019718857947
0.014243131800
-0.010649636474
-0.071941979505
-0.000940698585
0.070384580091
0.045048287973
0.032137337135
-0.048708015922
0.016042618187
0.019204033709
0.027820711261
0.032800970841
0.025629823339
0.004598533910
-0.007397247953
0.105954156303
-0.038842872890
-0.034744699426
0.062364924193
0.021027754968
-0.059047244813
0.005588504066
0.000294414646
0.052522102105
0.059597930461
0.014091599145
0.056226623651
0.041453472176
-0.017828673419
-0.015894633495
0.022174659011
0.014039515970
-0.006948620066
-0.033886117367
-0.073200798258
-0.003637055044
0.004581542318
0.070042712638
0.012855272552
0.007897046694
-0.015735896482
0.036067105291
0.021677312551
-0.011391342632
-0.048513710123
0.007717512180
0.057804605599
0.000882171627
-0.072127527447
-0.036576996393
-0.015560665687
0.041943407523
0.021238060217
0.039785456918
0.047394753450
-0.053663369495
-0.059154093168
0.010785484024
0.012629897438
-0.018432169386
-0.000816029854
-0.044301308667
-0.024708818581
0.051350939262
-0.053074674039
0.004116701320
-0.037743301787
-0.109620880186
-0.069987714281
0.095440782256
-0.003615209083
-0.008266663895
0.079342789753
-0.001985244709
-0.020075482171
-0.029212043914
0.034494668258
-0.055823847335
-0.049380297102
0.082766354548
0.045111073836
0.026956198331
-0.033583876198
0.039521697457
0.096454362182
0.127871748465
0.019650308314
-0.023663595907
0.111092228996
-0.008764578683
0.028180906862
-0.039936657030
-0.018442177396
0.001171987572
-0.016845769367
0.084717246439
-0.011456512700
-0.074784003134
0.034925795647
0.080828928524
0.089244910747
0.026607137785
0.016888939131
0.031046686831
0.032035934182
0.051438126597
-0.035934759892
0.064420498732
0.069188727143
0.001127705110
0.026916913656
-0.025429667616
-0.021367813266
-0.022060712551
0.057260454549
-0.017760566847
0.028727826217
-0.039566601730
0.063247061497
0.007245115299
0.053431315307
0.079338575863
-0.056402967087
-0.005938317721
0.027888412118
-0.013277256505
-0.058381554306
-0.006866148425
-0.000933673278
-0.014829337960
0.009886188549
0.022026134822
0.003207067842
0.001343047808
-0.053629567779
-0.042629333862
-0.033331657406
-0.003920279079
-0.021590360453
0.046810561063
0.033029440086
-0.007469954392
-0.024668311073
-0.044840907177
-0.072995182512
0.054467028276
-0.061007062943
0.008328444059
-0.004322437315
0.082092247862
0.011342843312
-0.043398095397
-0.038521658196
-0.043047664174
0.007234753561
-0.077363273595
-0.013901479995
-0.063001018048
0.005366680304
0.112296926766
0.001106935943
-0.019161342578
-0.010956506804
-0.014952022837
0.040632388722
0.019771134265
0.021888252723
-0.017224501757
0.024840864639
-0.049238271342
0.000289525518
0.049631963355
-0.014034202368
0.016431267547
-0.004832013886
-0.044355527856
-0.067801048786
-0.105618587164
0.009939770192
0.019967394430
0.028292241329
-0.020807292920
0.048083121984
-0.017566091628
-0.020354021986
0.100304071136
0.050711186743
-0.066762620860
-0.005440863431
0.003749328980
-0.020301986128
-0.008277320480
0.015500072192
0.049268076704
-0.030135984241
-0.081844399053
0.110226235449
-0.022549912495
-0.030238129912
0.024655924399
0.024065756895
-0.035792709247
-0.023391850566
0.071076696074
-0.088639739621
0.073298208006
-0.018394456269
-0.024813771956
0.055556341876
0.022028562235
0.011871021987
0.014168641084
0.006382090310
0.114295759827
-0.009428642242
0.056834565445
0.059117587067
0.031670161380
-0.028334717139
-0.051479125685
0.052821142963
0.005608326382
0.046173964549
-0.002699735276
-0.028244641899
0.036584797009
-0.009528671117
0.053374670734
0.004467859232
-0.030462333090
-0.059520996497
-0.006902171064
-0.042959112563
-0.017338165833
-0.018476483138
0.018838444024
0.007768737954
-0.036027900226
0.010930493864
0.051658831711
0.039901445525
-0.002741740690
-0.021778627669
0.043114255531
-0.003377894422
-0.053150441986
0.002868357806
0.007137413553
-0.075390912656
0.021449203314
0.021421298468
-0.037430776508
0.121723613519
0.016639932515
-0.012214161329
0.032948437203
-0.016299586903
0.010586265527
-0.016077189286
-0.001097887242
0.059945287991
0.036309420081
0.055560851929
-0.055573041320
0.054715996442
-0.032810566140
0.046497391851
0.059267289524
0.007461331985
-0.022501965024
-0.047279197958
0.115994021885
-0.072134442834
0.063613551633
-0.081084662455
0.020718979370
0.043954217733
0.005387464006
0.043738787331
-0.003438752770
0.024274561063
0.036894726837
-0.003061455938
0.036745926687
0.067148816502
0.063168870940
-0.008891173511
-0.019620261266
0.006324621028
-0.049229417739
-0.034249408807
0.043120738641
0.013963821451
0.022594830905
0.078611757179
-0.021010713684
-0.044524102130
-0.040276422331
-0.069052317438
-0.010298017745
-0.022281345877
0.123064911108
-0.049441879661
0.037436271373
-0.027019589610
-0.081147116402
0.010218618922
0.071656586022
-0.010689508574
0.073501140323
-0.031814521875
-0.039428095854
0.037743552453
0.015671028765
0.074920436051
0.018248210566
-0.000577932568
-0.065679457175
0.004504838547
-0.034672447013
-0.089136397734
0.033748088418
-0.001456250659
-0.034164664415
-0.017012937043
0.002415283956
-0.038138776170
-0.011299931837
0.029536947783
-0.044026628294
0.058702378361
0.016536599014
-0.055013854555
-0.061372135668
0.058356501159
-0.066246338500
-0.017507532361
-0.024558201454
-0.004781273483
-0.051222495879
-0.013074558402
-0.072881079141
-0.027530582429
-0.078380794170
-0.014807003767
0.074189354947
-0.106596716334
-0.033149451231
-0.008871919465
-0.023491728084
-0.049426598150
-0.006830148908
-0.021817691140
-0.009993873961
-0.053538207684
0.010912156208
-0.005636360206
0.046940147747
-0.076504052501
-0.013169327021
0.049520454239
0.007002945868
-0.005413922397
-0.008838563300
0.018522423194
-0.002065815394
0.026600228379
-0.031521906909
-0.050632005355
-0.038802723948
-0.023175940656
-0.041316466486
-0.055783185921
0.029515554248
0.099149350019
0.079880804672
-0.084674333083
-0.006414895164
-0.120647206885
-0.048478053752
0.012148385951
-0.013883477329
-0.011639366796
0.027313304806
-0.019708196505
-0.053343667709
-0.073194195517
-0.037202872904
0.007384412653
-0.080730703590
0.034876201123
0.066402534338
0.075023563722
0.004322827628
-0.083834081138
-0.009063448722
-0.035138211781
-0.071214277912
0.044530224629
0.023561777061
0.025260084589
0.049955416071
0.029742182922
0.077924628602
-0.033352318888
0.091514214839
0.019312147058
0.013665076551
-0.030590616930
-0.068180702794
0.101342106675
-0.010519330703
0.073473723953
-0.027497135034
0.069578012023
0.068894711954
0.094080633259
-0.108064592674
-0.051576986490
0.012804258793
-0.087703504806
0.023483441283
-0.046479340752
-0.056122519245
0.097069403582
0.048034568729
-0.010018323931
-0.016657682574
-0.080783079899
0.011030255485
-0.051350265076
0.047273008671
0.053782575102
0.021352735488
0.017772149329
-0.033391425967
0.013260684715
-0.040731153510
-0.049834679285
-0.016690457347
-0.020573099587
-0.014018277690
-0.037944627414
0.032173198829
0.090671832583
-0.012824911303
0.043212908835
0.063721296885
0.043208379718
0.072747655534
-0.052048702677
0.015169531395
0.126384952881
-0.021142396786
-0.011205527733
-0.052665712147
0.006080099672
0.044096473421
-0.004370532228
-0.023104546128
-0.036193341905
-0.034234156904
-0.014236303805
0.043617678253
-0.036008842531
-0.041386471245
-0.019802647091
-0.029175323075
0.042059501860
0.019061691717
0.004471584699
0.001213360679
0.036264513451
0.063136287920
-0.027519781355
-0.060567520463
-0.024051246939
-0.036845642801
-0.074620200222
0.014045041313
0.026794558008
-0.011252708709
-0.107834906120
-0.025187984876
0.091182977847
0.078188922423
0.020261170794
-0.025409421859
-0.000732495915
0.087943967870
-0.000063280631
0.072106915067
-0.037280819464
-0.045274595238
-0.072671307376
0.054919967171
0.014833188911
0.110289867771
0.072163612446
0.073387089620
0.029940663607
0.032127713498
-0.019932127802
0.064678260465
0.011917628224
0.039951278471
-0.017452702308
-0.005650396598
0.015539352668
0.041642097870
-0.042721475003
0.005118646111
-0.001015542013
0.027249184651
-0.060990358218
0.062163727642
0.001736852540
0.011346131990
0.021266944134
0.064772424229
-0.016961405205
-0.032366245813
0.046380521729
-0.085021682831
0.051799019272
0.093523678692
-0.020803372673
-0.048034480278
-0.034745612919
0.133850041549
0.044547563766
0.070410359035
-0.030899811116
0.005826748857
-0.097527525368
0.064443829325
-0.017018626490
0.065040817449
-0.052209527612
-0.003841993193
-0.013327312710
0.008932629126
-0.016184483590
0.015844657628
0.050550761447
0.022111719265
0.012053359675
0.056510515227
-0.072525378093
0.049177736046
0.058818339900
0.066371293891
-0.044442932377
-0.034845135719
0.046633915540
0.002201273030
0.007219870941
0.081313672282
0.000949617288
-0.034652736882
-0.089491957629
0.063387266599
-0.005225734819
-0.038584051899
-0.011275105698
-0.020751102389
0.019437461366
-0.076115620223
0.031487821553
0.042293556490
-0.045866845195
-0.042537784677
0.014205250775
0.029788518953
0.004029794785
0.040311543393
0.034189725922
0.017074853901
0.036316847785
0.033720690082
0.014078686321
0.050782508364
0.021835491089
-0.007355095298
-0.052600802806
-0.018995934613
-0.015139986505
-0.033495718131
-0.062890227577
0.020626443468
0.013394970220
0.042150375459
0.046927478406
-0.041200756829
0.015833189953
0.030986172750
0.004448181871
-0.013990838618
-0.077806533440
-0.045655679984
0.048395943468
0.017885205688
-0.095278386246
0.063392184460
-0.018637439745
-0.117598980248
0.013341345491
-0.057978537862
0.003609179105
-0.075254289007
-0.005780760724
-0.018111826157
0.133923534165
0.052479711545
-0.109647572984
-0.035834912306
-0.005722156690
-0.015086410804
0.045943518639
0.054050557946
-0.018774535612
0.010261255491
-0.074922142169
0.066377407938
0.062859549666
0.041730106593
-0.008216266541
0.090045050752
-0.001885612597
0.048543161879
-0.001813268765
0.023844905672
-0.003464753403
-0.025836228211
-0.022461782190
0.007085502877
0.012643140717
0.039191389170
-0.033271683851
-0.009676583122
-0.057070156466
0.059066650860
0.083909181880
0.059472496831
0.013375509748
-0.002741599294
0.040460010147
0.040035898097
0.074580435439
-0.077792476601
-0.087199267690
0.027469445023
-0.018277474375
-0.035249635938
0.088652487017
-0.001772256346
0.015582599587
-0.013267933034
0.033548787937
0.011215726393
-0.028998696091
0.074646261058
0.004442137528
-0.018007023981
-0.012222985198
-0.058545053197
0.001079684694
0.042528419469
0.076316169294
-0.001189764393
0.052606355262
-0.032012536946
0.031238550838
-0.056586079209
0.017972640101
-0.080376021364
-0.041688553864
-0.023826875195
-0.146708944806
0.037716777342
0.087717501414
-0.026219179278
0.002515529203
-0.007212121934
-0.081494742459
0.084559063301
-0.097240944660
-0.032225764735
0.016836519091
0.090591348015
-0.053348718346
0.025126344399
-0.070543194345
-0.000066673979
0.061424174488
-0.056327885060
0.081825893210
0.052541552033
-0.015343984252
-0.025512344772
-0.070095367503
0.082216847072
-0.041882117835
-0.010575935202
0.018255382867
-0.009214493706
0.030718637956
-0.009483794086
-0.024810936290
-0.022456282617
-0.012745504467
0.005042529292
-0.041134213969
0.059314444340
0.112005338720
0.013849504100
-0.046111831791
0.097659734824
-0.040559029377
0.073616698215
-0.002742409760
0.004798207435
-0.067869403782
0.027542357471
0.080097410617
-0.022690639251
0.001175749634
-0.023234796167
0.012694771608
0.035288234531
0.067671258969
0.032635311321
-0.032933114231
0.000873557372
0.042895389759
-0.023333397693
0.024654169706
-0.017884202684
0.020798282805
-0.004250380599
-0.025862349313
0.056051053573
-0.011276138885
0.065416083797
-0.012010415529
-0.015591949979
-0.051400170689
-0.072726056339
0.014077189052
0.078878977388
0.017054129276
-0.014360990401
0.081477792040
0.033378043923
-0.049807216974
-0.020746833936
-0.012184858988
-0.013012195395
0.052212148618
-0.023307501643
-0.001700961575
-0.036352632535
-0.025226541612
0.038084644230
0.064483162855
-0.038907641163
0.005056649301
-0.025213925618
0.034274325846
-0.028843131771
0.016084577541
0.039667925873
0.015969147353
-0.086557193939
0.012056407369
-0.012198558297
0.027818433037
0.031415667162
-0.020667449000
0.003208888866
0.025148059725
-0.028687765511
0.068596531224
0.098248997183
0.056523010783
0.039427755918
-0.025539250261
-0.023303706315
-0.007118697342
0.025855202385
-0.098227738887
-0.015177040167
-0.019020066390
0.064105799060
0.001754676805
-0.033986454065
0.028611144299
0.006480494362
-0.037952658432
-0.020312232539
-0.050951802162
0.055078505716
-0.033255910277
0.034117927115
-0.020648653334
0.009945699713
-0.047869588046
-0.015083516536
-0.061324046336
0.008847463989
-0.005253747428
-0.042505615336
-0.019802089248
0.041758295065
0.054006373066
-0.041972550677
0.081279081242
-0.068724773784
0.058990735229
0.004823227979
0.027635169762
-0.028894059943
0.041001970620
0.004973050408
-0.021321263976
-0.072184796126
0.033769782084
0.046650682139
0.022913870563
0.003147724024
0.013565130743
-0.039947631366
0.026963859509
0.009196888630
-0.033362801902
-0.034205661036
0.028287936742
0.026891176490
0.088596962153
-0.084514189684
-0.006897730538
-0.065671545228
0.001603916673
-0.030404100074
-0.011648161051
-0.036124065463
-0.012489095036
0.070214618536
-0.013311595899
-0.078720875297
0.046332170438
-0.053406850632
0.009800458913
-0.023584590219
0.013508241593
0.057838393973
0.061890062215
-0.026084350475
-0.107000822741
-0.090616945116
0.045857724245
0.009240649448
0.035894634333
0.017515140466
0.024370594941
0.099852842635
0.049212666663
0.023799174639
-0.089330844420
0.000570732534
0.109978652380
-0.029401827130
0.019531728573
0.012310903524
-0.031379010411
-0.024041790457
0.031114116599
0.017595544231
-0.024660760606
0.024253826674
-0.011568356960
0.011139392027
-0.030694940535
0.087363243190
-0.011726105021
-0.000670789433
-0.022075676628
0.033866689330
-0.009284158916
-0.026613517856
-0.011830222681
-0.025685014887
0.013191063743
-0.020529533166
-0.073421957015
0.025350015717
0.075558169442
0.023821569859
-0.043018466834
0.041776819113
-0.016139902154
-0.033825279283
-0.002116538299
0.017556433665
-0.004225122470
0.071452287711
-0.065666757344
-0.002003220877
-0.000911363172
-0.043562753104
0.031469120780
-0.006214474821
0.053617383484
-0.050122668506
0.005259600104
-0.056169252952
0.050130305798
0.066618666471
-0.091989530209
0.066228448375
0.007476269376
0.039140229107
0.089035118447
-0.024101143111
0.006939337924
0.040519078646
-0.023597292182
0.034811487273
-0.065816428668
0.111970717941
-0.035369202762
-0.074522640367
-0.073173410298
0.000117301156
0.021726126921
-0.059666945460
-0.010179610927
0.019004007996
0.065820685050
-0.021956384326
-0.084369695167
0.003171062393
-0.058556282177
-0.065925456665
0.059504778134
-0.022957794033
0.066754695906
0.035820339099
0.057851234247
-0.055261404609
0.011203925447
-0.017331268469
0.004217440855
0.015999457464
0.083325624217
0.017194699268
-0.045092222580
0.013627250428
-0.054508924253
0.044755547860
-0.006987891241
-0.101960330018
-0.015321978127
0.009972613721
-0.052440646856
-0.029642073376
-0.068845784594
-0.002950949574
-0.097972023114
0.034973069047
0.007988484587
-0.075698393571
-0.062067412912
0.026305672380
0.032103018619
-0.005114024723
-0.029473558185
0.044205071085
0.042693160196
0.009936719410
0.048241576546
-0.070843885952
-0.021902783687
-0.004190439273
0.003685935639
0.028121282605
0.055540302140
-0.022304381814
-0.000205765936
-0.051096466173
-0.002111321477
0.004043659486
-0.019644239166
0.026232075737
0.010820239672
-0.021193411778
0.051713581778
-0.066817406250
-0.026822738177
-0.090214026092
0.028526662006
-0.042831482304
-0.067657341259
0.062245656655
0.050129642435
-0.033242379358
-0.054294928691
0.035616323136
-0.062123210072
0.005277147187
-0.033472680956
0.027637350286
0.032996034231
0.067001679561
-0.012834276411
0.015086773280
0.018584860633
-0.000753071795
-0.002962272096
-0.006387355394
-0.028059692140
-0.029975393425
-0.016396730092
0.053507239062
0.014942299460
-0.012024819992
0.040499155728
0.026879880310
0.004675731558
-0.077703039870
0.013271187197
-0.034872660168
0.028273305241
0.040026579919
-0.036176650715
-0.034350787234
0.035468007145
0.020147822185
0.064754175067
-0.020806590082
0.009959363501
-0.103200995744
0.025876592967
0.024324377336
-0.065008360344
0.022981672533
0.096622810367
0.020979556102
-0.062615154083
-0.023079625093
-0.065236923586
-0.041523742221
0.011739936739
-0.012241985537
0.093361729156
0.026536946776
0.000412476384
-0.035130228018
0.037943343365
0.022500241156
-0.037853129340
0.084418948887
0.028049762980
0.046018144436
-0.036566309924
-0.008109777774
-0.053523691664
0.061562655834
-0.026044876544
0.054373752852
-0.006083253035
-0.029343169210
-0.061871590020
-0.016530304920
0.033854861200
-0.031782259579
0.001254922851
-0.043922289073
0.061031784480
-0.011947683832
0.002203387578
-0.017308620071
-0.009225104567
-0.011233957967
0.002961698830
-0.003773084607
0.047880511340
0.054334982998
-0.013859074241
-0.003063619105
0.053567501877
-0.011350138836
-0.031259781510
0.040124159116
-0.000863419296
0.067113831322
-0.029374337249
-0.091050678030
-0.026873361332
-0.106015216914
-0.051282627965
-0.024242396706
0.025004150380
0.028502279725
-0.022187250296
0.057317115510
0.085969719450
0.029344414435
0.002671746266
-0.005720286400
-0.038684982149
-0.047104262200
-0.073284244400
0.065665421546
-0.058612734131
0.008115148084
-0.004290071340
0.050642588109
-0.007763194370
0.009237527544
0.038650339973
-0.039457585394
0.015900400427
0.022677875724
0.069625234925
-0.041315769331
0.053899628516
-0.053195033779
0.148497413216
-0.029429971521
0.011023337637
0.032398929350
0.025048695920
-0.072161041872
0.002362229824
-0.039614982186
-0.020843684004
0.020901525181
-0.015226956844
-0.031728465478
0.010332616164
0.067833899134
0.019198995902
-0.055039478416
-0.047757267421
0.048401741026
0.067329410521
-0.034405436229
0.001430340279
0.024368040237
-0.032527013225
-0.010857505669
-0.051740863085
-0.022597766746
0.031119177272
0.023445537080
-0.020087936518
-0.060067091172
-0.031692278225
0.044381174281
0.027446765193
0.005705404645
-0.042863611186
-0.074621374813
0.060791559497
0.055820449061
-0.048093623908
-0.026954929194
-0.034200580359
-0.008641592219
-0.014740017566
-0.037356410279
0.037328169219
-0.003675040806
0.015633934318
0.052470680453
0.023743746388
-0.006217736034
0.061843924220
-0.039013642616
-0.034163720584
0.027154074606
0.012087597243
0.012218044519
-0.023908075782
0.047264635772
-0.007909550188
-0.010550732011
0.005258852860
0.012875218288
0.019469252173
0.061095262173
-0.002261692701
-0.000305626835
-0.002580964561
-0.042261979284
-0.016799096952
0.095837178678
0.009889275194
0.047026017309
-0.005072526257
0.046943672287
0.015900975722
0.051799237031
-0.008683666012
0.014608452414
-0.061318842696
0.014643163176
-0.074336948327
0.060486415360
0.035039899897
0.005697900681
-0.028057666757
0.037378068563
0.076554621073
-0.026543686112
-0.009993027699
0.033395053862
0.018665714786
-0.027172732836
0.015684021373
0.057503303535
-0.007283560585
0.080550139946
-0.074894460049
-0.015632268757
-0.009932132326
0.084579128332
-0.012947500484
-0.023837053272
-0.064835213818
0.000106894051
0.023586063174
-0.017896539143
-0.010963654651
0.027935407224
0.033771417304
-0.004483963049
-0.028553907308
-0.106003855829
-0.057444899359
-0.087597456377
-0.049595410664
0.068841467164
0.010057620521
0.069258715164
-0.012577244865
0.030014896060
0.042822771318
-0.024145126485
0.054317389429
0.027208217265
0.022768748808
-0.057690929589
-0.012694794026
-0.031318940834
-0.026871810432
0.024341832052
-0.046322605692
0.001011711318
-0.086364805552
0.023650572920
0.013134756302
-0.046398922448
0.044780404686
0.079155812435
-0.012407340789
-0.017543263717
-0.000399199327
0.058649499285
0.000674184241
-0.091850990420
-0.058008500353
0.074347253349
-0.088567710840
-0.022329099420
0.033105642546
0.042029698090
0.058508917819
-0.013571004411
0.045661884650
0.007487284841
0.030008391971
0.060043083568
0.063002160119
0.034675992408
-0.002541456421
-0.003213980254
0.049727175978
0.015660972981
0.030168821515
-0.054837017367
0.022122950350
0.010167937567
-0.011505483318
0.030725808989
-0.030800272646
-0.050527464127
0.111505775978
0.022165050712
-0.048175962661
-0.033712729616
0.034217569149
-0.065302011240
-0.033863342810
-0.060318286309
-0.020341659192
-0.062875339433
0.020314999419
-0.031832615855
-0.063383372220
-0.051876990499
0.017150643837
0.004477484535
-0.007040651532
0.019089235306
0.058738273408
0.022941953251
0.001657585110
0.014951509591
-0.001486515861
-0.048431357252
0.084110780236
-0.011066699428
0.019885156056
-0.020016851732
0.098106696259
0.008379420350
-0.019740683195
0.070814903692
0.047945480803
0.079373552261
0.079239810654
0.021469999488
-0.049482327650
-0.013849326445
0.102861850805
-0.063343907537
0.023669186999
-0.045099980902
0.037426357083
-0.003863665229
0.015842337458
-0.062557175071
0.017810552874
-0.004941304266
0.017577212849
-0.022957746061
0.013109785329
-0.081384906170
0.041298630175
-0.008014346471
-0.025165256786
-0.044277264799
0.067499574198
-0.024205487804
0.016320401123
0.070954681741
0.047723290546
-0.089771748768
-0.049867385389
-0.014948487074
-0.024103494335
0.040804329790
0.012675473621
0.063736374310
0.024719421811
0.044775599227
-0.040824547951
-0.075513044579
-0.081390081480
-0.043417347181
-0.019082244224
-0.089971120098
0.007872623586
0.009648934911
-0.001999655364
-0.057338732448
-0.064492885108
-0.060872897767
-0.000028493580
-0.030078174000
0.022699077279
0.084268892905
-0.017683992524
-0.034580230004
-0.043408052692
-0.008939415651
0.066812935359
-0.027926831037
0.008205836227
-0.015229031915
0.006477090661
0.017111379201
0.036761280944
-0.052790813080
0.066392248958
-0.030223023265
-0.031115775524
-0.045515514074
0.039465503906
-0.065738783131
0.073284146842
0.004252489953
-0.024792623473
-0.031279558395
0.049171457957
0.054460786451
0.012023604122
0.032297892744
0.051050693556
0.107038038278
0.018710239040
-0.106371176077
0.008269123469
0.067504560047
0.007500776929
-0.007121965161
0.012070488207
0.054151116801
-0.013183195785
0.003339540732
-0.041482653302
0.000324390414
0.015826020896
0.029408722168
0.052071754949
0.131546712560
-0.015114394588
-0.008506674316
-0.004002357592
0.025128754078
0.005206584531
0.015220441015
-0.091770313112
-0.116782273023
0.046327986512
-0.051488159234
-0.018578319753
-0.021057330031
0.002911476124
0.011761837322
0.006951800538
0.024387167766
0.024856535869
0.081067663028
0.091022710478
-0.006322289470
-0.028192282407
-0.065467179607
0.017725222824
-0.031590231757
-0.044978319679
-0.104126130276
0.074796572288
-0.038180351415
0.102186978871
-0.012199782077
0.035329440500
0.101616462559
0.014842204463
0.000302723495
0.001876088006
-0.007757128130
-0.042294291010
-0.036269925309
0.050826560627
0.028334062042
-0.029045956487
-0.075947615331
0.003902001847
-0.021394692465
0.019376979069
0.001249400912
0.004731445131
-0.039294866334
-0.057491059937
0.047631819512
-0.052996533389
0.004800384962
0.061906131583
-0.103460796405
-0.081971631348
0.015564170487
0.013563974232
0.037837552747
-0.130275950914
-0.021978342838
-0.062890613467
0.096555766699
0.006671597875
-0.022105928014
0.022305023921
-0.043394731887
0.034678162461
0.003347224358
0.010729900042
0.013232663185
-0.032551576437
-0.009007880744
0.031705251459
0.038905678753
-0.020033500028
-0.056725913705
0.019695535096
0.022005342639
-0.009077426480
0.038412837258
-0.107425654348
-0.084761656438
-0.010926173730
0.044516990315
-0.014788719663
-0.075995804906
0.004222514868
-0.078236895813
0.046412780346
0.024642242188
-0.052008426105
-0.049911292552
0.006413197414
0.079254974166
-0.041587127242
-0.067645307426
-0.060358045124
0.039060181705
0.022530750631
0.030117770033
-0.031179143533
0.064420786742
0.001246439281
-0.011810667176
0.037629831165
-0.016653992584
0.002172928044
0.042943358759
-0.029797540096
-0.051838265260
0.032300241697
0.084215429707
-0.034383053268
-0.007975590653
0.023321331357
0.027638493904
-0.120375885824
0.006817518095
-0.080215807153
0.042922406463
0.128223171696
-0.050399713803
0.085003663858
0.058103940153
-0.050688926627
0.029959345799
-0.048990992601
-0.031396249587
-0.012366016311
-0.114530364829
0.073705588855
0.013096138966
-0.054932894944
0.042905182307
-0.046088239248
-0.058999067204
0.067481075034
0.067735353926
-0.044996998428
-0.031155414485
-0.048257363842
-0.044043691591
-0.031696195068
0.001912067884
-0.013775813348
-0.013156724817
0.071910689229
-0.017681000801
-0.070668035013
0.030959293177
-0.081241916331
0.009660070465
-0.011670554564
0.030392064128
0.006555725406
0.032387743590
0.000038867593
0.046475897749
0.000720674784
0.041844620286
-0.027226665669
0.035381598446
0.098355098150
0.031174155924
-0.034393448353
-0.029972460880
-0.014987499583
0.066523780576
-0.002805048051
0.015249862527
-0.015932865853
0.005279243240
0.075536668023
-0.011611364615
-0.052149039718
-0.005062079708
-0.023783744566
0.031526425862
-0.049534336459
-0.079439235095
-0.011837648813
0.025963480429
-0.008772495434
-0.008337784508
0.000689816496
0.060044395143
-0.069107801998
-0.081856165050
-0.061439841401
-0.070286590980
0.112163747056
-0.024379021306
0.063102262124
-0.005289425642
0.015297503302
-0.047478476759
-0.033963218654
0.036733967996
0.008286871069
0.004342061656
-0.072144607340
0.030071825860
-0.091613824679
0.053948518036
-0.049634370427
0.033441428164
0.028454177706
-0.051421289760
0.004779899174
-0.001757600187
0.034143016626
-0.007685486520
0.006487559590
0.051509634465
-0.059147219926
-0.026470395826
0.037121209050
-0.025877757893
-0.020406286056
-0.071547581669
-0.019510720917
-0.031074793306
-0.056660315302
0.001476100041
-0.097998631754
0.002010086709
0.070149805796
-0.003491037529
-0.125744655444
0.062244867530
-0.009399386491
-0.113037014505
0.043173876323
0.002353964528
0.042963089378
-0.006111236414
-0.024699590669
0.105270399446
0.014616235026
0.012286043735
-0.029813611415
0.066960614976
0.002690693845
0.107353994476
-0.001832376830
0.013594691928
0.002792335372
-0.093943558665
-0.020667527094
-0.075344724176
0.100444956113
-0.005963479376
0.056873074415
0.010104075156
-0.124208764816
-0.030859268311
-0.015844888813
-0.025143772802
-0.013597102531
-0.046076677585
-0.028800581947
0.055756848806
0.077055608753
-0.015341322343
0.051250640257
0.044249640807
0.056517385769
0.029760194518
-0.006041459563
0.055774248082
0.044025235546
0.013527799915
0.048738477398
0.028190851786
-0.014727738684
0.021360051675
-0.067470514598
0.001484802789
0.054090181581
-0.063551531013
-0.024620726663
-0.050969770669
0.040576851510
-0.038499113414
0.058026304650
0.105233034166
-0.060713015661
-0.000623271940
-0.071782998639
-0.038023882314
-0.085013135847
-0.115434387969
-0.030356995576
-0.024360491673
-0.047744957711
0.004384832195
0.014995118928
-0.014022131123
0.100321784266
-0.046796736630
-0.020414487447
-0.109449276945
-0.001927960994
-0.007872108536
-0.004011906357
0.069703611437
-0.013320448761
0.025430989702
0.041338920607
0.004362568403
0.106807218702
0.018362637209
0.075889081015
-0.001515970444
-0.077442114975
0.100045789225
0.045078741570
-0.046518823313
-0.032888639524
-0.013019312847
-0.022290741291
0.038786769405
-0.116778505034
-0.063120876371
-0.023921792799
0.034005870732
0.030803395936
-0.008276942011
0.004577729564
-0.021678209431
0.011266232329
0.034801712039
-0.047228213245
-0.053170782060
0.079403179795
0.024783644017
-0.118400038370
0.008262048387
-0.031841431682
-0.080534893648
-0.042516962618
0.012534379448
-0.005285551359
0.052748898639
0.015731855870
-0.095833514648
0.037301089579
-0.007576608452
0.054254071017
0.087463553315
-0.002035506972
0.061899558600
0.014668672971
-0.026071994876
0.026140170667
0.030849279769
-0.096315462351
-0.005425522479
-0.032359580002
0.082799022104
0.043617779345
-0.013804732064
0.121197343692
-0.001593420903
0.044046229412
0.020793629842
-0.020709777875
-0.027996614020
-0.005897328798
0.000975511030
0.079298642549
0.062572504138
-0.089932875340
0.085053804360
0.051791264611
0.007792925667
-0.002621859839
-0.018267085563
-0.000804923543
-0.066298662725
-0.130815902359
-0.000422619252
0.107160383211
-0.080411089834
-0.018590479498
-0.028561790468
-0.113897839625
-0.015355447028
-0.031381319026
0.035528841684
-0.015365761430
0.010904837905
0.060128332470
-0.006725403052
-0.039524749257
-0.021946441406
0.127435865365
-0.036247803198
0.025097481911
0.093805805950
0.089539943833
-0.017517762289
0.023641176867
0.002600256881
0.002055510385
0.002354277973
-0.066473352271
-0.000924043295
-0.015107138545
0.041135861526
0.018996543122
-0.057280528055
0.052497719081
-0.007152090350
-0.011638479493
0.139553616407
0.043242712491
-0.010852465521
0.023294320229
-0.021514458689
-0.001482866006
0.061243176764
0.090796813289
-0.024525737125
0.011973715231
0.011275018374
-0.033475790284
0.004375586881
0.010213398218
0.049610037039
0.067495529076
-0.035901040604
0.033508336965
-0.100082213270
-0.053652262805
0.002425584595
-0.084061495616
-0.063186564493
-0.004208758102
-0.011653880505
-0.043306429097
0.015111758479
0.020259175398
0.002945588899
0.026332429677
-0.037525201282
-0.010730234431
-0.085206346722
0.033315999567
0.011284720122
0.057190016389
-0.036155805281
-0.008197894080
0.081977774355
0.022960169517
0.048657138004
0.017176632049
-0.013704618715
-0.095268744907
0.017901317713
-0.006949242476
0.008571691191
0.028546313866
-0.009612105627
-0.008568000121
-0.067588502827
-0.039993156063
-0.045585288776
-0.090814239248
0.008244801749
0.054713857754
0.000895346844
-0.044667657322
0.004768737496
0.117799657248
-0.049853570079
0.033071133452
-0.034782965735
0.087113387608
-0.035009531043
0.086125778499
-0.002097512624
0.115214436721
0.043508352361
-0.096611054225
-0.015361639410
-0.045365117120
0.124655878694
0.012658392794
0.001855627269
-0.001153935760
0.010858360660
0.002818012931
-0.068771684526
-0.008640199729
0.061629493337
-0.017645297837
-0.006687879647
0.117808817157
-0.047354838154
0.018264876716
-0.021613820294
0.012435929764
-0.061375339859
-0.108534461768
-0.024159100430
0.023445516308
-0.033669113179
0.006692482241
0.070790753769
-0.030050080046
-0.033523630167
-0.032149754574
0.016426358060
-0.054268301825
-0.048021524159
-0.010559785029
-0.009523709802
-0.029010855108
0.039505072340
0.028325921235
0.031100230554
0.095284678846
0.007367933393
-0.021008366370
0.012839994091
0.010206999434
-0.018191400648
0.017074261050
0.048969905368
-0.059200920672
-0.011226342884
-0.047612634871
-0.021315789864
0.129540883045
-0.048640967787
0.005079054863
0.026848898082
-0.011526170362
-0.007560870712
0.036291451334
-0.034078837682
0.015264969688
0.036678480253
-0.030207605882
0.056893844058
0.054416517279
0.009707696758
-0.006251854508
-0.075830240883
0.069368459437
0.038332208052
-0.007213012979
0.071294868998
-0.063882661433
-0.029240597862
-0.023789576616
-0.042509065062
-0.006341199648
-0.033286756532
0.004147613366
0.001453434201
-0.049718356118
0.012691880669
-0.045219616519
0.038037118047
0.030573956464
0.069428469238
0.005679597269
-0.027096383780
0.080596194027
-0.028365116157
-0.021021920260
-0.026250061451
-0.088069224634
-0.019496435403
-0.024495324302
0.069475059659
-0.038874121814
0.033391487196
0.033087019083
0.002494318390
-0.055699390371
0.027891502883
-0.039739470717
0.000259018656
0.001788719612
0.043061297872
0.024797566174
-0.010886654339
-0.056512808433
-0.029200170622
-0.056711457038
0.016569930080
-0.047666186747
-0.029816488128
-0.028811120541
-0.038232564260
0.042084335134
-0.015657581498
0.029183009763
0.098572513908
0.021743072413
0.048961704063
0.106444113395
-0.005677412877
0.023070800524
-0.064898981044
0.014798842102
-0.023074736769
-0.008977861699
0.063598170345
-0.039163483213
0.060657407186
0.005734124379
-0.038044478989
0.019612316568
-0.034559360992
0.024574767174
0.037566311068
0.051992894452
-0.002744732467
-0.068900959409
-0.027286481380
-0.029363227175
-0.022757805661
-0.049574055991
-0.008104618934
0.026461560889
0.010476832238
-0.012575560667
-0.025290718742
-0.013522385040
-0.072130519438
-0.019620319280
0.006952710577
0.011307769835
0.005861016589
0.007467534619
-0.066080706270
-0.035242105038
0.064920903322
-0.039427684929
0.036666824701
-0.028428450040
-0.016536821277
0.033989560310
0.093361767232
0.030412663591
0.001494418414
-0.058874721111
-0.027463546267
-0.007937466702
0.038163408458
0.040057129272
0.009732087539
0.030100270509
-0.102582653602
-0.002344651629
0.034847234320
-0.008662846307
0.047257912426
0.052257209661
-0.018679448603
0.015105624908
0.052044233824
-0.034008821448
-0.078431665426
-0.030950713226
0.042773455147
0.057821301993
-0.009366056107
0.032612104843
0.010638918532
-0.105174723657
0.033130473628
0.030849568373
0.003297738599
-0.016037330114
-0.045565105787
0.004552128900
0.046548622326
0.022889229163
-0.016908452668
-0.055513472084
-0.029045574254
-0.014430421642
-0.039259615872
-0.002883886240
0.047843360013
0.001032289378
0.014490748186
0.051556798473
-0.003094668874
0.011291668759
-0.033503864988
-0.025405999905
-0.029934815673
-0.009853647266
0.055102833740
0.009245956004
0.128238735088
-0.053470900624
0.045716935018
-0.023564147928
0.055659867499
-0.094815597330
0.019410800416
0.038905454687
0.053142108259
-0.097610296260
0.022878373086
-0.011333233123
-0.030886047209
-0.004430300973
-0.058059356773
-0.054285129801
0.012689661889
-0.026151278065
0.034529704730
0.037605315694
-0.027149554939
-0.001617697991
0.034088316280
0.106238686216
-0.016461805202
0.014238497839
-0.078256395074
-0.029984236565
-0.040688338719
0.072084004807
0.031068350059
-0.011264602321
0.016176672507
-0.003221977469
-0.037687522512
-0.004040419633
0.011581815080
0.090595643282
0.053571330035
0.028040547321
-0.001777950147
0.002586973801
-0.026509623886
-0.000362237435
0.036445676593
-0.038968438756
-0.038540316586
-0.008938253125
0.010137126100
0.021629105634
0.013209341567
-0.055092103786
-0.039527873757
-0.013524269997
-0.085766038566
0.026343012553
0.060229646771
0.030935339916
0.022727595337
0.014040852731
0.024099968232
-0.009489017787
-0.041474678881
0.064633502568
-0.018345264617
-0.018976621729
0.009661518675
-0.012566146180
-0.079483230592
0.011068145808
0.013095157016
-0.014754904819
-0.091633574221
0.023207216748
0.047785780395
-0.030307996859
0.034411646446
0.079862313438
0.043854037346
0.048319966227
-0.005203209433
-0.021955154652
0.052921925034
0.061480910257
-0.001127580111
-0.014932558712
-0.039029461708
-0.032903987137
-0.003544510709
-0.025676094007
-0.033011577368
-0.019941568386
-0.036794079485
-0.027933142102
0.020396842769
-0.039900662731
0.021837047594
0.032341790142
0.047372133062
-0.038176661829
0.077002220981
0.009668433185
0.022535731394
0.038028937100
0.000994158004
0.032567478249
-0.062533819665
-0.031188106586
0.045418643863
-0.037149587606
0.016041794401
-0.001765814377
0.038695128933
-0.032295634164
-0.001933119826
0.066297413120
0.080488757699
-0.034304777569
0.085719267490
0.046315437815
-0.014353159728
0.046710843190
-0.105246909811
0.009997033322
0.015048479324
0.037898570863
0.025446666641
0.014698169304
-0.029231453344
0.021494011652
-0.016098015410
0.030787568461
0.035392215801
0.013315862643
0.024293456496
-0.008858137973
0.034566662180
-0.028176876487
-0.017185677517
0.011191751243
0.013544596883
0.075502860689
-0.123450206065
0.015993897723
0.035685557216
-0.014166809402
-0.017197615060
-0.073824057160
0.003971498438
-0.048494693071
0.041314788266
0.076077970863
0.048697613623
0.006209798457
-0.036421915359
0.033129131342
-0.035019520474
-0.045632736918
-0.048669902831
-0.055688448279
0.037860070419
-0.022368722016
-0.044403848700
0.006156962027
-0.065164942901
-0.012577877097
0.055043154222
0.005642507586
0.079629382544
-0.044090892046
-0.001360731026
-0.047115042210
0.030058079075
-0.010981203979
0.021672389305
0.003308072630
0.018127749188
0.008265885006
0.009683840620
-0.000126223498
0.067041532804
-0.019517404004
0.029173229635
0.093760792961
-0.115897469302
0.085634145291
0.025434971597
-0.068047315187
-0.096798559237
0.016611841273
0.011458154507
0.105884562110
0.072896289907
-0.081311344034
0.001700389202
-0.021762506068
-0.052231628851
0.080568579687
0.006977522745
0.014708156970
-0.021943531749
-0.048153470302
0.042272937593
-0.061247615116
0.038915207765
-0.029482990395
-0.036849271958
0.108143488797
-0.054365305379
-0.030625688068
0.009090595293
-0.006222589031
-0.010161090437
-0.017486934512
-0.002094746406
-0.025700684873
-0.041958078122
-0.077409822318
-0.074893064524
-0.007558158321
-0.049984318750
-0.005495008196
0.005631201809
0.021358617601
-0.053078349277
0.038182841093
-0.004713087400
0.065833408286
-0.046047745828
-0.017552899998
0.018537245387
-0.084080974289
0.053453276186
-0.112691950157
0.083037449588
0.051929819835
0.003495462770
-0.037207787114
-0.007828543669
-0.004619895021
0.025340418584
0.010659053225
0.009117559601
-0.074480385568
0.074981737924
0.013179158740
0.033183878035
0.000533285330
0.041939967797
0.043615205312
0.025808729178
-0.082812519685
0.031313687726
-0.008619705069
-0.054632349826
-0.059179095005
-0.004039653726
0.038123627794
0.043984420842
0.018294239517
0.038787355467
0.020442930630
-0.013693587655
-0.012879958174
-0.033429921686
-0.002313338160
-0.024871049649
0.057495832608
0.022160862824
-0.010843513755
0.060239842396
0.020342559223
-0.031282352863
-0.065036664766
0.013451581496
-0.054433136176
-0.076620267089
0.026672229046
0.068408336241
-0.000087668266
0.068758458912
-0.066179328577
0.013353516844
-0.047488063299
-0.076936249113
0.057327249568
-0.071577250327
0.067425602385
0.032255403272
-0.051153798032
0.005176625899
0.062145816902
-0.006793113730
-0.043154254986
-0.019831344672
0.009406209027
0.030986988498
0.083572714979
-0.040458377299
0.077491941349
-0.053926778520
-0.010221014237
-0.017292447864
0.046883855409
-0.040360495634
0.004630441571
-0.015622990061
0.016483905245
-0.067623738253
0.025365157418
-0.057219200087
-0.023542832374
0.042403202436
0.055396944909
0.035002246059
0.025771922325
0.003566852437
-0.015154461847
-0.020384027683
-0.010592767872
-0.065916559840
0.059505483654
0.019011007708
0.045679097785
-0.059287828188
0.041515558916
-0.051984890497
0.092932339351
-0.007178571311
-0.000726278356
-0.058091161859
-0.009315412320
0.028046835125
-0.063871145672
0.024914826765
0.058101823673
0.017465124684
-0.010019966002
0.063555768296
0.076220536797
-0.057990484129
-0.054972480352
0.000138932296
0.004340263603
-0.043651696191
-0.008391196176
-0.020937766804
0.121038174996
-0.002682978807
0.094861894138
0.060046326718
-0.070373030077
0.039081852853
-0.011161915862
-0.048492306690
-0.091067683320
0.000848350162
-0.008548592763
-0.003991917854
0.008182179502
0.056101586375
-0.032435013587
-0.019682181655
-0.037240378033
-0.019629296809
-0.119815288850
0.022171246905
0.098581091828
-0.000250669788
0.048602792226
-0.055765696531
-0.036941611293
-0.067760573667
-0.022409890696
0.001522738570
0.030050925089
0.038403748335
-0.032558822383
-0.016839133868
0.024980065428
-0.003111580973
-0.047532698889
-0.075718241907
-0.013066291764
0.003819338003
0.149498691910
-0.026369504981
-0.006913844264
-0.006711929141
0.073286323051
0.002139362151
0.007900704821
-0.078957371209
-0.046513885949
0.011634666715
0.022881762725
-0.049509080811
-0.003505219085
-0.016663540430
0.103161607374
0.048885011910
-0.012611179745
0.034297531796
-0.057581943219
0.063643905829
0.053809340965
-0.019378658155
0.019733636733
-0.037290390780
-0.009031297015
-0.047516967460
-0.017201491483
-0.014070847044
0.038474288207
0.006548070234
0.025791933854
0.072264507563
0.000547212882
-0.046074516031
-0.102335174915
-0.114890856332
0.028879857662
-0.044066038755
-0.027747140208
0.078567694921
-0.058910531016
0.029384864787
0.052728695611
0.075979549128
-0.076252612783
-0.036784062172
0.050070313250
0.056124243122
0.061683643211
0.012744738762
-0.023878376072
0.026139851504
0.001524802212
-0.026812714955
-0.080943935466
-0.052106924697
-0.015891633264
-0.046235740547
-0.021169787347
-0.012837814074
-0.030879465658
-0.022422769165
-0.081032184915
0.020401946073
-0.007001777733
-0.006044887876
-0.046967530111
-0.058927546873
-0.015716475591
-0.015540610414
-0.047518294133
-0.067073301602
-0.047091967046
-0.085374958372
-0.034119359910
0.040146269438
-0.010526757775
0.005089040527
-0.053110104689
0.119076976834
-0.026060545715
-0.016889989586
-0.041007979438
0.021020669028
0.034154912023
0.017583554007
-0.059795413541
0.026116830152
-0.025465539657
-0.049590888868
-0.085786103740
-0.026525586122
0.082186959826
0.031651310894
-0.066905487903
0.029606781711
-0.040552685727
-0.012029800763
-0.067530069721
0.010018647735
-0.011395315756
0.022372712029
-0.026468943242
-0.029999614687
-0.028586012362
0.058436068618
-0.042490380887
-0.007263625143
0.078707844528
-0.001595727327
0.009926766144
0.012655824284
-0.046844394352
-0.011537190389
-0.056279827871
0.053286457650
-0.051410507666
0.012792076120
-0.080324610633
0.046634609601
0.022728326272
-0.055020459576
0.031319682220
0.088582093448
-0.035911520362
-0.067123101139
0.002122145079
-0.084873805863
-0.012789558486
-0.029855824966
-0.020807536146
-0.066494685151
-0.005673124196
-0.054523804372
0.020027982716
-0.053668205347
0.029864660779
-0.017724275753
-0.015171335107
0.031733517502
0.066932364731
-0.046953075668
-0.008748741851
0.030818589739
0.044979879921
0.015316984384
0.014810894458
-0.002849332915
-0.031115679002
-0.043709074756
0.088037199913
0.105485691144
0.053781384841
-0.005517950773
-0.051078071915
0.038265017208
0.022926515155
-0.104999198777
0.005536172267
0.017329361947
-0.061657315169
-0.009440410853
0.034182882845
0.082823558491
-0.007752115457
-0.060198750566
0.073408524171
0.007920088968
0.006755116220
-0.062351480188
-0.058986850186
-0.012301858421
0.066535124731
-0.129185085305
-0.034227840746
-0.005831479394
0.001147658484
0.027744786888
-0.005391357473
-0.030852042315
-0.018023208700
0.049899282977
0.070059217451
0.042538709061
0.000683065232
-0.029292928830
0.025952690486
-0.002738952848
0.011158720689
0.006827453821
-0.023975108097
0.036291732977
0.067171605303
-0.123613167006
-0.027810644294
0.062629115592
-0.040138478666
-0.052917371998
-0.047438215048
-0.051340470380
0.043669199009
-0.014925487940
0.024376359899
-0.048656607542
-0.023619461890
-0.002853064568
-0.028072797450
0.034875523247
0.013869705634
0.030497985410
0.007430999480
0.011195428826
-0.004421838533
-0.006691272929
0.035021137047
-0.075126011926
-0.041055118898
-0.020736243807
-0.000233345389
-0.018757089123
0.012842326613
0.019908317049
0.000542664692
-0.011876003454
-0.007817935305
0.002421661499
-0.022769669977
-0.033991994630
0.008294000691
-0.030694063834
0.023040048837
0.010194408804
0.018642801948
0.095737674823
-0.052636993327
-0.045360347204
-0.066200453459
-0.030030754893
0.002632318881
-0.018198548055
0.033880093304
0.057727204136
-0.033850933332
0.064432932198
-0.001133991698
0.064604375627
0.026044408878
0.043752703036
0.117289662364
0.009461123538
0.045545294628
0.004301386657
0.019052379241
-0.012570963944
-0.124789873346
-0.025044323674
-0.032765634450
-0.048256244330
0.004617011940
-0.002630007408
-0.018817539474
-0.028346586906
0.010773049531
-0.005273402613
-0.002191906257
-0.065763003647
-0.081579048085
0.045128482466
0.034565266385
-0.009043270333
0.056481297567
-0.039256856351
-0.049774046301
0.030843477643
-0.016480654536
-0.007504230545
0.040617134284
-0.026964453133
-0.042168406412
0.039297645994
-0.016872369704
0.023837140472
-0.040112972000
0.021616682480
-0.021648171175
-0.007716421845
0.028782161562
-0.013982643709
0.052848478760
-0.029655362592
0.053341584186
-0.045756328773
0.051930054698
-0.002504958588
-0.036296011117
-0.035647486810
-0.008930094963
0.063504872510
-0.036846011790
0.017404764373
-0.049332176225
-0.056137938759
-0.067645227279
0.056972833098
-0.059729463832
-0.051278444395
0.045402117938
0.039800057081
-0.038704511943
0.012071115207
0.062412381585
0.011448272862
-0.021269462471
-0.022015399647
0.042591726763
0.025734809678
-0.018309389050
-0.032654279405
0.020293506908
-0.037392991271
-0.045080592607
0.092850936076
0.042628171628
0.013719330575
0.004630960033
0.025019764997
0.010393333380
0.004271291628
0.006729280520
-0.017711799304
0.034633297643
-0.016129336926
-0.073572267842
0.009668560439
-0.127304909762
-0.020464413626
-0.031904579116
0.100362710646
-0.045658395571
0.058592284679
-0.003459498176
-0.021749536006
-0.015155673124
0.012265643811
0.014686548106
0.043179874344
-0.018079996967
-0.054864375100
0.014076046330
-0.012260134084
-0.000823075600
-0.097863322462
0.016697506687
-0.063304799173
0.016023127878
0.005721688103
0.031959037135
0.027357745501
0.002719190244
0.006177789324
0.057646937121
0.089325225565
0.004385673886
0.132255845926
-0.026372883682
0.019866125965
0.033263991678
-0.031514867568
-0.018271792932
-0.069246176638
0.015642319583
0.029093411040
-0.005670675924
-0.012047234866
-0.028542199383
0.011974859137
-0.106975618883
-0.059017641172
0.062426787318
0.015146621376
-0.111145612012
0.064494030737
0.039584887066
-0.021218124674
-0.053561507635
-0.113740066481
-0.013282826661
-0.034927605840
0.033458501225
0.007096226036
-0.060771847329
-0.018334162741
-0.015076745559
-0.040829613876
-0.081641415809
-0.020441487417
-0.011442506751
0.027221565663
-0.003994998186
-0.027712613290
0.055800102110
-0.025802798114
-0.041058264820
-0.027330052064
0.006220716795
0.036016835996
-0.083482655291
0.005925757729
-0.046488879790
-0.018184555777
-0.059528418678
-0.103034934087
-0.024254547945
-0.079159649888
-0.015244843678
0.021538044463
-0.000617066145
0.025304531798
0.050389450062
0.033458918098
0.029885443239
0.080734035932
0.025704082292
-0.030060839390
0.003215059512
0.067330800152
0.011701330204
-0.094569265516
-0.089244149793
-0.030354043433
-0.056723151012
0.025854335113
0.021600708443
-0.007885372917
0.040528352775
0.025440026548
-0.064331417358
-0.096916793581
-0.007241691367
0.038046059183
-0.026784527131
-0.031677028230
0.002303382595
0.028879235973
-0.020001015360
0.050457772225
-0.019654992260
-0.023352452090
0.095528674638
-0.108006259426
-0.023929033016
0.141241479819
0.039307788679
