# Supplementary material for: Statistical test for ΔρDCCA: Methods and data
Source: Data Brief. 2018 Mar 22;18:795–8. doi: 10.1016/j.dib.2018.03.080 (PMC6103976; doi:10.1016/j.dib.2018.03.080)
Supplement: Application 2 [file mmc2.zip › Data/N2000/PDF_2000_n16.txt]

-0.141685496492
-0.002379914473
-0.009690570213
-0.036443926547
-0.008802278186
0.026186753594
0.008389618344
-0.063342425226
0.039013879711
0.022090389730
-0.047378752548
-0.040454438864
0.003511051460
0.081086557597
-0.063062158320
0.019229446370
-0.058005269712
-0.062145075926
0.003996341309
0.017028545903
-0.071019887766
-0.035397545281
-0.089490379555
0.089762401873
-0.074717032666
-0.014905268587
0.031577904601
-0.030756728790
-0.041515815964
0.091865224794
0.019904248252
0.061895269393
-0.049781506274
0.057034478669
-0.001472262901
-0.016697296909
-0.000091940181
-0.021200745053
-0.013835424866
0.089952889653
0.071348076521
-0.012728221213
-0.073440223523
-0.040702261510
0.067836968315
-0.010494801539
-0.060634018724
-0.029730028504
0.040327905037
0.080229969750
-0.055866655977
-0.001614819615
0.102908236145
-0.015197418597
0.021296080854
0.002253589695
0.036305915137
0.051562990330
-0.026008733056
-0.010168956855
0.048453247444
-0.025184168538
-0.006846348987
0.012916313207
-0.017100982073
0.009933478040
-0.023167124264
0.031771286113
-0.050717683945
-0.006521275694
-0.002075914079
-0.111371751364
-0.026102119494
-0.025767340225
0.033608973059
-0.026504401547
0.075705847125
-0.022051524707
-0.021325538006
0.107779268276
0.026908845973
-0.025599149624
0.004960001803
-0.107585101040
0.049797765002
-0.065530811827
-0.022352167306
0.050024708425
-0.011505066037
0.036954925921
0.024488939649
-0.015621619378
-0.003286561232
-0.023300638656
-0.020130279470
-0.053240199183
0.002781577885
0.022171995800
-0.007506202753
-0.045354915421
-0.008431327656
-0.036746037514
-0.002761898761
0.016096871980
0.035476090213
0.020728395040
0.009698451478
-0.009918706704
-0.017743564211
-0.058761795701
-0.025001070664
-0.034463906575
0.049690107299
0.052883412685
0.068264816385
-0.023999532064
-0.017591017325
-0.012569079418
-0.070315450765
0.024799582599
-0.043138531641
-0.113970129591
0.037516770981
-0.021390528962
0.034964469889
0.017802551634
-0.032738450163
-0.065956931683
0.164287079220
0.005797944319
0.029359509339
-0.052020060568
-0.051994056818
-0.030062385224
0.096862381293
-0.006581997112
-0.044492209593
0.060731905046
0.024301221735
0.014067856497
-0.080339747443
0.009500750030
-0.141469350086
-0.026196835384
-0.011171707577
0.014198418301
0.039430621027
-0.025157867708
0.059486292881
0.011517111985
-0.067731968234
-0.016732166305
0.030314627359
-0.014693331054
-0.037560501392
-0.061841161858
0.046033476961
-0.024064470200
0.067582801694
-0.048362000969
-0.043152694888
-0.030406185629
0.026887143163
-0.053008862783
-0.042889529634
-0.033137601095
-0.027677479019
0.000140305615
-0.006437628978
0.065790662238
-0.048937498688
-0.028513077512
0.061831718810
-0.040133032734
0.012022546404
0.013234253974
0.050496703446
0.017954712543
0.015352151503
-0.010863787111
-0.011720342825
-0.015702556557
0.004606240221
0.015585144622
0.039587609920
-0.009497567394
0.016135618670
-0.038838476999
0.078668437685
-0.018830990221
0.133565824660
0.056225590430
-0.036457052632
0.008266015764
0.051040081117
0.006540421706
-0.013875693942
0.021682809069
-0.010085799241
-0.009640248285
-0.023825913790
0.001536227035
-0.004646861131
0.034876164872
0.012591828628
0.104678787236
-0.010928430186
-0.029438068963
-0.005793724402
-0.058132054407
0.055982818681
0.074740769652
-0.012673382350
-0.003217657579
-0.028839742976
-0.088944707287
-0.029042540114
0.014821982568
-0.002587368398
-0.055616445587
0.004673517572
-0.053742637508
-0.109673272552
-0.012222066657
-0.007851277538
-0.005183264614
-0.026566612197
-0.015957484106
-0.059835053394
-0.039273841892
-0.040837583020
-0.065797779324
0.038129341084
-0.034011823226
-0.031927140941
0.016817622708
0.037942848879
-0.026265652629
0.017922377833
-0.013058722576
-0.038125538308
0.059009989948
0.037566572600
0.003260014688
-0.004212593515
-0.015129930903
0.064716166689
0.037581727114
-0.098603911429
0.031204331203
0.079688025905
0.020739850914
0.023219348103
0.035233725977
-0.080837952519
-0.006364972983
0.017917076578
0.021610855990
0.045864328044
-0.000039498734
-0.097882240773
0.053177726426
-0.019654861424
0.013648916607
-0.006783103772
0.105398570788
-0.025065270079
0.017499304680
-0.029162236239
-0.017362668152
0.013768430943
0.030696117134
-0.082852117788
0.009521716086
0.044474905316
-0.032179959558
-0.044917864931
-0.034025025479
0.034167398832
-0.011420064715
-0.012980150328
-0.005811521469
0.033646723644
-0.019542025022
-0.083427543794
-0.023323903267
0.026120485659
0.020390063082
0.053972087127
0.031316190657
0.029731362682
0.011509479564
-0.035297493908
0.029361336649
0.042451926175
-0.060663266473
0.013600560865
0.107988421070
0.026577366276
0.060218285479
-0.049428526035
-0.055574056757
0.023517513932
-0.058972930317
-0.048033705549
0.091448593345
-0.010729990865
0.034551235640
0.037572856413
-0.097305531770
-0.013249878834
-0.063084947600
-0.048888765246
-0.035837700712
0.106607271090
0.072957019655
-0.073526282212
-0.075062587846
-0.045899832010
-0.062852432893
-0.046928522393
0.011937648556
-0.036738167427
-0.033168493533
0.045248917074
0.013214652445
-0.032075307651
0.071101884276
0.016458798228
0.013796277146
0.050877552939
-0.034682374910
0.019569155599
0.054311098943
-0.063935988112
-0.026119301231
0.017290098377
-0.012772656679
-0.064291672706
0.054250425292
-0.005295044536
-0.004905269733
0.049593565335
-0.028570237680
-0.059576691367
-0.082345258121
-0.043039583089
-0.030643714561
0.002487691893
0.095644721912
-0.049657526895
-0.052876296329
-0.014118010787
-0.010988198001
0.042344570273
-0.063181018179
0.008327342480
-0.014283879061
0.063642750594
-0.029270025073
0.017367731896
-0.032990403373
0.016158615344
-0.066137341909
-0.023295474749
-0.010955809318
-0.014639344982
0.013969498905
0.037386349048
0.035689429240
-0.059871552830
0.002057419642
0.027482583603
0.004261773103
-0.017293839483
-0.045181260310
-0.091282596003
-0.035203116440
0.061987158965
0.037415319417
0.058175965395
-0.058594966157
-0.043327655924
-0.073567902121
0.003718428685
0.058853000431
0.018815234831
0.025783612354
-0.016051787164
0.075495046264
-0.062808393341
-0.019602910979
0.024730762689
-0.010911135366
0.027669247769
-0.050782671447
0.009081992660
-0.073510245213
0.061257143969
-0.015759679177
-0.002683461506
-0.022215830481
-0.046871277340
-0.048169607614
0.028813274429
0.116387627078
-0.018369864883
0.021156630822
0.031831147641
-0.020275043494
0.083972082502
-0.043768459271
0.008012847333
0.028516977256
-0.054787974743
-0.012278679553
0.030913685376
-0.033831560859
0.048244199441
0.007672602650
-0.001978233928
-0.029912734321
-0.010185703891
0.044615779629
-0.053022700094
0.026377678957
-0.042269482849
-0.006500842663
0.043743536904
-0.028681858297
-0.038132937509
0.056988049982
-0.141038397111
-0.030997764510
-0.015029151068
-0.041659328669
-0.052349438656
0.006547439381
-0.045770237748
-0.036600088994
-0.062136811540
0.075684621846
0.016062700913
-0.022220638813
-0.047699342939
-0.030075978657
0.021071243308
-0.034132098307
-0.035255216037
0.053142038419
0.091971732381
0.039291072437
-0.055683349740
0.026813768240
-0.051519595309
0.083970331829
0.079495017503
-0.000862115166
-0.006178876437
0.045498341717
-0.004954389549
-0.078656080270
-0.086857354253
0.069772098555
0.047120293103
0.038401139751
-0.004780388596
-0.027058244993
-0.082951309908
0.032597866690
0.063858125527
0.119317180395
0.031752039406
0.076504394890
0.054245056155
-0.030071781044
0.011012977782
-0.024544256563
-0.041152292503
0.056746201552
0.017306825223
0.008041728829
-0.033816115071
-0.080885039131
-0.015234994120
-0.032850372603
-0.048352889895
0.024329829975
0.019653000921
0.039240657876
-0.044598750004
-0.046355052533
0.003049750806
0.101753506298
0.068025367760
-0.034789698136
-0.061549467259
-0.084158546083
0.010206898974
-0.010546952690
-0.062142119884
-0.087990959749
0.030549890938
-0.007530820908
-0.024882546455
-0.085827715157
-0.028165770563
-0.009185914705
-0.016944009329
0.071702147699
0.007189452931
0.035622318607
-0.043902891984
0.023304505501
0.048762942455
-0.035118206326
-0.034544608106
0.031510660306
-0.002325422927
0.046898428295
0.019525950007
0.022739034290
-0.028271039632
-0.040778004016
-0.074682004027
-0.030407785935
0.069888830667
0.024885117028
-0.114854479540
0.056415485947
0.011451512742
0.011909467591
0.023590042597
0.049105842596
0.008228073335
-0.023751622316
0.133356605799
0.033806261955
0.009773572233
-0.022524673474
0.037352745811
0.082090949273
0.000054438963
-0.030817729435
-0.044028585622
0.085993441604
0.051043001196
-0.011929380141
-0.058579437228
-0.012190538883
0.040895607876
0.015706711748
0.023422794653
-0.060485747437
0.074914327897
0.026845397161
0.018293092066
0.058897784547
-0.079164830243
0.033712322410
-0.042647986526
-0.035373932973
-0.020370163027
0.037680959487
0.020610128973
-0.038265458204
0.030366067308
-0.027271073880
0.017341271630
-0.059441126392
0.042832285533
-0.024862370953
0.015240631468
-0.003886970305
0.017353568639
-0.051213515083
0.020929216589
0.008829340520
-0.013994568810
0.049466843244
-0.021214533246
0.050518573411
0.010926645599
-0.000491155926
-0.009134907519
-0.044937924652
-0.061241618116
-0.028622812772
-0.104270824461
0.029299777927
-0.068592935430
-0.011505428182
-0.064487739032
0.016202956733
0.087945754754
0.012622065839
-0.006861991591
0.057619799019
-0.077061900419
-0.023036571733
-0.019357343856
-0.091202474722
0.016691023506
-0.120592638555
-0.030760755045
0.034951912743
0.007339640236
0.024105002082
-0.056346969615
-0.119129747448
0.005513751071
-0.026636592585
-0.040203995121
-0.012209611170
-0.026876611046
-0.043537047815
-0.027076970420
0.015044871915
-0.039608875599
0.026301762762
0.007157875933
0.029324052962
0.039394095179
-0.103895287460
0.035011956735
-0.062602531752
-0.009847052256
0.053581511331
-0.063045487375
0.024077839024
-0.017499032958
-0.056452635844
-0.064447130168
0.073657218474
-0.004763775277
-0.057531820262
0.008907976555
0.012179347051
-0.015869170515
0.006484536690
-0.011342440188
0.063949989050
-0.003979677414
-0.066462319391
0.075959750629
-0.040336691240
0.023720246864
-0.077500997044
0.007163394085
0.029236098028
-0.031286077679
0.060552574494
-0.056351959419
0.005795997435
0.026287717499
-0.005941723861
-0.024140833783
-0.018664378933
-0.005407942938
0.080809407285
-0.029313335247
-0.052692577918
-0.066525718801
-0.088056552989
0.014434325477
0.020417937419
0.042104915298
0.035555269662
-0.029555253077
-0.027330234106
-0.039495120692
0.049988251435
-0.068597462439
-0.073489207301
-0.029479412085
0.022068884693
0.036090032237
-0.005745869887
-0.060012825970
-0.019131332861
0.073771358671
-0.063953709276
-0.044128135363
0.014242176581
0.033793140026
-0.039473141848
-0.043901092699
-0.016218182687
-0.030449656518
-0.068391027296
-0.032607711344
-0.049142120731
-0.049969897415
0.015528684050
0.065458005925
-0.068084353821
0.093349932899
-0.072553189146
-0.058407602069
-0.020573845712
-0.043879750593
-0.015253969732
-0.046181759269
-0.015715900600
0.027076059086
0.022192434299
-0.038987302848
-0.007801242314
0.093859459119
-0.074172163861
0.037221330023
0.001970375566
0.032734253237
0.004620315339
-0.065887814743
0.002798994375
0.004299313502
0.005776820378
0.009131725831
-0.019521101779
-0.037557629751
-0.059850118030
0.002151294682
-0.058568349122
0.069341861202
-0.064481513377
-0.003001744031
0.015558005204
-0.079984887939
-0.032086885482
-0.035386314689
-0.004986080926
0.024618041526
0.025219898026
-0.027647074745
0.046505650559
0.073211613465
-0.009117996591
-0.001418396411
0.037572014040
-0.066853095724
0.049649683702
0.007649259827
0.027895456795
0.049445786108
0.053244873586
0.085465445154
0.022549044419
-0.003470691831
0.015550116157
-0.039103515013
-0.024226075945
0.041750818767
-0.030986807569
-0.032937320996
0.027456601471
0.010718395440
-0.025889148398
-0.015177006841
0.013589028171
0.050168593297
0.045538933410
0.050962074595
0.010673225937
0.044356015052
0.023969881312
0.010707328748
0.052157782928
-0.000208727097
-0.007019462578
-0.035618937868
-0.107141994800
0.058887154097
-0.035186005089
0.040418356643
-0.030313192126
0.047183358130
-0.067297280411
-0.033863957883
0.053492281841
-0.010666680756
0.014744720623
0.009565638197
-0.035408715255
0.017103791086
0.012500671426
0.013995245797
-0.076030187970
0.020762559446
0.047688349992
-0.001705143392
-0.003549865158
0.051360579488
0.040922102450
-0.018068912423
-0.001684059268
0.029758015781
-0.054661586922
-0.012741751391
0.027450109576
-0.012547876357
0.059806626088
0.007225588369
-0.047526073633
-0.049685364735
0.097322998674
0.012371525647
0.005866265530
0.040994323984
-0.022043775533
-0.042767831228
0.074390108227
0.040506174720
-0.111744077447
-0.022364194096
0.000105639592
0.017763732876
0.001840040047
-0.021504518944
0.028302548654
0.010660905336
-0.004011335066
-0.041119619995
-0.053861810591
-0.064959307158
-0.057396428011
-0.038935342431
0.049279791177
-0.021389446123
-0.011052374319
-0.031818407325
-0.037679842917
-0.011152988768
-0.026183360432
-0.082887504196
0.007852204678
-0.013706207108
-0.021655936996
-0.047883165453
-0.001411596171
-0.009770926953
0.037417737259
0.003801496464
-0.067874081983
0.006648504322
-0.118683117890
-0.025374360233
0.048605717950
-0.023798286223
0.043950766557
-0.022247041782
-0.068520015623
-0.005163881687
-0.067106969872
0.101711777059
0.015527540027
-0.062263221800
-0.008158274966
0.036023759582
0.028181759428
-0.007886775347
0.024149282733
0.041465134526
-0.062238348102
-0.008112769576
-0.018493125345
-0.020747280341
0.027840355181
0.045064990085
-0.060445721887
-0.055395387408
-0.023584259908
0.000907666056
-0.011576708485
-0.089623921308
-0.008890737331
-0.048996594583
0.006092115060
0.057925431367
-0.092306163967
0.036855091994
0.039992635616
-0.062044723354
-0.041984736765
-0.027990645873
0.095942783412
-0.053274949365
0.050334263752
0.099400322879
0.009879781760
0.037034280068
-0.032466751432
-0.006429636491
-0.022206604574
0.011857747596
0.034770020074
-0.054480606205
0.045957551340
-0.005664551900
0.057288946242
0.024783476162
-0.073061913685
0.023553641344
-0.021599559392
-0.132182960911
-0.022614766773
0.005074973237
0.074972546197
0.027699151121
-0.068277761004
-0.043196592895
0.084352553568
0.040620568582
-0.047919212250
0.066504251061
0.037887712111
0.008533908192
-0.117094207967
0.053192830097
0.108201903052
0.068865414236
-0.039980614993
0.019244030622
0.014116003032
0.004948239380
-0.101604812408
0.005902429550
0.005468553215
-0.046209837303
0.059900426997
-0.005369025081
0.045392593345
-0.110876409108
-0.054121336595
0.016212676903
0.020320220903
0.008396570334
0.082246452578
0.100525472065
0.039683162147
0.028325493476
0.023580832440
0.051057429583
-0.022667630215
-0.031628311295
0.052943767512
0.051460449645
-0.058710669080
-0.037823235699
0.023977284827
-0.025657253336
-0.062380892934
0.038086207121
-0.041635250589
0.023167572324
-0.019091679206
0.013440850288
-0.057304313778
0.014661969415
-0.041876292987
-0.052774878519
0.005223354086
0.043431695700
0.001782279172
0.086055902255
0.051703568550
0.025464933603
-0.006358632416
0.020575893776
0.023135108859
-0.101203462730
-0.005302073030
-0.063737276058
-0.017873592194
0.036151307855
-0.069912880792
0.059250384043
0.016998059655
0.055974422679
0.000759618416
-0.007302412091
-0.034722787726
-0.042073621075
-0.016837212410
-0.095188953160
-0.048939259358
0.097107171155
-0.032498965849
0.076134414147
-0.067950278624
-0.028489343203
-0.004356826626
0.020325803651
-0.061951530327
-0.003184443597
0.028311590977
0.030410710209
-0.040191641831
0.011188948463
-0.004512430584
-0.027112471356
-0.041246280689
-0.024186677920
0.080877457353
0.006916263169
-0.051126553299
0.030410921939
0.070785433525
0.023819738555
0.038704478704
-0.029350543974
0.073743657122
0.021058277823
0.054191614692
-0.006337911439
-0.060566703192
0.014836506403
0.051126365422
0.077381337654
0.019921540191
0.034540220086
-0.055359874599
-0.111004367139
-0.018451824650
-0.052202256331
-0.072376469242
-0.014203617467
-0.042282675202
0.046192073589
-0.042767089025
-0.098674110610
-0.064176150773
-0.061682831240
-0.033628040099
0.018145117366
-0.000017699017
-0.010648582726
0.042263083910
-0.017525196610
-0.037834880426
0.012299362155
-0.039338454614
0.020526482587
0.042389066087
-0.039334051170
-0.000150815809
0.143839040604
-0.020697751297
0.023645754695
0.009763127375
-0.060416036405
0.059602902996
0.005864158560
0.003067478076
-0.071203982560
0.043316336541
-0.079329308097
-0.075148880614
0.004830024678
0.014301465440
-0.080251856018
0.028756366526
-0.008187625042
-0.035327883161
-0.106625166499
0.005055570874
0.028830497788
0.047614362648
-0.030477740396
-0.037428420845
-0.007323871381
-0.014393769994
-0.050239980424
-0.049486875456
-0.044561425422
0.035867235405
0.021862272176
0.038789417808
-0.056146891040
-0.005757296377
0.038969077003
0.022757497838
-0.038592809218
0.064105421226
-0.023025912045
-0.078961011886
-0.054171767627
0.036855921883
0.042341182063
0.053827823844
-0.028183725642
0.067008454499
-0.060478433185
-0.078284515125
-0.094329476301
0.013740881942
-0.027908206501
0.009768721942
0.029015091636
-0.020192964815
-0.136671179579
0.044017885982
-0.032600985952
0.016804832536
0.036664462474
-0.030084936292
-0.087405013772
-0.047632541359
-0.071512907815
-0.022985998799
-0.081337834819
-0.114325283757
-0.031070106414
-0.017289486205
0.000213009539
0.007407345698
0.013356170493
-0.019834269178
0.000055093781
-0.097035218100
0.021011371869
0.004173674634
-0.117762676870
-0.073548122319
0.052578266890
-0.032108785833
-0.003708464848
0.003908260415
-0.037749443251
-0.108884451608
-0.017242511025
0.021901734573
0.035043195320
-0.037059367164
0.058674154771
-0.008950201105
0.121943564638
-0.020639711672
-0.031214656586
-0.061303408973
0.014552306683
0.037887215505
-0.022184480741
0.095388143316
-0.054972117916
0.071257136227
0.045990282701
0.026673457065
-0.029716917033
-0.067873668240
-0.003909439194
-0.048334406127
-0.053977558597
0.008157268572
-0.025775773991
-0.070830140887
0.031222004001
0.045590992370
0.025667249375
0.003119861074
0.061058764390
-0.109371184849
0.007085934949
-0.017620865503
-0.054702252617
0.017249969779
-0.083714138036
-0.086031989580
0.014008568056
0.001372845714
-0.024912968806
-0.032513518815
0.077743821653
-0.057023241122
0.034734273566
0.036844616588
-0.036547991310
0.006659177700
0.045068893372
-0.053647382063
0.042315830998
-0.049823872113
-0.039100236666
-0.038893509767
0.047610601631
-0.065324091900
-0.054513637655
-0.005594924129
-0.026566679740
0.032043445347
0.047994950492
0.013753162675
0.060851397168
-0.025370001462
0.012472464670
0.003975889693
0.002717054641
0.002377757814
0.129198358465
0.056677152217
0.076079375440
-0.059926170316
0.061048682424
-0.008711507803
-0.004787784953
0.007873036567
-0.035400900825
0.028301459428
-0.080808009036
-0.013569725642
0.022648133434
-0.020290488799
0.070576428324
-0.009019855961
-0.069372978965
-0.007839679587
-0.000266447008
-0.043334476428
-0.055190431032
-0.058548282881
0.012632644442
-0.050051386193
-0.028186463908
-0.093646771143
0.067750801922
0.006166981552
0.023608238957
-0.015371063191
-0.076732961726
-0.081532593277
0.050734392746
-0.014723552241
-0.038037099912
0.001287625094
-0.003629603046
0.075796280240
-0.072006021048
-0.105566226810
0.021181079943
0.046870495935
-0.000638785623
-0.000424185916
-0.032445170724
-0.031496366046
0.026552773339
0.041044644999
-0.018290351894
-0.000002045390
-0.087260560743
0.100465026890
-0.003123040465
0.017203192235
0.057795223314
0.066299935037
0.050789726032
-0.006551245234
-0.037970559122
0.083630706804
0.079196341417
-0.044415265663
-0.024452934272
0.047292600534
0.047926971010
0.060826568360
0.015040749028
0.018654352571
-0.047575822706
0.002820780857
0.077601539501
-0.001955477252
-0.057915077095
0.053697831629
-0.111037997180
-0.028103468070
0.005351849419
-0.025666912762
-0.005150538283
0.014353512328
-0.003621354340
0.022839517512
0.005376345457
0.024416883387
0.017755870801
0.044333168986
0.004396478935
-0.055012306880
0.005621214863
0.009504568280
-0.040136225384
0.054067725389
-0.034419348099
0.024873223350
0.003994841125
-0.048491667768
-0.045699103587
0.049672129864
0.057331209739
-0.013163973811
0.003292162581
-0.083642621323
0.002952281485
0.039960822812
-0.062344013090
-0.015715217660
0.010439900846
-0.038451389339
0.068432675271
-0.054232331032
-0.058933890195
-0.039895203746
0.048985408257
-0.023820041845
-0.025469281432
0.055528902888
-0.020566525162
0.047282912568
-0.038748030782
0.026412240321
-0.040725781422
0.005523557575
-0.009612990873
-0.008030789765
0.023681178170
0.060527732691
0.019032921869
-0.025731119563
0.013856339268
-0.038129516724
0.036893505514
0.013350589386
0.061337505503
0.040570630321
-0.060140342449
-0.006987500222
-0.018488382062
-0.015809860462
0.008525405666
0.005019136969
0.052618000089
-0.064448207202
-0.012342194452
0.003391198434
-0.050416200395
0.042291270859
-0.009389393965
0.006733057917
0.031179590720
0.021381899097
-0.024390653099
0.042921225264
0.013762151267
0.063344883776
0.011077353366
-0.009113203429
-0.019016598660
-0.025221027022
-0.064875839497
0.012474998336
0.070241587518
-0.007016590482
-0.035426935506
0.011544261611
0.051114117000
0.087265483272
0.010963694742
0.029729053423
0.111778581550
-0.058623136554
-0.020987794190
-0.052603307998
0.058900344789
0.048000945170
0.118621955382
0.005424434247
0.080387286330
-0.017731165584
-0.014712054376
0.035281199737
0.001287047469
0.007906407501
-0.016774582368
-0.010204514441
0.028683027797
-0.083978912929
0.038444968353
-0.000439204046
0.012509745404
0.092427945320
-0.063011872391
-0.017639863070
0.014720402062
-0.077896772938
-0.056643720034
-0.040477154453
0.007012185315
0.052920259114
-0.005178908330
0.031581127314
0.027657879196
0.025736506041
-0.025427500467
-0.072371870995
-0.078790945621
-0.018258478751
0.014653549849
-0.020479276844
-0.098301217735
0.044873483348
0.003097503350
-0.012523069788
0.045407364838
-0.016208014697
-0.065349596482
-0.035146286090
-0.088561877874
-0.040644734867
0.026868770626
-0.066975696759
0.035666699377
-0.013262370050
-0.013168556824
0.050614431382
0.075826253751
-0.023538890835
0.048101467652
0.002905641155
-0.011065686287
0.093305251888
0.029368449713
0.134543112642
-0.051533353829
0.053305188203
-0.023794913503
0.013765632251
-0.058172269656
0.045582584955
0.007931870523
0.012370071219
-0.004414298073
-0.005213934900
-0.058953716689
0.053378461254
0.075251714206
0.027905485425
-0.066735715019
0.068530949355
0.010105515547
0.000159461804
-0.072589394928
-0.022320533932
-0.044252274585
0.026254363096
0.015182846580
-0.003602000617
0.036853761247
-0.020811481959
0.042941935967
-0.041592192151
0.001643796827
-0.015514995511
-0.006262578037
-0.022903986803
0.066430714799
0.031749205592
-0.067764859726
0.050831927956
0.038233328888
-0.033555471577
-0.048094026961
0.019056278732
0.027298848810
-0.133158106731
0.001034722393
-0.081812190396
0.039283672146
-0.010215590943
0.027330068784
0.016274651800
-0.024650814273
-0.007374840538
-0.069219859116
-0.036035895963
0.022187944817
-0.012504479180
0.037848360166
0.075913796002
-0.050696427162
-0.021657021313
-0.002230061090
-0.061073564226
0.029157210338
-0.027396289128
-0.038839107318
-0.026247371697
-0.060141087303
-0.010348975745
-0.051073125426
-0.013517169801
0.023655385304
0.008557020302
-0.018778715105
-0.011103688164
0.030670898167
0.004197133852
-0.044379993326
0.040258297811
-0.048234161416
-0.117649104011
-0.003866900270
-0.005379407270
-0.069959393710
-0.084396186578
-0.035788721764
0.118242810206
-0.047457954644
0.008963188113
0.016523118454
-0.077825201590
-0.011485503374
-0.008149924380
-0.002669017117
-0.043993623751
-0.000918699962
-0.033742769912
-0.043868397440
0.088061867309
0.020737493941
0.000313716202
0.009937722471
0.104291457454
-0.011495376710
-0.009940703122
-0.071568021312
0.022703125611
0.046573246204
-0.032430532035
-0.000556898956
0.050397460298
-0.026434678867
0.104102928557
-0.036619269443
-0.027895051509
-0.034315905415
0.127647993228
-0.033242406753
0.023046335687
-0.029964833113
0.025574874307
0.036827567386
0.039780690016
0.012809899565
-0.053138437081
0.025713759913
-0.005814707219
0.004485649174
0.021469333453
0.026374684145
-0.045054414037
0.052943356265
0.021748245380
0.051285640289
0.004779000935
0.007717528301
0.028174992979
-0.024544061054
-0.064586974958
0.026479920912
0.029361845541
0.097149076797
0.129327372788
-0.015493732973
0.043269418039
0.028471060872
-0.014059840715
-0.029745221395
-0.025332831962
0.017279235934
0.057070930590
-0.023434612371
0.065019941867
-0.031315422474
-0.045535350343
-0.048158287309
0.054426464319
0.042678364258
-0.012961853223
0.021076742838
-0.019723139603
0.052162295675
0.004579819575
0.107945261476
0.031064668330
-0.048152281350
0.070095686821
0.007572972431
0.012812415011
-0.031854681617
-0.048900041403
0.003062461571
-0.005524786003
0.027199722698
-0.080025557311
-0.003737396393
-0.054215405880
-0.018288568325
-0.100721612542
-0.000641683128
-0.002419583256
0.059587137349
0.048677527574
0.029476973379
-0.042319699510
0.099153114136
0.033099881555
-0.006998962484
0.002460413330
-0.039125680142
-0.031869880020
0.021217649980
-0.033654868757
0.045077941808
0.009486627542
-0.073295107884
-0.025784262280
0.066350238487
-0.091707398666
0.014104651401
0.073214631717
0.050309385489
0.101403346565
-0.097066125128
-0.072627754218
0.086369236611
0.081637397507
-0.100114044228
-0.000020280196
0.067089004197
-0.051528643040
-0.047428737896
0.042346217439
-0.129932201988
0.099983421622
0.003431190606
0.058085108083
0.038448432630
-0.032053334223
-0.063491874263
0.021401313891
-0.051054997966
-0.032979629878
-0.042859590701
0.032926542534
-0.051330056931
-0.044830956738
-0.015864362343
0.094587091351
0.011817548193
-0.020647583733
-0.016885927855
0.009362031566
0.014875431313
0.003670574540
0.023212534457
-0.007253467162
0.025739034518
0.040838103534
-0.076722539081
0.033444150514
0.056981846581
0.009265874067
0.008932370871
-0.012625749601
0.042072050988
0.009164983414
-0.056361761189
0.081374032607
-0.027953269151
0.010578105862
0.083495062086
0.038569291747
0.015353749543
0.028766756485
0.018244772117
-0.044084073656
-0.022954757648
0.041079167212
-0.034516741536
-0.003987984414
-0.080452289025
0.011380528447
0.018382932151
-0.028243736174
0.022008967604
0.060567581287
0.069637734510
0.015905324711
0.030532471915
0.017781105756
0.030949017763
-0.004696045646
0.041927122720
0.039181533346
-0.001538725308
-0.033180758620
-0.032573383343
0.086365616094
0.001622547713
-0.010534331491
0.019666482565
0.081549321160
-0.037744104357
0.023432573529
0.011186355771
-0.038602629435
0.030167415176
0.033646482628
0.033804186292
0.020021632350
0.061041148626
0.001448465027
-0.069446868993
0.035950487784
0.034705895705
0.170325244427
0.030747328079
-0.041746334858
-0.011068100551
-0.013395378293
0.024168739374
0.053658843042
-0.007246439716
0.012452143739
0.030258077885
-0.010312730557
0.132939124892
0.025631058109
0.039862578103
0.028965714810
0.015964316811
0.022733297258
-0.022713459092
0.045545655132
0.049910370365
-0.009731442415
-0.009299685741
-0.013327617039
-0.007995709783
-0.022130646116
0.046716103140
0.008508476020
-0.081257652448
0.014372254498
-0.097000476548
0.023343267522
0.061260176846
0.005817496192
-0.079993167313
-0.055846173043
0.006877435475
0.058409592356
0.027790075837
0.062350288646
0.054007424172
0.008779341119
0.044693861620
0.038862536972
-0.005886198977
0.088317299073
0.047176816566
-0.043813767749
0.016500803933
0.055864711468
-0.008424224655
-0.028071444220
-0.013183544625
0.005583238491
0.073639823514
-0.027909905478
-0.094054553454
-0.022866147673
-0.019473886019
-0.065751760529
0.006115644910
-0.000675090903
-0.084322966168
0.010693630653
-0.029931208451
0.089117576053
0.016105957947
0.025477815359
-0.000908949526
0.011468964458
0.066649716800
-0.030400083449
0.034085036719
-0.002492681920
0.009614625416
0.051445955037
-0.013247414992
-0.019912783173
-0.037275278883
0.069469854498
-0.058423615081
-0.034639664228
0.049387059151
-0.016125587534
0.042448125789
0.066810547627
-0.065478320471
0.016700227899
0.054406943496
-0.079797630738
0.004099075077
0.008542640601
0.056969373284
0.103820075767
-0.000962450992
-0.070127304923
0.102674959322
-0.076427101928
-0.007892030719
0.010184463187
-0.064107414629
0.017464708270
0.032144052449
0.048384291652
0.024393519771
-0.010945217962
0.004489989090
-0.033012521104
-0.057480595771
0.056313480713
-0.011057517935
-0.010028283239
0.056665094834
-0.014977910698
-0.039207117398
0.060314204213
0.097625974737
0.020447056922
0.020325311127
0.030851583544
-0.058425999381
0.002302381254
0.026741296012
-0.032039712510
0.028054561271
-0.033623624038
0.031707501575
-0.037081876198
0.090071439095
0.060136869257
-0.026525391697
0.035604198335
-0.027030359134
-0.053603377659
0.035675541489
-0.087755910758
0.004651902653
-0.094460879434
-0.028812315986
0.060372686621
0.075675842340
-0.048413844208
-0.013364458691
0.053099399342
-0.039078794620
0.034548369739
0.061232337550
-0.060514588844
0.002005070013
-0.029781884819
-0.018784834888
0.010111099002
0.021829481873
0.054611478402
-0.017816467842
0.006066946684
-0.043831773932
-0.054745831982
0.006166705338
0.089265026879
0.049866453062
-0.094961554700
0.051870740454
0.017599008293
0.051324278416
-0.012981277369
0.030107519596
-0.022014319769
0.077371888576
-0.026085100786
-0.038003056354
0.012039494933
-0.026443121183
-0.046730355678
-0.024767472082
-0.003736063559
0.066352285660
-0.057372662681
-0.000748281188
-0.025207619074
-0.028181988848
0.050642620257
0.052509134160
-0.036667123842
0.030516370492
-0.024869168290
-0.005483652504
-0.077901783831
0.031329417697
-0.014183752963
0.026375186994
0.007859863533
-0.009586222178
-0.030358764980
0.112991168154
-0.091718253511
-0.018626486837
0.023738659822
-0.004914791634
0.055409730420
0.031798876461
0.035580800115
-0.021743896788
0.017196449619
-0.051919372197
-0.037465417843
-0.017652572956
0.000787866661
0.037781108008
-0.086110623246
0.046894991789
-0.007907116349
0.021872069712
0.029836769427
-0.085956994628
-0.018539203033
-0.015328454973
0.064703548389
0.077564996639
0.061652453324
0.023870846640
0.033584527121
-0.067281902024
-0.070141773432
0.057534952918
-0.022428111765
0.040309643445
0.039976170905
-0.021198515767
-0.045664274051
0.001320792328
-0.004210955478
-0.020031875792
-0.033841975427
0.032452721589
0.081932479160
0.025127872418
0.069206479555
-0.023386523476
-0.032015381443
-0.028752400153
0.111410462593
0.067245233401
-0.026360392410
-0.046301478931
0.028920500119
0.020143851503
0.028527022389
-0.002014228971
-0.017021890782
-0.071544225461
-0.047360643986
-0.083656586127
-0.009977156781
-0.013867236562
0.017680549369
-0.006099265207
-0.078051670370
0.000352022648
-0.007296835382
-0.059491439553
0.001933315658
0.027788363844
0.042666520265
0.036202739381
-0.089261298391
0.039487114054
0.017804971410
-0.007293836757
0.004870959006
0.012850143442
0.062037649455
0.016421269041
-0.042852230033
0.112589038678
-0.071123013576
-0.043936656857
-0.076907184947
-0.045491360168
0.008334293041
0.070730071134
0.005412531322
-0.043560800663
-0.057049257453
-0.032682263061
0.045532651725
-0.042391804591
0.100608169509
-0.017562717053
-0.000257719736
-0.005264587300
-0.007988083947
-0.066008215461
0.021783093190
0.038920819880
-0.081799124114
-0.009633524520
-0.021005089385
-0.101167222612
-0.017535538259
0.007255553692
0.043650467859
-0.026029545820
0.011693215191
0.022853592040
0.076250539556
-0.051629388518
-0.110175889881
0.006107575932
-0.057691688403
0.022956084840
-0.069339262081
0.039969983316
0.019751889382
-0.014968670962
-0.007302069492
0.015293313049
-0.017207664152
-0.002315731512
0.001088327776
-0.029662157954
-0.036696721485
0.054494654478
-0.071145824948
0.003015390168
-0.011885028495
0.023340918719
-0.005088695300
-0.054569901167
0.005357332759
0.007777381816
0.056431328105
0.045959290314
-0.054441240808
0.041479226902
0.080230417024
0.027030254569
-0.000392672216
-0.072701388161
0.052754031978
-0.070687490901
0.000011440665
-0.020583418448
-0.116537220485
0.025794497671
0.018331234178
-0.087725748301
0.005368413364
0.024400846062
0.024841460050
-0.023973302840
0.001304030171
-0.110275482552
0.033651621634
0.043542551041
0.042388569902
-0.023161826354
0.003582462930
0.005081941482
-0.053355874777
-0.003347464698
-0.048496045656
-0.050014348144
0.045633789148
0.045976523338
0.031036122342
-0.020643533988
0.042499160839
-0.028817819080
-0.068419715900
-0.004454030792
0.027624255726
-0.011708597196
0.001387289717
-0.069652007094
-0.054679941241
0.060247517477
-0.036306646483
0.003101517340
0.035302008066
-0.046418324522
0.040134030496
0.034076429566
0.022957627042
-0.054160445626
-0.017250861156
0.000835011018
-0.048380977239
-0.011372947888
0.087253967518
-0.042610512351
-0.050105650865
0.024567719335
-0.072748675389
0.003014068095
-0.099335813590
0.027695980317
-0.052738037587
-0.089836199980
-0.014962121034
0.056866337647
-0.011499093168
-0.006566339721
0.048341325955
0.002302759195
0.018032982954
-0.047873831644
0.041599157139
-0.051750664251
0.027703882296
-0.031504836084
-0.011090929111
0.010407367992
0.033245602484
0.032589714647
-0.074284777115
-0.013481313096
0.006903882502
0.015743857459
0.051741914001
-0.015012936400
0.030770259507
-0.061118017730
0.018508358462
0.021811191025
0.005667303988
0.015940644918
-0.059184040791
0.036222052826
-0.010631273062
0.053847091517
0.031453055540
0.029589148324
0.020262945287
-0.020308057874
0.037841767307
0.017878882131
0.032878549977
0.007589118106
0.017582732705
-0.041324026524
0.033461594259
0.000421377825
-0.017042877216
-0.024836595581
0.073735138405
0.063546028635
0.047411124238
0.043348264455
-0.140390516765
0.000226652674
-0.054425848239
-0.049073924979
-0.034376634933
0.033576395691
0.026671773201
-0.017844926727
-0.079040492929
0.013406479671
-0.002483971420
0.011875621584
-0.027782477800
-0.017812624317
0.084346801685
-0.016215508857
0.042858148720
0.030239488970
-0.084888594727
0.067640008592
-0.025096505275
-0.050319076851
-0.018081915924
-0.002039385507
-0.121229134854
-0.041632769304
0.084642127792
-0.004907019701
0.032716697099
-0.007426057967
0.022188392075
0.059008022300
-0.010113567791
-0.030536537613
-0.018096143633
-0.023300751636
-0.100390397203
0.031164975843
0.131183153038
-0.039399104202
0.015640567063
-0.011120660061
-0.022405074665
0.023711307615
-0.061081671067
-0.122311292894
-0.010786195615
0.015364351621
-0.019642336407
-0.007999285567
-0.054149092255
0.004932405640
0.047544543932
0.022764987390
-0.041849587774
-0.007933755133
0.003722646641
0.048765014984
-0.016583322580
0.048245067696
-0.091595091621
0.004014902933
-0.144073261569
-0.078342548366
-0.035356726346
-0.032681471262
0.144373406473
-0.028890161596
-0.052446824646
-0.025908592364
-0.061206059813
0.043735135371
-0.070370159406
-0.047538248928
-0.035314930138
0.016326072817
0.034182503356
0.066777169155
0.004252232747
-0.017099866586
0.006122612116
0.026002866874
-0.002156799503
0.030513836316
-0.145364399583
0.103430613560
0.033216458269
-0.056750653449
-0.033107321909
-0.002073632644
0.036565718895
0.026951623086
-0.009344491814
-0.038200355604
-0.019326372635
0.019168269169
-0.045699492279
-0.051259843433
0.015815366194
-0.021438167543
0.041660577845
0.077633871900
0.001941886242
-0.006519994832
-0.033094665087
0.011282191694
-0.003791582200
0.012779760397
0.091202025787
-0.043195679121
0.031030165636
0.028700203490
0.034296530615
-0.046670287708
-0.028094448418
0.069551375096
-0.080890312016
0.015382219164
0.006719599057
-0.044689961668
0.007707374312
0.010898416839
0.017932649933
-0.051017855791
-0.063887617378
0.015165942975
-0.067501787948
-0.006975603455
-0.029957986500
-0.081905279592
0.006506772054
-0.046115596091
-0.065699629388
-0.057783054475
0.009682330113
0.047181749728
0.019661723838
-0.048917738037
-0.048063277961
-0.013273174821
0.022782054565
0.019830204614
-0.053455806130
0.017121097665
-0.007669799884
0.062811315513
0.076823812364
-0.011666351346
-0.032788190572
-0.045850653498
0.065738891371
0.029455077120
-0.024010577151
0.058175096146
0.016761244664
-0.051328467080
-0.042568102397
0.054156451407
0.031898170768
0.010643565694
-0.076877047180
-0.121304433834
0.056590353794
0.042016285036
-0.102446122414
0.115620683345
-0.044842127282
-0.040189586525
0.014047372983
-0.048909781783
0.017503970594
-0.001227646527
0.055860423398
-0.006147571758
-0.037594840863
-0.042827561686
0.024841648817
-0.040328437022
0.060453316220
-0.005530422862
-0.004564911147
0.007958303526
0.096930421914
0.012536876433
-0.012614369293
-0.009563794939
-0.002910750935
0.011480982774
-0.083447031129
-0.030973142795
-0.032936486016
0.045338217288
-0.017464650905
-0.030989045992
0.062784302561
0.110472915854
-0.025784707239
0.040592777317
0.067880369137
0.033146463360
0.025605208736
-0.045692320532
0.039771223313
-0.019549992670
-0.002391939483
0.128324874133
-0.023544152215
0.036731044196
0.049456655288
0.026664742633
-0.061319164949
-0.038616424688
0.026206567010
0.028084042629
0.084556470703
0.109000063476
0.009417418208
0.107145889001
0.045109930245
0.023276882157
-0.043459873508
0.031875014705
-0.083185387877
0.056213304058
-0.008541727363
-0.024251699630
0.088095499641
0.006327824272
-0.008234427151
-0.017248670370
-0.029139822328
0.048622740960
0.024927737365
-0.046941548398
0.012432134382
-0.112520193446
0.083477504169
0.054431467641
-0.004255391716
-0.009207604877
0.030787620989
0.146385460504
-0.016121420405
-0.075488312743
0.005847368538
-0.093523989888
0.009547248203
-0.047356350920
0.034698851394
-0.014634985579
-0.013776508959
0.037638650226
0.012220489212
0.059114647199
0.000096972909
0.084699201114
-0.044541204339
0.004675888298
-0.001520254571
0.030238217835
0.032565850366
0.029322754209
0.026220415734
-0.085323348689
0.042672635329
-0.038963418807
0.064740534108
-0.011889444999
-0.030009378194
0.055249977666
0.024097165209
0.072702517492
0.020996547007
0.025313170656
0.097347934160
0.051493817284
0.042677923913
0.023964878480
0.043450227726
0.033447500368
-0.036152998162
-0.033495089595
0.101729068780
0.082675796066
-0.036762543295
0.073088637504
0.054990883078
-0.018345989320
-0.027715692920
0.015237801732
-0.033050575737
-0.047146611268
-0.012607069563
0.030146264814
-0.031454771001
0.029329028595
0.003300084220
0.012507986147
0.007918338644
-0.023431664384
0.023715698301
-0.064099465504
0.021735719041
-0.028177908285
-0.026274381224
-0.019143848393
0.072519076224
0.100529114117
0.103411810673
-0.097385417332
-0.037758576431
0.048969318715
-0.013340965953
0.018344412015
-0.011436752441
-0.002108708314
0.083970260437
0.014098102031
0.033647730442
-0.109083502918
-0.036712356796
-0.021021387122
-0.083317622053
-0.058211781180
-0.072845984157
0.016004296707
-0.028294829856
-0.020375106484
-0.089386799923
-0.001671608393
-0.005824713690
0.023574902306
0.073733225762
0.049442220484
-0.021593844949
-0.051452928329
0.060110409129
-0.026074675145
-0.034990599757
-0.011744186349
0.018009878756
0.049434318424
0.069846141255
-0.037484916346
0.027242324405
0.044304887386
-0.028947431237
-0.013360310540
0.051220766477
-0.005591398554
-0.020663033539
-0.045856728202
0.001624197018
0.026253726778
-0.033065333562
-0.038172369626
0.115386986315
-0.055082298400
0.043998273603
0.023934106479
-0.044857952050
-0.053120901840
0.010909170409
0.016529587934
0.045725095031
0.031002278264
-0.010179445529
0.011084803311
0.053806824967
-0.009924310185
-0.007066393261
-0.081951082234
-0.020405305615
-0.023555063558
0.096990002367
0.025672857214
-0.050369235694
0.037545812295
0.027111512502
0.040999523524
0.017519932919
-0.056277273291
0.048880094766
-0.050344214424
0.012763047216
-0.043994991725
-0.013787377088
0.000255744116
0.058656432914
-0.031329143641
-0.055775148051
-0.016649050411
-0.015849602770
0.013682139592
-0.073235746522
0.044143231618
-0.054224290458
0.063046193166
0.056492441304
-0.044728756366
0.021823549603
0.011178779757
0.011803360298
0.045899629340
-0.032474111432
0.040487836058
0.009811486031
-0.004305690707
0.087792222013
0.079224338474
0.001119623751
-0.007920217951
0.046321562990
-0.006422882667
-0.008461222306
-0.036481321553
0.046274051714
0.097440109848
0.003532470963
0.007608313644
-0.018009367243
-0.017886603406
-0.025798428337
0.036986630426
0.042488475985
0.023862743285
0.062751413076
-0.006665927713
0.000868326193
0.030146985896
-0.079492519781
0.010092685226
0.020906835959
0.064574718895
-0.012434393972
0.006947598869
0.056312675106
0.027045151464
0.004652503788
-0.031838491444
0.042817953751
-0.047507588727
-0.082668889666
-0.003006553163
0.017776764649
-0.008797241669
0.034499069522
0.068067307363
-0.084188443210
-0.006157786485
0.043546750135
-0.061846891099
-0.021034337124
0.042697139520
0.027331522288
0.055792832126
-0.019264491722
-0.036062639243
-0.027392656869
-0.121618309615
0.016038903343
-0.079442598959
0.026119438726
-0.038196305862
-0.093010021617
0.022387748342
-0.044012343536
0.031197603926
0.041296669732
-0.027795096012
-0.053864640848
0.100633154619
0.043627081035
0.033407965035
0.030656826247
0.040669692097
-0.007369884356
-0.013686976454
-0.031133438360
0.121535916191
0.011181085168
0.019664325350
0.037025236936
0.025704696125
0.005910829973
0.021331726804
0.075298681549
0.042975354572
0.074640547444
-0.020538779501
0.028192420576
0.045015649162
0.028051803459
0.064771691256
0.102659916987
-0.060651778977
-0.058916617143
0.009503938149
-0.012827366166
-0.043298730030
0.028589022029
-0.086106928172
0.051705471402
0.031339793850
0.030110127132
-0.004655786627
0.039055050187
-0.045553361916
-0.022029574685
-0.003083485453
-0.010530887402
0.051705259905
-0.076905216146
-0.004646732431
-0.090846677596
0.043022500924
-0.011539037361
-0.065562718051
0.007915954930
-0.082033036562
-0.023994625942
0.022973123926
-0.030520297123
-0.000270494327
-0.062985880045
0.039444337780
-0.017799393200
-0.013519936708
0.001614941329
0.055119787426
0.044270886903
-0.087561322484
-0.085188464471
0.062653621415
-0.091349498989
0.027060273778
0.067378607098
0.012631490777
0.066303892428
-0.001124022346
0.003799491812
-0.000050889356
-0.077513209461
0.008692588101
0.063446492797
-0.018876156084
0.022983216779
-0.013486344824
0.033619938596
-0.017339589156
-0.067519077744
0.053527453918
0.072538602143
0.039644376649
0.000018427541
-0.004958101644
0.034312480394
0.052073785993
0.052540182057
-0.086385843703
0.044004063177
-0.052195300145
-0.046210134414
-0.111499207598
-0.013043479915
0.016571038293
0.038952529005
-0.038836932903
-0.058901362755
-0.020318098203
-0.001909701493
0.023515186741
0.002735142489
-0.022761945643
0.060147933620
0.006213031777
-0.022867718781
0.012757165987
-0.046726472995
-0.098443506311
0.017194093285
-0.018230783585
0.009530591543
0.067040626964
-0.022274326975
0.007793478126
-0.066248804240
0.001721722242
-0.036149049871
-0.013731395985
-0.010359639975
0.071358261114
0.053409020822
0.054457171052
0.013831679925
0.010443053955
0.055098568232
0.001335312957
0.034538075144
0.009240433377
-0.060317881358
0.015664193268
0.113289460392
0.086194291973
0.007387268330
0.048258048053
-0.003681365838
0.040689205230
-0.095931135064
-0.002597581108
-0.117825462913
0.023873860535
-0.049542163550
0.080953928579
-0.037328615797
-0.053182415673
0.056469659570
-0.027331447683
-0.024558129120
-0.051487689059
-0.049844049994
-0.025871160542
0.013826924330
-0.030264199005
0.016822981701
0.049182942558
0.006762144864
0.007797649398
0.018823891145
-0.075447015312
0.004469007199
0.062974914594
0.004642086499
0.019917630688
0.026291507573
0.006234777040
-0.115265804587
-0.071414618790
-0.106988014099
-0.009978259211
-0.071241016454
0.070744258418
-0.027604054866
0.018505600228
0.009057183283
-0.048750625362
0.051360922388
0.038352505811
-0.014203139291
-0.099173008175
-0.030674596940
-0.107039102087
0.020675933339
0.058266337868
0.007168054726
-0.005702368295
-0.045362807641
-0.059143174502
-0.021293892017
-0.000809351401
0.007052446423
0.015134971384
-0.029585282575
0.015160555520
-0.066416328555
0.024334620084
0.013832398003
0.019614378409
-0.007211112720
0.004752960994
0.031320593964
-0.022081768071
0.145774206519
0.012754149637
0.011775310523
0.022706680060
0.013118653318
-0.007685803806
-0.058195348575
-0.039823118791
-0.072627175561
0.040353119465
0.007520090592
0.066607838465
-0.051843360018
-0.001238892099
0.035033279977
-0.043760647046
-0.049975316063
-0.032429609273
0.000900538823
-0.095489332122
0.001076650387
-0.055776192257
0.113868507687
0.043459995021
-0.041704807061
-0.025778946640
-0.029514686861
0.048969522218
-0.037145999292
-0.004489489299
0.001944731645
-0.008130662395
-0.005020963515
0.045459453263
-0.000643213899
0.055874136995
0.051494295549
0.017405537347
0.067742256687
-0.017460598633
-0.064985781777
0.001914173076
0.118946311831
0.003261786936
-0.024460820721
-0.051135273240
-0.020592486872
0.027625196183
0.084985128141
0.035987206415
0.021879795550
-0.012327298752
0.010627794581
0.025749597640
-0.030016621454
0.055555702585
-0.041678735979
-0.031931509778
0.001369967878
0.065236852173
0.015116260367
0.082560583077
-0.000325850159
0.013656868842
0.041144694062
-0.043009976599
-0.078297698548
0.006399790406
-0.057903762031
0.078341107205
0.029183568000
0.017506660225
0.004608385233
0.006327376095
-0.055707405892
-0.031583504209
-0.055193998570
-0.021866866642
0.028248032664
-0.007308961479
0.066988564888
0.066047386743
0.023751556775
0.062180715752
-0.087164822474
-0.011602656894
0.078934528077
-0.030595558512
-0.059350302456
0.034759983225
-0.088727725437
-0.050951651123
0.009581438419
-0.050456333125
-0.053617172191
0.004647976670
-0.079576902952
0.076535996514
0.054905674408
0.021246429399
0.030160064235
-0.079577361847
0.071991288043
-0.024010619612
-0.019503341829
-0.019779893671
-0.036163953459
-0.016067968387
0.034748804733
0.070469153095
-0.044424250493
-0.003919113489
0.006130917437
0.049077673914
-0.064496871171
0.050294982934
-0.055732757837
0.007396193625
0.025927227360
-0.057696239374
0.069240923066
-0.026773397329
-0.054738317649
-0.031857944804
-0.008495827056
-0.039402251592
-0.070308106349
-0.013921671894
-0.090965749131
-0.065236502484
0.006211659937
-0.004812748223
-0.022305686769
0.014618293898
0.029546814000
-0.022072224176
0.002396003610
0.069748852486
0.003258172783
0.022351794953
0.014258705288
-0.019776122553
-0.109947749344
0.014623280786
0.019565878768
0.012240330427
-0.073162304108
0.051501676342
0.018334130136
-0.101314054070
0.052167192790
0.007709184444
-0.034956685618
-0.046790024703
0.001668154392
-0.002945745712
-0.006599969125
0.010342608484
0.033917218231
0.013728697692
0.074194648070
0.068606647033
0.034155984010
-0.035998547345
0.017214606164
0.015008962581
-0.037042947726
-0.007938670117
0.068029106503
0.020444904760
-0.065880556240
0.080638911612
-0.031577354360
-0.005453115844
0.015348728006
-0.053750293760
0.015419097081
0.029713156414
-0.088412682283
0.001277893076
0.098635124072
0.009954251257
-0.030233046073
-0.051789024603
0.005586078830
-0.120689662041
0.064783006894
-0.051496623326
0.050991337603
0.056699527491
-0.045303320831
0.009741720571
0.015978649569
0.091554487212
0.035481278164
0.039379617426
0.043736003664
0.040126945569
-0.033981142541
0.029683826994
0.029811697046
-0.029030627508
0.065435948153
-0.071525399441
0.053828838089
-0.041408412966
-0.031640109464
0.020641077135
-0.043039295941
0.028796309760
-0.085636414778
-0.112859287305
-0.033386353915
0.080945943895
0.120299758011
-0.055099729926
-0.052905820236
0.001272827352
-0.036402115851
-0.011306199723
-0.028329054818
-0.071496504912
-0.022019796551
-0.000806710223
0.079501892836
0.034449336404
0.023950411292
-0.010904208420
0.079147849386
-0.063034358906
-0.024087092229
0.009238312448
0.021573030195
0.038374477202
-0.074039160244
-0.011082127889
-0.087417920625
0.098730973444
-0.031918582592
0.060836307314
-0.021718617743
-0.011630394698
0.080654739823
0.002187550997
0.041240654935
0.003628679069
0.018908130517
0.017529599903
0.030594443452
0.033365481032
0.032377850895
-0.027623624454
-0.094487008292
-0.058227357124
-0.003048535439
0.057946136529
-0.010385267036
-0.042716422990
0.026292332954
0.066353424156
-0.011436604232
0.007424101928
0.011554510124
-0.067622003814
0.031444512546
-0.036663110996
-0.028560835510
0.087858430590
0.008032547753
-0.047299436876
-0.068789360152
-0.052648154108
0.052949463956
-0.030482352945
0.035497721620
0.054616481259
-0.011776513542
-0.036330473873
-0.028695518456
-0.065803253185
-0.007689531904
-0.016649851445
-0.012986007581
0.028272627034
0.022395624116
-0.020916592603
-0.036963764848
-0.018014862636
0.003908325012
0.028399717052
-0.097649553951
-0.093195475279
0.096395861230
-0.025144423756
0.009763516351
-0.139898512698
-0.042733807562
0.007497480200
-0.038748150634
0.012114359827
-0.058941870785
-0.016061547592
-0.017790798452
-0.053019163891
0.050105070673
-0.028038897864
0.028524573639
-0.071852475147
-0.052249285521
-0.039809083160
-0.028006789042
-0.021876013443
0.019644017760
0.024534563696
0.015730176887
0.022215595866
0.022033375353
-0.001184232546
0.008023343418
-0.083403806943
0.004576487965
-0.013974088680
-0.005198322941
0.010844388075
-0.011345956420
0.011048250601
0.003163832813
0.011647234185
0.026029199218
0.028949238099
0.039787721490
0.042207703158
-0.066865542383
0.061705035147
-0.014796607247
-0.010553528289
0.023202965174
-0.000401599269
0.075684587950
0.014439612393
0.022523008364
-0.003628049147
-0.091305510473
0.030361238888
-0.029235907810
0.007852303091
-0.059474986692
-0.023938245553
-0.037742039241
0.012282703129
0.059431388378
-0.062219834283
-0.092779388418
-0.007727247603
0.029070423041
0.085179271292
0.020967878567
0.040967422832
-0.019349301969
0.000459595147
-0.019355376772
0.070409183221
0.006665551656
0.040023061917
-0.062151701908
-0.060907706091
0.062506477580
-0.022818585969
-0.043837551773
-0.026602978549
-0.021405929226
0.011118297187
-0.055263091908
-0.025831746859
-0.089731593713
0.050433325491
0.014585861146
-0.046254167225
-0.043876369774
-0.068713948599
-0.092669521048
-0.063230158264
0.000122068477
0.060969541787
-0.016485185017
0.045654923719
-0.004182157610
-0.075933781147
-0.058992928821
-0.013408787141
0.024276255936
-0.080127688243
-0.054806108994
0.032336172090
-0.028428750288
-0.082597243391
-0.043980922366
-0.112116968929
0.005742464680
0.039755200254
-0.014659955334
0.013424347162
0.029916620326
-0.093574410503
0.004457346427
-0.011173577706
0.026378653763
-0.037199969595
-0.040660322523
-0.030537898914
0.008869403781
-0.000998181195
0.030577041962
0.012895047782
-0.007315346999
0.063700464132
0.013446996460
0.018932391337
-0.044925439822
0.012889138219
-0.039295302560
0.112440122489
0.006341109766
-0.027917149816
0.026624840237
-0.016873873318
0.070247329133
-0.001769160061
-0.008255348768
-0.057745928235
-0.036366616217
-0.068446650180
-0.023927193461
0.048084579527
-0.029041547863
-0.066281860490
-0.059610643303
0.003674367524
0.049466830213
0.076634271017
-0.005868704236
-0.052310889105
0.027488688245
-0.010977737062
-0.021990941497
0.116186961259
-0.083600391873
0.034380723148
0.027172928323
0.024802322706
0.019881440768
-0.023124354930
-0.055476259095
-0.002835784143
-0.076287042354
0.112798781846
0.095276725660
0.019700971212
0.007915183879
-0.008053275558
-0.007511619928
-0.040812017332
0.021322444677
-0.022261708774
0.007678161308
0.027290888614
-0.036693783788
0.046824028408
-0.019593165306
-0.010851015456
0.020094405752
0.067433702658
-0.007686377404
-0.021438402334
-0.012310578928
0.045314487666
0.071358863089
-0.072681197706
0.019932153800
0.059644584921
0.031200594257
0.060929826424
-0.042825874077
0.065157787137
0.000697610534
-0.039407828149
0.003405312785
-0.042230253103
0.095552148609
-0.028272761431
-0.034380312486
0.061858032218
-0.028851180972
-0.042094639687
-0.061690838429
0.026368257162
-0.082617599641
0.040218786873
-0.035514218543
0.060861867481
-0.046775112945
-0.043202300858
0.056688296684
-0.001020538168
0.010252533293
0.025856441610
0.073298416466
0.040697315525
0.047982762642
-0.055509147523
-0.041859707790
-0.053516931043
-0.092268615028
0.050126616832
-0.038911985403
-0.027942828294
-0.002456662103
0.029091330046
-0.000158720474
0.002296156946
0.000710331561
-0.017758111264
-0.004318113622
0.039086736657
-0.071972376720
-0.001545219626
-0.036317989550
0.037488484208
-0.019905050570
-0.059516216704
-0.004459662797
-0.036157295956
0.040639787293
-0.043287163712
0.051183029909
-0.043513546865
0.064548750288
0.039786865768
0.064169066935
0.017293292786
-0.003029316103
-0.040397717686
0.045177156277
-0.010713984299
-0.033722405164
0.040320110688
-0.012543801370
-0.015409033871
-0.001167567714
0.002995238596
0.022894555650
-0.003730466327
-0.019270874390
0.010484798779
0.032993574934
0.009527894364
-0.014672613396
-0.013261303985
-0.013132054668
-0.008563585584
0.018245277312
-0.012137525577
0.032027240994
0.009348996632
-0.027880600235
-0.026408309669
0.035154627216
-0.015538664567
0.014337928987
-0.066037372281
-0.065881180361
-0.048387445528
0.031776244092
0.068703559418
0.036036711681
-0.003278272376
0.042416237826
-0.093664868585
0.075702573978
0.007512442369
-0.028483750204
0.019948659077
-0.005807710932
-0.002197137530
0.016265004918
0.057912690066
-0.026542006437
0.055157690160
0.046566766471
0.002095901772
0.082312336084
0.005260165340
0.067758348584
0.023826557776
-0.008990075221
0.049520802314
-0.014736628963
-0.024951557375
0.061977723821
0.013921703410
-0.048710718578
-0.082976179116
0.074943474382
0.024326248638
0.001181661042
0.012442236869
-0.053262562688
-0.054209743377
0.010357684174
-0.031214371779
-0.045176071690
0.009854094342
0.018340618896
-0.067588339263
-0.037503303676
0.027671756191
0.034018904844
-0.068244179765
-0.009471613911
0.000266447000
-0.005876114706
-0.007117984032
0.095402478855
0.122332717777
0.057028145654
-0.006719271066
-0.009612108060
0.041230727520
0.061508421794
-0.024675314935
-0.025076199662
0.025510235601
-0.042369765754
0.035640020197
0.002081313328
0.048679846481
0.017396368600
0.088722790227
-0.012423883954
-0.003886588746
-0.069595032387
0.001191188040
0.045152969713
0.001626310224
0.071696408441
0.063865618416
-0.028735886239
0.048886672631
0.022470387995
-0.016793269221
0.033256492462
0.017129214111
0.012882201992
0.058663515929
-0.007148831214
0.015163710368
0.004298270373
0.022652017052
-0.007126718540
-0.097076690761
0.037715395356
-0.015913841062
-0.034044140738
-0.014294823570
-0.003623280935
0.089156365209
-0.033024316753
-0.033629838779
0.037248684211
0.063251998832
0.029340110945
0.002103838696
0.007509510587
-0.007605326650
-0.028953053330
0.016965713573
-0.039863710608
-0.018785293749
-0.004513510057
0.003463062673
-0.051499051599
-0.020955861861
0.127940215124
-0.057982977627
-0.058321997813
0.069077482516
0.028643006593
-0.076591947792
-0.066457625383
0.009022606589
-0.127440198316
-0.079419329403
-0.022702303372
0.039048536797
-0.061389793187
-0.011568476531
0.000653354972
0.136161157274
-0.011174846334
-0.074101117711
-0.015793537571
0.004154956099
0.018526568546
-0.004876542056
-0.013590912107
0.020189593042
0.009838887873
0.002217693391
-0.021241975783
-0.004676099876
-0.061222785206
-0.054867132788
0.105548507982
-0.084984079929
0.000321664129
0.037809476120
-0.015526774711
-0.070028723395
-0.100554668432
0.009308839412
-0.021711599964
-0.036095054751
0.022319135436
0.056105433026
-0.016541119556
-0.017610785457
-0.035785654952
-0.019032883398
-0.029539897367
-0.049381378950
0.018187146589
-0.006775451874
-0.009536407608
-0.018006018225
-0.071588961116
-0.047549107024
0.029932109421
-0.091872017003
0.085311766900
-0.018171653029
-0.064984282546
-0.012747048527
0.022896770155
-0.025869937797
-0.014144556109
0.056425042775
0.070944906655
0.008006405511
0.025540974467
-0.006149883727
-0.012522798020
0.021430235771
-0.047926505828
-0.005735093088
-0.005204322096
0.015454408944
-0.067733361751
-0.006669774003
0.002787027435
0.016537760205
0.143459551829
0.007750529567
-0.063445374839
0.023459801542
-0.043565203012
-0.031379365123
0.035001368453
-0.079753043702
0.011281504626
0.020760239898
-0.029503747426
-0.072327844238
0.020841161241
0.048854163094
0.055139763783
0.021177859608
0.044328623844
-0.016542696724
0.027162593535
-0.039531190680
-0.073669895546
-0.056262145891
0.012949984807
-0.067959657014
0.010264140423
0.058591559157
-0.035053033779
-0.028686969744
-0.036156374501
0.059121629551
-0.080609978783
-0.018610594828
0.038804387854
-0.070467372055
-0.003162731315
0.018644608459
0.026470492673
-0.000172598692
0.072007573896
0.037198375661
0.003323824169
0.010442804333
-0.001569256520
0.100533817139
0.082166132506
-0.029458584099
-0.072570759319
-0.021317844329
0.066200163587
-0.055990372935
-0.074135864906
0.002736046179
0.096961716518
-0.089710940229
0.012490556703
0.040760492808
-0.023755717365
0.038574052761
0.078817427675
-0.059127538743
0.038026387413
0.021717467310
0.032445517976
0.088291940573
-0.037955251072
-0.002203241021
0.037570887343
0.055207832134
-0.021043327556
0.070786562450
0.065851386356
0.027032550808
0.085059198305
-0.037633594132
0.038791431725
0.048184683522
-0.110241142805
0.047813876418
0.040967170857
-0.010826344537
-0.033021621337
0.127129614907
-0.009652455082
-0.044511905313
0.090757514378
-0.033210143699
0.046243953098
-0.001313301370
0.040056741992
0.060867913193
-0.085137169253
-0.043969227704
0.003668495568
0.028277406869
-0.016308770318
-0.000945956646
0.019241619539
0.074129326007
-0.028294103245
-0.062469176884
-0.004880654532
0.006078686661
0.007760796836
0.032202858370
0.024225027064
-0.060215978979
-0.017213605781
0.033416808077
-0.042751870898
-0.038597361281
0.057939579282
0.008283767800
0.046763121889
-0.041857456628
0.026672655679
-0.006451503653
0.060296897580
0.043014799234
-0.012048000058
-0.055529123319
0.017790927239
-0.019717100049
-0.035283478523
-0.047696869939
0.042375382735
0.005121534105
-0.041078877607
-0.053269434484
0.054803398073
-0.050850413834
-0.013310032600
0.031698913205
0.010585119097
-0.001947997025
-0.018755337944
0.033040131911
0.085135201231
0.047408571284
-0.043566710586
-0.022459993357
-0.034494675111
-0.045741721519
-0.001339233357
-0.008716899386
-0.036764243783
0.054546723353
0.027811929413
0.026515609899
-0.053439693257
0.023402121785
-0.029677092230
-0.057103413924
0.069401223614
0.001594163802
0.018216364776
0.020800384757
0.014776052763
0.010515335315
0.012747229359
0.036592176633
0.001725922371
-0.081147094471
0.034657334292
-0.088017810256
-0.030112792079
0.114418583330
0.043760832752
-0.001942696204
-0.038728973438
-0.066553733154
-0.032243263778
0.011388508921
-0.064827720252
-0.006524086447
-0.037008463697
0.002931650221
0.053635490046
0.086198457235
-0.002427708128
0.074246600769
-0.062435062197
-0.011136488217
0.009737235182
-0.014438116999
-0.048608400051
0.051563949335
0.020969232298
0.043333574319
0.027264571940
-0.024104545914
-0.065635992688
-0.056419614294
-0.058212302356
0.012668238466
0.045221076186
-0.047986808569
-0.016646997342
0.032241851198
0.006783176455
-0.056676083367
-0.014734018459
-0.045772531469
0.025064295974
-0.037992428300
0.074495418233
-0.020502568830
0.022054477732
0.029668270669
0.059832214461
0.037465652568
0.032893093233
0.032604519193
-0.040219193498
-0.009284570817
0.045282900575
-0.054796441519
0.000906275083
0.002561154042
0.034581358056
0.021933648818
-0.051594153516
-0.048873488701
-0.009825069364
0.015974008987
-0.007230408967
0.028894335773
0.095836657438
0.057380087980
-0.011164807559
-0.012426179896
-0.065575764744
-0.081875576144
-0.025057407773
-0.039607311787
0.020610905442
-0.010843763212
0.034890125003
-0.071438782987
-0.006834515609
-0.004377654403
-0.021041126710
0.008465688245
-0.002000402789
-0.009584964083
0.029595404014
-0.030625419043
-0.009546052536
-0.017183204988
-0.054493038151
-0.095063247449
-0.121088986169
-0.073704523787
0.008760621416
0.001933908929
-0.073966027644
-0.035955755023
-0.035520680280
0.036318138137
-0.086951311734
-0.014845376604
-0.032350155217
0.033217603631
-0.031936237677
0.066872040760
-0.061552880109
0.034855979946
0.024021286153
0.094493270148
-0.052600742827
0.079961866878
0.033437499028
0.034039151502
0.007239851466
-0.005885324049
-0.030371711202
0.032497033420
0.101102410827
-0.017728168249
0.005178963259
-0.053536691167
0.043732361463
-0.047796802893
0.086449240347
-0.033210865189
-0.064609301603
-0.018169932734
0.022389116480
-0.061792033997
0.009037226742
-0.000893164053
-0.037176054131
0.031828151183
-0.029916544168
-0.006423470682
0.056952911609
-0.020866974705
-0.026464552750
0.097682071031
0.043655450458
-0.026938674202
-0.058192381558
0.011671588648
-0.069849887213
-0.002568730508
0.078840436927
0.096854997786
-0.009680818315
-0.058953715351
0.057085771948
-0.087297750545
0.006548029069
-0.031162129780
-0.082389854715
-0.031021409991
-0.001227077698
-0.118165052133
0.009263373729
0.085594708663
0.012868259934
-0.084428403039
-0.041856314121
0.069699805230
-0.069304868498
-0.011015173914
-0.075389425910
0.056144722713
0.051981175290
0.003970909368
-0.042744849341
0.071337029839
0.057510109895
0.002876603912
0.029825997498
-0.018178750852
-0.034426440920
-0.076754268581
-0.017213565288
-0.007895640072
-0.032569996117
0.037985539501
0.042506305981
0.081956576632
0.045016750795
0.128551234467
0.047557308597
-0.021403955613
0.092302486592
-0.039293608210
-0.009594692867
0.051642540664
0.005828785068
0.013622677491
0.009519954539
0.029986563717
0.059214606861
-0.078195265119
-0.025074491364
-0.005464214407
0.020201814384
-0.000740424991
0.022014496410
-0.069669072527
0.102058862605
-0.002486391029
-0.062193823265
-0.009143380439
-0.032750567850
0.056146152951
0.013576349763
-0.003824791179
0.094550151712
0.018251539860
-0.025660023965
0.034394972823
0.081760283471
0.016777940273
0.017965137538
-0.055039725190
-0.008688749360
-0.046178201986
-0.059139368685
-0.023279816983
0.037656414227
0.021470641399
0.019961786555
0.015523484402
0.067596957603
-0.031990833070
-0.035283923187
0.029996409147
-0.051230274376
0.008876625007
-0.005159220972
0.035543220218
0.016509218423
0.095935611508
-0.042632374674
-0.002796651497
0.024096876040
-0.040518892786
0.062436191746
-0.067541364961
0.077819277667
0.053762602130
0.080670432623
0.048034407094
0.025723248570
-0.052558140821
0.066415631108
0.091282403684
-0.027572583812
-0.048980508029
-0.026007635069
0.016020441434
0.009221189456
0.110176842021
-0.063293042486
0.055264701137
-0.064179376471
0.027185498393
-0.015691148814
0.001793861162
-0.099433846232
0.006459043976
0.101284819181
-0.082308490657
0.093055503795
-0.011858886142
-0.115544996339
-0.048751738495
0.033659628896
0.043885916106
-0.071833745603
0.070733121027
0.031523414215
-0.033106967468
-0.026265989042
-0.025426039045
0.021370885664
0.026012762109
0.049279428363
-0.031688736553
0.021912886428
0.035067430366
0.114692182517
0.079287595336
0.073287426680
0.013316679493
-0.019275132610
-0.013492103071
-0.029920613057
-0.045052176057
0.050283841450
-0.013184124724
-0.002856129778
-0.082103944973
-0.002729133284
-0.043355828176
0.027257490018
-0.035243848973
-0.001689933205
0.015315748983
0.044368535952
0.122059041213
0.001370703335
-0.067775542134
-0.087901163307
0.008653322527
0.035449091565
0.049370669216
-0.042377943428
0.020063096438
0.033304071881
0.067666535453
-0.040941221370
-0.003357190688
0.060720049978
0.011722025975
0.000873393394
-0.033394137827
-0.016509572933
-0.087996617589
0.078630011060
-0.005844150327
-0.018510797803
0.015532017435
0.032982264848
0.045895939818
0.068227996267
-0.048453784752
0.015294709727
0.065512996296
0.065903288195
0.041801996795
-0.048524231523
0.019334982348
0.032264646662
0.002026786033
0.021548385445
-0.008740789728
-0.030530092361
0.037178574897
-0.031037752503
0.001791198292
-0.041532628693
0.087573327599
0.057194903202
0.062628353145
0.007408060503
-0.015079817489
-0.030274784003
0.021212061452
0.021563703688
-0.018471886797
0.006735177932
-0.025042787052
0.094920478500
0.008863928393
0.013871106426
0.006565100238
0.103283211914
0.046856099463
0.004322002753
-0.054092194347
-0.018473388128
-0.012029746708
-0.065389620406
0.023213673038
-0.053392054613
-0.024150917030
0.015616388869
0.040190257242
-0.056601820800
-0.070479708353
-0.037057490160
-0.015363407043
0.047382664814
-0.023739719502
0.046618578549
0.043008993193
-0.014916736555
0.001374101260
-0.019441507511
-0.004015780204
0.057883043236
0.041294606876
0.020934413614
0.028561852159
0.029370909153
0.046766373089
0.019104898772
-0.059721998482
-0.089788771717
-0.035016515520
0.023184361165
0.085112323951
0.036142420381
-0.061317888151
0.010369183989
-0.064823341441
0.023855621887
-0.075954879879
0.002705067014
-0.021758500660
0.028543589804
0.042460284027
-0.031582336060
-0.062109155478
0.018104889404
-0.033780800338
-0.074220112777
0.058103812368
-0.027839652624
-0.012571115454
0.089141616219
-0.014307162209
0.000727990632
-0.035447597622
0.000995018029
-0.080574948988
0.054872693806
-0.017778530206
0.046816606383
0.016778069023
-0.056313207554
0.006786501039
0.039942746774
0.040598469794
0.065870105429
-0.046471914348
-0.077352414518
-0.104535743792
0.048344236113
0.057400681726
-0.091980927563
-0.010906445694
0.049887441092
0.027849226644
0.006416550225
0.054145867553
-0.024181092887
0.055724225979
-0.078458142242
0.067989619484
-0.036869270126
0.012226803425
-0.019595830942
-0.052597427955
-0.044949727530
-0.074335933911
-0.062097347214
-0.045884545851
-0.015185362480
-0.095440197223
0.061874489037
0.054655924140
-0.028095266207
0.054331945174
0.036594482264
-0.030683588199
-0.074644419806
0.028359665301
-0.081919647075
-0.030642085440
-0.043500677362
0.037233153865
-0.044506832395
0.033690007137
-0.046959837255
0.027260816515
0.073323961445
0.058769678325
0.130336044961
0.004853717355
0.075777480256
-0.052859816122
-0.059513831018
0.107155676384
-0.091332147415
-0.011325113767
-0.087642223943
-0.072884005181
0.096391786362
-0.014430226691
0.042324146433
0.024385315860
0.026794324558
0.062130188746
-0.031695943988
-0.035655667281
0.023421801043
0.036007895908
0.004976381746
-0.003861305647
0.022254180549
0.034362330202
-0.025624069886
-0.004363706717
0.008700335581
0.020170942376
-0.066010893926
0.004819076668
0.025429262888
0.035201764071
-0.002209774337
-0.007242995125
-0.036300347083
0.030148209501
-0.080407676413
-0.007918126019
-0.005862702221
-0.049161772309
0.005972735107
-0.146373808251
-0.123873631746
0.028109469273
0.011560036043
0.018538490307
0.038135894069
-0.001364382677
-0.022422108395
0.014099210246
0.008099238280
-0.003255177676
-0.030488269478
-0.018703412989
-0.042773848868
-0.069087947482
-0.033634674426
0.074870837210
0.076288320549
0.018904969044
-0.028496157281
-0.053570888074
-0.036459447996
-0.031616792965
-0.064506290736
0.016155357521
0.048545812881
-0.051324143809
0.103424202740
-0.025393795352
-0.035769584734
0.004723711750
-0.031842177104
0.003749795997
-0.031534347906
-0.014462870380
-0.073673344321
-0.078998335779
0.047896850290
-0.062017269906
-0.044690897038
-0.010088421537
-0.069500533947
-0.097656439236
-0.051860261995
-0.091188874859
0.000688467968
0.045614352157
0.078127021346
-0.091127719761
0.070651980527
0.066236755523
0.060203948737
-0.030646440041
-0.024923841541
0.046515729960
-0.081327569679
-0.000414335426
0.043745949819
0.016124499478
-0.008585199165
0.029839877374
0.018490080574
0.028026106269
-0.000441723690
0.017545529166
0.015296261112
-0.067383973083
-0.004279457310
0.069841784950
-0.031933092524
0.099593066185
-0.019899038611
0.026162246456
-0.058113422094
-0.004520504621
-0.061312861192
0.011065104380
-0.053098241888
0.019077268200
0.012463532630
-0.042281658446
-0.061081158869
0.019763757870
-0.037403936180
0.056409252939
-0.015911758758
-0.040429589709
-0.041984750766
0.036688785572
-0.027395286309
-0.055988566586
0.049137784774
0.020918813125
-0.010297826236
-0.017105628156
-0.065912110837
-0.001321278820
-0.001601882983
0.025811593592
0.013626136785
0.014034315016
-0.009513376624
-0.100210512667
0.015250288061
0.001967709378
-0.054584906845
0.026426376120
0.019541759129
0.079812592092
-0.050385429307
0.030527667652
0.069679311230
0.002780999569
-0.001215097257
0.031075367896
0.030334941422
-0.031246024254
0.000829441849
-0.003925796096
-0.019619898315
0.012753550363
0.055795913587
-0.038591888240
0.066125571111
-0.052558996544
0.028074571209
0.011795623167
0.036142395204
0.091020106962
0.100463556816
-0.003210213630
0.005457621573
-0.027281672487
0.003870830502
-0.047095820222
0.027180378717
0.052883244205
0.017305164065
-0.021893791522
0.012795768497
-0.012452582758
0.139849725973
0.029166708528
-0.011020573041
-0.059962719941
-0.010134874689
-0.048262320011
0.079914744361
-0.062102331790
-0.053009061872
0.047631793009
0.131285822886
-0.009118308461
-0.066790130644
0.118240584999
0.114375582775
-0.036723757621
-0.038637407452
-0.022737905717
-0.012443106001
-0.049302448749
-0.020347808370
-0.010892902052
0.018032691333
-0.013707215218
-0.008500565360
0.028074781715
-0.001100422736
0.016437959653
-0.045847318508
0.045577637144
0.005589506147
0.032614015612
-0.130140117306
-0.032243266720
-0.099179744916
0.021529280073
-0.012795041956
0.043771809856
-0.023970572411
-0.020388312859
0.004185431525
0.049157877590
-0.032188657320
0.013959774312
0.040254977799
0.045797218173
0.034473118007
0.027844748727
-0.030037605769
-0.055349426303
-0.039368662547
0.048070454683
-0.050413839989
-0.091434489956
0.010178063118
-0.023696255978
0.006989850529
-0.028289530107
0.005535786119
0.063000379909
0.018355272049
-0.001789511334
0.029231353339
-0.077932172631
-0.032561581722
-0.152906299872
0.035169877670
0.007711917824
-0.051521631149
0.025316735703
0.018178344730
0.009081158046
0.005116711878
0.003786093424
0.087659591813
-0.028393004585
-0.030582664238
-0.014717197000
0.041909691154
-0.014036945506
-0.046927888690
-0.058350894939
0.065561213656
0.078097788758
-0.025541756457
0.018904819656
0.056491099067
-0.012386745470
0.052351966936
-0.012290824993
0.024825212105
-0.022639271851
-0.097720603837
-0.005693224795
0.013369438473
0.023588056837
-0.088377939611
0.004307769252
-0.061819781692
0.007233971354
0.013092683623
-0.027762513900
-0.012485569851
0.048917514804
-0.048892295664
0.017436188289
-0.062442546124
0.049445178358
-0.006835429177
-0.061984654396
0.028942063474
-0.034117992320
0.024179406067
-0.051368764378
0.111151256652
0.008144211100
0.024276267934
-0.028164118711
0.003411225657
0.004824887450
-0.020330186492
-0.033705766472
0.030133513364
0.000391971709
-0.051397010784
0.000494618737
0.108301502879
-0.015833131687
-0.050114471892
0.028088629324
0.021399828112
-0.063729403567
-0.097400505307
-0.047492202216
-0.041953680580
-0.035462980601
0.074552854347
0.003134665837
-0.004566299874
0.011539305961
-0.030105399475
0.016186334250
-0.030055403625
0.027863814425
-0.046173852186
-0.038700382949
0.004343005480
0.081231610805
0.039866185526
0.047843018364
0.016816992112
0.004177632860
0.009811445876
0.003733984134
-0.010928878371
0.041252932830
0.001611526755
-0.000145152776
0.048762164069
0.018162222682
0.007783340711
0.062596257657
0.034809001549
0.001314229789
-0.131631600558
-0.011481235185
-0.057353189140
-0.005457575719
-0.003081691489
0.005336614246
0.034738620478
0.001278710321
-0.083239634220
-0.078958646320
0.008114164956
0.035113731341
0.010434704671
0.000708320218
-0.041564361976
0.045015127221
0.019184019375
-0.008404607666
0.009892619228
-0.048116035062
-0.014143639902
-0.065051042631
0.021432885435
0.005592455429
0.008832663913
-0.002902202724
0.011187356878
0.044810768340
-0.004113214525
-0.100117420448
-0.040882457620
0.010080971461
-0.024274630238
-0.034110316489
-0.041511307620
-0.018421316864
0.066087054699
0.073653563210
0.004891143773
-0.044874760482
0.068677135458
0.053776630867
-0.034602566713
0.008113427413
0.070291971089
0.057909946059
0.021562602036
-0.047134420961
-0.062829217498
-0.062433730248
0.016683620777
-0.018074616292
0.053757004902
0.017235895070
-0.067216414736
-0.038671155509
0.034445904044
-0.011577819765
0.044263456339
0.001513551035
-0.100844099070
-0.051023009621
0.046238691995
0.026131308666
-0.047741876533
0.011194131826
0.080471621270
-0.009247069815
-0.033765025652
0.069958668504
0.037285597603
-0.152869752652
0.048054823793
0.007782105307
0.038551893101
-0.010154782809
0.047672502011
-0.066818928887
0.046461196112
-0.038300909449
-0.003998178795
0.088946507151
-0.024554272806
-0.018869633034
-0.106008064744
-0.058020323366
0.030454932668
0.072157268308
0.032318155623
-0.001367518480
0.017434558711
-0.096029202003
0.108442576088
-0.023243020956
0.000306798358
0.072320832095
0.053970269096
-0.059179396777
-0.035003375600
-0.041013055284
-0.043674922657
-0.024791757830
0.055801703918
-0.032911702509
-0.025021779427
0.104064643467
-0.010218620295
-0.043989042389
0.034092738265
0.001657750380
-0.001842532966
-0.010609482018
0.047702280756
-0.046615808677
-0.100572090617
0.023026841854
-0.091565556302
-0.014676940153
0.047423567024
-0.015277241359
-0.037350645421
-0.012573971858
0.027279986605
-0.036653730013
-0.050872429921
-0.028750221004
-0.041843790681
-0.044830232429
0.053489902684
-0.006887994259
0.014923597094
0.061031303269
0.026478518186
-0.014746374013
-0.048994225465
0.065783174444
0.046650057106
0.005879821802
0.103863854547
-0.015623681539
-0.029086338234
0.037199227378
-0.044230027434
-0.074936179732
-0.031981542975
0.004753636949
0.016447976385
-0.002568775007
-0.007755483728
0.006009660943
0.011898260674
-0.022684584310
0.006803329592
-0.073623833989
-0.010219554671
-0.056394852702
0.052932254493
0.012968198862
0.070936151646
0.017524051248
-0.006728759812
0.017131201628
-0.014601462097
-0.064803150238
-0.048686846700
-0.046509258256
-0.042801383203
-0.016696781529
-0.093817462181
-0.008158735262
0.024158577535
0.004921677058
0.034690377582
0.096626422175
0.022133777657
0.023957289651
0.000504078957
0.048532766516
-0.052902705917
-0.021864774523
-0.022715674123
-0.035246075627
0.008964769023
0.041673449090
0.026316854820
-0.019759530617
-0.046707947995
0.012447842319
-0.066683670849
0.003457890607
-0.069811102501
0.012027976213
0.016683102919
0.047301671111
-0.089443630322
-0.052050318823
0.030861034695
-0.029877731179
0.134434535183
-0.053760490168
-0.028845639530
0.082805030030
-0.000610056079
-0.003829224242
0.030890484163
0.015306465198
-0.050021902611
0.099043493437
-0.034800185722
0.017293972894
0.035904467714
-0.016182503560
0.037750911921
-0.004439815987
0.050362285758
0.073377714749
-0.035808317619
0.023311386214
0.064453260216
0.013369508227
0.082989703550
0.029714379113
0.069893969625
-0.048739501415
0.030541671954
-0.041214857215
0.039473097539
0.011133035529
0.010699820072
0.022680202702
0.080666482972
0.007864761949
0.031917175699
0.038426672410
-0.026289970237
-0.025177511527
-0.043473614630
-0.011834617310
-0.011369138795
0.049082032466
0.030669090950
0.054577112396
0.043207584058
0.065362605195
0.059619377004
0.026464829929
-0.051688214631
-0.059546420782
-0.068040694908
0.039646373138
0.030815915207
0.016665695657
-0.001438966375
-0.033204844625
0.007922890449
-0.017957837819
-0.101277639645
-0.004298376105
-0.057818801670
0.005629455290
-0.010281328207
-0.022141234167
-0.057611057885
0.034375945107
0.075718579850
0.033089373183
0.088441743191
0.064289764446
0.064427317862
0.010439289371
-0.007391704378
-0.062861010479
-0.100526397364
0.027962656116
-0.031939259942
0.006902872070
0.010905174527
0.001210543668
0.079030460628
0.017655003502
0.012761878470
-0.038206388664
0.040576742805
-0.013278131652
0.043689816624
-0.015021093640
0.038840142327
0.006487146459
0.007720355597
-0.046680890931
0.032213758032
0.017028384991
0.072862831666
0.093230494141
-0.011888506551
0.085474230559
0.048846405496
-0.059196803952
0.047380644924
-0.040172929211
0.019273639905
-0.071215166666
0.010978763702
0.006215679869
0.022184450491
-0.030237168126
-0.028185539543
0.068890937901
-0.016782940880
-0.074757961186
0.053174661686
-0.005091183674
0.071455661418
0.130715282967
-0.054859114126
0.012670352818
0.008655039039
-0.061921540685
0.071301094725
-0.013459236302
-0.044347867116
0.079213877360
0.034097828268
0.081515596333
-0.062569520243
-0.032418122953
-0.023701882451
0.025087161705
-0.035917638865
-0.118170668114
-0.001384700281
0.085203053925
0.010334105341
-0.054695088065
0.053348022324
-0.074179473567
-0.020762036690
-0.044304347456
0.014492957608
-0.052231159929
0.050370875159
-0.010465614330
-0.025063422972
0.046085003973
-0.025907265197
0.037216599147
0.055455387767
-0.012429673798
-0.027851690318
0.075955467243
0.003288277380
0.006786662903
0.005242905294
-0.038324546968
0.036931430904
0.005612907179
0.063876452348
0.006363915192
-0.015137583094
0.012114334123
-0.002089120078
0.009981505518
-0.012151381197
-0.050446559943
0.107633096891
0.037812557755
0.026245709878
0.004846984702
0.083996027235
0.069561168239
0.035611543499
0.141405853154
0.046670609914
-0.011183850527
-0.056300338162
-0.026749830330
-0.045192747716
0.074375123599
-0.044365377204
-0.070501428700
0.041317216686
-0.062500262460
0.010962808920
0.069340486965
-0.012657302235
-0.060101709903
0.003356212197
0.038229089400
-0.015707668492
-0.081555692094
-0.018669183207
-0.038978463659
0.004960357321
0.051357471674
0.053326353595
-0.035982994086
-0.019397733940
-0.004006470436
-0.003384101820
0.002791419166
-0.014855389300
-0.058398408533
-0.041571508201
0.031113919540
0.042981692611
-0.027946697436
0.009593104704
0.033301228334
-0.007928498518
0.005690313964
-0.026221978938
-0.018832718077
-0.051352799861
-0.063902101174
-0.066261016993
-0.006235604355
0.033740015284
-0.012601893459
-0.017400790130
-0.098007115042
-0.011328091405
0.008833635826
0.032867048004
-0.057218238600
0.006534791146
-0.037353805922
0.033111066037
-0.019193475610
-0.030061739099
-0.033186065254
-0.004249444066
0.000537733746
-0.049238446137
-0.017297685627
0.040644919720
0.072137810789
-0.041157568008
-0.019707642916
0.006992593437
0.093006019425
-0.017342591822
0.013422200535
0.031698653247
0.095865401268
-0.102179813736
-0.029328117763
0.030569178623
-0.010487978973
-0.037037883801
0.009577540267
0.034952367768
-0.012845784665
0.079361665874
0.108783426962
-0.099757186207
0.070870687651
0.037904662689
0.092139215529
-0.054071745269
0.014664608341
0.056148995906
-0.007052236230
-0.027964412539
-0.000163757568
0.076110887435
-0.054044280210
-0.041193973947
0.003904398971
0.041498287445
0.093766948283
-0.017743824828
0.000130169933
0.034321694133
-0.020863464234
-0.053147456243
0.015628891886
-0.016526286232
0.075416636636
0.005115994510
-0.050237144418
0.014117187837
0.002431157167
-0.070637741777
-0.043041381710
-0.049890846263
-0.057256037056
-0.101822139107
-0.002171651676
0.047914032059
-0.043938278364
0.094235211041
-0.022492004434
-0.011815342136
0.056053256228
0.040147716761
-0.023571135473
0.016835201656
-0.001148733938
0.079201773314
-0.061803380215
-0.002346393806
-0.044162517565
-0.065527565138
0.006415454136
-0.030702602317
-0.057904702013
0.045043764595
0.014385680734
0.056746868947
-0.022605157480
-0.014967660146
-0.013625067483
-0.091578438600
-0.119480954275
0.004101573907
0.056126952883
0.009535803447
0.028638689919
0.061851649988
-0.066960243211
-0.022769750254
-0.047634394653
0.044112513294
0.056823837122
0.011921517798
0.123992240914
-0.057006916500
-0.034631409535
0.023955295123
0.014533135026
-0.086616169197
0.073422769336
0.044056561722
0.068432412364
-0.013683967343
0.063653088710
-0.086718813652
0.097040764209
0.036683442557
0.023521237913
0.014845258479
-0.092792939488
0.030623759848
0.006313106209
-0.021288047361
-0.056151264410
0.038849932154
-0.023149682800
-0.000879281095
-0.016620878922
0.001118395024
0.035241401744
0.034419666014
0.032434842139
-0.086707054230
0.035835357965
0.048669575910
0.018753953713
-0.031949729144
0.084207943563
-0.030503947788
-0.012021405777
0.040205933428
-0.080588189691
-0.037791580492
0.006561977858
-0.009931665126
-0.000289193341
0.002220864139
0.039909659301
0.079114742856
0.038704744851
-0.011428378937
0.078246878612
0.018087894159
-0.014882127640
-0.018146715885
0.105898066754
0.048913581631
-0.040571868432
0.018818533381
0.082534823747
-0.008836316079
0.066354352471
-0.073258868230
-0.061338211372
-0.068530737558
-0.050077698626
0.003579644345
-0.080045989553
0.052953016610
-0.039103518790
0.037148220847
-0.010283012042
-0.009953941511
0.071624112238
-0.057496553299
-0.030930733255
0.004271806508
-0.012541196579
-0.028092766829
-0.016982880618
-0.009279731109
0.018573979833
-0.017810747210
-0.098947396093
0.024504418216
-0.019565410389
0.037952941170
-0.099147601735
-0.015680983955
-0.028368806633
-0.058013782539
-0.090996803387
0.028167811405
0.125421555705
-0.050669783303
0.000984564549
-0.018285362493
-0.005012453799
-0.058632560168
0.035991588410
-0.029947415023
-0.025028800490
0.014328619582
0.022917511658
0.031973242686
-0.002066876662
0.029539244594
0.001747850752
0.015294971569
-0.081505484104
-0.003413399314
0.049846251014
-0.017602856715
-0.116117326839
-0.008137914768
-0.062325592981
0.057600930959
0.071440523285
0.063291132570
0.027688679142
-0.013873129605
-0.049684650395
0.053396482792
0.039339569000
0.033766187034
0.028349037947
-0.073156867888
0.095084925650
0.086760864900
0.007379897809
0.047222608379
-0.037657717687
-0.022406587793
-0.045209992621
0.015515110319
0.024678862608
-0.007506613884
0.067450711964
0.003569686105
-0.047828431993
-0.017101797296
-0.082113141214
-0.084821423726
0.045476845941
-0.024703762840
-0.014903400049
-0.036225819753
-0.056123969702
0.046673027154
-0.032670744674
-0.005654666321
0.027576150002
-0.076915356917
-0.064341368754
-0.036053388634
0.026812235082
-0.043271389999
0.008398457829
0.038503952673
0.052024348416
-0.050809418675
0.006714809755
-0.073558035192
0.004070138150
-0.021327191910
0.023153456988
-0.021159140841
0.066305059595
0.029499345257
0.007452904191
0.032363427546
0.062924236076
-0.011035862200
0.003463026556
-0.012062250017
0.104250596172
-0.024581651577
0.054055064552
-0.110938273541
-0.062547377742
0.046870363516
-0.025939669979
0.044306314377
0.006977329509
0.019924756779
-0.091270606715
-0.044142348301
-0.012289195470
0.024548804501
0.012925376842
0.035932560173
0.020031218121
0.041500010631
-0.054092739096
-0.047058803163
-0.056236358092
-0.016573946997
0.046892744787
-0.059523175848
0.069203734186
-0.030997911146
0.091033526255
-0.032066814830
-0.045504711539
0.016562126127
0.094319448875
0.037393825303
-0.051600620504
-0.029956313362
0.006820356694
-0.008435832028
0.000174434327
0.040490017334
0.015294535554
0.081728398318
0.062467152048
-0.058728425905
0.059980754283
0.089965214167
-0.057528597769
-0.029466610408
-0.079210117525
-0.082962809265
-0.004303434957
-0.033144757197
-0.046402075517
-0.045700930566
0.006210606700
0.026629704465
0.002943647710
-0.000787111017
-0.029989884078
0.014324395053
0.039196097812
-0.011220404101
0.134507057710
0.044546690213
0.048543725956
-0.036105032639
-0.035087232260
-0.055445133390
-0.018150928066
0.031916436841
0.048522036186
-0.066922903402
-0.071373742369
0.015801329138
-0.011710363668
-0.070027730180
0.052947698598
-0.043361455389
-0.020088675797
-0.050281450467
0.075879706975
-0.038152217052
0.012598187626
0.013597370132
-0.046690387340
-0.004851071911
0.056971958398
0.112966864443
0.002328563179
0.012207246850
-0.025836158676
-0.088357029800
0.056803626115
0.002840737092
0.014940246984
0.064040294101
-0.002314256473
-0.059357898412
-0.087647642506
0.092415545817
-0.015836143904
-0.021169345629
-0.011995229591
0.090598230902
-0.002667543991
0.027337936571
-0.061486425392
-0.050103279320
-0.025757503795
-0.032713245707
-0.005957394464
0.015495880479
0.078017883763
-0.024610351858
-0.021212557033
0.019757122225
-0.020085766822
0.075214925771
-0.044546957771
-0.069453942293
0.079843874936
-0.009801221488
0.109950629851
-0.037796175002
-0.059872216445
-0.035289131628
-0.020536839731
0.008911870768
0.037972041517
0.063430112116
0.008653620017
-0.017534762051
-0.050110169552
-0.099063095931
0.033254051577
-0.038485157820
-0.016745237482
0.000602995096
-0.055555007743
0.051512442162
0.028638899374
-0.053635738195
-0.013627401619
-0.079925051681
0.095343360495
-0.020104232528
0.016079509207
0.078992815078
0.041721673936
-0.018154572619
0.009606307683
-0.075536213882
-0.016795517379
0.011897066276
0.067365655253
0.005790232089
-0.070710611698
0.106591074517
-0.047980350612
0.009876653355
0.031110730458
0.047302163635
-0.018738551352
0.003227458461
0.048275580637
0.019956281448
0.052742831507
-0.072870543519
-0.067274249619
-0.045260713753
-0.034228604803
-0.086599202809
0.075464015529
0.027101255790
0.015514277671
-0.043300320840
0.046922626292
-0.077451797710
0.034377182324
-0.002593732105
-0.040490394810
0.100207535481
0.019114707263
-0.010085948949
0.049587181447
0.004894803344
-0.030275850010
0.106298688451
-0.069343931426
0.066264252476
-0.002144558632
0.038662881190
-0.075091138883
0.013850953067
0.006412955480
-0.029971033526
-0.045208350609
-0.038038409114
-0.109252541731
0.056255772087
0.026117776283
-0.050360014934
0.009389460215
0.025053934302
0.003640161314
-0.063058654975
0.000742458086
0.004738242917
-0.053737324389
0.091637459550
-0.093042964385
0.059996126430
-0.007093586619
0.028064842166
0.048291886265
-0.055213139096
0.005804242010
0.053244537567
-0.041370049952
-0.098277307398
0.001210459268
0.037135424536
0.022346102340
-0.036040629156
-0.032531663907
0.011185323118
0.058124815702
0.039661662329
0.005749883223
-0.074674388464
0.034028511009
0.021692735979
0.015701451634
-0.085525001793
0.049862184912
0.001472481630
0.078020009252
-0.075496432254
0.044344970928
0.028101676656
-0.041743836607
-0.070055344929
-0.054467386646
-0.008868679751
-0.009275015812
0.028642038965
-0.011292520059
-0.057464430992
0.011308737587
0.028561430764
-0.064129867746
0.086022456103
0.087922707005
-0.011491822956
-0.023362863945
0.037616318383
0.055167202735
0.042864151965
-0.066319128700
0.018159520280
-0.040835686133
-0.097531375536
0.019564536079
0.027562286646
0.013067853909
-0.024949115088
-0.023170299660
0.061337453453
-0.008135322955
-0.012082332835
0.028626717027
-0.047915695645
-0.054364280755
0.080107501790
-0.021089677117
-0.036685929423
0.001294832433
0.037866707244
0.080318720171
0.008415701748
0.048558675961
-0.046685537212
0.015291389724
0.027918446318
0.009329669353
-0.025423712419
0.005779264372
0.035638901414
0.043915343851
-0.022689176899
-0.054352140507
0.047441780066
-0.020020357659
0.008692554334
0.035528570403
0.050602119900
0.042447176941
0.025531335264
0.120089788635
0.041264193040
0.053815074434
0.031216948692
-0.072446725072
-0.027809739074
-0.006944162692
0.005456698538
-0.065315073044
0.046553730498
-0.070257058459
-0.068979170695
-0.018824406783
0.002078275880
0.045986483909
0.015062187700
0.011978215299
0.125942360962
0.010199711188
0.037773117741
-0.015034205562
-0.014834044273
-0.036587445991
0.072663384144
-0.091758683895
-0.015109223789
0.011776849671
0.009945921784
-0.013863053981
0.083556786766
-0.036163143115
0.013625119862
-0.076382811641
0.094798099797
-0.068403328010
-0.024223924267
-0.022072824177
-0.046373499182
0.010162926570
0.023713065791
0.012928011333
-0.120724588130
0.014181701170
-0.031746649917
0.058683215885
-0.005526067357
-0.023777531054
0.025806543742
-0.043826381050
-0.053137130109
-0.051178797064
0.017956315866
0.054486635908
0.051385078585
-0.086059639879
0.001322823793
0.016895605359
0.029483407798
0.030706188702
-0.049650404797
-0.031035119355
-0.000379993113
-0.043047331926
0.005982584819
-0.054170154121
0.056094163216
-0.007330141684
-0.019109334954
-0.019918528811
0.062033684939
-0.037046020388
-0.012940886488
-0.013158515853
0.002072304495
-0.019268210098
-0.039840804456
-0.001581314120
0.010096873327
0.009682102224
0.042487780896
-0.000133377918
-0.008425509000
0.004266992479
0.069171848284
0.004237141333
0.066225301689
-0.089926631357
-0.000696025873
-0.028311779286
-0.011395091104
0.016480096557
0.011687551365
0.030463917691
-0.010909939049
0.002246564610
0.010814423630
-0.031706252464
-0.012877926751
-0.066574280386
0.013695966671
-0.095435130853
-0.000089805442
0.064705800558
-0.027156196637
-0.003291149848
0.018191157067
-0.101990908666
0.000664536288
0.047095458721
0.030979903491
-0.042565136483
0.027552416831
-0.067106690832
0.010282166415
0.071652780824
-0.021860188998
-0.056252401696
-0.008432248338
0.004821383758
-0.119095824187
-0.085377445469
0.029002127612
0.056602065458
0.066157937972
-0.020906489220
-0.003263365289
0.023632766425
-0.003612386718
0.045333590109
0.029452453445
0.059361748767
0.005019357213
0.091358470980
-0.017967010009
-0.058980987851
-0.054763266866
0.063776575976
-0.020741293461
-0.014246812404
-0.057219560438
-0.037236224968
-0.149465105498
-0.013122799736
0.019428019697
-0.001401542880
0.028218079967
-0.033366168035
-0.026848123122
-0.053885317792
0.049815055197
0.035446403909
-0.020463388579
-0.078879697504
-0.013869432418
-0.074585849400
-0.076937431423
0.021487352284
-0.031332250730
0.028260325303
0.069985520818
0.088447687234
-0.079878749381
-0.049015298331
-0.008945059938
-0.003770914454
-0.064224478244
-0.021012381969
0.007099614401
0.002958578383
0.033845852152
-0.023177563820
-0.014800464151
0.039573813975
-0.092889240265
-0.006544936281
-0.015781385979
0.040511972030
-0.068762736604
-0.131593242039
0.131661956347
0.000452128080
0.062120771852
0.030448363634
-0.024616622639
-0.020900977871
0.029650677389
0.043185032659
-0.039568604858
0.056396987384
0.003051959691
-0.027807169138
0.018133253305
-0.017404967189
0.032461747218
-0.069588200061
-0.028202121599
-0.127376257002
-0.045824075507
0.005466617405
-0.050776711075
-0.059416859972
-0.005549220071
0.021609254201
0.060077787983
0.058511676843
0.050580035605
-0.026469358386
-0.046753657702
0.069297026706
-0.078332394361
-0.047963364856
0.102808458870
0.014402705748
0.058093742151
0.032945479617
-0.064898013499
0.130143663570
-0.027325406868
-0.026601834232
0.036943410513
-0.022712638325
-0.033093786898
0.012771287168
0.078911701678
-0.004164867349
0.011340647628
-0.042948904677
0.091478521550
0.004423246882
-0.059001254494
-0.115709934033
-0.007125296022
-0.033189738406
0.011439255966
0.069232781147
0.002098428595
0.059858220946
-0.076409277087
-0.037092574405
-0.039378145052
0.050084003641
0.033720151218
-0.033874479582
-0.001961386864
0.019492929298
0.045389017360
0.042038650009
0.001567930291
-0.032729286300
0.020158256725
0.037271671797
0.032821115463
-0.033949075872
-0.022682594913
-0.006671060269
0.046091321725
0.060479514717
-0.079283300821
-0.077835746010
0.040191891287
-0.065261728638
-0.007302712832
-0.044995212424
-0.099553409988
0.019686086130
0.046223426022
0.008495318984
0.014210075545
0.029229341503
-0.049939803654
0.003951823180
0.007783313969
0.007499805752
-0.000384426434
0.035340873821
0.009079105828
-0.027789133436
0.052617290920
-0.078257461730
-0.030159364956
0.037171824215
-0.033599484330
-0.026791930831
0.004894529848
-0.077862358190
0.010340347802
-0.074982473805
-0.022661384456
0.034693578250
0.028871923207
0.045346657410
-0.005417916784
-0.044246852707
-0.008905833712
-0.020499985452
-0.082539742532
0.023071528944
0.040349598293
0.051807473311
-0.030957719129
-0.000396420880
-0.027635424212
-0.061599171927
0.016059256930
-0.034055367235
0.123002007676
-0.041843713121
0.053352633450
-0.007547102346
-0.061509996076
-0.085347128505
-0.005055382008
0.032017882057
0.016151705350
-0.051020249974
-0.024493650304
-0.008300131731
0.039453781033
0.061104766359
0.022310725819
0.104537474820
-0.026946422379
-0.062521295785
0.041743029297
-0.012247805148
0.018044650382
0.106808974947
-0.021533933185
0.024160515485
0.002038262596
-0.055121935387
0.013741348264
0.047899692136
-0.021827501944
-0.010267908357
-0.027049610741
0.013802775538
-0.047719354185
0.031560065776
0.026363511666
-0.026666702600
0.005222916483
-0.012698066771
0.182496297612
0.054483105736
0.002769429167
-0.024678765130
0.115507718680
-0.009381795942
-0.031635984778
-0.015968617698
-0.058006957521
-0.053120814555
-0.010242294300
0.029607436504
0.072309560972
-0.013659931688
0.006767691048
-0.018420528206
-0.013623091466
0.029248439510
-0.033381633661
0.084168696101
-0.003798180700
-0.055792562964
0.044389474353
0.020838222560
0.016088537797
0.007091411396
-0.008793700939
0.001408348288
0.046364736302
-0.004969829639
0.075888795679
-0.070788086829
-0.029167416611
-0.065158942118
-0.045164717671
0.004117045589
-0.041682526405
0.116355820991
0.091857010242
0.064896265692
-0.015996047973
-0.061988545090
0.022379743558
-0.023189258114
-0.032462215221
-0.042141333203
0.031262065623
-0.024316996169
0.042686595001
-0.014389679596
0.007162602563
0.118861018789
-0.017050859856
0.052449415775
-0.061382487793
-0.042420181545
0.075232826062
0.013834828416
-0.007644073676
0.112051247094
-0.099204910443
-0.050041497210
0.018668958954
0.063044227867
0.012336113627
-0.114611275098
0.010833336055
-0.072238336399
0.007754136553
-0.049860944450
0.010293115511
0.005525470096
0.000584860399
-0.034405064989
0.050154003377
0.032116591928
-0.046139770428
0.038071669859
-0.023141791355
-0.027239941892
0.005473337322
-0.014481423212
0.042686167043
0.025778890974
-0.065097489214
0.095643570777
0.122738062081
0.050213417615
0.005354831388
0.078706881721
-0.027164331368
-0.039130599115
0.072087405101
-0.004944556448
0.026236361512
-0.042835526321
-0.019208757097
-0.037568214284
0.016850178464
-0.004046463581
-0.043222570148
-0.031003264810
-0.026761195859
-0.004307982020
0.034479051269
-0.021548415073
-0.026096294383
-0.033493075808
-0.007630977463
0.074242868313
0.094802903730
0.018557784778
0.128662506854
0.026027330553
0.044831733209
-0.052331560991
-0.007365711054
0.036051264162
0.002894041079
-0.030782835102
0.024817441687
-0.020903950736
-0.025268316728
0.011206207421
-0.063253528547
-0.039911348749
-0.106950595831
0.054618525054
0.023639041625
-0.051287828590
-0.000607065996
0.006709889287
-0.115219589210
0.040212513364
0.005764007670
0.057187568648
0.024435489713
-0.015298399039
0.012765578982
-0.029979799456
-0.040813828935
-0.118684267301
0.008067577700
-0.005654174138
0.025376767365
0.001270319533
-0.053403143181
0.034824138596
0.085810881843
0.014927698184
0.001077358935
0.053612923502
-0.048865735093
0.011070386777
-0.175937267469
0.019910213113
0.028902509600
-0.017105890997
-0.033100155616
-0.046021341636
0.006045801040
-0.002704403910
0.035701540325
0.093070243349
-0.063219580678
0.041671519301
0.040517877932
-0.062921150554
-0.044944193912
0.025822655474
0.015286524634
-0.007842874924
-0.074663107981
0.045684077201
0.028800728417
-0.009054912123
0.078709549535
-0.013551357420
0.040492816205
0.017303299100
0.024108426932
-0.002229857061
-0.076837951391
-0.078733785216
-0.041389306121
-0.026089838391
-0.055649116330
0.020286286217
-0.020788298858
-0.003946482174
-0.012354256407
0.045781048487
-0.025388169351
0.006487331087
0.048562458972
-0.022989399812
0.033239748258
0.049715232193
0.138618831785
0.022917877961
-0.003853117353
-0.004965186554
-0.107317859034
-0.035792629401
-0.009731719400
0.016846544640
-0.034775125287
0.010550563681
-0.030016748496
-0.036889813801
-0.010522036680
-0.027105067083
0.011491559240
0.004051224391
0.036240112378
0.020838650161
0.040601332117
0.059252540023
0.080421244784
0.064355825472
-0.073633445854
-0.018955810313
-0.113124555331
0.059508120609
-0.027747280695
0.013621754156
-0.041794511524
-0.012061871713
0.007575839324
0.033726992250
-0.003080780626
0.071408372755
-0.052006144790
-0.079326689977
-0.037465138686
0.000197498994
-0.063932302629
0.091643292664
-0.024962119127
0.025929806888
-0.000535327000
0.035866122017
-0.051868034724
0.016256113008
0.080238770374
0.092860813218
0.089850035233
-0.031435313564
0.056382817498
-0.027706509877
0.056680132861
-0.038268975818
0.051657038834
-0.003103315485
0.112756538246
0.020430402192
-0.083544105452
0.115309850983
0.098790565818
0.021369561476
-0.001286316098
0.005204762056
0.039605232309
-0.050385601697
-0.125726145195
0.016084125805
0.027505994934
-0.009398761878
0.069698293555
-0.014204969214
-0.010804831110
0.072961919091
0.017319294647
-0.018023192757
-0.031011182786
-0.017551093171
0.042822782783
0.041999191961
-0.009518153234
0.009795998954
0.062824520891
-0.007924498581
-0.036792517864
0.083859655340
-0.030496783097
0.010552097035
0.025422890208
-0.010874864434
0.048527189879
-0.055049560539
-0.006423629213
-0.106060476568
-0.044712985578
-0.098677337385
-0.033538054053
0.016389239018
0.003882704531
-0.103636374030
-0.053614823736
-0.026783745270
-0.016238228365
0.061473369419
0.009556085881
0.056484113509
0.077530981954
0.052982512902
0.086169656970
-0.017533651862
0.013347041739
0.051134418984
-0.018998429691
0.004517967420
0.008508746735
0.030699813287
-0.041412758701
-0.055433958493
-0.020616260211
0.037862818236
-0.037873127471
0.043692122619
0.052219540103
0.026947575557
-0.029955784391
0.007664237719
-0.056741434454
-0.036122510127
0.045564994780
0.076059140509
0.050344724383
0.038767475255
0.038755624312
0.042612449989
-0.019290581146
0.145425785788
-0.028631634290
0.025740279565
-0.070448330310
-0.036466038289
-0.031802807518
0.084644282876
-0.001080901352
0.014122667574
-0.066844527268
-0.001343624341
0.065061953353
0.094942150452
-0.060421638751
0.093872404414
-0.007885519346
-0.001349257788
-0.065940735243
-0.006591232624
-0.018246237789
-0.084125672071
-0.049114291927
0.063407677253
-0.012130523307
0.016069104231
0.002122000324
-0.063208300824
-0.042963961692
-0.002796796129
-0.042244485587
0.085668842481
-0.061706814461
-0.024079739090
-0.019288123796
-0.048631157584
-0.056813688292
-0.048860915343
0.013374651509
-0.034508876084
0.031529910722
-0.043749328947
-0.016369997693
0.069569071795
-0.053552224753
-0.030185840421
-0.007955860660
0.002679261582
0.002993559192
-0.011365784488
0.003981415165
-0.003551951871
-0.061597447329
-0.025843620154
0.058180744992
-0.002641433707
0.039966154640
0.008529363472
0.057524373780
-0.040535594224
0.009207867524
0.032176380994
-0.015418298819
-0.048537490934
0.034051416158
-0.034595704399
-0.050008996640
0.042628875747
0.045230002915
-0.006755196668
0.071360458529
-0.040561511187
-0.014323742115
-0.001912357185
-0.045526501123
-0.065253356634
0.044781872593
0.049858819411
-0.045151671077
0.046265696564
0.074971797992
-0.117290309432
0.056707311326
0.095940855418
0.035588292957
0.028355112191
0.007813720174
-0.013674967316
-0.059565366232
-0.087665483263
0.047991850740
0.035072539627
0.014222776087
-0.002796001627
-0.039541928216
0.024562284442
0.023494118921
-0.033233452988
-0.085877004768
-0.019649816552
0.060914445363
-0.036225852407
-0.021140078894
0.091113226179
0.061784904853
0.067471137583
-0.034844452514
0.022206597521
-0.006983243542
-0.027107244698
0.013327156579
-0.046120872695
0.161207156560
0.069046141655
-0.017162554197
-0.042400685308
-0.023356604829
-0.011564448947
-0.089865454032
0.016396340892
-0.047515767583
-0.042742735558
0.005083804833
-0.021890764527
0.043857185538
-0.080289485137
-0.024213522530
-0.047779846892
-0.042853045885
0.002930803327
0.027453932049
0.002480348314
-0.001053365030
0.012778769398
0.046944368938
0.041943401270
0.057052992052
0.007997578564
-0.076673207809
-0.046364119492
0.027682674619
-0.007285167489
-0.051576418962
-0.043579728518
-0.056488094907
-0.036126455650
0.080493544604
0.004881274611
0.086785644909
-0.050686889903
-0.039963615350
-0.055319296279
0.041998022025
-0.015074326583
0.001630611574
-0.036520261013
0.022458392166
0.094748336205
-0.003185711384
0.069950337153
0.006018499559
-0.030831457064
-0.001950888929
-0.027497650424
0.011042224361
-0.054858248266
0.039604829210
-0.039733913078
-0.003468237045
0.057683333986
-0.030173243501
-0.019258490963
-0.005289588156
-0.010930853058
0.005053258189
0.002490874361
-0.037051882758
0.010805090161
0.013139832555
-0.008925118127
-0.024312197160
0.003885052318
-0.045942170229
0.014556703720
-0.013774733600
-0.010675937875
0.071470117280
0.061148859389
0.056351875184
-0.093610536822
0.045703039390
0.066246321797
0.044800670919
-0.007078152307
0.034944737766
-0.048965449545
0.020586811114
-0.005636162218
-0.054981385150
-0.014858053626
0.016650976449
-0.019350358721
-0.031097233806
-0.063157518488
0.014605809643
-0.028891433244
-0.036122337744
-0.029637227833
-0.022823726906
-0.007038055061
0.011748204949
0.000299376834
0.069358124556
-0.008003564934
0.010019466214
-0.029874590661
-0.001802953392
-0.030837002499
0.047286402850
0.034893290188
0.027830015977
-0.032834699845
-0.069807774511
0.013194389972
-0.011091818402
0.068650566387
-0.015576423454
-0.056516377192
-0.081624484877
0.056314499979
-0.007029387345
-0.064096019368
-0.051030597639
-0.035690355226
-0.096131073414
-0.032493387172
0.092479057722
0.037000660118
0.077299253007
-0.021595158769
0.050735634841
0.011009646245
-0.025461553749
0.024180301534
0.008885081470
-0.042263341576
0.025829337939
0.070917306573
0.022697486984
-0.004514399356
0.007041266115
-0.028706305860
0.055522060365
-0.003232228812
0.001473448703
0.011150979694
0.003301999473
-0.088104297799
0.042413152008
0.024736276639
-0.057764879003
0.031656793501
0.039548239449
0.022581813591
0.004135481520
-0.039819073937
0.026856808610
0.010301440902
-0.058304196920
-0.022027802732
-0.016830523402
0.039957814495
0.109093107858
0.008818725049
-0.100835008433
-0.047385121393
-0.026844709974
-0.039931575827
0.002720225445
0.023785815675
0.001427526379
0.039539807839
-0.068909810832
0.013513631148
0.020494070951
0.035561958288
-0.029522669128
0.001261885613
0.056161611857
-0.025645095111
-0.033561201913
0.048545125889
0.106621362769
-0.020576462914
-0.055915711345
0.018008929395
0.038800924630
-0.014114896712
-0.021453542030
0.082464422564
0.036764589840
0.009527805536
-0.043520508832
0.039467306072
-0.134473857666
0.042348596641
0.077125801398
-0.093749830474
-0.021327942169
-0.037208122529
0.077082546065
0.015421465758
-0.002412640848
0.002146701298
-0.020212822465
-0.094780624732
0.037325838716
0.038511001777
-0.039543739253
0.029552398171
0.010239502745
-0.009093628732
0.001738990121
-0.004285618650
0.084711198422
0.002186031300
-0.031616427298
0.051133421765
-0.052477596488
0.043458317565
0.004278949857
0.013305506654
-0.073174161038
0.014751523542
0.013295994002
0.018507858598
0.080161570264
-0.039710757350
-0.069968059649
0.006333203729
0.011754159436
0.013725393354
0.039328917229
0.031117434808
0.012415183335
0.010607266504
-0.071621189781
-0.056306174422
0.023401429866
-0.012745889673
0.019101715064
0.045467225709
0.061657869637
-0.033637490611
-0.024833884733
0.032940521017
-0.018425508757
0.014264207563
-0.071062017632
-0.014807150434
-0.078336288463
0.041549099705
0.076361200512
-0.002304098164
0.032067868258
0.001303290806
-0.041207244149
-0.043944072200
-0.013914978503
0.024843601145
0.016882060975
0.084110137440
0.059813799834
0.093220388213
-0.050881672720
0.036998106572
0.092134947526
-0.024452807620
0.050396836021
-0.087316189259
0.044795774086
-0.020855383703
0.040316739118
-0.051413776820
-0.049607621581
0.001315739644
-0.018777534548
0.046065266618
-0.027851844975
0.007787846535
0.003703916889
0.033981387738
-0.005845066262
0.023436981375
0.090233817952
-0.036542366702
-0.087690644806
-0.093864256739
-0.009830890236
-0.006539819454
0.000573865966
-0.082314742270
-0.033856418060
0.016825255997
-0.010353512308
0.030714590020
0.054045266745
0.025340468100
-0.087225787066
0.042033015496
-0.030419873037
-0.063560572046
-0.032790443187
-0.043676198375
0.027852105551
0.027660308467
0.092623282756
-0.016458437159
-0.023517313299
-0.034564504851
-0.015451418271
0.046892092699
-0.033087149950
-0.027901416836
-0.017288947000
-0.043276735283
-0.065831285514
-0.063073064830
-0.017547576407
0.001226312739
-0.063420044701
-0.015058718755
-0.018334292976
0.052248126045
-0.003243136969
0.079196897987
-0.017451761593
-0.053832508872
-0.022363391463
-0.004629258855
-0.084700429725
0.026138102719
-0.029473235346
0.001070043852
-0.074659398505
-0.051922077342
0.000845230601
0.023647023332
0.042454126635
-0.036854262572
-0.013572955815
-0.019902347542
-0.032409859608
0.004117991109
0.036634902975
0.134940746235
0.083590333417
0.046034152249
-0.006486884448
-0.083842538627
-0.059748177781
-0.003073999288
0.031906762162
-0.028572701114
-0.070930725846
0.048520121684
0.009866285343
0.049745438200
-0.001982569941
-0.093169067115
-0.002361910193
0.032405587809
0.047083572259
0.015816590659
-0.092904552757
0.048339049028
-0.087571657440
-0.003486043420
-0.051583229309
-0.006681809409
-0.008552949445
0.007638841090
0.065856208986
0.041196910801
0.005668876480
-0.001753471038
-0.033253972095
0.024464063736
-0.057121980629
-0.076022134541
-0.007916454353
-0.038801820360
-0.041532356598
-0.048909853678
-0.036904950755
-0.023317125430
0.065354291130
-0.038043633544
0.004819382888
-0.049066822337
-0.073584375620
-0.017545236761
-0.006848501218
0.023826057599
0.016195418902
0.001732984645
-0.035379315340
-0.034104141592
0.074711958550
0.005127062015
-0.054296760129
-0.044442113593
-0.051586840724
0.027006581362
-0.017603238714
-0.035024191902
-0.045808253516
-0.061442506918
0.024516145350
0.056887121331
-0.059268958295
-0.025183872932
-0.021095618442
-0.091998936901
0.046983100573
-0.003041921536
-0.003659643680
0.038033244197
0.008428701707
0.007332907412
0.032891995106
-0.077242783408
-0.083625308342
-0.008670027915
0.002517885840
-0.025385098112
-0.055916579474
-0.014201438141
0.028902576210
0.037459252940
-0.047311151131
0.013607744045
-0.021636108690
0.008606778927
-0.046227690836
-0.059901300844
-0.001757733959
0.026165134808
0.066825984232
-0.054518111010
0.067273360870
-0.057475863000
-0.068188457616
-0.047700978329
0.017174871854
-0.044568079249
0.056276103974
-0.039562528220
0.032010936544
0.043337741797
-0.011168289512
-0.058270036256
0.020021984498
-0.109109130985
0.020406646221
-0.044703922371
-0.034819208004
0.060258716285
-0.044764565867
-0.001899872202
-0.024513275391
0.079675687233
-0.011356063899
-0.004015901277
-0.046418020872
0.029016591829
0.044549016313
0.047387618860
-0.057824147434
0.097304968435
-0.017283742929
0.085958251921
0.038912183127
0.003536974195
0.009657685235
-0.046522697471
-0.012926159393
-0.063683788981
-0.079127566446
0.034471849255
0.027079443906
-0.052685473576
0.071788590718
0.002553933264
-0.033331012468
0.079795842329
0.072169577729
-0.032142463474
0.010026752304
-0.021047143216
-0.057735002225
0.013249820408
-0.060792504343
-0.004144125833
0.018924262247
-0.006132927345
0.044076422637
-0.011363285780
-0.021755189855
0.110135011776
-0.060277179088
-0.064338228990
0.036417657512
-0.050096169669
0.135112918627
-0.006138562036
0.020571770623
0.021280980108
0.106937055110
0.036968647008
-0.017787624236
0.055028375963
-0.082535436324
0.018772522627
0.056485934793
-0.047413423506
0.008289498266
0.004895389380
-0.002700297795
-0.056107318049
0.032315592773
-0.018135098946
-0.092352324209
-0.102671679159
-0.021080593136
0.006293174394
0.033819709033
-0.035081092417
0.066482233347
0.055538174927
-0.008807509445
0.076700857652
0.043436272917
0.050634954373
-0.020072026040
-0.058296162812
0.045866443527
0.006654288312
0.030223358676
0.003433171847
0.000604744122
0.028156732132
-0.039479223995
-0.058181107609
0.006330340478
0.010668761913
0.029574939129
-0.099253519558
-0.075083556988
0.001930503318
0.044494768209
0.059644491639
0.016871975588
0.065308173352
-0.029471285997
-0.069452593609
-0.085521544902
-0.020644143866
0.028677172191
-0.049009709366
0.002849093278
-0.038644001314
0.003544764956
-0.076933501143
-0.054678088899
0.026177536276
-0.009334134004
0.021224027060
-0.100521641155
0.006251882362
-0.006587858365
0.018571186350
-0.036676102118
-0.026189765598
0.001467908984
-0.029650166300
0.035533028297
-0.057118266388
0.002008382059
-0.016649163018
-0.017321438539
0.019874328944
0.010252204683
0.055433915069
-0.046460121860
-0.018027305767
0.001377359601
0.014206668837
-0.008744696736
0.054841853412
0.008720247956
0.022112907021
-0.092690138726
-0.025042971391
-0.058162526609
-0.059835886863
0.023073611635
0.084891092914
-0.065980032964
-0.038322055104
-0.032673016999
0.025073332677
-0.098144738267
0.032951232364
0.024910853320
0.026875306082
-0.027600538664
0.062365672662
0.016728737273
0.139076319761
0.058049017323
-0.038662560197
-0.020113149629
-0.086676904998
-0.073870428171
-0.088532708448
0.104999628144
-0.088084790571
0.085883366379
0.023149773427
0.060235062820
0.099301023374
-0.052289700603
0.029535020363
-0.021533463647
0.053646614766
-0.100249344620
-0.001580710465
-0.008186435707
0.002311161719
-0.007182297277
0.026758058796
-0.017749960751
0.029400110396
-0.023919936834
0.097514235883
0.042822866339
0.035665137305
-0.030362033540
-0.023728572111
0.064937323299
0.036257959025
-0.071395064057
0.005790518166
0.032030437550
-0.062957093922
-0.091626420899
0.032202397733
0.004398658089
0.010794354419
-0.047192830545
-0.011039414919
-0.092531422710
0.026189080242
0.076429578689
0.008431701593
-0.042566627669
-0.029005976401
-0.028366573746
-0.037850698035
0.013571492241
-0.098213729261
-0.002460772904
0.061053578036
-0.044680877364
-0.035501421529
0.036809550536
-0.002485111319
-0.039432151588
-0.049482591260
-0.004129684780
0.014394802232
0.037343858018
0.003421204390
0.011696000297
-0.014696564432
-0.059093524741
0.015417197432
0.022804599088
0.044657999846
0.034490155414
-0.071647522637
0.019436089906
0.004922907893
0.010667967013
0.020291319861
0.031438459333
0.004370280560
0.005904849396
0.101551268430
-0.031785897394
-0.041131797439
0.082920796914
-0.016226053134
-0.035847352132
0.013924875406
-0.010193520601
0.047347098434
0.037447858406
0.017036237791
0.033811894665
0.040209378961
-0.025917128335
-0.009908104258
0.040397785344
0.020396993054
0.004620924184
-0.018701515349
-0.058254682488
0.012872020155
0.028673748286
0.081718287898
0.002066219184
-0.029256645287
-0.023206315399
0.004451040986
0.012170139984
-0.009875135732
-0.042771784612
-0.007986575672
0.058089207840
0.001925622494
-0.083548042696
-0.051097512161
0.007802152560
0.093300521739
0.034008009449
0.061781024480
0.013800562618
-0.067021715218
-0.052018707438
0.014124091011
0.014953017307
-0.036938743079
-0.003314248668
-0.028160431351
-0.000887163911
0.037408656821
-0.039946167456
-0.006756274916
-0.039926695631
-0.091898273301
-0.059914329635
0.098020861061
-0.001308195054
-0.006261842655
0.041913636008
0.000856320662
-0.056204611493
-0.024966433321
0.067172824002
-0.054064215607
-0.037526551160
0.072707805374
0.040146066014
0.040456590615
-0.022941699959
0.035763754469
0.103327603221
0.133904153349
0.036642971136
-0.023613028023
0.093753748681
-0.021109143504
0.021188494619
-0.044264075587
-0.011714488439
0.008702027945
-0.012996998482
0.089288789519
-0.035264273484
-0.101879087079
0.027996278966
0.063581952555
0.096282495373
0.011556510992
0.017195316716
0.044181158451
0.002932013373
0.027329547960
-0.036994440960
0.059524182251
0.078506238155
-0.022341579096
0.033962581050
-0.009710614077
-0.001798737322
-0.064529375017
0.055815575630
-0.027559280089
0.030338230074
-0.029683220197
0.058523185361
0.003168845504
0.070036692360
0.095553571273
-0.038378263514
-0.011008335026
0.043118828055
-0.024407121459
-0.071835217060
0.029509595434
0.017265404406
-0.043015737962
0.044348954506
0.018520208818
0.005196893162
-0.009181194799
-0.029920722366
-0.022944914932
-0.027724917598
0.009645389336
-0.027455673523
0.066820800106
0.022746921405
-0.005098078129
-0.051042574969
-0.041609813153
-0.054929769148
0.047070213265
-0.050236311314
-0.000392609702
-0.022097747723
0.097216906559
0.032187046028
-0.062094738022
-0.027541358133
-0.054499780238
0.028227204998
-0.105424956589
-0.014214639692
-0.041181295263
0.015659667429
0.128035906250
-0.010711730907
0.006177503504
0.016460185492
-0.025115096458
0.040688823553
0.011907267560
0.030933616435
-0.024161904399
0.042433453429
-0.036897263315
0.025624308196
0.078121793713
-0.030035805203
-0.000223051160
-0.019151085925
-0.029370870604
-0.086512353507
-0.119566028364
0.056854516874
0.016128476156
0.004862398747
-0.044376848843
0.019856232909
-0.037257840777
-0.010922376295
0.090613460852
0.039676196056
-0.082548285451
-0.007877231115
-0.013556219471
-0.004298187589
0.001669121756
-0.008428075253
0.066151750412
-0.036074023754
-0.072391401823
0.142551406038
-0.002132935999
-0.010821990304
0.008107645710
0.010495386438
-0.038747263624
-0.018342336587
0.085333141231
-0.085972627880
0.075376170736
-0.025872080723
-0.020000430345
0.050092232622
0.051946510424
-0.002167397719
0.006033748491
-0.018806165794
0.111897472372
-0.013057986960
0.057660719209
0.045476716122
0.013058452944
-0.034347690821
-0.036495122023
0.045463246623
0.001009865466
0.056729611499
-0.012880019926
-0.034351981056
-0.002892467103
-0.028002700823
0.041498568206
-0.013324880013
-0.039600272976
-0.047597136558
-0.001686460243
-0.027262954793
0.013426167305
-0.030639990243
0.033989169488
-0.017363990053
-0.036700132369
-0.000666527419
0.066161893858
0.012804580853
0.006356103921
-0.029740594676
0.023746034861
-0.011592738132
-0.041952662430
-0.023104893654
0.029731941842
-0.081566145088
0.025313199317
0.021161566265
-0.020540121819
0.125765808012
0.034366826119
-0.031210225368
0.032750874425
0.000899221794
-0.012626017432
-0.020404233020
-0.002801196373
0.076521610801
0.043212942267
0.045793826015
-0.073166391787
0.036166729746
0.000643942466
0.021361942152
0.076991610331
0.021983443809
-0.021774359794
-0.067151242527
0.094049051189
-0.090954461666
0.034243675241
-0.073894717940
0.020088996688
0.065942544751
-0.010484943525
0.033805034715
0.001293558722
0.002540785057
0.047392180175
-0.001005391402
-0.001179253899
0.085458858194
0.052203366439
-0.020605828692
0.008591826194
-0.026177539731
-0.022158800445
-0.041906898045
0.033797391914
0.039813453857
0.055390646308
0.094789182852
-0.025393936055
-0.084282001612
-0.031192606491
-0.051760788831
0.014473892521
-0.013314548208
0.123590060814
-0.042754314421
0.041613673149
0.009640502364
-0.076169487636
0.008719203404
0.107719428387
0.009227845862
0.094079141227
-0.039904699627
-0.036358813035
0.045184010520
0.014569053253
0.076948716594
0.001626455509
-0.006282723231
-0.044622314735
0.007319333289
-0.066267354769
-0.092299827198
0.025463318803
-0.000996670065
-0.014684050847
-0.002009906508
0.036810047223
-0.033403576428
-0.017262456415
0.058392124327
-0.038359629550
0.061102198559
0.056431043378
-0.064027523802
-0.087842735754
0.025230506545
-0.062497505972
-0.004250413652
-0.025686002860
-0.005019656678
-0.109352415853
-0.033971106477
-0.080368002148
-0.023497513121
-0.042688415574
-0.010312361531
0.048989211343
-0.103441206699
-0.001895232955
0.010152023577
-0.029775584201
-0.017949844996
-0.008175280165
-0.013201888952
0.026193444303
-0.033866566470
0.006095223386
0.020493284556
0.050171714134
-0.068941527122
-0.009637379436
0.049414736583
-0.010369260885
-0.031195393346
-0.036050381205
0.011174932840
-0.005776789995
-0.002347705105
-0.031213904408
-0.014921969630
-0.028013676733
-0.021086173911
-0.029617663060
-0.046755763102
0.048495034062
0.095902303562
0.087940377596
-0.099352726600
-0.003756607713
-0.118091423289
-0.068828676337
0.018232509825
-0.002725694056
0.007988290643
0.044603033567
0.013642699167
-0.046833887417
-0.102545730362
-0.025620500633
0.019398130613
-0.078576853922
0.037028593447
0.023483645337
0.067456072929
0.003324480590
-0.050015436351
-0.009029847803
-0.015106308362
-0.050923442643
0.036856707695
-0.003233274833
0.024002770586
0.040907711391
0.027031857801
0.093541452055
-0.031644726907
0.089161882294
0.030879949344
-0.006131001331
-0.040374559169
-0.080065252890
0.107536389421
0.009530336143
0.072375559716
-0.032339831791
0.082190529352
0.071061923027
0.105112788616
-0.097710840771
-0.044754486594
0.011688412423
-0.065116018919
0.033227341944
-0.047181855341
-0.068463059861
0.069634476998
0.046365330922
-0.023981124315
-0.029151037978
-0.065783983547
0.028960014126
-0.067754764934
0.052680252383
0.068191772617
0.006975874507
0.023635936167
-0.019031073429
0.022376863961
-0.025539718408
-0.031989251505
-0.017646283400
0.000010295938
-0.009779502351
-0.049115279161
0.036078337629
0.100125793060
-0.011929891239
0.040684153959
0.055827052582
0.029893451689
0.081932240042
-0.024758694745
0.042312187044
0.103508046564
-0.045708193532
-0.018917372295
-0.068348658604
-0.015206939195
0.086665231367
-0.009976688311
-0.028253012700
-0.059357645905
-0.021174055517
-0.015641282653
0.054265401049
-0.048806798272
-0.034608180057
-0.024019312627
-0.028132578781
0.051961704959
-0.020860125412
0.006557745450
0.003095375241
0.018161535669
0.062815362207
-0.014033205515
-0.037799228926
-0.023020795757
-0.023630812820
-0.050944524796
0.033693397041
0.032698589605
-0.010806845148
-0.101676949637
-0.019330884979
0.069551177853
0.055772312569
0.053942876895
-0.052217022011
0.025186241100
0.093263193760
-0.002535573424
0.063153724140
-0.036471926946
-0.037205853863
-0.050958970431
0.060418212256
0.013788048216
0.122670913420
0.072394536389
0.060266773848
0.033967494761
0.042380034714
-0.038036301636
0.054606036847
-0.019272912980
0.055823079904
0.004051958578
0.029682098836
0.022472186977
0.070143513040
-0.029639138171
0.010496879689
-0.025616942354
0.001883897370
-0.049571162540
0.080248584317
0.004031568977
-0.001078040411
0.034968585029
0.070678072909
-0.024620401002
-0.039930616247
0.053901515700
-0.059938178579
0.032927006623
0.074895862200
0.000262024132
-0.032431645326
-0.032639279521
0.123231780366
0.033407946209
0.055591531572
-0.062374007634
0.015060568646
-0.071581870836
0.040994249600
-0.032929637323
0.067489705429
-0.050107920895
-0.005479356973
0.003027267056
0.007531798988
-0.013510750092
0.001980190171
0.076560086311
0.037828525512
0.022959908431
0.039013214825
-0.094747987941
0.035697150822
0.068172058635
0.071682412317
-0.040873228551
-0.035487578808
0.019457297599
-0.007515355386
0.003333252052
0.045764767995
-0.004497525862
-0.041199249529
-0.069446419366
0.056449974937
-0.003444888668
-0.050406655365
-0.031252829064
-0.035748848076
0.001220160958
-0.087085275480
0.024082994056
0.025046170276
-0.032445757075
-0.034518603647
0.008830079363
0.015498525072
0.020320878647
0.064856403027
0.041518925836
0.009752224726
0.028903753974
0.025618571652
0.022633226756
0.054758524531
0.036281713405
-0.005926440006
-0.032277581083
-0.038404891801
-0.010191594301
-0.023251047524
-0.053263857485
0.037658166797
0.009889175330
0.034714334705
0.018485141441
-0.053357303061
0.010296240870
0.021705122254
-0.010941127316
0.000169932045
-0.058640576486
-0.060071940397
0.040000003223
0.005407105169
-0.090933400206
0.035291419855
-0.020758925363
-0.117915147319
0.032878878926
-0.040520009447
-0.030502967196
-0.071528803776
-0.017486883371
-0.015208154314
0.124620170353
0.018449667942
-0.122768899661
-0.021425539671
-0.006575245483
-0.048789519935
0.050346008379
0.030589642196
-0.035914499569
0.017952817114
-0.055495396199
0.063936293886
0.049764192492
0.027567349480
-0.000322972026
0.071362939512
-0.011065979733
0.024703326277
0.032125600175
0.035565660652
-0.004887755175
-0.013149101302
-0.052999261081
0.028751696495
0.009644590272
0.049317394991
-0.010651747137
-0.016468318833
-0.045096437890
0.054623262394
0.073098693339
0.084898577399
0.007279707911
-0.024976810666
0.043948270881
0.056958242902
0.062937060730
-0.075791617846
-0.085195332679
0.017504676477
0.001498861331
-0.034214714174
0.067555504490
0.003210608577
0.038323039326
-0.010736399996
0.033712041577
0.051791413734
-0.044319965898
0.084188640796
0.006661851135
-0.025964688237
-0.008717426171
-0.069159448407
0.021409785288
0.047929294879
0.050820914355
0.007406723091
0.067162891312
-0.025528087995
0.016089050942
-0.026979950106
0.019747741305
-0.060385544757
-0.037129706053
-0.006936996008
-0.128511107329
0.027790452590
0.072234836869
-0.037598968767
0.021996784150
-0.028006165247
-0.081236248501
0.065020279754
-0.072998714862
-0.014701816724
-0.007623566562
0.079048150690
-0.052400412277
0.042953585079
-0.078275242958
0.001907493333
0.043475336105
-0.054759515592
0.092241665518
0.068143924098
-0.010498302632
-0.015159804074
-0.057433580893
0.055651517629
-0.084866911511
-0.019459688809
0.034315348368
0.005755786217
0.009669710138
0.018270976923
-0.014023630604
-0.030540187580
0.017110455901
0.028909785513
-0.026412711406
0.059169455501
0.095953420026
-0.010694554019
-0.059242827351
0.101847757800
-0.056701749990
0.080888986906
-0.020836279202
-0.010049301641
-0.101201962912
0.072121673697
0.100218380236
-0.026446614289
0.029171309461
-0.006242180355
0.046917168221
0.041231260910
0.072444352737
0.016621226667
-0.021549492043
-0.014746775658
0.047486756326
-0.029553278481
0.033400604122
0.000319093001
0.009748730789
-0.018795216992
-0.026498921541
0.056182328882
-0.004322323924
0.042733673299
0.016669844312
-0.011159024496
-0.045392439218
-0.080333277151
-0.013711723170
0.071865779483
0.011550628941
-0.004490070488
0.077468056692
0.019443469241
-0.037388465847
-0.006781267882
-0.005358013628
-0.025110844517
0.056085798739
-0.025695246126
-0.007456038413
-0.024889910630
-0.019371714879
0.054539791335
0.065293990674
-0.032046863746
0.022368032728
-0.032206817437
0.031589207308
-0.065399979246
-0.006113753487
0.023719632466
0.031508508468
-0.077025002288
-0.000683475360
-0.002238468746
-0.001525969423
0.016239252176
-0.001685391270
0.010165181384
0.039287557181
-0.027658334484
0.066251581533
0.112932965196
0.035756308566
0.004643297293
-0.025217330025
-0.053314614742
0.004920325236
0.019420203252
-0.092939731091
-0.033655892809
-0.012329899815
0.060629621187
-0.002042407535
-0.019911163577
0.040360000404
0.000923059746
-0.023138524487
-0.000749724704
-0.035600851948
0.079896459140
-0.031828557408
0.049575352661
-0.012545543358
0.014417425215
-0.060416629779
-0.030648143876
-0.025809142731
0.015849954324
0.011537174450
-0.062469246755
-0.016106518224
0.022036810287
0.044650490124
-0.047373438542
0.095883420056
-0.063433328276
0.040440663492
0.026159055534
0.043807484100
-0.034169687623
-0.005026240529
0.009266337782
-0.020935228673
-0.067985240167
0.001530012753
0.025588476212
0.053749785262
0.026338667339
-0.005896137814
0.004347896647
0.006680606734
-0.002032851942
-0.045489503200
-0.032564191554
0.036004612806
0.043482465087
0.054599820890
-0.093410687195
-0.022769061332
-0.073992814162
0.013443604308
-0.019240671674
-0.023431443552
-0.028032706686
-0.042953157852
0.027124229301
-0.012827625981
-0.068602899715
0.026135703427
-0.002872083049
0.023782422679
-0.020288810001
0.015776500942
0.031026903093
0.058880132475
-0.006142771493
-0.099097449054
-0.080106790351
0.051000414321
0.037951997981
0.040607704416
0.030944556798
0.016495639773
0.111616409600
0.050542380665
0.020442954532
-0.072381203098
-0.019156262440
0.114923940609
-0.019745773747
0.021561119936
0.029702357176
-0.021992003943
0.007320492138
0.030492672121
0.013174794250
-0.045442831157
0.017322138137
-0.023774589790
0.015129873451
-0.067085714090
0.086018884846
-0.008561088601
-0.056282660110
-0.036664963773
-0.006095726268
0.000881959973
-0.004644867362
-0.011512756497
-0.027173481099
0.004104564285
-0.014513125180
-0.069603809376
0.034322006884
0.030962481967
0.062458928681
-0.028713437003
0.038872602199
-0.009063261588
-0.015398400786
0.010236518292
0.014238222283
0.018651408823
0.054452966267
-0.058115110443
0.011505049229
0.017454288082
-0.036670976474
0.051756692116
0.003733092707
0.044827663360
-0.031799287219
-0.010262635106
-0.049187776313
0.059178539488
0.076668855955
-0.114620320153
0.056031583395
0.017628863094
0.046213920516
0.082711425453
-0.037545744477
-0.002992280861
0.045533763729
-0.051568678642
0.045369471745
-0.050118152144
0.095189902439
-0.016046300202
-0.063437095883
-0.088981955546
0.014254887238
0.019335054128
-0.069748109496
-0.050481669368
0.007562578221
0.077274879634
-0.020270799036
-0.069269190136
0.012028725804
-0.077187259095
-0.029331636520
0.048173438125
-0.011315007159
0.061080434792
0.012409256149
0.080692542669
-0.074292674283
0.005649301283
-0.018719443685
-0.013793427951
0.006724040536
0.105449362730
0.014863828111
-0.024737579534
0.002157355173
-0.055590660786
0.031466898863
-0.012660027606
-0.086977351481
-0.034705203924
0.006805739328
-0.027877586311
-0.040349065956
-0.058771399079
-0.034567030851
-0.101727865944
0.053366077098
0.000475237380
-0.094458072518
-0.045837490182
0.000864315359
0.032672111044
0.026777929087
0.028542233256
0.005981069691
0.027753912428
0.026215496442
0.058494492092
-0.043041102183
-0.034366753451
-0.009951802578
-0.010463379630
0.047669915186
0.078436005502
-0.030868095075
0.009214907590
-0.074135649376
0.015705985544
0.010691128751
0.026120624566
0.061835400822
-0.013092338753
-0.011980307943
0.059059339548
-0.064542766750
-0.030921046604
-0.095204429552
0.013886454628
-0.025725033503
-0.065149617327
0.057853224956
0.064741183977
-0.049655936501
-0.066547747912
0.024750098226
-0.081808989784
0.006005701919
0.002056623126
0.014003189791
0.049069255059
0.040415965078
-0.016855784454
0.010396742379
0.018608270218
0.011233033308
-0.003328323146
-0.002097351760
-0.004623674129
-0.036579132354
-0.008835030365
0.036801142383
0.026189091718
0.011450678013
0.024744634595
0.041959237122
-0.008791240911
-0.064944993074
0.016954346319
-0.023959206961
0.045972503077
0.046061117721
-0.018806773770
-0.018878620350
0.025621729565
0.027753608490
0.060474089060
-0.022017739330
0.000873983142
-0.080893571676
0.029500618605
0.035261147984
-0.063662161875
0.050772756196
0.077080645729
0.037649118458
-0.068764925498
-0.025883993687
-0.055461200924
-0.052450098907
0.016250343014
-0.019604444898
0.090196629555
0.056020270719
0.000815903270
-0.024046183007
0.028614506143
0.025148930460
-0.065672617250
0.077580867495
0.055415527552
0.057536753918
-0.039668766268
0.000020879599
-0.074334353365
0.059188637205
-0.018127032855
0.022858753547
-0.024077857988
0.000381911864
-0.027665503090
-0.042222492412
0.061524681172
-0.016356662457
0.004966810926
-0.027246078156
0.075351104932
-0.023918750398
-0.044587386261
-0.028335559664
-0.002059884810
-0.019020901792
-0.009441432898
-0.005557471973
0.014164288819
0.055053392706
-0.046782453661
-0.022163663477
0.069491171171
-0.027131286080
-0.012279652808
0.048059793598
-0.004675405716
0.041482319494
-0.045177291938
-0.070108367394
-0.015735749354
-0.083667805268
-0.046968742470
-0.021542168273
0.010881416686
0.032149931069
-0.026415358453
0.060713286189
0.075874106573
0.029003924368
-0.014224948255
0.008908034715
-0.048667215536
-0.033639457646
-0.051415749747
0.087772369880
-0.045257894862
0.022645326800
0.013978503509
0.032675591491
-0.018774782149
0.030416986812
0.049303130217
-0.046667689411
0.007947085835
0.032423291325
0.078129037122
-0.023356717994
0.033778738106
-0.045091808525
0.120292589914
-0.014708567454
0.008049146703
0.009300086951
-0.001232086365
-0.078084196302
0.001766949226
-0.053064385028
-0.019339833029
0.034524609811
0.024091074319
-0.039512053902
-0.006725959810
0.041952566247
0.018044613488
-0.049559145431
-0.065098743678
0.058117939744
0.074534357245
-0.021045485593
0.016801468063
0.008371049948
-0.038387740474
-0.023163923429
-0.034567615983
-0.032063251952
0.024287353214
0.008149107282
-0.023390650399
-0.049096407105
-0.058078651187
0.031081773780
0.016293835835
-0.007819695424
-0.057631259685
-0.049413136675
0.053881589816
0.049842212512
-0.013820534030
-0.028339204499
-0.008659783719
-0.009749571462
-0.007155197094
-0.024226106485
0.047116776827
-0.024949314264
0.024334663506
0.045152120576
0.055315838786
0.002798995126
0.045733571447
-0.053744972427
-0.015578620211
0.033879111389
-0.003013217016
0.012386665134
-0.026402614873
0.032679438232
0.005847500518
-0.024595287265
-0.006664377452
0.016426540995
0.021453736933
0.051147499003
-0.028513028333
-0.028037369571
-0.018130715554
-0.054029977743
-0.043062231631
0.091474784532
0.037164569036
0.070637488125
-0.002982851524
0.039729024782
0.012672976143
0.031194329269
-0.033431318568
0.008456107843
-0.063927888037
0.039420779496
-0.071520309611
0.044085166618
0.039083123645
-0.012417089950
-0.027170556904
0.019467966581
0.083480426031
-0.029914368240
-0.013156103449
0.035563959695
0.008510271055
-0.044262333700
0.019763068944
0.084984753071
-0.016142978664
0.057284732788
-0.079248190570
0.005031637837
0.002143601929
0.100902785445
0.031052494248
-0.000847632985
-0.045795556845
-0.013518015581
0.006869177418
-0.011909092078
-0.009809548221
0.015305215735
0.042590181465
-0.012287315356
-0.015703430198
-0.097365880092
-0.089175681460
-0.114443463095
-0.054570539587
0.092938357718
0.015172732209
0.052968552332
-0.021954426370
0.006840471114
0.030593773996
-0.007855959140
0.027890285663
0.029952399514
0.015439671991
-0.032218064464
-0.024109387099
-0.033845649180
-0.029769090263
0.018349483463
-0.033550839236
0.018669651665
-0.085140426568
0.016669453249
-0.004028549284
-0.029492474979
0.045626030010
0.036959280442
0.002789630903
-0.011359762637
0.001081991283
0.008514796566
-0.008472636491
-0.068156774539
-0.060335996517
0.072593953462
-0.070851915800
0.002613169062
0.024640656944
0.016320185112
0.025051986861
-0.015253375032
0.014882042700
-0.003977495949
0.057584758537
0.091634831450
0.099513603778
0.022389408435
0.026865149557
0.006658638010
0.046536185114
0.002230540698
0.040309541648
-0.045244727982
0.005883463604
0.002401556256
0.004922306797
0.034371204564
-0.023546614541
-0.027084289996
0.119268558304
0.030973137710
-0.046875976706
-0.013846540478
0.060524429076
-0.080407929057
-0.054367221142
-0.041850036821
-0.020763335303
-0.052410143541
0.035472151991
-0.014388034688
-0.058871661366
-0.045127215227
0.031375274579
-0.008873168791
0.001046240354
0.015881546824
0.010805042018
0.017648808562
0.004584924261
0.016505217083
0.004514986943
-0.050314544095
0.087617826039
-0.008515490854
0.020769563539
-0.004190467976
0.091791640905
0.027511671087
-0.019534991132
0.068919682182
0.056216212736
0.049316927113
0.062765579876
0.044227863386
-0.045147804015
-0.018889908832
0.081765620171
-0.081364643788
0.024501606564
-0.061051542113
0.044648473116
-0.052337189821
-0.005360480544
-0.059287297659
0.028223269882
-0.024120153895
0.000470301597
0.018086673704
-0.005740544240
-0.073896600099
0.052735142084
-0.003519163171
-0.052601068588
-0.068040396962
0.061024286526
-0.026656405763
0.039920085447
0.064917483939
0.017426696531
-0.083798445896
-0.030441633937
0.024942545077
-0.011675615763
0.094925421213
0.024446244466
0.070284713798
0.013133649025
0.051805011806
-0.035466479901
-0.068482740644
-0.075496533957
-0.036752215341
0.005717265645
-0.088333469202
0.007488763639
0.027803828149
-0.005332576155
-0.053018778309
-0.057879075630
-0.065211911217
0.015663699468
-0.009229683403
0.012413528332
0.085732849581
-0.024719874946
-0.029258039261
-0.048959582054
-0.008275999020
0.062018992616
-0.031703174580
0.020445526426
-0.036577598699
0.013059022432
-0.012825235734
0.078786864260
-0.064095061666
0.091421198355
-0.042171576345
-0.033556593781
-0.065439317724
0.029174853444
-0.070542507406
0.071646350230
0.006225916360
-0.004645069001
-0.009137437812
0.034574571939
0.029250140644
0.021418531166
0.023748487435
0.047793363565
0.080568945930
0.037225987806
-0.130605425374
-0.003442214359
0.080150657225
-0.019411491060
-0.013237117941
0.019235867439
0.048450888332
-0.002340831568
0.009460355447
-0.024059831918
-0.014029629990
0.021777295099
0.027481069501
0.042722551785
0.112474911565
-0.027856839005
-0.007298034020
-0.015342074151
0.015180415221
-0.015869332007
0.029635256685
-0.079491128078
-0.119246305505
0.053663033587
-0.047205671462
-0.013716323740
-0.042595548978
0.009780090356
-0.013382979874
-0.016043927962
0.060176534128
0.069711146270
0.075349815584
0.094459610355
0.001317597229
-0.021699189490
-0.085518638516
0.011112370740
-0.029401435607
-0.032574181745
-0.085806964586
0.071376344664
-0.028217554336
0.098952606736
0.007119066024
0.038599005558
0.083604520080
0.037570772732
-0.004100277243
0.020011231823
-0.004065542625
-0.048508390297
-0.051887228292
0.005329641723
0.034957189042
-0.038497148270
-0.055206286909
0.032008595739
-0.009935086198
0.044689381589
-0.011959770458
0.001784613624
-0.039928020670
-0.071989449820
0.051980510532
-0.018997127195
0.015019884267
0.098032398556
-0.111798774032
-0.091490984663
-0.008619979304
-0.009184946717
0.025107615366
-0.137279675047
-0.002249963410
-0.045614333696
0.111808498329
0.041184321879
-0.045061748385
0.039106752741
-0.027074357652
0.021934250551
-0.000330607580
0.018439419619
0.034192599954
-0.027597297685
0.011388044429
0.029799609109
0.019764858539
-0.021576366029
-0.056386309164
0.024501488312
0.028732571440
-0.033165428413
0.042183853973
-0.103607353339
-0.077589973261
-0.023399432211
0.040373590646
-0.036053370724
-0.056908248533
-0.010116344010
-0.092154049972
0.017773497157
0.006998964962
-0.034748996252
-0.037277023985
-0.002083088355
0.074889600283
-0.025283826468
-0.031796145100
-0.051764949687
0.002506834053
0.025125423293
0.017249775820
0.003163951342
0.051982495836
-0.004902227142
-0.029800695347
0.028716872016
-0.010165143830
0.008738999368
0.042299153331
-0.016520688087
-0.055210535062
0.021564673176
0.070340230893
-0.042020918549
-0.026179683299
0.028327046963
0.035065994162
-0.113809030666
0.005939832565
-0.095270271096
0.024351280050
0.132168754555
-0.034833601848
0.084322056966
0.019759019311
-0.051700671208
0.033361301710
-0.033955704212
-0.017753297334
-0.006217335082
-0.084658267747
0.088877127148
0.010190439641
-0.066901135780
0.029684598710
-0.045601319702
-0.030465443542
0.050923225048
0.061148483537
-0.036931430394
-0.045161801757
-0.041079114961
-0.040140819178
-0.040677816693
0.006739245519
-0.033498501815
0.002631447493
0.075478262994
-0.020443088900
-0.090385815621
0.045954176933
-0.047115005468
0.041699086233
-0.039155639953
0.005251801050
0.009998315035
0.018938831916
0.039785778110
0.019420836122
0.010223539673
0.019106449136
-0.057586306810
0.032628203772
0.079879336418
0.056978385663
-0.053243856351
-0.039018154713
-0.002523780963
0.050810534232
0.015540205094
0.012667119671
-0.020803660034
0.020100133677
0.058750329084
-0.018350345005
-0.036006802198
0.001058417030
-0.014819195895
0.039853541840
-0.046171177068
-0.078805454883
-0.012648112015
0.010327293369
-0.010573036432
-0.012239678025
0.006197247806
0.038909348158
-0.063400335284
-0.071300294614
-0.067132028988
-0.071006714214
0.088521019480
-0.039337119424
0.061620303179
-0.020501780749
0.022468160687
-0.014498983466
-0.023248747224
0.053883643801
-0.013100362876
-0.023141162987
-0.073916258219
0.029752860471
-0.069238980644
0.050508410429
-0.044565649404
0.038401470646
-0.005584891007
-0.018051265099
0.024835000251
0.013356953396
0.013539452472
-0.026913121786
-0.016830465846
0.037264718454
-0.045652205701
0.001079085458
0.020888567842
-0.003874935648
0.003153490882
-0.079018043258
-0.001478565233
-0.019183594193
-0.040667514233
0.013020269111
-0.098732769998
-0.002077134162
0.076628363333
0.003773563591
-0.108173419381
0.054229134461
-0.019371660193
-0.094547015304
0.048218638960
-0.012443858727
0.041040580102
-0.004485489874
0.001795202759
0.090295089279
0.017847101138
0.003919618127
-0.003697485341
0.094244429099
0.046946348460
0.119861504924
-0.022266039949
0.008586052236
0.001257588567
-0.129522732948
-0.010935871960
-0.062440228296
0.097539811069
-0.014286778301
0.068349470149
0.007383904259
-0.116744846264
-0.022656458262
-0.050781388603
-0.044864793394
-0.037296174229
-0.033931135654
-0.027148865776
0.085346631987
0.058552497951
-0.033158782437
0.023977646456
0.056795054777
0.052161894848
0.039097338549
0.003847205487
0.050659186918
0.039965858247
0.023668577790
0.020313837872
0.010269637482
-0.023064359977
-0.002477980428
-0.099498936164
-0.012730648898
0.062062869633
-0.058232766174
-0.022144378994
-0.046713452126
0.010404884993
-0.074468547200
0.080346419766
0.105497971023
-0.044925537094
-0.007036128056
-0.060650360570
-0.056776622268
-0.055567554429
-0.105772003555
-0.025123280706
-0.004911164799
-0.026704900494
0.033876189822
0.023320523403
-0.037200528169
0.116367594415
-0.023265087933
-0.017708609699
-0.115465322845
-0.018706428283
-0.013304145713
-0.005747302867
0.060466743702
-0.029608515614
0.034596498920
0.006186468497
0.027870881070
0.098192369634
0.008253690744
0.068346483239
0.005777574930
-0.070270432338
0.081617228919
0.027278520660
-0.038402734410
-0.055762069589
-0.006629079744
-0.016903618712
0.028316853563
-0.105515927407
-0.074789605924
-0.033657546048
0.030720551834
0.032705946290
-0.011857083617
0.020783648069
-0.012783258653
0.007184961188
0.030294387249
-0.043776089247
-0.030770767053
0.107390788558
0.040962783253
-0.119327453458
0.007148531214
-0.026759239721
-0.082572877560
-0.031007467209
0.019873519456
-0.008665434830
0.034446599122
0.003999159413
-0.085700641051
0.034179483319
-0.035293125446
0.036938454860
0.086776552915
-0.009231559399
0.073324018486
-0.008604612896
-0.014002180155
0.025511773688
0.031680669399
-0.099833452788
0.005359956217
-0.053522122363
0.078533660570
0.033286099888
-0.020374050819
0.123263425377
0.007459389822
0.027209655387
0.020817035526
0.006415312349
-0.042658587063
-0.025448864236
-0.021419871696
0.070517728552
0.047382432806
-0.088282891548
0.061670123936
0.070882555650
-0.005847991164
0.007049876748
-0.012940941254
0.003825943255
-0.091051911411
-0.121608071239
-0.021876608830
0.090773313815
-0.071203131276
-0.011841757144
-0.023838102386
-0.121004084474
-0.045225028374
-0.059097012855
0.046385948362
-0.025149083464
0.006321484342
0.048959917221
-0.004146021603
-0.035483743377
-0.025214482832
0.124947782730
-0.036535738011
0.025659000801
0.088293564246
0.063275142957
-0.002354800658
0.039305652155
0.001111561330
-0.026025099018
0.022392852998
-0.079709153127
0.009468624508
-0.040075172549
0.033051285229
0.031436200859
-0.047960155475
0.068544911011
-0.020145282648
0.002993241963
0.145629924788
0.066374071465
0.004047084139
0.026411272118
-0.019583093523
0.020452468181
0.069171166447
0.090718087713
0.000825454516
-0.019656951792
0.002139869968
-0.059791599409
0.037828549983
0.027030491087
0.044074490750
0.078100890505
-0.051972877062
0.032474607273
-0.080189734081
-0.070777065756
0.011246859277
-0.054921062650
-0.075271264057
0.039930079519
-0.007465417427
-0.049207130225
0.002937324917
0.020497422415
0.013917971824
0.011530968068
-0.024139298169
0.005118043827
-0.078875153445
0.024156334269
0.014349245858
0.031604466065
-0.033011862539
-0.020991119073
0.083715769252
0.036129690924
0.064937908636
0.030512105761
0.017941887652
-0.108731411423
0.019647354211
-0.002137740882
0.017429520501
0.027242809784
-0.019414575577
-0.003679120969
-0.058958061442
-0.021502188825
-0.059035927732
-0.112189272998
0.016605328556
0.029069608011
-0.028222800412
-0.049733625337
0.027816653417
0.133042109309
-0.056827718583
0.036153101844
-0.005642180953
0.081758135043
-0.071017617519
0.069117121698
-0.001844774697
0.099302559284
0.054131621302
-0.095945994044
-0.007363710992
-0.073563264548
0.098577501645
0.042679434031
-0.015619121063
0.014450533743
0.005017187012
-0.007099066895
-0.056812437645
-0.028473662621
0.056174861223
-0.013105431746
-0.021021867298
0.140268112917
-0.056159660751
0.003352713683
-0.024595542624
-0.007212861989
-0.048410149658
-0.098612943081
-0.000121645330
-0.009916810420
-0.020819086856
0.020666240297
0.062695572445
-0.025305325375
-0.024674753653
-0.030244301166
-0.018430828031
-0.047806779711
-0.014916188556
-0.017656738596
-0.001550076862
-0.038844535322
0.025894916992
0.049266033663
0.008487603037
0.104451562881
-0.006058101338
-0.007100037904
0.023572496408
0.019877706472
-0.012829419541
0.006342715207
0.036105786921
-0.043279765255
-0.050317626257
-0.029789526911
-0.022794347180
0.087218340586
-0.059163502460
0.023377577895
0.017206854425
-0.018216252249
-0.003998943368
0.044443638645
0.003157748711
0.003903725505
0.016874272516
-0.030923961801
0.059653871790
0.053979650268
0.003006561764
-0.013794755761
-0.065985834690
0.064025779489
0.036654514837
-0.013204526013
0.061674620749
-0.057697841935
-0.001264792393
-0.038611985355
-0.039484355864
0.001396834940
-0.027696244140
0.015174728394
-0.000481028198
-0.062626500604
0.001305037643
-0.054849088666
0.018096942339
0.016761271966
0.082419652129
-0.002245180632
-0.052397347789
0.077777087892
-0.025214362071
0.016022780371
-0.015811192087
-0.084028480375
-0.026595307193
-0.048814447902
0.056575993482
-0.039276912648
0.017885222144
0.023110585226
-0.010513637955
-0.043468389385
0.040186860216
-0.022015894496
-0.011765037561
0.016416756064
0.056931036648
0.008523661316
-0.026941560107
-0.018912801117
-0.024312772775
-0.059509805895
0.033670504399
-0.023016341883
-0.036927081092
-0.026728914178
-0.019372528350
0.035993518862
-0.004815439919
0.012405655963
0.098795170694
0.015932984383
0.035343138741
0.122033059730
-0.007457533228
0.050804970108
-0.074061767724
0.027941981724
-0.053371828223
-0.014491042891
0.046755600242
-0.056161357774
0.063762663665
0.003218482596
-0.051718189054
0.037652808823
-0.022569648543
-0.006309867801
0.055518945063
0.043866854959
-0.034173911663
-0.057053098403
-0.004897064874
-0.042018724481
-0.014182715561
-0.056937751834
0.000721765752
0.033321771913
-0.010162976400
0.005657265903
-0.000654938440
0.008728873085
-0.055906371698
-0.024093445266
-0.011407406656
0.032741298208
-0.023871950399
-0.022416947582
-0.065051696253
-0.012963133967
0.058241176030
-0.030710318694
0.036213125213
0.001369131708
-0.054205001766
0.030868612281
0.072710786950
0.022715343763
0.003736052211
-0.049489063676
0.007411763911
0.001169012777
0.022275667679
0.053820311049
-0.004566783883
0.007813915878
-0.052689149956
0.005609086324
0.026395552353
0.000738643272
0.030865407905
0.070535680677
-0.030726841077
0.033890683464
0.041724493195
-0.042231536410
-0.087435938254
0.006965382526
0.047736160609
0.058679684149
0.000555957631
0.032889083190
0.021960571428
-0.096458186582
0.042935288240
0.048999908529
0.004806476482
-0.024773659616
-0.040817611342
-0.013962336553
0.046085865970
0.018686712833
-0.029003184141
-0.035877036052
-0.017830441061
-0.002447183696
-0.036041409127
-0.015163473001
0.044161206405
0.013438591086
0.021480799479
0.060388878842
-0.028046063160
0.003783499939
-0.010581573297
-0.040808369191
-0.009498588376
-0.030794165064
0.046359275593
-0.025352292861
0.114649916847
-0.077015278679
0.063452799836
-0.004831548089
0.054376946605
-0.062009694390
-0.005553971748
0.047877000255
0.068458820392
-0.103444871274
0.018060938680
-0.008436617766
-0.027728203867
-0.012283046209
-0.023473396096
-0.037331595537
-0.007650829311
-0.030121212305
0.036187021597
0.057635847070
0.004889948545
0.018148794928
0.027750235908
0.115469033713
-0.028876595053
0.019075246691
-0.072534335427
-0.014491165649
-0.005176713633
0.047228084273
0.036798264588
-0.025338517144
0.016328322323
-0.036930423898
-0.063161953980
0.002033435353
-0.005736496130
0.085105639321
0.059374479726
0.034263876397
0.012637327464
-0.021040817375
-0.039158743786
0.006732851958
0.024184285438
-0.033717310121
-0.039142707812
-0.013424067774
0.008108915870
0.014344531810
0.013332738412
-0.060145725648
-0.083999328875
-0.016712264248
-0.089008636070
0.039681055604
0.076959554808
0.016233183739
0.051163910718
-0.002236916300
-0.000270432408
0.001484106512
-0.028822515765
0.037566010124
0.026029769721
-0.018028522749
0.017052548244
-0.005994307874
-0.099456837815
-0.026535379009
0.054893819265
0.016200104720
-0.099435867576
0.030950938548
0.053071327263
-0.013241738264
0.043901644130
0.068290236576
0.008439477116
0.044053636183
-0.022624778241
-0.008633389490
0.050415776942
0.051006649271
-0.009785176002
-0.023024909663
-0.013776077478
-0.017799456617
-0.012103118914
-0.022179231461
-0.024649748814
-0.012587737892
-0.032177074318
-0.005496084139
0.024116136250
-0.013384257836
0.013569610321
0.060980966257
0.047357424171
-0.033694877077
0.085138330330
0.025872033926
0.035326071098
0.038394009556
0.017390857296
0.009933897659
-0.049739196606
-0.018591069672
0.050868164252
-0.019499470985
0.041623295798
-0.011144839262
0.018952690172
-0.034296571330
-0.003747031636
0.050864957302
0.065016157967
-0.038580284908
0.076138860774
0.025067709104
-0.013255355243
0.045160188205
-0.111177310202
0.017917482102
0.009934750605
0.021459965686
0.048170974985
0.013610076860
-0.009021039999
0.034612491767
0.002968000961
0.010872521837
0.045832472499
-0.001825753729
0.011536805802
-0.033372866423
0.053009976159
-0.033642247076
-0.025873335144
0.029030724816
-0.001762798657
0.073108346541
-0.132220781158
0.029474072330
0.033049366151
0.001763535561
-0.008157575871
-0.086006808058
0.016811354385
-0.068506808382
0.051330478988
0.096130333835
0.038469847211
0.001196470588
-0.036382747519
0.054182749715
-0.031323278681
-0.039479144006
-0.045717328340
-0.060953658773
-0.003079048077
-0.000705711899
-0.055655817613
-0.000215786295
-0.044710188558
-0.024671859470
0.065777854420
0.001906887219
0.074810425691
-0.036475262306
0.009355016265
-0.025667630255
0.011696610524
-0.018445541687
0.047860986657
0.018227355554
0.000339970111
0.021341335954
0.021661666974
0.004548008492
0.093938648030
-0.030604785353
0.038246609163
0.109016795161
-0.125767882409
0.108907655316
0.023889552089
-0.077416001645
-0.067694642568
-0.000478001643
0.029235984182
0.091767537631
0.042259047237
-0.079197208985
-0.021443026493
-0.011102234256
-0.042997283527
0.088563642057
0.006085878166
0.025802711522
0.004117738569
-0.042269736976
0.046075296521
-0.061191080375
0.022920453011
-0.041467345159
-0.051651722064
0.101040555896
-0.084387839128
-0.039557377981
0.024814444728
-0.000089566471
-0.003867648012
-0.046277779263
-0.023083069838
0.002181794854
-0.018987867204
-0.082208703406
-0.077435977672
-0.006402111931
-0.054980617710
-0.014355983524
-0.004455932007
0.015823958825
-0.028529440504
0.001597891930
-0.032609535018
0.039177780150
-0.032565217378
-0.010790708723
0.003589664665
-0.090209616369
0.050023885291
-0.098260644321
0.073007600608
0.053453123370
0.021057373219
-0.028620188521
-0.012208313302
-0.021423056753
0.016661372137
-0.009555636368
0.002378349104
-0.073796152315
0.091296196167
-0.002661556142
0.050947501410
-0.007144642851
0.035980948765
0.033669545434
-0.004777067625
-0.088156612965
0.023150824529
-0.029311876947
-0.053251016394
-0.045857868350
0.028651598137
0.038003376352
0.023623925945
0.035652314248
0.059204686975
0.011551166879
-0.023815690428
0.001812900629
-0.025771077031
0.013178264842
-0.003343499335
0.050206963300
0.041459348287
-0.005503006508
0.039633508125
-0.019450235617
-0.047596850995
-0.050191828636
0.041574414943
-0.042079001775
-0.068628638689
0.014728107784
0.062442059718
-0.009342463183
0.075531823416
-0.091384608618
0.016357069060
-0.062106587399
-0.070864654264
0.053822131089
-0.071278006423
0.014702141437
0.021677775522
-0.050818770435
-0.009835514666
0.049967568881
-0.002627992717
-0.040981358727
-0.021023786621
0.028532009358
0.042060657926
0.087539941923
-0.022120086960
0.069330546683
-0.060332424866
0.003485522276
-0.057887268103
0.032820002342
-0.061964670670
-0.015674564016
-0.028153918997
-0.001132815535
-0.074202714883
0.014600579948
-0.047496162086
-0.005989100600
0.026054535409
0.069049658838
0.052000230861
0.038871033097
0.031771920359
-0.057704359024
-0.033898933603
-0.012717189862
-0.061066497601
0.057393817454
-0.025115021318
0.065036497112
-0.039885652124
0.044984260621
-0.046040889542
0.084707277722
-0.014393811754
-0.011282351026
-0.028295053582
0.019050446497
0.026563474303
-0.063574550456
0.022225970391
0.083047066120
0.040430850697
0.005066256213
0.042704585289
0.068293969791
-0.056060899179
-0.024023187344
0.008928933172
-0.017488161245
-0.051755444832
-0.004809153258
-0.036273127152
0.110994235268
0.023006583269
0.084898630236
0.040016834964
-0.076023327268
0.020105178369
-0.008012360235
-0.031761798033
-0.058828818731
-0.000622384751
-0.020687993210
-0.001096016613
-0.002997230444
0.056497893742
-0.033173777627
-0.015772233435
-0.017436719251
-0.023917696022
-0.121040172190
0.014946978100
0.095914722116
0.018651346279
0.064302348246
-0.046532080097
-0.052572719351
-0.035697532819
-0.002751379220
0.005511060775
0.057132417498
0.047552929406
-0.019878393780
-0.012213799172
0.021725531572
0.036354140568
-0.020477830953
-0.092643524193
-0.003064555762
0.017701681221
0.123410512040
-0.000199457593
-0.036953019963
0.003827107710
0.071868135092
-0.012144594521
0.006136004181
-0.058770648895
-0.027013655513
0.018544221714
0.021114531615
-0.029089556717
-0.013351922799
-0.027768747380
0.068924966819
0.016217154660
-0.010406473583
0.049208584533
-0.080212627822
0.062154347177
0.072300168219
-0.036379600356
0.026193112032
-0.010937782230
-0.009367366284
-0.011452293446
-0.006406285415
-0.000084770838
0.021350577986
0.021065519324
0.013090442207
0.042791332780
0.003614946392
-0.026642339732
-0.098112850180
-0.115140804364
0.026532324434
-0.020378030688
-0.046930981552
0.069113326577
-0.073658903905
0.014521099362
0.052411587461
0.083479518631
-0.096263886399
-0.039268017051
0.054614926346
0.027759240113
0.068245064363
0.032667706495
-0.028886250181
0.012202963758
0.007395442343
-0.023775369426
-0.064846867569
-0.031003687488
0.013586618256
-0.037211698784
-0.061893405456
-0.031144964938
-0.037801904002
-0.028855729743
-0.131377540544
0.022784330414
-0.026949565973
0.008377907907
-0.072331184345
-0.084226803603
-0.017115859989
-0.039986781284
-0.023883081415
-0.085750945614
-0.063106727905
-0.089341117851
-0.043892023784
0.030049190709
0.028079320374
0.003346090704
-0.059243005823
0.116552121267
-0.033731808778
-0.026844851077
-0.023119489491
0.041920491497
0.038554938972
0.019600574523
-0.051775235209
0.005292928795
-0.039116588873
-0.059001842439
-0.082974139206
-0.029271173719
0.058419041492
0.029646879870
-0.052690902951
0.016149651813
-0.023602479213
0.020382417292
-0.073891610080
-0.002273423667
-0.002264794840
-0.000292523335
-0.032306484549
-0.022429608372
-0.021181331458
0.085178181365
-0.012843653818
-0.015322789696
0.103064790561
0.034108993213
-0.012711954338
0.009667593852
-0.038217092448
0.009967257725
-0.056203369464
0.036459624606
-0.034073604624
0.015787205651
-0.066957870197
0.037078811231
0.047726153643
-0.062421257156
0.007406007029
0.093170481434
-0.017180718679
-0.078081854686
-0.016881400703
-0.088344702880
0.001042388241
-0.016657870086
-0.043932533461
-0.067141539258
0.001565552860
-0.041108026819
0.036230372423
-0.056321634125
0.050429989619
-0.008832555610
-0.029440989825
0.004083848384
0.061746043220
-0.041109055339
-0.023094622092
0.027156200753
0.086507687452
0.034156504579
-0.017061970821
-0.027440703394
-0.004813116972
-0.025620034983
0.081357715435
0.092332291332
0.052767260655
-0.008292359546
-0.035520519310
0.023051403419
0.029592136467
-0.081812475208
-0.005647413651
0.016394800481
-0.050739831839
-0.009971663215
0.052983651070
0.086316248372
0.006394988645
-0.097107619136
0.068446443912
-0.004764416381
0.005385354790
-0.095400267907
-0.034500707858
-0.021426984990
0.056399735746
-0.110656976199
-0.072285912013
-0.011834124142
0.011295915240
0.012447609852
-0.030899723545
0.005830849542
-0.033688593775
-0.007617462675
0.083410713365
0.053131635703
-0.003271307298
-0.003820355563
0.031223693923
0.012697482851
0.017572176714
-0.005540465824
-0.023901212195
0.063150402402
0.067203081772
-0.132805840086
-0.031718586669
0.051605863500
-0.047528283022
-0.031614113036
-0.072477217106
-0.026397959171
0.025760104291
-0.024514740566
0.022428871659
-0.040069692341
-0.017221829088
0.047316075761
-0.038749745254
0.048781964147
0.002627699113
-0.009127903835
0.008959359098
0.000324350053
-0.037450278924
-0.011488814656
0.039066991595
-0.069349764263
-0.040020454522
-0.017909161910
-0.015254078010
-0.027784621439
0.028354606121
0.044866832019
0.026378636997
0.026451998933
-0.008132180352
0.021214205815
-0.018763708048
-0.074716725644
0.039659340979
-0.026355334356
0.013045070184
-0.000683309850
0.047758544370
0.085555745261
-0.058570732966
-0.035866720366
-0.053330597420
-0.016707050635
-0.011426647715
0.011102386604
0.033984234547
0.070908664306
-0.005579343744
0.098252246072
0.014038741262
0.061958676037
0.052032259496
0.056908981184
0.131090709437
-0.013639795693
0.021436609661
-0.014103782357
0.014834780242
-0.039781110300
-0.122829943300
-0.022871922331
-0.003034707848
-0.046474638433
0.017171961671
-0.016665837600
-0.026491064799
-0.006382209741
0.012505104588
-0.010665619613
-0.017082150634
-0.060327621292
-0.084188862707
0.002464126577
0.019843439078
0.003355833257
0.072222824687
-0.047639171919
-0.014740626209
0.053458999550
-0.022634269880
0.040667600125
0.041782980565
-0.013905373423
0.003886419792
0.017997895160
-0.008499271202
0.007379914706
-0.054296852288
0.008033224433
-0.000690887912
0.020541432326
0.036498298211
-0.015369560572
0.052430929574
0.007772408280
0.037654244244
-0.055145129685
0.041777197028
0.012549153731
-0.035714423118
-0.040387882326
-0.033006436838
0.047959562484
-0.022097590680
0.030243828831
-0.058570452784
-0.055760608128
-0.080717884019
0.058382103257
-0.043727673304
-0.062623217785
0.040631594148
0.058517130756
-0.014949957836
0.010749445984
0.055989440624
0.024881129515
-0.047239521271
-0.052661706636
0.048750924766
0.037955477010
-0.014226095016
-0.038923262126
0.014474651996
-0.000626653098
-0.024851277819
0.088327720965
0.047197123796
-0.014104291397
-0.003455205356
0.009429708653
0.002636828636
-0.008735286929
-0.009314046690
-0.017011384167
0.036924343446
0.012581817030
-0.072912175191
0.005381511375
-0.100667785054
-0.007223213988
-0.044038169168
0.051792805218
-0.027037690404
0.047228801712
-0.036590887999
-0.003625464833
-0.050317250767
0.026922355441
0.042051934542
0.027778016364
-0.036688388747
-0.031507622602
0.039616220297
-0.000038380696
0.033475275795
-0.068559284434
0.015603573987
-0.057237287278
0.011830983733
-0.009594300660
-0.004323706572
0.010555243117
0.002280135303
0.003365228310
0.082395924869
0.085912335829
0.013589346588
0.096048838253
-0.027592423863
0.000677366829
0.016662123558
-0.036828428251
-0.009664647415
-0.086061422087
0.001688060498
0.024751932763
-0.016967091224
-0.016195737433
-0.031424986853
-0.017151397847
-0.097613789461
-0.053690268737
0.052056166388
-0.011995391029
-0.115195162778
0.040045649288
0.043330175491
-0.021952935124
-0.021149432473
-0.100265950993
-0.028024679210
-0.022581733175
-0.004376914889
0.010753532483
-0.064289233136
-0.014989552121
-0.003823344378
-0.052039008135
-0.080047534922
-0.046693969261
-0.000906024063
0.026259669118
-0.017331987132
-0.021002116874
0.025201030692
-0.019817969860
-0.051268308532
-0.017457391016
0.004915362856
0.029524097986
-0.071743652480
0.005347151130
-0.062685434547
-0.005929362803
-0.045226927449
-0.100648014254
-0.039366139563
-0.055490302293
-0.029112951293
0.013968890787
0.005620719226
0.044140875261
0.055988664462
0.033016974786
0.055385349209
0.059465121847
0.032798503581
-0.026965611017
0.027206781120
0.062694822152
-0.002733832538
-0.085142588095
-0.097205611743
-0.014956567966
-0.057733496120
0.013031518300
0.012654809483
0.018955194457
0.030420285624
0.029122282424
-0.031710941953
-0.085209272094
-0.016034101128
0.067383551440
-0.032801134013
-0.031577542354
0.010786378567
0.029361402522
-0.005652444255
0.069178624685
-0.015632403837
-0.031712881213
0.105348534085
-0.106762065160
-0.034255248577
0.087509021143
0.028843241664
