# Supplementary material for: Statistical test for ΔρDCCA: Methods and data
Source: Data Brief. 2018 Mar 22;18:795–8. doi: 10.1016/j.dib.2018.03.080 (PMC6103976; doi:10.1016/j.dib.2018.03.080)
Supplement: Application 2 [file mmc2.zip › Data/N2000/PDF_2000_n250.txt]

0.003296804199
0.035244866902
-0.024509052163
-0.038818992252
-0.018856899522
0.033757344284
-0.004302953082
-0.038642408436
0.021296188358
0.025390046115
-0.114808079927
-0.054997289283
-0.003213178907
0.067869111249
-0.057125075708
0.009112526577
-0.008192251572
-0.037645280777
-0.026976865965
-0.006023432906
-0.007138274657
-0.039700620949
-0.111841649827
0.111853525556
-0.089299386371
0.039234039985
0.049782757864
-0.064715653635
-0.018182880628
0.139312682831
0.050322757624
0.076542459682
-0.060856156992
0.087883826206
-0.018307178878
-0.045333731617
-0.006499654198
-0.030900334566
-0.004417883879
0.079289529178
0.083278569470
-0.026423501650
-0.061150349045
-0.070987155892
0.063587130185
-0.013969056454
-0.067006004027
0.010776341049
0.043521537102
0.086816874540
-0.030789968032
-0.001037087496
0.120852329586
-0.024587464224
-0.014498244348
-0.024247288459
0.013089959347
0.083230589940
-0.034344004226
-0.034917965137
0.002001323237
-0.010937802373
-0.006654020413
-0.020829705770
0.020285768864
0.001141412770
-0.003230886056
0.026834450693
-0.021765105736
-0.008137351234
0.024432929969
-0.125555626369
-0.042779587103
-0.025971862885
0.079583618261
-0.027221722019
0.052103548669
-0.033128659186
-0.031627506459
0.087304479862
0.005485688971
-0.038587312435
0.063927937309
-0.087275909734
0.043899051836
-0.057072146231
-0.026574936832
0.070200220393
-0.023368233019
0.053851497474
0.017121257161
-0.023768405926
-0.030296673507
-0.018060872401
-0.013373076892
-0.045135009977
-0.006846274617
0.024505298862
-0.012620372610
-0.027500987473
-0.035114197205
-0.020783852843
-0.005263023182
-0.029279336406
0.026659336702
0.026711835135
0.046333832172
-0.006365735011
0.014563495729
-0.033896972905
-0.038975206801
-0.046672745547
0.075583062744
0.047414181270
0.066283798930
0.022057300166
-0.036027271146
-0.000456946387
-0.062359659187
0.029408381623
-0.010875677529
-0.113278996614
0.029515354038
0.007592399888
0.030384959251
-0.018181699259
-0.042708299286
-0.102129988919
0.146742397351
-0.009898127049
0.055230460810
-0.075995964387
-0.059824932253
-0.047890986955
0.054824842151
0.028259596612
-0.060373486797
0.094786858694
-0.000490773218
0.001135441611
-0.127680241482
-0.033909345548
-0.147482760421
-0.012683066275
0.015354766969
-0.007124719963
0.039084477621
-0.019226278055
0.030530001477
0.001358853073
-0.010049901810
-0.001308801247
-0.033654657153
-0.006500831996
-0.029717947367
-0.080412559444
0.066276780744
-0.001865116728
0.062834827170
-0.055385191388
-0.062642285936
-0.006549345345
0.042718957092
-0.057299431894
-0.073087046646
-0.040917128659
-0.008892237178
0.010433611912
-0.017672547293
0.014138331302
-0.021794881210
-0.005355876613
0.052283672503
-0.035825811564
-0.024249770134
-0.057052933524
0.043564860581
0.015059318736
-0.016375134881
-0.047714482837
-0.039618990829
-0.030153898552
-0.004585448349
-0.008677277599
0.021066054953
-0.012118470281
0.021402005345
-0.038264514721
0.079483648883
-0.056909613328
0.173319569369
0.045006780505
-0.012529371619
0.004855997758
0.053054836015
-0.003102209117
-0.005769308706
0.051938396755
-0.038529173340
-0.008908917559
-0.022671150981
-0.025714572095
-0.000327914760
0.021282808392
-0.018083752121
0.127426896597
-0.002620041894
-0.013533628026
0.008334874025
-0.031712314912
0.056193342115
0.035940506730
0.005806094378
0.007574976591
-0.009708020821
-0.082263027196
-0.026604754149
0.012743188704
-0.008886255039
-0.058057396323
-0.035381193590
-0.051560227095
-0.111716098580
-0.012419367487
-0.026699483354
-0.033306023461
-0.047446445761
-0.035811830446
-0.061438706909
-0.027564886950
-0.004152915327
-0.078919686573
0.002533985473
-0.049582259394
-0.036379602455
0.018394015129
0.013868111043
-0.039075717744
0.019174345258
-0.018106339765
-0.036771418726
0.042683541753
0.026334606219
0.012434526234
0.008169307441
0.021992864060
0.064745112188
0.001475624684
-0.109069409033
0.065222029347
0.102380470628
0.029649787358
0.032155111947
0.010864524781
-0.083328725820
-0.021883236952
0.006271002625
0.051374469768
0.086844361323
0.026261714224
-0.070552072294
0.043584820585
0.006514308364
-0.025294768836
-0.029909526232
0.076596853842
-0.029579563705
0.053190471206
-0.032539926565
0.037953629415
-0.017005556315
-0.030723506114
-0.077911210472
0.040623832651
0.079764903728
-0.024676964594
-0.049011306476
-0.001497694326
0.008047282060
-0.002087009659
0.022603177611
-0.032982794956
0.059107985416
-0.038872521696
-0.047848284886
-0.018502920670
0.020418219283
-0.008242981592
0.041290015828
0.013360006294
0.019683466468
0.026562877957
0.003563333359
0.010830880864
0.009981829930
-0.029054952672
0.007656748156
0.053279710373
0.004899222163
0.035591580145
-0.030675913785
-0.057161378285
0.004176222023
-0.005567609166
-0.016006642016
0.076806691130
-0.048194530637
0.027626179287
0.051750472159
-0.087430644518
0.015076554971
-0.036396234407
-0.072856590852
-0.021539955776
0.095789399057
0.073373136588
-0.057501322744
-0.061328768840
-0.036443106286
-0.081529624656
-0.046345608024
-0.003152586814
-0.026546275845
-0.015431315025
0.024538253673
0.036274749297
-0.004843166180
0.057610365496
0.015211164306
0.004744916563
0.049887622045
-0.008017626857
0.050149534504
0.070672726314
-0.077578592069
-0.022183377797
0.007109948660
0.009636592560
-0.055111837455
0.045407460405
-0.066996447299
-0.011229337164
0.040578997906
-0.044139521728
-0.075444980861
-0.037953867056
-0.071364584491
-0.038103243671
0.016624421277
0.108500301540
-0.055540515868
-0.022084348807
0.003355689975
-0.020426366214
0.007054178540
-0.035792668229
0.063238425359
-0.039641768056
0.054789742879
0.011862142540
0.041028551646
-0.038420908136
0.042709910373
-0.036388378065
-0.028423958723
0.011470745361
-0.045819661441
0.050947866704
0.076999904531
0.035884069370
-0.067836313989
-0.020119922094
0.026699491187
0.001421262621
0.008342930742
-0.039773949112
-0.085757804541
-0.021447711447
0.007168498363
0.041357585797
0.045107191773
-0.028552953315
-0.030646720205
-0.096570611922
0.015811686022
0.023476294958
-0.034649784775
-0.006629072005
-0.043907540780
0.069197494699
-0.097657965610
-0.050117023323
0.058937309379
-0.005505387708
0.005861990063
-0.089837260094
-0.020985108962
-0.049680965581
0.079450957658
-0.021925461998
0.014869496782
-0.031714207809
-0.045239093983
-0.052982241628
0.045908047099
0.084394723738
-0.033693165746
0.003673041940
0.041473158987
-0.027014076069
0.113006360746
-0.018362978178
-0.006165314816
0.052200632238
-0.011549757792
0.030232844629
0.028452954646
-0.033916390104
0.018114899362
0.003094614090
-0.005081157427
0.001218708774
0.003655537404
0.026129707874
-0.034197833203
0.036344119764
-0.068886468216
-0.033958294174
0.063517026474
0.006699946119
-0.025902751551
0.024241402106
-0.133429844890
-0.037933607433
0.041678352413
-0.018235447375
-0.038641868385
0.006316814052
-0.049574564815
-0.014638701527
-0.081539210872
0.071086180277
0.041385539028
0.000121222199
-0.046857708012
-0.023075902177
-0.013582542828
-0.028205425427
-0.053878167569
0.069363265543
0.083357691610
0.037154811168
-0.062357578733
0.034997942500
-0.058000834232
0.080029339404
0.036397564336
-0.022448136542
0.001238666148
-0.011382910818
0.010478792437
-0.088622388569
-0.076973094787
0.092233592513
-0.019049309045
-0.001036016959
0.000536179947
-0.056846436210
-0.105722539726
0.043160197106
0.053843421269
0.099282991297
-0.007615864028
0.063836925406
0.079123758973
-0.002300869756
0.014608605693
-0.045486843341
-0.054547071052
0.024335179699
-0.017869969040
0.010921196796
-0.000321707223
-0.080105729633
-0.043256388989
-0.044720536647
-0.024585710819
0.038429132285
0.035353468168
0.073737369555
-0.063108772737
-0.076322272094
0.016492277395
0.096664570655
0.089634283409
-0.039450683414
-0.038400150819
-0.070571575544
0.029735970341
-0.015442380761
-0.037230840810
-0.081010330475
0.035567963417
-0.001633926135
-0.029036053445
-0.073091774644
-0.012587787793
0.005937857950
-0.035773723304
0.027738711499
-0.010326610410
0.035608600477
-0.052915041161
0.033390406031
0.030036917420
-0.014420590981
-0.044341248946
0.050823900294
-0.048695242697
0.049332522810
0.038712718201
0.019120000032
-0.028471909964
0.012214706289
-0.055807343059
-0.016707611407
0.067384068216
0.008005260419
-0.097020284445
0.030122853806
-0.007002937592
-0.002262758383
0.002995432978
0.061781419472
0.022318681521
-0.050848178263
0.130478919440
0.010239406011
0.052828757597
-0.007847841490
0.048990973990
0.048107836518
0.010324118840
-0.036829534570
-0.047785193541
0.074341062258
0.053981267588
0.018737501970
-0.043811324460
-0.004103543564
0.049295023222
0.006081820253
-0.002527299718
-0.088529837671
0.078475733286
0.003920362631
0.024877976930
0.057237680691
-0.048860220254
0.030064638283
-0.048070894410
-0.043123559905
-0.011997125578
0.031148878139
-0.010208017959
-0.031355713657
0.029032622878
-0.007585908236
-0.017057438304
-0.061627982675
0.025410444309
-0.036393644732
-0.010985791518
0.000569786756
0.013511620332
-0.034278552833
0.013866940054
0.030136669799
-0.018340496319
0.061130530515
0.002865683599
0.043910306658
0.044175367994
-0.002677708091
-0.043154759663
-0.056502511488
-0.032776929454
-0.029345694720
-0.088534836156
0.011445244890
-0.043076820129
-0.032299037384
-0.056587320206
0.051147830178
0.031598594187
0.032207731908
-0.035592844144
0.032262172665
-0.092943134445
-0.007581795132
-0.034475859536
-0.107694942332
0.031678793484
-0.155267706685
-0.047935670134
-0.001669122146
0.041340681007
0.025667979486
-0.044768181948
-0.114575968645
0.047959186818
0.016019650255
-0.016253629659
-0.014227276649
-0.069203726204
-0.019364751908
-0.035742789750
0.015987937750
-0.041353753329
0.047751304397
-0.011529464793
0.013521998926
0.043323302294
-0.042914067489
0.045442088846
-0.041765890367
-0.034963074295
0.045208980999
-0.018266498537
0.028425664021
-0.002426050737
-0.026405445632
-0.058844713433
0.021926951793
0.000962595370
-0.079050629154
-0.009454867538
0.040759767880
-0.040206857777
0.011272649023
-0.035227453667
0.049249818666
-0.013775464521
-0.073606374389
0.085226278491
-0.005740311316
0.058642143282
-0.071063123990
-0.002022353837
0.029427988563
-0.035233071828
0.052286444177
-0.061115957531
0.000905605376
-0.017513992112
-0.003818058939
-0.057022929399
-0.004569886334
-0.024487517397
0.063142043948
-0.004721933855
-0.035958393383
-0.095405800492
-0.087881042166
0.023633379656
0.002744537869
0.053500615001
-0.005345449670
0.003992350783
-0.062556172635
-0.012399557410
0.084297796078
-0.061682771757
-0.056102708701
0.004708860061
0.023045994927
0.057228880521
-0.033260280622
-0.065210471294
-0.004818890085
0.071598768239
-0.078184486384
-0.027351837210
0.002264950481
0.022660098132
0.005975491774
-0.085521084404
-0.027272036792
0.006944923210
-0.071909199593
-0.019308445837
-0.041284837487
-0.072119754794
-0.014988037268
0.063196231217
-0.086185845188
0.061057659096
-0.087102461890
-0.085826256211
-0.047469973174
-0.039624346771
0.001733452824
-0.021579667242
-0.018970570531
0.040681390293
-0.025072470580
-0.035536502994
0.004877724557
0.099514360118
-0.055093150525
0.033058795619
0.015752743461
0.001271473351
-0.009781212784
-0.012667654385
0.004721288257
0.002620175571
0.012276180958
-0.014736745394
-0.011934148464
-0.044231032068
-0.051703549994
-0.008418244608
-0.034543090956
0.065739039406
-0.070425994036
-0.012019208187
-0.012867250917
-0.095737402567
-0.030801027398
-0.035045996676
0.002226150968
0.048583530890
0.039396567926
-0.001956287532
0.022078082909
0.046926783272
0.028166039025
0.015501428129
0.035009919987
-0.116358182752
0.046782600977
0.008938023373
0.048884810908
0.035670843160
0.057755018098
0.044371985727
0.008488377448
-0.018935866339
0.006825213347
-0.082716654223
-0.026463194791
0.045004704829
-0.007690550152
-0.052400020401
0.004286478850
0.063665440376
-0.025813017110
-0.031613312839
0.001536136275
0.019292886475
0.012855763454
0.062834126972
0.008518627387
-0.003931345031
0.017956678766
-0.001266344026
0.018685902453
0.016390780369
0.023608787613
-0.056207400132
-0.108897806227
0.039129564232
0.006986431509
0.031917611950
-0.016804633958
0.020660473362
-0.035602652299
-0.015869118735
0.049673594346
-0.005036581254
0.021209076708
0.022202550140
-0.076345893979
0.046164742405
-0.005814728741
0.033933348439
-0.081300987561
0.029305536024
0.009043871705
-0.009833580645
-0.003357264509
0.027430810797
0.057786768497
-0.018838589397
0.012923569811
0.077121737804
-0.071780823483
0.032455055626
0.000962968799
-0.013438403003
0.080585586759
0.025399170021
-0.044779613273
-0.035107051985
0.049019534081
-0.033121960495
0.044521257490
0.057848820032
-0.004754725585
-0.045883931541
0.084711433255
0.016426883581
-0.094181717010
-0.032554185038
-0.019979210263
0.023075023669
0.029714484779
-0.043310744132
0.044198275315
-0.019485711988
-0.006248400873
-0.009598925813
-0.026486300442
-0.048770386401
-0.051342989160
-0.017598082140
0.029975377370
-0.041795719069
-0.032205833048
-0.044052004240
-0.046650947293
-0.006316545478
-0.057064634327
-0.074017536696
-0.019901206989
-0.015028776077
-0.051628650868
-0.067146686305
-0.011614571292
-0.010609970149
0.046610581407
-0.019181390349
-0.083485131657
0.043344094454
-0.089297774311
-0.015294529859
0.031275786683
-0.036964219922
0.011742684951
-0.070968118393
-0.038148903757
0.033293978678
-0.089063489736
0.076062988472
-0.002195203254
-0.059828491493
-0.019316654840
0.018334535885
-0.011358892999
0.003130800757
-0.008852503399
0.049344390740
-0.038119921332
-0.012493629071
0.033566434751
-0.016167717759
0.023983393557
0.046003972851
-0.062287783480
-0.050338653541
0.009350900897
-0.008201548010
-0.000784971326
-0.070381115910
-0.065186073040
-0.034598756166
0.017924099762
0.029627666514
-0.032801523374
0.025264796372
0.016936073182
-0.043838607363
0.010162144072
-0.031086176539
0.061301202134
-0.072908738119
0.048153875656
0.065752265703
0.034915240588
0.029511081953
-0.034364046973
-0.002993372179
-0.016774423961
0.012443049827
0.034647943217
-0.037226967035
0.068876264644
0.009098816049
0.036878486402
0.020089092273
-0.085003830356
0.011680384000
-0.027935142035
-0.133766539818
-0.024161608460
0.018125740123
0.042909023211
0.056720562421
-0.081089043232
-0.077206872145
0.063959245603
0.047744662772
-0.037923906744
0.079254087842
0.014504219398
-0.004509916506
-0.125441041992
0.068049500149
0.134573493824
0.059779026931
-0.060255445979
0.024856080854
0.009944121521
0.004801311852
-0.095425345874
0.000621611736
-0.012468179405
-0.013339981783
0.057292015015
-0.021751414427
0.053734077099
-0.043901646453
-0.074250252802
0.029163982597
-0.014376268011
0.034009772569
0.056010409245
0.096805343820
0.034322781548
-0.009204551324
-0.025115735297
0.031826182214
-0.071740727673
-0.032413333096
0.038192769476
0.048095380384
-0.041066774447
-0.038450611756
0.048266533138
-0.019245182003
-0.034348302806
0.013184610214
-0.055423009590
0.007380928370
0.008329520818
0.019878809237
-0.073214092648
0.018332609843
-0.001023954066
-0.080856097401
0.007890922231
0.080045401883
-0.005119263801
0.107184866695
0.096511113828
0.006886741683
0.016130061922
0.029508306474
0.039361106906
-0.110166032388
0.001985380697
-0.064626267101
-0.031989057247
0.008532810296
-0.045121730544
0.036794822819
0.004637682165
0.088894385841
0.011732425772
-0.039545591351
-0.092402548648
-0.030654742636
-0.013379085345
-0.076640648341
-0.036891017229
0.100001425571
-0.034786079270
0.090682739101
-0.043442802325
-0.059402208312
0.002923308258
0.017985695521
-0.091220458808
-0.029714032190
0.002103426285
0.046908974372
-0.043695578624
0.001815921587
-0.035276867770
-0.034991413795
-0.014867372588
0.055586294380
0.077621968689
-0.015566198617
-0.047818314445
0.018952041298
0.063195479337
0.025388540458
0.042466608598
0.000058334522
0.063857856097
0.001416992595
0.071436147105
-0.000023661675
-0.048019997510
0.035438184646
0.051065699524
0.091569033163
0.002489033851
0.033440885150
-0.040990390618
-0.104262882504
0.011902677340
-0.014644199280
-0.039194716607
-0.009413722674
-0.028403134367
0.055730407229
-0.014652374223
-0.130269176406
-0.086665728869
-0.048124057492
-0.000080227274
0.034987059791
0.011121995147
-0.026440230272
0.026363071308
-0.016473887258
-0.057083792693
0.019179570324
0.004310575021
0.008902180237
0.051268183209
-0.052273476612
-0.031186444890
0.122477996106
-0.024038724697
0.076007287093
-0.000995335503
-0.047339561933
0.060658124803
-0.006383178805
0.025734259774
-0.088337904317
0.031384884393
-0.089138663392
-0.054057966929
0.015027028492
0.019401562371
-0.047237106026
-0.004631674481
-0.014705707639
-0.078126816717
-0.129379810432
-0.000131371637
0.023523156850
0.059046260867
-0.031638495488
-0.018592761206
-0.019003474110
0.015932420289
-0.035853479372
-0.032544083221
-0.057278358185
0.039829060624
0.010853423774
0.035052424230
-0.013764571645
-0.022687086187
0.067169267017
0.002757963309
-0.061627164983
0.067450309935
-0.002332564339
-0.092587860934
-0.050823274654
0.031743288004
0.037371883487
0.075990061719
-0.015845877647
0.053114400755
-0.051851002654
-0.055619157336
-0.077821699465
0.056213533321
-0.009270703975
0.013192931333
0.002172070704
-0.010002365519
-0.147470025858
0.055564084348
-0.015093227865
0.016193553850
0.022034198910
-0.017982450437
-0.088674572238
-0.063783992940
-0.092230789845
-0.022628717409
-0.110555378298
-0.098978621825
-0.082249483104
-0.008590479743
0.005522766219
0.003288691694
0.025734361356
0.005845041736
-0.039646950012
-0.095951973171
0.022973765836
0.014294876132
-0.127669989081
-0.057090124321
0.041068009980
-0.078339868723
-0.038892889104
0.024537459775
-0.068169284435
-0.120762382573
-0.009167036239
0.016931247856
-0.007191233879
-0.049865600310
0.031617843989
0.017516205188
0.150655006579
-0.000672580468
-0.028703202759
-0.052318310194
0.034069592767
0.034327216854
-0.056927024351
0.078255843345
-0.025927833558
0.067515776789
0.059426097871
0.034787984606
0.008837510498
-0.092141496728
-0.001520588973
-0.024550610151
-0.076351121420
-0.003910119352
-0.022271917226
-0.074500510421
0.056864053119
0.074432680860
0.038823081023
-0.003649499908
0.058196900907
-0.091177825225
-0.031947786088
-0.005505659977
-0.056200654407
0.019146432016
-0.045371048239
-0.049649485916
0.008041334951
0.022783494463
-0.061741746666
-0.062348710552
0.068307963402
-0.060093556649
0.031994409864
0.049641901256
-0.043897959571
-0.043654997273
0.036074553630
-0.067076584458
0.023390291880
-0.031285533686
-0.049989046366
-0.054322074152
0.045180459760
-0.070010710614
-0.071654845954
0.003165789584
-0.008355411102
0.029395870600
0.070950894724
-0.010829457585
0.067556633377
-0.026195608303
0.000115961152
-0.009109743056
-0.010037669301
0.002785015515
0.139060520497
0.066479276941
0.078556852688
-0.077171608502
0.048623403937
-0.030670076763
-0.024786195699
0.028890169436
-0.042730292493
0.004018097475
-0.105042617641
-0.017445250803
0.036765369660
-0.062367943448
0.068808950202
0.003747647498
-0.101943058849
0.042769306387
0.005918309425
-0.030834639781
-0.071105346101
-0.045126994840
0.012201581230
-0.060014818884
-0.028028950925
-0.075901659081
0.020812198921
0.001469279882
0.035067388866
-0.005811067705
-0.110591254031
-0.087604037091
0.050570173783
-0.016224472134
-0.052796318950
0.007374540698
0.001478545273
0.076821104342
-0.064786234365
-0.109896349286
0.033361444926
0.057922143110
0.014627860612
0.004378424042
-0.025823271075
-0.006812279974
0.019298466366
0.051656926872
-0.040468834680
-0.011642503867
-0.088421129232
0.092924665414
0.012430521995
0.023833474416
0.021824582598
0.083541803746
0.040468865306
0.018564754146
0.004940111016
0.097017318788
0.063652248156
-0.020611197868
-0.035977500899
0.011243469730
0.028242418541
0.039304245128
0.046123032375
0.058537712086
-0.081055230588
-0.004936679310
0.061196789729
0.027228756384
-0.065138223210
0.055753169798
-0.116813036670
-0.040283283384
-0.017430468178
-0.052644564227
-0.000405279207
-0.022377304479
-0.035746638709
0.056767178480
0.005404704380
0.006062713231
0.001745054184
0.058002258098
0.018570477121
-0.037191061179
0.023951208167
0.062984406764
-0.032692200426
0.061319391443
-0.055706629410
0.030522209580
0.050686879295
-0.069406529984
-0.063631978872
0.046714398383
0.107740036267
-0.023372003795
-0.007959533671
-0.033709801479
-0.001768825021
0.049165495237
-0.089412875462
-0.064124800063
0.025086021302
-0.027886513721
0.048842772285
-0.058598457905
-0.056479499011
-0.016597917201
0.070284642174
-0.013168481118
-0.060280601162
0.063263446310
-0.027475945679
0.069565850265
-0.018268043493
0.033009112099
-0.034789754407
0.006596522330
-0.027115619211
-0.008445291606
0.012227664404
0.068742723765
0.039304734372
-0.036430037153
-0.009065667197
-0.065875137240
0.030875662892
0.006954802313
0.076069459975
0.013957986765
-0.062988710987
-0.016580347650
0.000320258178
-0.013475086306
0.036530101718
0.022542113356
0.037146485315
-0.055118561813
0.007820012468
-0.007143542826
-0.055062270556
-0.014087405335
-0.019162697148
0.023354893842
0.032615501813
0.022174866560
-0.028290412361
0.047013807409
-0.006230436143
0.088641828569
-0.003345265368
-0.012028061583
-0.009228740849
-0.016302564676
-0.057508717478
0.027575107523
0.056411065385
-0.018011854273
-0.014279063796
0.004999622261
0.050991154516
0.078098337788
0.036442810926
0.028577068784
0.079898865571
-0.046665587912
-0.049257959756
-0.023071573367
0.059097690871
0.050595594782
0.129105382095
-0.000018926952
0.064247877738
-0.031486361621
-0.003299484496
-0.007945875520
-0.020672946838
0.006592626373
-0.000355873531
0.023998256264
0.010633612050
-0.037609119125
0.087772880550
0.006902305778
-0.026984872149
0.097110855583
-0.070151673793
-0.015953584904
0.036147666295
-0.075267181894
-0.081073295923
-0.037589782980
0.007580862686
0.061265912358
-0.012246803361
0.047558357350
0.045945985524
0.047091889774
-0.024128302110
-0.043665946995
-0.083268900217
-0.001482750686
-0.009810242370
-0.053576900908
-0.073779029553
0.042964440851
-0.004371724854
0.012167108910
0.058483250587
0.038503908211
-0.059834320756
-0.056781953210
-0.055516839315
-0.028903462680
0.015065077190
-0.040407316136
0.014919469443
-0.038731911076
0.014982777232
0.047493158609
0.076785668874
-0.045585736341
0.037802026928
-0.001346097311
-0.014746994242
0.075415271958
0.019531716906
0.095463057225
-0.055956484942
0.058786731608
-0.019033202100
0.001714432459
-0.045417026498
0.010347445649
0.067927585897
0.008152085351
0.001724863658
-0.053908858468
-0.057128086248
0.057003361027
0.023050684262
0.038971010569
-0.074208188406
0.065727320440
0.037312885638
0.033907192421
-0.083310793745
-0.035075289774
-0.101102855905
-0.001853422214
0.016241351806
-0.010401197528
-0.012065311698
0.012489069753
0.020806363159
-0.045963388531
-0.007090214738
0.006955910230
0.028753483467
-0.021513490441
0.016490700177
0.033018988442
-0.055363369441
0.042545688057
0.041376878090
-0.004456353253
-0.049676998214
0.025482257313
0.049599055520
-0.092563255250
0.024944848941
-0.066165177374
0.013752107338
0.002045860258
0.058706475830
0.023788069486
-0.034380339882
-0.006249751484
-0.064199207530
-0.016475634457
0.037626301087
-0.021272012974
0.033826535992
0.064016289827
-0.054131026803
-0.039874097178
-0.016131061258
-0.061128681257
0.009907324837
-0.005306255278
-0.037538624836
-0.040618569923
-0.046741091071
0.000935539075
-0.057704822969
-0.041461303378
0.016449360733
0.036874128722
-0.032292925541
-0.037827821747
0.043825779154
0.013020318819
-0.039525232262
0.048603047199
-0.077320655773
-0.097913978297
-0.011768650870
0.035188867665
-0.066723193131
-0.077002832984
-0.009711070876
0.135433673148
-0.021575378641
0.011723382676
0.039838298047
-0.018751221518
-0.026968468789
-0.020508579504
-0.005499761924
0.006473763456
0.020734161003
-0.047673564815
-0.001526582502
0.066904478391
0.030145052287
0.006555494156
0.009751206418
0.099286898912
-0.014993957398
-0.007953648398
-0.072459576576
0.001796762662
0.051401496963
-0.024283533459
0.002165575725
0.021632337039
-0.017734745043
0.122755282948
-0.011710521151
0.010164990121
-0.039557330746
0.162401037836
-0.060750450099
0.010836704404
-0.033527096393
0.017688254090
0.046020005873
0.040799358325
0.016215112165
-0.037762422013
0.022364758843
0.013489165757
0.033328283282
0.015477634529
0.003812901519
-0.049008574596
0.030780682314
0.034529616099
0.048790802877
0.019286515340
0.026487737942
0.030737041301
-0.017780368165
-0.046249645804
0.055475994904
0.030927218876
0.089476196750
0.173997394991
-0.023602517555
0.051107988252
-0.006231974238
-0.010882586873
-0.050225048276
-0.006488128829
0.000296630919
0.073651758021
-0.013086961869
0.071370240829
-0.011859611300
-0.037109787496
-0.055227052283
0.054036244692
0.037736197715
-0.020092366209
0.018922752739
-0.028543668618
0.065419731027
-0.005890422809
0.111493085194
0.052075499437
-0.043421925735
0.061530609761
0.012019159507
0.000164294075
-0.012033115097
-0.033850875336
0.007850560545
-0.000020289368
0.055353071478
-0.084637362498
-0.023913016441
-0.043496507406
0.008059316742
-0.110657570017
0.044347942332
0.014544943059
0.096676293736
0.053773249834
0.027225774269
-0.034743722939
0.115508254414
0.084213360480
0.012660344886
-0.002341544998
-0.018064474652
-0.035310658272
0.006751990222
-0.045275966512
0.054912612947
-0.000156996285
-0.047121896719
-0.032343466583
0.059664007748
-0.102546363124
0.014647461083
0.066175038506
0.035434583016
0.118913381377
-0.117448648069
-0.064254220759
0.055980406012
0.074887530936
-0.112372065712
0.003052566973
0.060258552771
-0.048878979089
-0.078884915755
0.068858257199
-0.128851680539
0.076417755627
0.004483359140
0.080796523353
0.065789837236
-0.048420381300
-0.054314465259
-0.002268910409
-0.040600168916
-0.051984306238
-0.008209805589
0.067341843821
-0.061964964697
-0.072152760464
-0.029241983198
0.082432509268
0.015631301289
-0.047509807803
-0.024260104696
0.016546180994
0.004046365469
-0.001708849190
-0.022771153780
-0.021551325205
0.015839116743
0.029866557560
-0.050212342255
0.049800090632
0.052529714837
0.002279303849
0.029662034101
-0.002143136076
0.047327098244
-0.003657734741
-0.066439261313
0.077390720404
-0.033634884977
-0.002323073988
0.089363137592
0.020310762908
0.019668782317
0.018334842011
-0.000629686282
-0.034393179761
0.010025620663
0.046303271498
-0.052975656117
0.022604027486
-0.072555868466
0.046656513714
0.009383624540
-0.008468654409
-0.018827642819
0.042928312067
0.057878272343
0.001001065089
0.027176494601
0.050107754013
0.022341801751
-0.013430978516
0.078041405353
0.047574503896
-0.011587637624
-0.022374443518
-0.043022158904
0.081205907775
0.010360471940
-0.012008832647
0.036702016517
0.109320720269
-0.059198865670
0.000260363853
0.014862775138
-0.019041235436
0.039518608242
0.007747380935
-0.008421813460
0.086192624829
0.010124839397
-0.012687374121
-0.077341432618
0.030720322316
0.038608860453
0.196645033754
0.011503679953
-0.044446473807
-0.044615130003
-0.028102746233
0.033153862588
0.046997593137
0.016920535195
0.001077179076
0.014915495065
-0.027249193142
0.140223508427
0.050890682593
0.016589823483
0.029959124491
0.010232293719
0.022620846987
-0.051001465174
0.052905871832
0.013332559616
-0.032532289302
-0.015115844690
-0.012220101878
-0.023769448882
-0.017666339841
0.038071790229
0.007334532821
-0.110279870071
0.045998054681
-0.066808556900
-0.000454294356
0.049980593870
0.016960605913
-0.104898162314
-0.049459618642
-0.000874683862
-0.001996866986
0.049923433400
0.034264103763
0.056133456984
0.011465708993
0.017511452145
0.067845836674
0.031115377225
0.059930642722
0.047074669330
-0.022202465295
0.009567493783
0.058273029226
-0.048762349971
-0.040938466229
0.014769050989
-0.019084163062
0.072669924952
-0.047098208036
-0.039771607983
-0.021915606672
-0.016206407926
-0.102850329413
-0.008955914980
-0.006189898889
-0.095045747231
0.017226301879
-0.004965836007
0.091959831149
0.020012016466
0.043149427586
-0.015484200566
0.021547390011
0.061318431863
-0.027002272548
0.025251564581
-0.008975241934
0.013427484493
0.069619098027
-0.022046152315
-0.015640023495
-0.083288011942
0.055309148687
-0.055856100013
-0.018088647995
0.049246010839
-0.000729880315
0.066846937849
0.093071231720
-0.082936700193
0.055009695174
0.048027153359
-0.066537179015
0.042933582064
0.057902467160
0.072035806201
0.054465254807
0.020471717858
-0.103900421164
0.099264173834
-0.045433783811
-0.017616735707
-0.004835639775
-0.086529375014
0.002340131943
0.026299628837
0.045318950333
0.024610263981
0.008051340820
-0.000589143193
-0.014965077942
-0.067302888284
0.009442736255
-0.006560298930
0.002427887001
0.074185932948
-0.010466773158
-0.019570104651
0.069221391173
0.076664041126
0.019835223029
0.066351275725
0.015170328487
-0.075933245628
-0.026395035723
-0.019376928944
-0.030897510286
0.039006920408
-0.048427860398
0.083647122372
-0.037814940553
0.078577726543
0.047788099320
-0.058470027048
0.059742800463
-0.028627899695
-0.060324583203
0.032821766088
-0.069728967574
0.007007451453
-0.048594248033
0.004152344938
0.047692565081
0.061388591638
-0.025853651503
-0.045934852001
0.034595581175
-0.044329708559
0.057659747822
0.046273685906
-0.068156516137
0.025681847628
-0.046375337393
-0.017571451099
-0.016486028313
0.022228051249
0.051782123922
-0.009594640866
0.011312396817
-0.013659438925
-0.040123831562
0.011268858173
0.080088935737
0.111779437409
-0.084114825722
0.022716441432
0.038633566454
0.057588193097
-0.015098438129
0.029178747712
-0.047408690833
0.075244631841
0.001759392312
-0.011255055425
-0.011799980049
-0.035353979337
-0.068191188576
-0.027478078460
-0.047382990256
0.097649152004
-0.013919888657
0.003169504684
-0.012940335559
-0.026691989431
0.039168748393
0.049535240273
-0.055505391807
0.054682559101
-0.040618501896
-0.018549972873
-0.066338946823
0.021442806100
0.010986108422
0.069015280828
-0.003116118681
-0.007583435755
-0.020080802901
0.086903571699
-0.066429362672
-0.030630277284
0.047619046252
0.006525380134
0.061105815160
-0.007314432803
0.040066910851
-0.027210762699
0.024457992840
-0.044280857454
-0.020918336586
-0.023627271410
0.020660983072
0.076123046936
-0.072028454433
0.013692034190
0.017475807933
0.028355006880
0.054049322694
-0.054818782555
-0.022433477108
0.020430736827
0.051613857402
0.048547031986
0.054333127246
0.037490765052
0.039021507652
-0.046037046428
-0.067801948560
0.041814260100
-0.038634814145
0.017837618615
0.018574841840
-0.041668848376
-0.040306639759
-0.000735499492
-0.040700701569
0.003566507790
-0.058288514370
0.009256589269
0.072928920773
0.057427560887
0.087993800877
-0.086394270324
-0.038421450173
-0.045413410019
0.111148053849
0.049946205153
-0.015792287366
-0.037405607726
0.016172095957
0.047794319185
0.017215387732
-0.006271655485
-0.009799491854
-0.024668014723
-0.016777197039
-0.091541659724
0.002551076498
0.006650626413
0.034108761357
-0.005158181695
-0.045165928332
0.017518972921
-0.042256026222
-0.049678118294
-0.004140024394
0.016615714314
0.035125134396
0.039590830978
-0.094540150595
0.019238021303
0.006904212420
-0.001065428525
-0.011090122171
-0.030265377246
0.061432684704
-0.007158502310
-0.035444173107
0.108316214163
-0.096173130103
-0.054707497461
-0.117484537940
-0.028401648585
-0.029952849098
0.097908534538
0.043531546824
-0.062032062197
-0.032131110497
-0.046301600689
0.026091858732
-0.017761891926
0.128030728017
-0.005460430458
-0.009685102872
-0.014415909804
-0.053208379472
-0.014109998791
0.025705029946
0.030757714093
-0.030065509483
-0.004739453046
-0.018421092365
-0.078215715384
-0.033230057141
-0.024249021923
0.046941727378
0.001915971994
0.019981953180
0.001156277136
0.072164125267
-0.057707717468
-0.105531027919
0.010980233045
-0.057731553519
0.004024059619
-0.106391604631
0.021280204729
-0.015858788204
-0.020957556188
-0.023495056570
0.003195509484
-0.011892325502
0.003246396176
-0.009353383654
-0.024592889464
0.009168693804
0.073192565063
-0.022459040446
0.018208501022
0.008452900369
0.005992264331
0.006422650658
-0.007607654396
-0.021828420888
0.028396823958
0.046789820795
0.039517936886
-0.053510292929
0.032758671349
0.074952054422
0.042285669842
-0.009737603169
-0.068990348965
0.033248025245
-0.076665825657
0.027490028306
-0.034471985755
-0.148220213452
0.032432636270
0.015694064272
-0.053337389733
-0.006760464923
0.036213020879
0.000275193815
-0.040709846881
-0.001395856510
-0.131748982648
0.025695904309
0.043597733560
-0.003276864820
0.018728258162
-0.011402891252
0.064491169745
-0.033784232482
-0.014401908413
-0.023561976092
-0.050315026856
0.077946449013
0.008792995246
0.016211246674
0.011806764427
0.110646509304
-0.039522120493
-0.055876235078
0.019342233660
0.042295313890
-0.043754704560
0.014474498051
-0.100653429382
-0.074671139498
0.056624003564
-0.029715523190
0.021473192291
0.018964364240
-0.051540935510
0.002760767389
0.039153777813
0.045946811757
-0.028915496821
-0.019197484384
0.004689126960
-0.059708717577
-0.033950946132
0.083184062140
-0.058455976501
-0.038461665855
-0.029678352109
-0.041883022330
0.039893181907
-0.068789593209
0.069491235981
-0.042618405584
-0.098226878801
-0.004016491660
0.057680543067
0.002751119103
0.022593158287
0.082248053032
0.022389856730
0.037158398259
-0.043668218678
0.047523992726
-0.050237230749
0.044026913902
-0.016505725865
-0.030233247670
-0.009457190049
0.048228823893
0.031143083136
-0.080249659600
0.017809721683
0.023896886704
0.024733059103
0.061567418306
-0.014952867477
0.031117223566
-0.061267806936
-0.002874194452
0.051572832479
0.005411737316
0.031731907948
-0.081891037870
0.026575958241
-0.027111919069
0.059562331409
0.043913760822
-0.004087418815
0.015227649209
-0.017980765653
0.052574833329
0.012948859371
-0.020409555308
0.011477842329
0.014524907564
0.000994455555
0.008443745568
0.032270401703
-0.018530721861
-0.038748494958
0.058385922808
0.074670284142
0.009877441138
0.070958747875
-0.077830045497
0.013504253307
-0.064110702775
-0.051132020955
-0.042447867559
0.042072924231
0.049652316372
-0.017432923459
-0.090486527184
0.015295175900
-0.014299331981
0.022972922209
-0.001013408712
-0.062683071002
0.054417881757
-0.001011192199
0.069286506189
0.024978102168
-0.078431781971
0.066916818560
-0.009275703364
-0.049912613776
-0.030371010976
-0.015997740093
-0.111103556830
-0.054839966224
0.104362120423
-0.025891561917
0.022427075045
-0.005296469108
0.042067714036
0.046256228376
-0.028070677624
-0.014101322111
-0.032282582157
-0.025503425106
-0.090884726045
-0.000824610958
0.125860371630
-0.032956872172
-0.016399492489
-0.014428321260
-0.071031958176
0.024562061336
-0.056668322328
-0.080042103574
-0.008700967346
0.015431256059
0.004676769795
0.009091786856
-0.053851374869
-0.002014503034
-0.001684020098
0.041059059338
-0.024472625123
0.003695507170
0.022309679624
0.061164040031
0.008162408437
0.029435054035
-0.076852941314
0.012493807523
-0.164746986599
-0.102662778097
-0.072971762298
-0.046745551989
0.163322941021
-0.004156991396
-0.052905513252
-0.025505373729
-0.089392985175
0.042912305047
-0.032427149223
-0.036232995670
-0.022527370353
-0.002241119286
0.045786877952
0.093718664805
-0.017060002768
-0.003637889325
0.000403422412
0.025801894877
-0.014805163547
-0.025290182132
-0.123717507986
0.118811949807
0.043262945131
-0.071865942349
-0.063164515741
-0.028056068522
0.035437615557
0.027207976876
-0.019413311253
-0.012880940509
-0.005280479458
0.016480651484
-0.027821739731
-0.063218277167
-0.014922777076
-0.026547890261
0.068110308762
0.063124851900
-0.017699120820
-0.030088584104
-0.037654755764
-0.015786533107
-0.020813272576
0.032983776161
0.061230372967
-0.048937394707
0.031059043199
0.049771963995
0.055546030958
-0.002104992923
-0.080414626605
0.061030527445
-0.072576381268
-0.015459013986
0.008849628254
-0.027670309922
-0.007692847511
0.016455838091
0.040654211504
-0.021702953871
-0.048839281365
0.025661202795
-0.047882301719
-0.004356768636
0.028909097084
-0.076684795359
0.052048446128
-0.050634653171
-0.071381122536
-0.030979014793
-0.022568673046
0.060015589328
-0.013503074586
-0.054514628652
-0.049312507586
0.031838519227
0.006726731958
-0.008480289559
-0.061990914121
0.034939742043
-0.006026820260
0.068692303224
0.085284499420
0.010886855537
-0.037391094889
-0.094047868607
0.043365348208
0.016133113074
-0.028561111328
0.086589212407
0.049264663834
-0.095805615956
-0.065275913117
0.041787748853
0.062666647832
-0.025926015387
-0.053932642517
-0.113796438665
0.066307415114
0.017539975912
-0.146804391785
0.091589382625
-0.033701158765
-0.063387441469
0.034497736809
-0.061460191866
-0.013607236061
0.028905342154
0.080674791636
-0.025162593737
-0.028036987127
-0.015640339585
0.044379368217
-0.044949168030
0.034017102404
0.000171999510
0.006896072109
0.023886715861
0.110309588634
-0.018884673283
-0.008091275673
-0.060323303877
-0.017969381496
0.004469784930
-0.095880283107
0.008297805133
0.002249868739
0.026048411248
-0.028384278538
-0.009608092780
0.041843861985
0.107985375536
-0.015764306121
0.030808887801
0.027188319420
0.052322323778
0.070330180611
-0.055319197707
0.049117102860
-0.046524705577
0.034724448741
0.120040639267
-0.060588277876
0.038396146731
0.026623224708
-0.010463767178
-0.059833641394
-0.030974624206
0.019675197742
-0.002569110001
0.081839795303
0.097096399485
-0.002558731654
0.070768524823
0.041554431148
0.023282270476
-0.027027879511
0.060610900695
-0.086714309577
0.067997662562
0.031279358820
0.028165930707
0.101521561273
0.019161829189
-0.027230260913
-0.028731305684
-0.032721795456
0.020482565224
0.018966207797
-0.014431704342
0.011197641382
-0.099088010828
0.080591142464
0.060255182347
0.011878045254
-0.031142340947
-0.022332931218
0.133881578100
-0.022523591976
-0.064084487680
-0.027380403406
-0.059087283931
0.033850398486
-0.027575744316
0.032406117522
-0.036209797218
0.004715550105
0.029193549788
-0.029837451354
0.074352645168
-0.012614417127
0.060135478275
-0.018447807976
-0.007093253395
-0.008296137565
0.049441082868
0.039102761558
0.023810767496
0.048161779552
-0.073153436920
0.032024383342
-0.049616201531
0.075442632927
0.013240429627
-0.010657828021
0.003614173099
-0.001070111380
0.082578554007
-0.011914397930
0.007472025653
0.103679677547
0.046154881754
0.076573283823
-0.025799133691
0.048874706041
0.013034309633
-0.030066240487
-0.076433295367
0.104129701460
0.064143513007
0.018294868015
0.038833691063
0.064203034849
-0.006780179276
-0.018563111433
0.038822365267
-0.054606891268
-0.073369641646
-0.010465900816
0.060884293611
-0.015200114474
0.077950722001
0.000715005424
0.001601851993
-0.004161182823
-0.044542955578
-0.001612895750
-0.083332665549
-0.024996710369
0.010083027441
-0.039382053792
0.019806095809
0.081415285053
0.081554782624
0.084106308844
-0.075423828668
-0.050700890821
0.076466160476
0.031686913198
-0.011396723225
0.000488461066
0.001975634837
0.067949464051
0.008248150012
0.010878064037
-0.111992611320
-0.033327065371
-0.068209439476
-0.053175884464
-0.032218986796
-0.063270766501
-0.007268468715
-0.008221125271
-0.019795780870
-0.086394043090
-0.032254804940
0.041116897216
0.015459679407
0.040126081100
0.046877931175
-0.018595052806
-0.064899274428
0.037076165825
-0.044445309466
-0.054170107782
-0.023524343489
0.042238790641
0.057778845870
0.070026165926
-0.076513514608
0.005565530475
0.007952902140
-0.010856780597
0.028616709011
0.025667015883
0.017048230895
-0.025044942634
-0.058774996084
0.018128787771
0.011169650619
-0.011563527370
-0.053934616265
0.061207030788
-0.012558782579
0.048034948912
0.024747038479
-0.047268718972
-0.025664329283
0.003079744222
0.056989165167
0.072012219659
0.036361170216
0.009237641024
0.022501812802
0.073321930127
-0.018821101356
-0.016469220006
-0.080062487129
-0.008232781039
-0.009716551885
0.076250103149
0.017014529338
-0.021703771233
0.009480006305
0.021401505524
0.051881016463
-0.008151545097
-0.063531422628
0.060923267286
-0.038248410402
0.013584353138
-0.052540551902
-0.037579800956
0.005871696943
0.048561483879
0.000471235564
-0.063927692746
-0.020774872329
-0.014871236116
0.026915906803
-0.059337808740
0.030497445709
-0.058599716797
0.041576160929
0.003479231473
-0.022814971708
0.068289191481
0.020681674230
0.034692782056
0.041765533274
-0.044045217177
0.049921767693
-0.011019410456
0.006489512188
0.077983951237
0.054441616284
-0.014079736862
-0.005663666705
-0.004700836711
-0.023376025045
-0.030026652350
-0.057171922070
0.017759628011
0.089108524502
-0.006854485562
0.034241580058
-0.030551198154
-0.002066728827
-0.055115181945
0.033169021523
0.026626618167
0.028960994697
0.085647019365
-0.001038321888
0.000740995352
0.003225943562
-0.078646235984
0.008283113083
0.015586701514
0.057327576713
0.000810585811
0.022385105931
0.008389764021
0.031731805481
-0.004131978783
-0.015984661911
0.073913357690
-0.065601681883
-0.073693676449
-0.020326221049
0.040303161909
-0.067197070658
0.033074411588
0.042584683291
-0.059401270725
0.013735710337
-0.006062017988
-0.042448150525
0.008443929098
0.046911755026
0.034935865422
0.030226966067
0.010289645288
-0.039584712369
-0.017323538269
-0.088889403217
0.011460054453
-0.055896076988
-0.003539665921
-0.018634845031
-0.046043383997
0.028045013189
-0.039495836868
0.002221263496
0.042294419471
-0.079115942131
-0.066485378189
0.102357085005
0.029544407089
0.019956621214
0.048802068030
0.062665530700
-0.021362952876
-0.029284325026
-0.024871723830
0.096393797407
-0.004851657710
0.014167950125
0.044508403200
0.022823555716
-0.000405657528
0.042982219163
0.051091561682
0.065907281574
0.065531745802
-0.008134275092
0.032482923146
0.064551451313
-0.007632405646
0.037697519014
0.110341147254
-0.086202088881
-0.097838486368
0.016153524429
-0.018024649280
-0.044249930235
0.029660462702
-0.047031902324
0.041827976179
0.004907973655
0.038401933536
-0.021252094556
0.044293446298
-0.016216035804
-0.015802079574
0.045353382738
0.003726322950
0.061005473906
-0.064915179185
0.029491478524
-0.099989128153
0.035630205982
-0.039125630308
-0.071032959319
-0.011817795580
-0.074807312617
-0.010252230049
0.024652033582
-0.014349345679
0.012789203585
-0.053571076773
0.023625916511
-0.029666021997
-0.022258701731
-0.010145859374
0.044979538377
0.055807102832
-0.064297471778
-0.111418114231
0.018134110430
-0.093683255334
0.006976448838
0.051210421456
0.025420252935
0.086667704965
-0.002428011979
0.008410621436
0.018302126939
-0.033918655463
-0.009418539463
0.041288851831
0.022863699266
0.059976582455
-0.022594653176
0.042104958571
-0.046092025631
-0.076388713894
0.014865425118
0.067666463672
0.022596529844
-0.004697461417
0.008083405184
-0.008385283711
0.041975697386
0.057024193513
-0.087119030147
0.041291409547
-0.023080893939
-0.011290979064
-0.121899504513
-0.037728329132
-0.014902904071
0.069279457990
0.008835349060
-0.063878799058
-0.023636397508
-0.029963179139
0.034892368151
0.001999843380
0.008998312844
0.056811180716
-0.003419054247
-0.065711599397
-0.010658740811
-0.063222631915
-0.083869709000
0.002392524927
0.020241357766
0.039165611901
0.033689085841
0.016762687902
0.006598099747
-0.073595140158
-0.001390253773
-0.049973158172
0.011407069898
-0.004209112139
0.029004657424
0.050090075502
0.072397981984
-0.012218978397
0.037936977615
0.031069712406
0.007159987428
0.020926217151
0.020179333244
-0.061132636049
-0.024918091697
0.098168143185
0.043643946270
0.034928887654
0.036317982341
-0.033045254622
0.085724766518
-0.090499544950
-0.007744596507
-0.130555340740
0.017260584233
-0.042929853988
0.045550694867
-0.009742611039
-0.061005393697
0.038131737587
-0.015379493648
-0.069873577095
-0.048900796093
-0.048525172122
-0.029577923360
0.009339275524
-0.011863505386
0.054785661240
0.046739918078
-0.010283087606
0.008592143672
0.053210349267
-0.091269891601
-0.033011217118
0.079472527826
0.011160513295
0.020314911700
0.023500780293
0.007101157813
-0.117097408355
-0.075168293193
-0.072717727414
0.007645135414
-0.044679617651
0.067189341443
-0.061637506077
0.017059145417
0.000421842699
-0.073339860579
0.054517751947
0.050893414401
0.002582735700
-0.082826551552
-0.012403286250
-0.111463916657
0.041795534200
0.065252079578
0.007220875350
0.016023589985
-0.049904888626
-0.072006713513
-0.030638819416
0.014882796008
-0.030435056932
-0.008607832512
-0.012657233450
0.033636924351
-0.043876659862
0.012588894422
0.047692674159
-0.001754172039
0.006172942395
0.002632633182
0.014007413555
-0.002270282588
0.183570587739
0.016266804350
0.019625740870
0.011633107313
0.017601161436
-0.013083678618
-0.052155674196
-0.019439035759
-0.086719655084
0.044375076015
0.004038381522
0.024748046328
-0.031499420173
-0.005339936932
0.038837807996
-0.051996275258
-0.002273200740
-0.039115211423
0.048700168346
-0.079009170482
0.017489522037
-0.058337644148
0.098071728271
0.091117174225
-0.064300077259
-0.044074506673
-0.049925531879
0.039419564909
-0.008660737761
-0.005218736510
-0.009386930733
0.017682677824
0.019628868329
0.028616278887
0.020910326154
0.054110663087
0.060999625999
0.038662989492
0.041112596311
-0.001009268566
-0.042731599191
-0.000618594705
0.115925654726
0.022443537813
-0.021256538800
-0.055048837060
-0.015466889552
0.007906079168
0.070071193527
-0.012339344158
0.041173020871
-0.010169720858
0.012340575673
0.038043818063
-0.008954858828
0.031308898218
-0.040802154649
-0.031832032275
-0.010712980740
0.060534870204
0.046720101675
0.091236665523
0.027525379183
-0.007735162906
0.005582552096
-0.054531674426
-0.068734638367
-0.016677773751
-0.065174304283
0.055265391158
0.048336334642
0.011973705256
0.002759557719
0.042899015901
-0.053503733943
-0.049334755649
-0.054909167654
0.009311464682
0.008302544114
-0.039612666521
0.049612911252
0.040208975294
0.001076546933
0.079753532453
-0.104086697128
-0.040006718711
0.044503118951
-0.012688347842
-0.047361369179
0.043577736638
-0.109975318147
0.000452503509
0.006190862976
-0.078447063156
-0.009264814746
-0.011586378247
-0.102616791384
0.113053862262
0.033834891176
0.055441649529
0.045711312737
-0.104505803298
0.098807202916
-0.027468457477
-0.056910021830
-0.012605010615
-0.070550561373
-0.015159674242
0.054857582506
0.048333595725
-0.040978840916
0.006766581086
0.017362849702
0.058741629886
-0.037253269512
0.019538034084
-0.041467567685
0.009483137659
0.040441990709
-0.085873804247
0.041926226594
-0.032785721349
-0.068530325269
-0.053352449649
-0.000898071889
-0.075550602226
-0.058917192953
-0.008258613759
-0.106075050562
-0.028769795178
0.011367227637
-0.006286860504
-0.010950651048
0.047802603222
0.032088449972
-0.020023679603
0.042219920046
0.023185423144
0.020299351128
0.011022731222
0.001804526237
-0.033497139662
-0.147683023905
0.020219277201
0.014806766282
0.019914835800
-0.039083717770
0.063847585963
0.017239131574
-0.111711387195
0.023340149267
0.003964264380
0.004871736815
-0.027336429209
0.044694747561
0.016560501662
-0.030042651070
0.004009312593
0.051813400150
0.023995646459
0.078185925913
0.063654206963
-0.001010080940
-0.056526114325
0.021850547993
0.018962489510
-0.041879695342
-0.004523267333
0.079427640398
-0.009489748656
-0.086764323175
0.100640807170
0.020582641035
-0.055710952343
0.033958091411
-0.060663031622
0.038901665485
0.041361130403
-0.077253468057
0.034836126817
0.115061797602
-0.000863929106
-0.014818882139
-0.078192825878
-0.001647745339
-0.114251591964
0.031141839357
-0.022869593202
0.024577854175
0.069398355914
-0.038319474771
-0.027149437297
0.010847968380
0.103256398947
0.038930666027
0.010636486956
0.030890682056
0.037666667946
-0.027924662213
-0.028118348602
0.008793547425
-0.022516958522
0.046252037447
-0.097882577173
0.104380240792
-0.037411299847
-0.043733310573
-0.004609984726
-0.054529573626
0.029757300274
-0.089794683413
-0.075183179149
-0.029717757200
0.062530826795
0.093665715082
-0.077231583691
-0.046262437277
0.017461608998
-0.036521309565
0.026699406707
-0.044934046136
-0.041052329826
-0.015760340830
-0.028636895858
0.099580899310
0.034529946683
0.077062438762
-0.051385347422
0.087489316944
-0.032071330536
-0.037896397106
0.024404199766
-0.011980281310
0.038571237890
-0.076544815446
-0.008924848702
-0.104341710366
0.100689048756
-0.042210184677
0.021189040104
-0.009372949573
-0.045861161147
0.065222863392
-0.020326630075
0.050164019666
0.011034408786
0.020543915614
0.025923578285
0.003358365346
0.036430147949
-0.009735296837
-0.007766211259
-0.079025789532
-0.019534826390
0.011035648317
0.047153616063
0.009219112196
-0.071565006710
-0.000619978743
0.080357313717
-0.001607892835
0.031829855925
0.022558772550
-0.065259699797
-0.006130478937
-0.036307973544
-0.033948417233
0.096948132777
0.021558686463
-0.096522453536
-0.041001335404
-0.070297234699
0.003180059528
-0.022782013987
0.038492386272
0.056325780471
0.010026527025
-0.037616775133
-0.037965862517
-0.070009029745
-0.001186751517
-0.049163549440
-0.033054907949
-0.002506252177
0.020500793402
-0.000494548390
-0.025610891755
-0.040149409448
-0.011237561850
0.017420983788
-0.104136826033
-0.028281699839
0.075291560292
-0.027824734236
0.030066928102
-0.150843739566
0.011460988472
0.018458026680
-0.059513751417
0.010415455702
-0.097081518656
-0.008415900266
-0.037036035624
-0.079918463876
0.054134076841
-0.001337246278
-0.015616353463
-0.082582620523
-0.059713108153
-0.062233104694
-0.021877740224
-0.056995769994
0.046462745574
0.014600963544
0.046384274838
0.035286735921
0.014689945956
-0.004572766747
0.005952296496
-0.091017002832
-0.004715543654
0.025293980116
0.022362847223
0.049611059991
-0.000435094122
0.014753029106
0.004571714666
-0.009276946118
-0.005191141510
0.028492420239
0.030019780825
0.077150032965
-0.067795786651
0.049740771732
0.010390369063
-0.007797167583
-0.034788303995
0.041495648357
0.075193616341
0.023527105917
0.053416159883
-0.053583843794
-0.084190255048
0.014826690568
-0.028321630698
-0.008125707829
-0.041736454628
0.027154630527
-0.040471494711
0.046225482896
0.009907366316
-0.069348432612
-0.100976721719
-0.036493083750
-0.011402515812
0.060139354561
-0.001707561558
0.038448207393
-0.010043879929
0.036858288731
-0.064410727245
0.105416462025
0.018600689206
0.042791238985
-0.050816696574
-0.026733279681
0.061021392902
-0.044674765037
-0.022118896850
0.007135077098
-0.016687712392
0.015951461576
-0.066862533846
-0.037296925471
-0.041445407461
0.030503909065
-0.007466525060
-0.071295842502
-0.049608607393
-0.078121518693
-0.054475914251
-0.050212485518
0.013950317287
0.035518492794
-0.037388001506
0.012800641479
0.018687588588
-0.070642010240
-0.038636538326
-0.005877421437
0.017609601629
-0.080602928670
-0.049254115635
0.000314918306
-0.005460812778
-0.085941267193
-0.027265703430
-0.109926769116
-0.001915529570
0.043580234896
-0.007479033092
0.030256336955
0.026177654549
-0.063851490553
0.025654631754
-0.004936259362
0.028851894623
-0.032597380085
-0.028234890104
-0.019588372263
-0.037319961142
-0.018196498390
0.020065852966
0.007646362296
-0.015145214066
0.024863998513
-0.027889222170
0.016985165309
0.003794702262
0.022677027646
-0.041489313283
0.099454947554
-0.013995387794
-0.003031186378
0.060090188332
-0.014895531118
0.082590134680
-0.007210234435
0.006213395761
-0.100528848907
-0.031325100069
-0.061613393968
0.021830241838
-0.000866467025
-0.039507004425
-0.082026751346
-0.013962660438
-0.015616271604
0.047880710186
0.043943694815
-0.027310236860
-0.007879207468
0.021926349665
-0.006071088581
-0.013953441355
0.123579141994
-0.066223549285
0.048923765507
0.023109745846
0.012704861741
0.014119466156
-0.023810905981
-0.037456658199
0.004670417687
-0.071523995709
0.104665976758
0.065458441839
0.041112206018
0.016050852224
-0.033465476311
0.007201348419
-0.020511801910
0.029171549827
-0.019701523136
0.016834625149
0.036472244543
-0.049772556658
0.047527875134
-0.003631802118
-0.053721904771
0.027298879002
0.058232625624
-0.049956097808
0.002765045742
-0.022875967812
0.043101469751
0.076531300147
-0.070827497139
0.003681945349
0.077936444833
0.052646678388
0.036742377612
-0.050243876635
0.061141398965
-0.005858021892
-0.036035063848
-0.017899898664
-0.027996245427
0.139992330663
-0.033903191919
-0.039295720990
0.038658021034
-0.039552012867
-0.020085861452
-0.041424753772
0.041382718091
0.005258072565
0.046255200076
-0.010126250910
0.041175903097
-0.022415824974
-0.009883896409
0.046197114057
0.026796343905
0.041238800666
0.053882957084
0.051269509789
0.036391057235
0.075192134601
-0.048784154105
-0.042549454446
-0.050667170668
-0.083073639934
0.066643785078
-0.022933718169
0.014083763456
-0.016979904136
-0.001768519694
0.007626952620
0.010389950859
-0.006651691024
-0.028934362268
-0.037416599575
0.071191907051
-0.070300923246
-0.001973740337
-0.024878625365
0.035666146601
-0.003475864757
-0.044169559868
-0.034875792498
-0.044214064120
0.017350207920
-0.039906722535
0.062706046220
-0.061930495980
0.023567355589
-0.007833688779
0.092941296870
0.035759203131
0.033647480179
-0.051809577420
0.031569558963
-0.039691040202
-0.048427705710
0.073508017578
-0.035429169837
-0.027306490563
0.009013158560
0.047384686759
0.002464882149
0.005628413052
-0.003532685082
0.016086336809
0.039636261483
0.032100038343
-0.013539345146
-0.036239203052
-0.029736116895
-0.003730765731
0.023037550053
-0.026052858927
-0.000443339686
0.011947650047
-0.023927546803
-0.040341849881
0.038890368440
0.023681076216
0.027321993509
-0.054121725619
-0.043986735427
-0.065958562773
0.060927678170
0.004264295360
0.023503175680
-0.052584011325
0.061936907179
-0.081005718640
0.077972122709
0.024625977049
-0.054221684719
0.042642021635
-0.000642564316
-0.011520842939
0.019235104330
0.041153474670
-0.001434738835
0.041765383414
0.044236713970
0.010665796712
0.122204164951
0.017059770352
0.063794438470
0.029426477237
-0.031131944175
0.056111569518
0.015881739080
-0.066161662081
0.023612377965
-0.011540877632
-0.093597117840
-0.045418480469
0.103416043478
0.028170529949
0.000632807870
-0.022359590869
-0.037577207131
-0.041840463714
0.009599189650
-0.040556755326
-0.052661129491
-0.032652670475
0.019345468066
-0.049051735379
-0.072024466797
0.047545636225
0.029752718952
-0.063523176518
-0.020423557919
-0.019780123766
-0.010216770664
0.012955988095
0.082750302548
0.130970200646
0.046157170405
-0.026975383418
0.019648314775
0.035616881214
0.041536456045
-0.037494811506
-0.001256399838
0.033775898522
-0.058361790100
0.031507917833
-0.019871974017
0.041329740905
-0.000905341085
0.103252131377
0.039094404235
0.028591153918
-0.043568660527
-0.027162819654
0.076325128651
0.010366281566
0.065093646032
0.061504149000
-0.022202358264
0.054193376930
-0.004909650844
-0.026897091452
0.035129793341
0.001760139742
0.003092798623
0.095353113613
0.032432955763
0.028952019523
0.008438597957
0.025354679091
-0.015795178164
-0.082657990828
0.015196955790
0.008420768126
-0.047427483164
-0.006847886687
-0.013321405820
0.016112437340
-0.038599145146
-0.012547586658
0.055095347935
0.041927059295
-0.005352247911
0.003653609655
0.007231305148
-0.019618492360
-0.008053219605
0.029379405805
-0.020796137949
0.000652186366
-0.009986316527
-0.001793049337
-0.032657172315
0.021620579972
0.113173679849
-0.058491532379
-0.049787613920
0.013098526940
0.066141853975
-0.098878727839
-0.060476046491
-0.013591013171
-0.085098325507
-0.065615335122
0.014486402922
0.012806355781
-0.045583166978
-0.038410348335
0.006200265107
0.129860965561
-0.023953997277
-0.097352983428
-0.043464084149
0.017041219974
0.008166041127
-0.026742101974
0.003337527693
0.022160457400
-0.037944363972
-0.038239231469
-0.010971383451
0.040887969276
-0.058763050448
-0.099904805588
0.063712480048
-0.096069487925
-0.009109695192
0.055546221882
0.008336713273
-0.048933365251
-0.076217657358
-0.009881598529
0.004113653566
-0.049611141883
-0.009982012056
0.058649434815
0.002490145339
-0.026107823117
-0.064933838763
0.002615298619
-0.071970943473
-0.103067698180
0.026565485191
-0.035562522960
0.012045448860
-0.021147440759
-0.044872429112
-0.051037389446
0.044763674815
-0.083695216218
0.065551846445
0.015973039661
-0.084972752805
-0.005943983251
0.034710517922
-0.029090466546
-0.019855863542
0.072833119492
0.053426355653
0.014776659587
0.059029326309
-0.019412472417
0.011084998356
0.005944100170
-0.069022837995
-0.015290534254
-0.011637461892
0.040594092659
-0.075024116087
-0.036852524536
0.054650031837
0.028527000164
0.125409132864
0.063286445131
-0.016278953110
-0.018592238224
-0.066101484249
-0.034366163524
0.015859558687
-0.083793635128
0.043372170086
-0.020696295593
-0.047168483554
-0.056191144720
0.022392902607
0.076399769395
0.078431278749
-0.009510440819
0.058890895351
0.010464208174
0.017570498297
-0.070537323608
-0.083020179888
-0.055057731266
0.006414146436
-0.070424082586
0.040438007112
0.026112230136
-0.058192324516
-0.040858513251
-0.036453948717
0.060136526783
-0.114250360156
-0.017755722654
0.038776926291
-0.095464707929
0.015968898343
-0.036978654438
0.059279821412
-0.002295199424
0.039644473835
0.028462906836
-0.012328796394
0.030354958009
-0.039823653736
0.077024750841
0.084395239382
0.004450031065
-0.037292782181
0.030736872047
0.026046446137
-0.084968263723
-0.096165054039
-0.000732924757
0.141568541125
-0.086955330254
0.034734700175
0.016320958903
-0.027544676176
0.028708714211
0.041974602510
-0.048263289162
0.011427907920
0.015515473647
0.036955068578
0.102128787445
-0.010805912114
0.015667557529
0.046438682048
0.054652636719
-0.037954841147
0.001936643717
0.051697584483
0.010542707065
0.086121646804
-0.069414431054
0.044540596443
0.089072461908
-0.129726253085
0.053947603723
0.065570169687
0.008822310318
-0.010622353007
0.086488098084
-0.035930186061
-0.060785057134
0.106944368336
-0.055670014841
0.063960375062
0.017745910450
0.052908791842
0.083491516424
-0.086473532560
-0.030010071444
0.024082210901
0.016472536420
-0.017714790409
0.002117236093
0.023113841757
0.065711158397
0.000519486688
-0.071949836152
-0.047129418756
-0.019161388683
-0.015152193314
0.001295429261
0.025173991608
-0.053796931147
-0.021858270272
0.063879321470
-0.041216651082
-0.054601392536
0.053553492974
0.002889571208
0.055566115775
-0.057354020809
0.046699530955
-0.012267210696
0.051145326071
0.020244361601
-0.020885616782
-0.039260065659
0.006716750867
-0.048977902421
-0.053201221840
-0.034147090917
0.015761779973
0.008904429749
-0.077990340208
-0.048025883505
0.050459821303
-0.025913827326
-0.004593124955
0.019700317440
-0.021994238453
0.003280334362
-0.034379715470
0.027199108506
0.076101879595
0.040649094278
-0.052509654906
-0.000119275283
-0.044318598971
-0.044974969465
-0.017686315641
-0.013898765704
-0.045484495340
0.030540431135
0.036990978654
0.017650621498
-0.018797900368
-0.006329424332
0.003458899038
-0.067196805902
0.032457416392
0.024696667075
0.003904838397
0.025109786920
-0.004145617645
-0.017064289643
-0.010789718302
0.077999728562
-0.019400386865
-0.106327445225
0.052735078715
-0.055674933048
-0.026068710851
0.120651619104
0.038284856587
-0.031249465090
-0.078470570293
-0.047842565626
-0.028280999705
0.039508565245
-0.096783462858
-0.017727003661
-0.029352408552
-0.019991645493
0.081708006887
0.125085244857
0.020925824783
0.065247647787
-0.065335896318
-0.020388512156
0.022235205458
0.004334055152
-0.041366615682
0.052723579042
0.033194406000
0.052252887243
-0.028931049862
-0.015774025852
-0.088610352986
-0.063886365786
-0.084181186217
-0.007831592364
0.028406474521
-0.081524320184
-0.028567071102
0.011759783440
0.037955209869
-0.058106077907
0.016016682018
-0.064666352871
0.050618661497
-0.051516830825
0.074430436820
-0.037296999330
0.015091423884
0.019781788803
0.089310481881
0.037011923279
0.038031455386
0.039429077393
-0.034024134913
-0.014479576642
0.049528860543
-0.032036675221
0.024606702573
-0.003967802690
0.018665659266
0.010443056156
-0.066613441928
-0.026496760175
-0.003031777116
0.020691314042
-0.027098646641
0.042741005791
0.107496270121
0.044734928051
-0.002410778712
0.001325754809
-0.026104479161
-0.052842696091
-0.023551529849
-0.074717542293
-0.023763046139
-0.006571432639
0.038509711035
-0.073476493973
-0.011853484192
-0.037009012882
-0.017909185523
0.009658668365
-0.062185240424
-0.018038202015
0.021239278796
-0.011761787940
-0.032390215337
-0.046221879175
-0.075943947166
-0.117929554406
-0.110595865404
-0.066928910958
-0.001970802882
0.014770587444
-0.055807180916
-0.035758153711
-0.032666275813
0.041530116213
-0.090391845969
-0.024102615767
-0.032099792375
0.032018400564
-0.057720663860
0.042796067944
-0.029858555389
0.060084856647
0.030566730436
0.072182341476
-0.009620079663
0.042730216418
0.042401993809
0.039824084406
0.013255003505
-0.004231874813
-0.061351306732
0.036741810043
0.092479187960
-0.022128952628
-0.011090257818
-0.062819802840
0.029013001298
-0.013666190360
0.049767092981
-0.035159318844
-0.088180062566
-0.034206744567
0.014475615663
-0.065710767723
-0.005669476782
-0.017136303818
-0.017854674033
0.018574209895
-0.027515406875
0.011303204984
0.097319153259
-0.039446943882
-0.038660435849
0.057696811389
0.071887082746
-0.041052098430
-0.028763446595
0.011068208280
-0.064217966226
0.017006019837
0.081246367831
0.083153013031
-0.009746928082
-0.090459460293
0.019890080231
-0.095568565740
-0.018373299050
-0.017811455060
-0.075299233431
-0.009348677732
0.012272905091
-0.121053858638
-0.001072072330
0.110062434195
-0.007023533935
-0.077838022349
-0.041948945941
0.006201449574
-0.060919125851
-0.004135596474
-0.036677364630
0.072679033711
0.069632436586
-0.001982988466
-0.045620980699
0.073963138412
0.040433116050
-0.024477733936
0.016508316747
-0.006784435611
-0.002468966513
-0.074155674208
-0.024765015908
0.027772111673
-0.044031007320
0.031550349169
0.038633806163
0.094580775003
0.036893584541
0.089597912812
0.052235111453
-0.010686986443
0.048761993958
-0.027796887906
0.000832609042
0.070976420727
-0.024256268671
0.026455289654
0.008281372306
0.020091813076
0.032406491095
-0.059780189542
0.001824761182
0.004104669567
0.018258289296
-0.021554020233
0.018337469492
-0.080510935840
0.096221718802
0.031284725854
-0.061665131795
0.005608978439
-0.041915980373
0.065693213888
0.000859466063
0.000958266178
0.079792077672
-0.019392143981
-0.035024480330
0.007267140734
0.077657268872
-0.010359569335
0.022877769872
-0.029257387761
0.028411771853
-0.000535249813
-0.035950970352
-0.039748429687
0.081411835110
0.020669837447
0.036976153657
0.009225687703
0.027927864378
-0.071233911775
-0.051828669890
0.024627487336
-0.039617030133
-0.023822860880
-0.048527776403
0.040604877741
0.029382825831
0.064576626441
-0.050742965259
0.002903971261
-0.018695083092
-0.059412040414
0.072408290936
-0.070417402200
0.061498961472
0.046235305878
0.053804635329
0.019245225977
0.019140750459
-0.028622357988
0.066373634056
0.080732103140
-0.047002738153
-0.054494316107
-0.013794269147
0.021431600770
0.028614540808
0.097258092290
-0.077841986635
0.073613514438
-0.041386875504
0.007059293543
-0.026325192066
-0.009838807270
-0.088923774208
0.023597285907
0.087424825369
-0.092263568672
0.076464862001
-0.019558316514
-0.118554496870
-0.105802465940
0.039757965717
0.037635314940
-0.035123816273
0.077999238185
0.041243048319
0.001862267237
-0.011952256806
-0.034000380960
0.035361336120
0.014313490591
0.021869798842
0.026338591407
0.018283846930
0.018811329392
0.106385084301
0.072457970171
0.040109524514
-0.028089625204
-0.034760899598
-0.020346232247
-0.074502926336
-0.011938692490
0.010190138158
0.019956649530
-0.051926016448
-0.064970952202
0.014937006101
-0.035351380983
0.036732241958
-0.057011672808
0.016003606271
0.036206505857
0.019060473940
0.113109185456
-0.029681275177
-0.053578129047
-0.072145285799
0.045704737798
0.019322549060
0.023655031011
-0.081531352367
0.032287046653
0.023610747833
0.066533117958
-0.064645552455
-0.050490464787
0.053455415525
0.030506772050
-0.036594643985
-0.019411217342
-0.053298416695
-0.069698999119
0.033659176017
-0.042689447883
-0.042300214450
0.027771735199
0.038658893055
0.036273204056
0.062183669222
-0.013161973963
0.007850878106
0.059841585344
0.071819061313
0.055159371821
-0.054312151029
0.003869492099
0.052208246738
0.021259489343
0.061674465827
-0.022483623118
-0.031761320085
0.030441232139
-0.053377077639
-0.000310552969
-0.029063461239
0.096682535406
0.030583433256
0.025226752422
-0.003775455758
0.034454826989
0.002703421111
-0.010919467157
0.038339865041
0.001923890489
0.011374638084
-0.033053857570
0.091959372747
-0.007474851125
-0.012080181880
0.026394107713
0.087965933421
0.027251158991
0.005522419338
-0.057386063838
0.000149675533
-0.006740754940
-0.058156396066
0.026585454287
-0.083109256096
-0.038045661010
-0.020694595516
0.010969865858
-0.036271863455
-0.069033637501
-0.020057031603
-0.019151408350
0.070883881812
-0.022146949991
0.045406052517
0.043454959454
-0.015897205074
-0.002285070003
-0.026570586194
-0.003364019901
0.083465090636
0.045747655802
-0.008782435048
0.012390778515
0.017521144816
0.046940151151
0.015337257454
-0.074699209531
-0.084517409860
0.008856392410
0.020259512038
0.072612048898
0.037929995130
-0.037518046497
-0.001730325090
-0.094814685071
0.001412679875
-0.057795047670
0.005269241482
0.043438002454
-0.001763760900
0.057364857200
-0.010947218766
-0.047603693180
0.027860383402
-0.020084046762
-0.067203897178
0.077834373280
-0.000554513932
-0.048775861447
0.098770370988
-0.041649790075
-0.002472171379
-0.044658129142
0.036481073872
-0.071461031337
0.025450052005
-0.007135674970
0.029414229829
0.008446596334
-0.032814012675
0.028153630760
0.015884531154
0.054767641521
0.097732155824
-0.056133232245
-0.050436906065
-0.101574809280
0.067215994077
0.070892669372
-0.113163244400
0.007995701465
0.050499379682
0.058086474414
0.003520020492
0.038909656184
-0.012773623546
0.044408889687
-0.051319282358
0.101693661774
-0.057487934741
-0.012036155028
-0.038625053871
-0.050792610517
-0.061009424008
-0.061118110515
-0.068958411561
-0.057522161529
0.020198509307
-0.099163249787
0.042247493243
0.054755171233
0.014793940334
0.029011629705
0.031912422435
-0.003514407508
-0.081272347333
0.023491650264
-0.067275457314
-0.002197242584
-0.049610199691
0.090128234129
-0.004900222629
0.042996441041
-0.061621273145
0.026212788534
0.034318089402
0.055837440709
0.124190045546
0.000550646542
0.079867809869
-0.061294956885
-0.035496423159
0.147998094693
-0.089762109964
0.009925127454
-0.079045834647
-0.047308229358
0.101074768817
-0.013244678814
0.013898440173
0.004052526466
0.013637646944
0.046009716153
-0.008445149356
-0.055202343841
0.001799164623
0.032426121948
-0.009417907910
-0.044437052759
0.005148135614
0.049699262039
-0.046864569167
-0.004824025398
0.031870865289
0.021552799419
-0.072015468227
0.028964059491
0.014509519860
0.013046132016
-0.010529040235
-0.003875589786
-0.018259318729
0.080609915560
-0.072377901813
0.012105597496
-0.017653595415
-0.050214942059
0.020070403998
-0.143350204739
-0.117302103216
0.024684741943
0.029955721091
0.024071435824
0.029321228703
-0.004834968571
-0.033933890493
-0.007506409333
0.039239868657
0.010018788364
-0.023333144318
-0.074708926070
-0.003841757333
-0.093624838692
-0.070066539381
0.077719008271
0.102453689915
0.028361935242
-0.040281948756
-0.062141184993
-0.009742592738
-0.045585164479
-0.089099929819
0.000413971206
0.067444148776
-0.017987106172
0.118017540225
-0.014560669246
-0.030110744898
0.025004309665
0.052185747880
-0.002278718037
-0.071384538999
0.005525567655
-0.076195432758
-0.067166176447
0.015721005903
-0.056576652334
-0.070468493658
-0.027470892704
-0.070056006769
-0.071668990827
-0.042768275494
-0.052864170508
0.000116492318
0.045348697854
0.077387561982
-0.089444680120
0.050790018992
0.059019431332
0.055884126387
0.000974690292
-0.001539309381
0.063670451047
-0.063016071405
-0.020072459238
-0.001337957194
0.027216797855
-0.027898556538
0.019797828136
-0.009535113867
0.041570199802
0.014167364576
0.056294033464
-0.049798333197
-0.039990466269
-0.000213383608
0.030394229431
-0.008311099887
0.085727241896
-0.012884797472
0.041492504073
-0.040618660690
-0.007144535109
-0.040996698305
0.025936788089
-0.046166860596
0.013434926272
0.012301742749
-0.062120767459
-0.015087873248
-0.006796700629
-0.034803252925
0.043844280324
-0.037832379044
-0.044824007318
-0.062835010722
0.039074961617
-0.019772663755
-0.023428777192
0.013067965408
0.021461417268
-0.009128960958
-0.009035759174
-0.076117433653
-0.012296086793
0.028702749502
0.041315250787
-0.004125645609
0.022268929269
0.018377293663
-0.130487890297
0.028468925043
0.019352864534
-0.055849393267
0.020059453498
0.039518266330
0.119057019878
-0.089798128847
0.015427308354
0.063472200944
-0.013086141654
0.027011546971
0.032412621865
0.054033939706
-0.039944310030
-0.050502049966
-0.032066517870
0.019374013009
0.019524786948
0.058956084828
-0.046568925336
0.115080149451
-0.070274983562
-0.005713973188
0.029829928290
0.036885940933
0.103205464929
0.080300008298
-0.032403424164
0.011965586105
-0.058157919914
-0.003134657279
-0.056227648411
0.008824082476
0.018993064296
0.067621480938
-0.028918934438
0.019599158291
0.003211553773
0.152753841245
0.043467178235
-0.001669271224
-0.053816432441
0.016122196804
-0.032339230211
0.036766901142
-0.048091313429
-0.048289170819
0.032836085836
0.112011449127
-0.003237371935
-0.069914704453
0.121514430961
0.121162806269
-0.066539478713
-0.031478589089
-0.035412782403
-0.039608661873
-0.046025159441
-0.022809679396
0.022294806449
-0.014939818835
0.028664858291
-0.045546600189
0.003270243902
-0.019856361882
0.048990863193
-0.039876241830
0.040163299896
0.035146132318
0.006069778415
-0.090583195383
-0.024569829804
-0.095712964274
0.034433183279
-0.049735761228
0.034399023128
-0.024973454136
-0.027196417986
0.016678171742
0.043718332421
-0.030573134267
-0.004049354961
0.006893871349
0.034349261544
0.077708456314
0.044376805057
-0.024668935326
-0.051171141477
-0.058843200668
0.015991161929
-0.040285599516
-0.127660327552
0.038720300575
0.003587826185
0.043664825017
-0.036349773801
0.005503846134
0.049812182601
0.035370313727
-0.007418604914
0.031680081480
-0.092370559796
-0.057995957497
-0.127411722794
0.053614642185
0.004047638481
-0.037356010479
0.042493170045
0.016222457017
0.006741616135
-0.025413000043
0.001132329797
0.089311341952
-0.056124766121
-0.027532886247
0.014127513541
0.076091255656
0.003972904330
-0.026526607317
-0.051637421961
0.068354196049
0.061952100199
0.015752139704
-0.010931857796
0.067052528479
-0.036404969184
0.056618701417
-0.002372333666
0.068985362600
0.022544658810
-0.111145565672
-0.059335215364
-0.013849505656
0.011048115362
-0.097633418678
-0.014452453724
-0.093707691409
0.013644327520
-0.004201964857
-0.031710437450
0.027136798291
-0.013005600304
-0.023000249042
0.002275359100
-0.065837973579
0.021244895503
0.000376738178
-0.056249246957
0.024458337751
-0.080776733464
0.052292930690
-0.078594419305
0.141525007037
-0.013453897721
0.024926344092
-0.015533722855
-0.019544751317
0.034587042220
0.016280382590
-0.016361325210
0.061550294793
0.008167912538
-0.069498764957
-0.004984588138
0.067659417853
-0.012403579035
-0.049357090507
0.011398746195
-0.017638888184
-0.047695287982
-0.095322286173
-0.044615863134
-0.036082867892
-0.031791554883
0.083019280356
-0.016109285943
-0.014901703867
-0.010386808604
0.011802135829
0.021795501251
-0.021777589097
0.038460297842
-0.082664280177
-0.022864369511
0.002489166644
0.057039639194
0.048689961067
0.020233350754
0.019260357951
0.026154390551
-0.024960289881
0.015429609765
-0.008581260967
0.050549860600
0.020320465246
0.003609771296
-0.001631174246
0.058312189331
0.004767764075
0.072227267096
0.022174788710
0.041910514108
-0.135307645072
-0.023066070127
-0.078328110877
0.000183894906
-0.019131645433
-0.004578831153
0.062015582787
0.008927780727
-0.061782173561
-0.093613261211
-0.013913361118
0.016607332020
0.020842421271
-0.006345382048
-0.037570861067
0.041232661167
-0.000045528295
-0.024671024709
0.001422895193
-0.018161828575
-0.009395494963
-0.045661748263
0.028188397163
-0.004056334194
-0.018327911809
-0.008471481052
0.048454010715
0.064041155812
-0.008758211178
-0.106152442115
0.013105400199
0.057769172436
-0.008802999204
-0.019596757808
-0.039607036031
0.012159371570
0.061447767730
0.088895313572
-0.011296268679
-0.017140040456
0.111117253994
0.061759145571
-0.049990413413
0.020739743463
0.077465645427
0.031368626013
0.010774135853
-0.057642639030
-0.057820762657
-0.052880004008
0.023502339046
-0.011808679003
0.025356400097
0.025196307388
-0.074168644531
-0.038930230499
0.032678409277
-0.025710855314
0.045911794713
0.003370267666
-0.099029981381
-0.031978346114
0.036645000528
0.014158391947
-0.056024683484
0.035647994884
0.116865667836
-0.007930514834
-0.071458568067
0.128358946223
0.035803723209
-0.140876312080
0.083900565008
0.011811083181
-0.015481099613
-0.037253084216
0.047815089386
-0.081764662937
0.047202215223
-0.069732382378
-0.010300402420
0.088652703880
-0.025365849527
-0.025540838786
-0.108080672128
-0.047518866035
0.044777572710
0.085132239140
0.047326349725
-0.007240372658
0.000853122803
-0.106128625740
0.106555859396
0.018469571933
-0.037376292577
0.104101461443
0.044876647426
-0.078390104368
0.006996181523
-0.045765189947
0.003044878175
-0.016963796014
0.020190767257
-0.022496206784
-0.031604061431
0.109373677021
-0.045987663113
-0.069558252445
0.026960872822
-0.007750983329
0.028209048180
-0.015708259891
0.075750680216
-0.062267530598
-0.097504180835
0.038031567684
-0.073747098082
-0.019479952394
0.045745778742
-0.024613704858
-0.037892983234
-0.020044109596
0.037537904691
-0.015438777596
-0.025820857796
-0.028826576047
-0.034161764620
-0.010970054416
0.049674801695
0.039637896470
-0.004185961616
0.053659752748
0.008654361608
-0.038948949791
0.009101095660
0.049756807953
0.049260115829
-0.002814874777
0.119248004372
0.017630649002
-0.039413943630
0.061099058807
-0.081884967426
-0.062829621826
-0.059530203410
-0.004722520122
0.001802191714
-0.025131238014
0.000601016321
0.015079734551
0.010015544698
-0.002530202396
-0.011804562213
-0.059726524805
0.009215618065
-0.061763754596
0.041573657606
-0.001579701337
0.046950744243
0.002052457240
0.005074441123
0.051425406223
-0.002406132625
-0.047594677468
-0.056058779094
-0.032515913687
-0.044665949995
-0.006370785023
-0.110171207571
0.032044564431
0.012043093570
0.000690292438
0.014508233744
0.086223041214
0.017294586993
-0.019504943858
0.010776304271
0.026603933448
-0.075966706282
0.021001859046
-0.016523123548
-0.024530082945
-0.021726040108
0.068042722456
0.014434921269
-0.016640963614
-0.028775069827
0.010148072064
-0.083417594394
-0.015693445898
-0.083510534481
-0.026153042163
0.019992338005
0.054330781937
-0.118913276831
-0.023624302897
0.043974869350
-0.004123980413
0.136803255602
-0.016921395167
-0.017344886308
0.103563162710
0.021790020737
0.023761131464
0.011874920188
0.019773204330
-0.070538756862
0.095347067296
-0.057275156109
0.032132258412
0.028872090651
-0.037810625344
0.041474506939
0.020083185278
0.058463092094
0.069000923734
-0.045665871004
0.036229234206
0.080184098201
0.037353140124
0.054166999330
-0.037676029099
0.046804924259
-0.035235474998
0.050137737341
-0.015750682824
0.023321707484
0.004306227778
-0.003347701833
0.022832763287
0.095522240267
0.043926455237
0.012593127811
0.051089341973
-0.058059313864
-0.045113886595
-0.049451402802
-0.005112488196
0.009685771428
0.064165307232
0.025502720630
0.083824715736
0.026717933658
0.011729587114
0.014390601374
0.029141222309
-0.036184132284
-0.045631861705
-0.076817667419
0.051821133038
0.029772291948
0.004886162356
0.013138592117
-0.007787317636
-0.013005348328
0.011828565856
-0.080369169961
0.017899237194
-0.041635137610
0.027556628304
-0.001544928402
-0.082739845692
-0.042760186313
0.063845463024
0.063191446701
0.013231603923
0.075836221414
0.055423903118
0.098041049901
0.010628316133
0.005692315633
-0.071530671876
-0.076017281370
0.005109268101
-0.056639999548
0.029154680804
0.028508313972
-0.000717579107
0.064864709241
0.017072077060
0.009949357283
-0.013777646151
0.028854655703
-0.016446210101
0.035087577673
-0.017947845317
0.046178647093
0.040674483090
-0.019567059292
-0.042913758025
0.048522118455
0.012951704534
0.024457687834
0.040952343902
0.001618891060
0.109583657058
0.100104153463
-0.065660233404
0.016915372765
-0.046144972187
0.011163982151
-0.088744471259
0.046839892047
0.017468681329
0.026431370012
-0.023181865670
-0.030896491820
0.059140728717
0.005375524173
-0.089287614189
0.087950273914
-0.003505027802
0.088942231215
0.108944747366
-0.035452408797
0.047171702099
0.011483206191
-0.048138390822
0.068968878589
0.029163320522
-0.040740334981
0.087925085416
0.016273032405
0.086453061777
-0.097285855252
-0.073714061038
-0.017455936174
0.031373579658
-0.010570604069
-0.137918193120
0.008881818111
0.061412935368
0.003422098255
-0.089534599098
0.022850682345
-0.068819956550
-0.013691599087
-0.074309979360
-0.004341553299
-0.027675385830
0.068671209674
-0.021992436793
-0.004181689018
0.031330035382
-0.058675981390
0.029890769287
0.039076043848
-0.042584269574
0.000626984585
0.036351029821
0.001114270296
0.014173177480
0.010740421831
-0.051221425520
0.038886872031
0.006304738340
0.033085251398
-0.043590088864
-0.038279826422
0.026007150233
0.013653399151
0.027288987238
-0.024857131857
-0.060704860021
0.090324437831
0.049792532759
0.028548055818
0.013698738103
0.065227435393
0.065525839472
0.003481280608
0.167571872492
0.060341199682
0.020072493339
-0.085366556607
-0.010767605533
-0.026631021530
0.027719325608
-0.005660085904
-0.080042172333
0.034195614987
-0.002203097274
-0.000071758780
0.057217881073
-0.038106802371
0.000734132563
0.018823797605
0.026424199769
-0.010260744735
-0.056751704182
-0.023048073717
-0.008034881718
-0.001312506274
0.080828713051
0.071512463880
-0.035104041851
-0.019966737843
-0.032327973852
-0.001625437140
0.014937822193
0.005618013587
-0.052707905527
-0.064272425198
0.006588916008
0.052808244679
-0.026367242135
0.009508501510
0.044766583330
-0.017401359764
-0.021720463045
-0.061094244510
-0.039728373473
-0.022583378157
-0.053460529836
-0.046683541722
-0.005770878242
0.026857841625
-0.004765713644
-0.002367243699
-0.059195017055
0.001909358983
0.044479146880
0.015136956770
-0.035333291671
0.011332856472
-0.014566229653
0.046582681639
-0.014568945137
-0.061026975841
-0.053452729439
0.013741052695
-0.048696723555
-0.009516157851
-0.036306490171
0.034154548118
0.077306800914
-0.010313059384
0.007987122742
-0.005435413908
0.151373677190
-0.006874227268
-0.015035963778
0.032085926332
0.120641268883
-0.066105534415
-0.016005924402
0.046741667463
-0.025732164889
-0.071215423502
0.037617716521
0.010414837915
-0.002401391636
0.100946055717
0.074393600561
-0.077086080123
0.083797708573
0.052744109006
0.061264065315
-0.050955628511
-0.003651141506
0.053719811590
0.000287221176
-0.055182232138
0.003425620516
0.053477529461
-0.053652220240
-0.052416148648
-0.028309315515
0.048809957529
0.094554424616
-0.017517901574
0.021764701239
0.037100684381
-0.015630992349
-0.075122680312
0.005331278941
-0.045264293808
0.056045489121
0.006052374875
-0.072433924574
0.027045481770
0.026939069000
-0.071535167241
-0.040026028728
-0.041597537708
-0.048051348926
-0.097081442532
-0.002359156534
0.015949959065
-0.040851608812
0.077903375174
-0.036885866880
-0.028413654404
0.070305757940
0.015676306516
-0.055775796336
0.016797830263
-0.004639084485
0.093341380882
-0.030227316380
-0.035062474091
-0.084061726904
-0.013937252255
0.018248118645
0.003084587863
-0.063168486468
0.069109360438
-0.000716244577
0.098926508183
-0.026396059929
-0.040231456658
0.009910680863
-0.081300244775
-0.106562328895
0.027838386834
0.028498130660
0.057491070644
0.034355132787
0.038377056598
-0.091796641235
-0.017831225796
-0.055274413667
0.029972624843
0.048097537814
0.042671385039
0.123102284822
-0.050419547350
-0.003448933318
-0.013160911124
0.028269604155
-0.100578594724
0.073672195868
0.065430934217
0.044857808668
-0.032341724169
0.072525396157
-0.044376600422
0.075401174083
0.043849007128
0.040464653757
0.050298844322
-0.079526934942
-0.000714586809
0.002374198282
-0.016051357385
-0.075863746576
0.026359902897
-0.027281539384
-0.028275240897
-0.001253112995
-0.022279496790
-0.010239231939
0.046419131194
0.019070624591
-0.078371605306
0.007623607238
0.071484022011
0.021578274752
-0.039148659876
0.097051401387
-0.073421596968
-0.015837045451
0.061693607233
-0.058728622528
-0.028958534859
-0.011698552977
0.008218518726
-0.022995311319
0.008454804300
0.088287835991
0.069322018715
0.033956537683
0.008484347627
0.073423130669
-0.001175522155
-0.025818939028
-0.033161902026
0.150678089482
0.040633730941
-0.061010212845
0.011524788398
0.074556874683
-0.024333946781
0.041727625907
-0.050381314439
-0.055148667947
-0.058784581657
-0.062629317951
-0.002612144947
-0.085818837352
0.017944018935
-0.023904479496
0.023075176103
0.028477913959
0.000348348656
0.057503145751
-0.061271932196
-0.010836436212
-0.010201689309
-0.012510812766
-0.009756257668
-0.028776055516
0.020863905067
0.031445738412
-0.035009922444
-0.044750051660
0.026261738410
-0.043076108003
-0.017205014909
-0.102597741898
0.006269890667
0.001697824903
-0.029880708514
-0.084136122543
0.035052679226
0.118796973010
-0.026283562717
0.007615178470
-0.023681452135
0.033298828074
-0.039390958695
-0.003589095115
-0.027256910091
-0.006659689744
-0.043829822730
0.037649068951
-0.004078559477
-0.009926478379
0.050590258608
-0.010532887096
0.014263973353
-0.101090330759
0.007415894216
0.068540662176
-0.017552918712
-0.121232159305
0.021806087580
-0.072837982300
0.073488557364
0.079431921574
0.026391402716
0.027234260038
-0.009552009879
-0.026795450283
-0.000209674588
0.029649573173
0.026012091859
-0.006987882399
-0.077443410667
0.105810015903
0.127339568804
0.029774611449
0.024991635345
-0.020148748936
0.005893632653
-0.033933970186
0.015851982467
0.031696893311
-0.008599105714
0.053208697607
0.048896960736
-0.009623172238
-0.011430182347
-0.041017521733
-0.053506400722
0.019313171969
-0.006158354239
-0.017369178819
-0.007919481154
-0.064860310879
0.010194183525
-0.046271454110
0.015977953547
0.026520693495
-0.091942366331
-0.063558473600
-0.029267176077
-0.008033200926
-0.040784259348
-0.002553949109
-0.006151560843
0.049620320606
-0.050948418681
-0.011828961645
-0.064702401997
-0.046494746010
-0.050939576130
0.003135485856
-0.047577371275
0.036354761492
0.021081120292
0.037772202021
0.025128438692
0.061133989125
-0.029351155876
-0.003242214047
0.022049206270
0.077505112170
-0.015135660858
0.033744590004
-0.094988572597
-0.065447014737
0.076364987391
-0.008768737017
0.065976429376
-0.018667576393
0.005045789225
-0.089466769604
-0.046815815407
-0.043795876651
0.041792566672
0.019492688658
0.051823039082
0.036230236129
0.069078380344
-0.033321369675
-0.036260303652
-0.087294158048
-0.019441127935
0.053491652583
-0.061603681277
0.047398651329
-0.034904824083
0.076022255495
-0.021370081133
-0.053675344116
0.032238910180
0.081798738360
0.036970949888
-0.036660967150
-0.047650603210
0.054658551155
-0.046582481161
0.013127173774
-0.014497650660
0.036509151399
0.071918259145
0.006666819230
-0.069367738183
0.061858603802
0.048093578876
-0.011846722399
-0.040662055112
-0.034540926166
-0.041284346619
-0.043066324789
-0.002388985303
-0.024850815688
-0.077581623836
-0.012077991202
0.025819570908
0.018055567908
0.009140872510
-0.012653487225
0.024067125844
0.030302550860
-0.007338616367
0.117165008592
0.071497992934
0.072435271326
-0.061891002073
-0.064608035993
-0.102429526191
-0.019239775110
0.063981192045
0.055456713588
-0.068548460268
-0.044277063145
0.012143370566
-0.007186271019
-0.053365579810
0.054059114621
-0.041723213518
-0.016598446270
-0.025828584733
0.051703938631
-0.054896696589
0.028213673278
-0.001439793931
-0.022350506813
0.004607118831
0.019954889597
0.096301901581
0.013477687530
0.052761607778
-0.013580320400
-0.096325295028
0.086613590430
0.013741949552
0.029340936623
0.041577517429
0.005900447818
-0.089836004611
-0.106127139291
0.083225861097
0.005924637071
-0.020209679581
-0.019267984852
0.092769792153
0.014344708445
0.002476683531
-0.026143937547
-0.053273718932
-0.034980588875
-0.002776064052
0.010297500501
0.034159765126
0.072686298578
-0.027099065827
-0.037293614316
0.024106592787
-0.004791511747
0.065448499194
-0.024648115750
-0.041925596217
0.119103671340
0.012892521063
0.074755315012
-0.055624380070
-0.008301465877
-0.005479714866
0.016497714229
0.016002279706
0.023127141584
0.070692713628
-0.005183853166
-0.002065996818
-0.002526571765
-0.084298934293
0.021482263762
-0.026760646339
0.000103998541
0.007218086464
-0.046733052819
0.035230140942
0.039799963111
-0.115603567171
-0.012119504470
-0.050590647860
0.057554203728
-0.021629478921
-0.001712977339
0.042100892432
0.026444094454
-0.032611840044
0.059096343243
-0.053340881111
-0.005739887443
0.021547231766
0.044759870188
0.017189322433
-0.054696508461
0.100191053988
-0.055799630189
-0.017883781101
0.043394045475
0.046930908983
0.002807645804
0.007017196188
0.051512794530
0.007834861874
0.008280839749
-0.059261291375
-0.072479912639
-0.025635130885
0.016506159788
-0.064292008906
0.070764514536
0.004694556147
0.038745693906
-0.001495117370
0.070186686723
-0.064281205707
0.038451730511
-0.019875806851
-0.079261802434
0.087595359532
0.003766024570
-0.017072706738
0.044977276371
-0.026046708278
-0.012151324999
0.090772764003
-0.058095517059
0.043037435447
-0.042969263127
0.061191333947
-0.064939883343
0.027754835712
0.025079814253
-0.040803274175
-0.056766855692
-0.020926409109
-0.096476973858
0.051075514061
0.074199570699
-0.086138003273
0.002113613859
0.016096901652
0.007013661382
-0.036591123261
-0.017450675490
-0.012615644763
-0.037488512104
0.079718981015
-0.096407861375
0.059801045242
-0.001420205412
0.006909105328
0.041042202213
-0.030282411016
0.007927129751
0.064493077467
-0.048973516360
-0.106369004437
0.014358361318
0.031602758016
0.009365539995
-0.023758689860
-0.035563910722
-0.001817964888
0.078440393965
0.080170824194
-0.003362776578
-0.074220309109
0.033248753967
-0.012241949714
0.028842014514
-0.095038990743
0.075225005996
0.005197691058
0.081862218541
-0.080513221631
0.056337393893
0.027749713768
-0.044250595524
-0.054633911252
-0.027658400781
-0.027351035351
0.014310010480
0.048951413155
-0.016862894981
-0.027283498492
-0.003873432327
0.010622024506
-0.130542378535
0.110296040930
0.095056986933
-0.012072184334
-0.065985746142
0.055204243018
0.069904949743
0.019068330292
-0.012502987888
0.036093830121
-0.070231507460
-0.104650821559
-0.007496766170
0.050973968685
0.008862697259
-0.032547591039
-0.009598682741
0.054920326415
-0.044069204483
-0.000232503619
0.046348557943
-0.055708614998
-0.064361373953
0.099832703393
0.005160674181
-0.050381601880
0.009523453219
0.013210591209
0.088908701842
-0.014260948093
0.043941741308
-0.043763468610
-0.012694630940
0.011011869639
0.005541275518
-0.018489838273
0.052646257940
0.039597591151
-0.015970230858
-0.005759322738
-0.010201168366
0.022387959358
-0.022390284542
0.008895635189
0.026071800535
0.081323401183
0.035355421482
0.059876173002
0.100538672089
0.039326765048
0.022938746455
0.046408579836
-0.067929191696
-0.022906131549
-0.024413640553
-0.003227735299
-0.059664781211
0.062109076764
-0.073255153779
-0.047920850345
-0.013574476794
-0.015349075010
0.039886725423
-0.016832784039
0.046641649768
0.137704198803
-0.025235846939
-0.011284080834
-0.000436110150
-0.033392579719
0.014968071394
0.032082446135
-0.071345030904
-0.002318099275
-0.000496040122
0.025543368500
-0.025618004531
0.060501643080
0.007919849564
0.031973073215
-0.115879434386
0.075756980623
-0.081121014835
-0.006584738587
-0.033341138857
-0.023518932110
0.004770353746
0.006789540083
-0.015364559435
-0.082952900459
0.043708965322
-0.003921459745
0.040135244153
-0.008665592194
-0.010361493013
0.024461283340
-0.032812536959
-0.039450770040
-0.034597027432
0.006098066714
0.027593431509
0.044059225486
-0.057715855281
0.016522128680
-0.023139785335
0.026196526372
0.063099240665
-0.026124077812
-0.003089244867
-0.009004629306
-0.085425081131
-0.002806961430
-0.066714976966
0.059341103726
-0.032278250506
-0.018797823146
-0.010972105164
0.067853801206
-0.022615275558
-0.021524754539
-0.030448170034
0.013428501599
0.008769778964
-0.029341724244
0.016612747012
0.010319370604
0.008525160641
0.045365629451
0.012068269082
0.014295334807
0.004679077355
0.066473903388
0.019283223530
0.044624658060
-0.077040101202
-0.036278059858
-0.008433721084
0.018928476351
0.004162537015
0.017967506122
0.063251193315
-0.023663469342
-0.002994926531
0.009070135617
-0.015043881786
-0.005104779330
-0.038879965969
0.019051095314
-0.109541567103
-0.053193392394
0.051951231354
-0.011046790366
0.002035272514
0.008149109368
-0.093415497378
-0.004451125945
0.058867423072
0.020425445724
-0.045739249684
0.046841435537
-0.082805624777
0.005419696727
0.082542221723
0.016508589401
-0.031217727423
-0.013969695493
0.018274028182
-0.109494692927
-0.096051115920
0.068443935439
0.056722262359
0.063762328638
-0.031649832344
-0.001282710956
-0.005656789443
-0.021260498626
0.023365540620
0.017786404091
0.014640837672
-0.012561731658
0.093114018914
-0.001945390622
-0.056718579499
-0.044098207693
0.045729337383
-0.009869480662
-0.013821138901
-0.043458385357
-0.015507851127
-0.142470085936
-0.028214614341
0.018435235084
0.024543939001
-0.018011193617
-0.057445599783
0.017982359402
-0.083747397206
0.014058148147
0.059771366028
-0.035871374094
-0.065367237575
0.008692762973
-0.087189582740
-0.066836621776
0.044256159636
-0.023647503877
0.043306739299
0.051926358349
0.096258749841
-0.069284885354
-0.043911356367
-0.029891054704
-0.020052152911
-0.053644143165
-0.036247003992
-0.008552940811
0.001790877150
0.036879960420
-0.029137507337
-0.020957732067
0.064510202135
-0.108822384313
-0.025671494694
-0.034538678543
0.046326133619
-0.094745041208
-0.128514540566
0.125212180858
0.011759408406
0.053444804314
0.034265688898
-0.009980350923
-0.001833621532
0.032539727351
0.051753817096
-0.021115892589
0.041308332489
-0.003401532201
-0.025286377350
0.009602407077
0.000110055077
0.042676453382
-0.041470971113
0.031541644682
-0.107392042464
-0.088121878582
-0.031677391492
-0.061530067936
-0.099598974729
-0.014978675689
0.023230397324
0.035080531537
0.036948540938
0.019301409427
-0.010828818764
-0.042121364805
0.057516480787
-0.049651827614
-0.060132893788
0.078201650677
0.010795141638
0.071055657013
0.073072679568
-0.034711853104
0.135536319478
-0.063942059068
-0.048110721090
0.064669577158
-0.002719338174
-0.024557584549
-0.014500761351
0.059274269561
0.000074136646
-0.005542828162
-0.060192310151
0.071696496323
-0.021633014966
-0.023427527999
-0.107916195007
-0.011093113282
0.010090251303
-0.013567525602
0.030645874068
0.025577608751
0.102938769641
-0.100493069022
-0.035646973876
-0.029802009505
0.076004705884
0.039361100501
-0.015257963768
-0.019045267396
0.015497950178
-0.001017826830
0.018738613864
-0.010298958626
-0.006193973553
0.016920288427
0.037019037241
0.000272110488
-0.041810270068
-0.005494324729
-0.027540051532
0.021383906001
0.058622509968
-0.093773346850
-0.047652110154
0.038772364998
-0.068929616836
-0.023002352470
-0.058052146320
-0.095396934471
0.032071576123
0.082804425438
0.055625990001
0.034683877408
0.029082946947
-0.074385439118
0.033478869506
0.019867289220
-0.001325987845
-0.033023613839
0.014011784344
0.009991283574
-0.036810735949
0.019432928022
-0.103023715147
-0.025118405573
0.012644102299
-0.010363667633
0.015937800633
0.021195794875
-0.121463413199
0.030462609997
-0.061677066118
-0.017978706343
0.006664631128
0.037862083536
0.044219996709
-0.026617055994
-0.060205048682
-0.034334543911
-0.016029019473
-0.120680372173
0.041637800506
0.033291682057
0.061409801890
-0.051294030984
0.004412754753
0.000412863201
-0.050406670191
0.007075670443
-0.027533032315
0.076378661850
-0.030784506975
0.059071525773
0.021521074467
-0.036224984364
-0.062214055760
0.013785077108
0.029734187860
-0.009183778544
-0.023095397493
-0.007635225890
-0.010104107561
0.041140298476
0.066674319216
-0.003644769007
0.072724489106
-0.022898985452
-0.092099510236
0.053313773799
-0.003728438410
0.020163473751
0.130383860196
0.004742198112
0.016166799874
-0.020399475104
-0.030381362685
-0.025779261071
0.025549120418
-0.017018398138
-0.022043590850
0.004080429187
0.018890734873
-0.076262229854
0.056908485558
0.041442063403
-0.021902006466
-0.018715915897
0.028076541604
0.170082428424
0.043533607860
0.034195462976
-0.040681520584
0.103051153770
0.000747388558
-0.041890131758
-0.011192838843
-0.099625862925
-0.029502190248
0.002342169859
0.002194320010
0.044867542768
0.001624050410
0.016458629012
-0.039679919383
-0.031078143236
-0.011136900909
-0.058755349656
0.086558719613
0.035108930455
-0.049184351238
0.019309698605
-0.021814850028
0.029567360115
-0.005530983885
-0.014287786273
-0.002234026637
0.074709418168
0.033427136985
0.067288863930
-0.089492745861
-0.048117838329
-0.079287706253
-0.055900520459
0.011394284548
-0.045185222472
0.095461191720
0.093538095922
0.080446931493
-0.037325576972
-0.021709570963
0.008238269403
-0.029996138729
-0.033484208411
-0.037944312913
-0.011099633823
-0.007788396562
0.058577964862
0.011670410698
-0.034260964835
0.114981964239
-0.000883580061
0.066799978813
-0.060559421557
-0.029900552477
0.075200755087
0.038664270532
0.013427882685
0.129515398904
-0.122266679588
-0.073349665601
0.043774831588
0.043500476013
0.046711688629
-0.113043345409
0.014034038292
-0.094900598645
-0.007296997486
-0.055570348576
0.029188592840
-0.021581992306
-0.044926860712
-0.045400364623
0.077206129021
0.036070635018
-0.051101436181
0.059855124185
-0.015823107493
-0.030767113905
0.009367569476
0.012124123028
0.040542502117
0.038636321858
-0.073145692245
0.074785696520
0.122734348066
0.070089667420
-0.016357169661
0.051549440289
-0.036606773913
0.006490454120
0.073569773939
-0.003838567212
0.027010539909
-0.034233419637
0.004166686203
-0.041296756687
0.014057938199
0.037655325939
-0.046820476233
-0.055410665078
-0.011539757083
0.013324006142
0.057655388040
-0.026997540245
-0.025370904806
-0.075599665309
-0.008705003196
0.049379024357
0.056254278662
-0.012328994167
0.114618829378
0.024228047432
0.069898963679
-0.032067917651
0.001598706967
0.023563862540
-0.000895237294
-0.051478375271
-0.004854050644
-0.017956252817
-0.030262707734
-0.018202327833
-0.040410774717
-0.038987841586
-0.112777338221
0.059370436752
0.046751701139
-0.088822649704
0.007265680880
0.011086787634
-0.116449975511
0.001092121410
-0.009636599330
0.058890370645
0.026788757272
-0.003902303127
-0.010056796535
-0.044103160992
-0.040016354334
-0.109422039774
0.020008019696
-0.003658599031
0.014834505026
-0.008280830781
-0.043864903183
0.018907783914
0.071138256002
0.022882690240
0.007085754695
0.050167254565
-0.029492058211
0.045824967418
-0.151245818006
0.043599675897
0.037666706665
-0.042085949153
-0.055365183203
-0.044944165035
0.016459437073
-0.027838635255
0.029603486980
0.099020411393
-0.062573291248
0.096640538026
0.041677521259
-0.077899617992
-0.061744768188
-0.022577808874
0.028705933431
-0.013476918023
-0.048399851221
0.071346579538
0.018375183827
-0.017196668061
0.086875354353
-0.015981235373
0.020519007422
0.015657917191
0.044776727720
-0.038145644606
-0.098302840076
-0.086689556011
-0.029224875282
-0.030790093822
-0.071959545288
0.030536164948
-0.048150652871
-0.012554378045
0.001451611873
0.006603203220
-0.034426338095
0.002311471660
0.074348288328
-0.036774690254
0.025726737247
0.050328445440
0.140216202265
0.016967709788
0.009184961835
-0.029838655899
-0.087693359710
-0.021110114433
-0.039879964586
0.026531267455
-0.035946907928
-0.054042016344
-0.036861011762
-0.052611227024
0.004574234963
-0.004881822124
0.016031897966
-0.009611853852
0.054430164411
0.072880549502
0.062259999443
0.047435997495
0.073289793108
0.038415761442
-0.075204149850
-0.006584875447
-0.090220034737
0.060639735521
-0.038201270461
0.000653613437
-0.005956814351
-0.004503008139
0.012646296355
0.058502591714
0.047644107152
0.070350124681
-0.043854652893
-0.083119667914
-0.080607853108
0.030248961106
-0.050750509605
0.052770601786
-0.022813077957
0.071155070931
-0.003921290306
0.003775921444
-0.026039154828
-0.009803053739
0.065015211959
0.085987179049
0.104475264734
0.004653137015
0.078838854584
-0.024949865148
0.021964074883
-0.036219867480
0.070373252057
-0.017470538353
0.129318775048
0.005457824747
-0.045210189075
0.132501052063
0.086906972728
0.038288286343
-0.002503628028
0.008996732084
0.017257093513
-0.068355829554
-0.100081816623
0.016074154216
0.012344080889
0.004358009522
0.065752087819
-0.032941480139
-0.005234750467
0.042577775286
-0.009072971408
-0.027796440634
-0.025724512757
-0.044803519002
0.033683793506
0.022926339418
-0.015484638525
-0.002367253350
0.073462289530
-0.028823065214
-0.073024896083
0.038302772242
-0.052957066293
-0.014992101564
0.006097480852
-0.024915287607
0.010620568150
-0.042938103807
-0.004707917668
-0.086964005924
0.000195497769
-0.038923078640
-0.028257947829
0.043268723123
-0.000757938030
-0.071394126002
-0.042947225265
-0.027002945900
-0.014220590206
0.084531174509
0.038841866230
0.107790040228
0.111870204595
0.046429182987
0.064843474013
-0.013321788727
0.000597694735
0.027698737792
-0.043853545405
0.031788392274
-0.001086053133
0.059552459756
-0.048821740454
-0.028048555089
-0.005651615989
0.008911719110
-0.007130969472
0.061755550321
0.077577323957
0.037550797158
-0.056226600014
-0.019485202508
-0.037076596351
0.001064091185
0.048946719755
0.083739197673
0.058691713056
0.003517505382
0.032659009301
0.081638769397
-0.004895686255
0.166878845014
-0.031677257362
0.011585845254
-0.058505345395
0.005902642737
-0.013250681284
0.077844175408
0.010747533645
0.016171375131
-0.088249262643
0.015988546912
0.037732906707
0.095912911462
-0.045186478236
0.077836148131
0.034770813858
-0.038160160134
-0.054721478822
-0.005393862660
-0.020556666733
-0.072243767548
-0.012248168177
0.046714504713
-0.013766457029
0.024813437937
0.015279359477
-0.034699440065
-0.063558084993
-0.001061156124
-0.077238604889
0.091345279880
-0.055896639533
-0.039472064703
-0.032876496096
-0.038494909774
-0.058916338033
-0.034932681250
-0.001104435819
-0.072471763125
0.053422539518
-0.072689316988
0.004302957172
0.071585363200
-0.038459470162
0.003511081805
-0.011434536967
-0.007679311283
-0.014501105486
-0.012051942159
-0.027372344178
-0.016508600817
-0.036301655775
0.012830349591
0.056447744465
-0.016941297688
0.069089471735
0.037451880249
0.029725720634
-0.032102985621
-0.034203136702
0.060811631781
-0.030516608464
-0.063378093533
0.035359746406
-0.035477143014
-0.027361998201
0.032323694409
-0.007303861373
-0.006932114671
0.081414182070
-0.025132273124
-0.011725301722
-0.000183485417
-0.012876118369
-0.061372207600
0.042735366352
0.077316972068
-0.034346962676
0.018958823771
0.064753461384
-0.092060386368
0.049260009572
0.095265443877
0.037420158222
0.024662312890
-0.016204307393
-0.033114422510
-0.074102442947
-0.094785098369
0.053138513997
0.058793208935
0.033607118790
-0.011177850714
-0.036840277026
0.049501527548
-0.019936369694
0.019366276568
-0.073993974950
0.016339484361
0.049866372423
-0.030335583139
-0.003446416525
0.091457318193
0.053972331344
0.030850655184
-0.076308835176
-0.013697346655
-0.020743570528
0.011081349582
0.028411191475
-0.039173161032
0.159475275518
0.044505741487
-0.016374906106
-0.061519106082
-0.039694885307
-0.014738232112
-0.065363130245
-0.034192755061
-0.014553687640
-0.045692591335
-0.014899956538
-0.026500508224
0.023772419060
-0.070172617001
-0.044083200578
-0.080116571242
-0.026490309974
-0.012000787798
0.018538122507
0.004056569730
0.007584562008
-0.029302302414
0.055567249209
0.031522964747
0.041044412564
0.010421679090
-0.007922103982
-0.056813792516
0.077702701510
-0.008370069888
-0.041300392576
-0.092886347311
0.000527421161
-0.048480743570
0.084940952974
-0.022845418613
0.095225495626
-0.034446701641
-0.049705955319
-0.055094443003
0.036621800108
-0.039211376839
-0.009028804964
-0.003814157266
0.020470734335
0.064525217911
-0.022743634723
0.071154588447
0.033584608119
-0.013348480196
0.016624901102
-0.012503497637
-0.006236354333
-0.049198387870
0.045016938062
-0.005210048455
0.013488008238
0.064652223777
-0.021675882014
-0.019508960348
0.012463459461
0.003442411188
-0.004124081379
0.014499400304
-0.029631525866
0.010691190595
0.005661481400
0.012621541423
-0.009241507229
0.009745753439
-0.005537331280
0.010350885851
-0.026586521931
-0.008458063425
0.056174817583
0.074393658569
0.068091184535
-0.109595769883
-0.018950167089
0.057852057923
0.049895471515
-0.017812754953
-0.001880821159
-0.046307202087
-0.006186655071
-0.022965241793
-0.042445078134
0.040525238406
0.015102982974
-0.031949543348
-0.038400404392
-0.076119729767
0.015816852876
-0.043203468269
-0.043686250816
0.004877606364
0.015526394890
-0.027553328628
0.014415226511
0.004186197927
0.038475481291
-0.009949448024
0.052184190446
-0.017951221031
0.009130908889
0.010263374851
0.036230282248
0.063248446348
0.025595624871
-0.046682091760
-0.088582127163
0.005056142486
-0.050143371479
0.064097667209
-0.029475714332
-0.050161739507
-0.077843680283
0.081935650167
0.001995162164
-0.056814183784
-0.059712482853
-0.030756063274
-0.117043830192
-0.041001315423
0.103511978674
0.004562235948
0.097193883193
-0.014214341039
0.029717516564
0.058856968198
-0.068203474401
0.022553787097
0.011169903648
-0.036449692408
0.008368592189
0.053781014155
0.008737925235
-0.015251598629
0.016973009278
0.016977508643
0.061853384556
-0.017324123073
-0.013805110850
-0.020776534614
0.014301337166
-0.057075245125
0.034126392136
0.004000088863
-0.042094911272
0.018179395143
0.006632375394
-0.006836250300
0.027412074235
-0.022963762447
0.049616655789
0.010993215159
-0.063447529042
0.012091141833
-0.042305314186
0.035922142408
0.094708574230
0.039371026945
-0.140996072099
-0.071449945800
-0.012113982545
-0.017856521780
-0.021550428393
0.052004690345
-0.024393170062
0.068142408706
-0.070048043512
0.055641940354
0.026834278651
0.035330192521
-0.022667776863
0.002233165832
0.053189893275
-0.038626769676
-0.007058533448
0.032444833586
0.111425052399
-0.037213172518
-0.056145523816
-0.011330656350
0.009295612622
-0.011033527051
-0.049164054619
0.069527530986
0.073069042976
-0.037427306599
-0.049630815480
0.059273358708
-0.144590498462
0.059836877620
0.086586079889
-0.083393683069
-0.012880625411
-0.029129154075
0.041612262501
0.006373887054
-0.018168090837
0.043809591898
-0.048624656258
-0.060140728874
0.013858036828
-0.008386273312
-0.045070860675
0.040360121790
0.016657012204
0.006244044761
-0.028322570934
-0.010904369862
0.009636203108
-0.007243629387
-0.040660732882
0.045745117884
-0.077123083881
0.068153888665
-0.026502687784
0.028664118062
-0.079185522259
0.005397294813
-0.000857329497
-0.010547046071
0.056658375025
-0.058957153796
-0.063851392034
0.049897613911
0.033344430883
0.032321899025
0.012950321505
0.022015620941
0.019926655089
0.030894853486
-0.059216561989
0.001318018576
0.041310059778
-0.049394081227
0.008494281540
0.011519735388
0.086958579967
-0.028573110710
-0.042407599503
0.039540768276
-0.003092051014
0.002857138361
-0.057583171882
0.001747758323
-0.060068814200
0.086919568718
0.102875623060
-0.027066104580
0.030889882191
0.025790654083
-0.018007061870
-0.084091019242
-0.009572030191
0.044353987022
0.036789780070
0.074324312949
0.065637364626
0.070286759045
-0.074824204584
0.089889546692
0.083717590057
-0.026597325862
0.047109713311
-0.074823912232
0.024722510848
-0.010186020029
0.037189764441
-0.069915620997
-0.059744516801
-0.026705000089
-0.024009913766
0.037051118774
-0.037365557505
-0.012649524948
0.001754336322
-0.031192301206
0.001911491104
0.001755399601
0.081508691252
-0.037059057004
-0.109883247896
-0.091366160184
-0.014996188520
0.015904241074
0.022842331632
-0.102595387311
-0.072696535498
0.021687117653
-0.002180887140
0.024077201022
0.047502227392
0.013796127293
-0.053162228320
0.050949999077
-0.043387002264
-0.083620277808
-0.020706753162
-0.053594266997
0.004506788156
-0.004487603122
0.090024949986
-0.040328778877
0.008728286347
0.011144538077
-0.023568144148
0.073806755277
-0.049404664080
-0.058881852622
-0.032239008793
-0.056416996251
-0.055568787285
-0.057316744256
-0.051164730565
0.027463189739
-0.035846409929
-0.044308030091
-0.011899526269
0.040192468305
0.045221349097
0.076998089473
-0.032496454493
-0.065613085897
-0.036920604824
0.019166020312
-0.081494068119
0.031981294443
-0.001875354504
0.011428827756
-0.073180229613
-0.051624059546
-0.025342653105
0.008819786762
0.071172791777
0.017937918676
0.015254185857
-0.002249929283
-0.001806171810
-0.009520174516
0.057765041031
0.107553235696
0.052838423598
0.077952897053
-0.018963929720
-0.036157531346
-0.080428621704
-0.055401850954
0.056422272484
-0.043017940925
-0.094802936780
0.043298503847
0.024943678080
0.079085688035
0.019109135850
-0.066032883103
-0.007012933180
0.019080350964
0.005234622407
-0.000622804136
-0.078876119033
0.030504836919
-0.106071814017
0.022678680293
-0.033822825857
-0.026622403391
-0.023047407910
-0.001894691988
0.041768677036
0.030740349730
0.015724640324
-0.003898638653
-0.001573783321
0.034723552175
-0.071468016516
-0.070549147160
-0.061453266131
-0.071187509437
-0.002375846873
-0.047399226788
-0.017612443117
-0.044026792790
0.065719142313
-0.012538904219
-0.035018299295
-0.041718915304
-0.065901164370
-0.031804652158
0.009303303055
-0.007918768400
0.011741666899
-0.011990533440
0.004891078118
-0.047944767501
0.064749530813
-0.029799935752
-0.031927721809
-0.024754097166
-0.055466114189
-0.020128306284
-0.014053520541
-0.048878919845
-0.034699186398
-0.019029747315
0.033179258986
0.060826827251
-0.032455921756
-0.007920079025
0.003126083796
-0.066276753494
0.010144335287
0.012862680216
0.001605984650
0.030694984323
-0.007784100364
0.006204027202
0.018393198971
-0.073396291921
-0.064258238095
0.011374913003
-0.007662194777
-0.053030230432
-0.070781525120
-0.010967065041
0.062827642215
0.024504489641
-0.049259025630
0.006071482777
-0.058768192579
-0.013732264489
-0.056420333292
-0.047844502163
-0.037591041593
0.029502642226
0.082579254316
-0.054848039564
0.044815194275
-0.062896981077
-0.010003104685
-0.053675336033
0.004532254949
-0.034248752190
0.087868358812
-0.008003194068
0.042858907689
0.052498795504
-0.000434892710
-0.035578920591
0.037904568800
-0.084743347752
0.053233667374
-0.028045752592
-0.013852550770
0.066334239401
-0.060372478738
-0.015935743214
-0.036243502726
0.061783215518
0.002984533418
-0.013345235160
-0.079232675428
0.016746229707
0.035675724837
0.015929700336
-0.055107349956
0.073507949063
0.019781227602
0.128999035415
-0.005955364469
-0.013868690935
0.038678006429
-0.033405344185
0.009935649855
-0.008194161216
-0.051782379424
0.014133160221
0.042916230356
-0.084197901624
0.018622188440
0.003984659310
-0.037828674460
0.048408799334
0.103253573928
-0.005084242611
-0.003130672165
0.002700759995
-0.038491474095
0.018739711121
-0.071154783895
0.000634803385
0.005095814154
-0.017087605956
0.007194627768
-0.003110241240
-0.015189773310
0.103670225368
-0.029600990066
-0.046527297226
0.056256602296
-0.049489023119
0.117767947899
-0.042003451587
0.000528874983
0.023732683206
0.128387183179
0.002778227197
0.010400352320
0.042367584595
-0.109840467981
0.031650205080
0.075651441780
-0.039201238753
-0.015985677571
0.031865660304
-0.002071450160
-0.029185147316
0.048549932427
-0.011844081367
-0.105377842824
-0.067399993464
-0.006758534806
0.004581401961
0.053353939719
-0.029330601747
0.047584302035
0.052915505450
-0.024397581720
0.047404202534
0.035394119420
0.047677967074
-0.011064445152
-0.066042968001
0.062964523916
-0.017799390540
0.002342689258
-0.017192046497
-0.020140535373
0.023753479291
-0.041584727248
-0.092752132303
-0.058413750479
0.021570725636
0.034784748438
-0.091421567586
-0.071900465242
-0.010891166347
0.041363310565
0.032781142814
0.005331647269
0.112965582250
-0.065159333616
-0.070476775103
-0.080018290373
-0.016675656882
-0.014217258624
-0.075013021523
-0.004998463531
-0.034497088821
0.042740429364
-0.083413746641
-0.093370138388
0.014775791013
-0.002307355073
0.029151368117
-0.077714228538
0.007234543175
-0.008253489784
0.017766275520
0.017286764765
-0.037618651648
-0.025377865668
-0.021991180041
0.055263565620
-0.020457092955
0.007779647701
0.009362538157
-0.039139932024
0.024344881134
-0.010238857594
0.008187761036
-0.054844958347
0.001072772932
0.000291387584
0.016754460729
0.021635633693
0.099143998162
0.040881028820
0.064606691949
-0.054960763660
-0.044169456249
-0.022289972018
-0.065234496254
0.016625100031
0.095101543830
-0.063005952173
-0.015480093483
-0.028305540855
0.010043929150
-0.098129916684
0.014534380603
0.018077602589
0.022948538196
-0.006873599392
0.044340200841
-0.001769190545
0.141030104451
0.057103285298
-0.057442456641
-0.049920261495
-0.070118527267
-0.091377557019
-0.099539136597
0.079867826031
-0.094652242953
0.026378507217
0.043005565510
0.012242144786
0.123542373493
-0.033824208957
0.018229198726
-0.020310949343
0.055957206660
-0.099183705743
0.000081402017
-0.016605358685
-0.006713118519
0.006175135811
0.015351738895
-0.029418040648
0.078435615007
-0.015060580841
0.038352210871
0.033033553401
0.022476898167
-0.025633394553
-0.034812820643
0.057308521789
0.070700189538
-0.065614730492
0.004481106121
0.019069306183
-0.052389975083
-0.077603548505
0.011545607749
-0.015516234660
-0.002555348028
-0.054403998164
0.005280490646
-0.059296061836
0.005063696678
0.039519971052
0.022304624608
-0.090775344117
-0.047852932713
0.003550337207
-0.028705459971
0.041445069395
-0.051816617895
-0.018142063405
0.021253556884
-0.017726105861
-0.045672161930
0.034045054261
-0.032545580743
-0.031547411593
-0.045436950088
-0.010589102900
-0.005584681334
0.066755578225
-0.014923404942
0.013922488419
-0.009046678075
-0.072039259017
-0.007890065139
0.078189346303
0.032289475094
0.056570557249
-0.048475235154
0.018963957732
0.029518798738
0.046942021509
0.022098361107
0.009250381000
-0.000064935877
0.000464363233
0.099041439536
-0.045578816969
-0.054666925488
0.053921481483
0.023168328899
-0.061194362054
0.013723781108
0.013219799338
0.048944169695
0.076164835164
0.007380013323
0.065651558448
0.050771618775
-0.009071187716
-0.013609138772
0.008765234506
-0.003316647500
-0.015056372095
-0.050643345418
-0.086153242533
-0.002046024343
-0.010212677933
0.070927809853
0.028058064546
0.015767508953
-0.020351008725
0.042747917012
0.028837060154
-0.000158281479
-0.048437973008
-0.001987767856
0.054145456160
0.010643089476
-0.081191028896
-0.034787605948
-0.018914583079
0.015218573254
0.018088414375
0.045910976554
0.049089992089
-0.057529497670
-0.064819980612
-0.008635251470
0.029787183128
-0.010931663101
0.007679499753
-0.038831225048
-0.014226547139
0.076280937127
-0.053168280301
0.022472641535
-0.033740784567
-0.119142094466
-0.090029915155
0.087281805725
-0.023362310634
-0.003035712033
0.084901090685
0.025480431290
-0.019765579346
-0.030829486956
0.044964795142
-0.063541074471
-0.032044372104
0.102342106743
0.027136889633
0.025715025633
-0.026398506545
0.039177940284
0.091949318672
0.115114357216
0.015189948748
-0.042462803889
0.127924333938
0.013641832848
0.038576532796
-0.026252953395
-0.018575495765
-0.000358890820
-0.010327373051
0.067133854671
0.008770338822
-0.057045415534
0.035537768249
0.096115359162
0.086216518060
0.036278001052
0.023391345414
0.032499720055
0.038084197194
0.057503411096
-0.025666133820
0.067188929111
0.074845649740
0.021563430146
0.021758663967
-0.021220059873
-0.015391548053
-0.027456563004
0.070923028823
-0.022312005557
0.034492097365
-0.036681734085
0.086112491832
0.025449291842
0.057394599621
0.075232624084
-0.073847769583
-0.019367340985
0.036633950885
-0.003163580869
-0.043748011019
-0.022376312058
0.006993801917
-0.010278188224
0.022249648198
0.029737015714
0.022630358971
-0.008439300945
-0.052445588897
-0.035706674044
-0.030789912022
0.000305974619
-0.016060756091
0.043323127391
0.019374842090
-0.012693497670
-0.042124914373
-0.041342622940
-0.082160604487
0.065429917269
-0.058336254031
0.006367389077
-0.009620664352
0.087268814809
0.023603790534
-0.029107603063
-0.037197315051
-0.028095781473
0.004150823934
-0.082093157179
-0.027447524320
-0.062380657735
0.012058780717
0.118768154846
0.016581202161
-0.019091378476
-0.027811300087
-0.014705192075
0.035498607710
0.028307356852
0.003478910935
-0.017102260182
0.015232790772
-0.038479079348
0.002286655540
0.053602318300
-0.003788309359
0.028518505630
-0.008008671788
-0.043974394689
-0.069149628332
-0.118945523335
-0.008179544682
0.010324803633
0.048206830167
-0.020692233967
0.042075626569
-0.032474668986
-0.026356925532
0.092650058894
0.049626435455
-0.053949110453
0.004534010095
0.011667280828
-0.015242982925
-0.004431494947
0.010639846236
0.046568479591
-0.035176504964
-0.079682287488
0.115793981867
-0.024457064753
-0.030764511381
0.019797607696
0.033793777762
-0.042944003925
-0.030881000480
0.077852802643
-0.085278834656
0.064575421177
-0.018315496018
-0.038887345895
0.060914580467
0.028551913045
0.011851411850
0.026504581873
0.001005505711
0.127032171475
-0.006846391724
0.048583718615
0.051063837242
0.058602676653
-0.028149382460
-0.055788250259
0.055357324027
0.001565797419
0.043722223257
0.005165031639
-0.046963830423
0.048382442033
-0.010452708279
0.055185893894
0.009521955969
-0.026881960623
-0.049166142438
-0.023125316014
-0.048537558816
-0.034113875549
-0.010889249890
0.023956316092
-0.002241672769
-0.028647836112
0.013836675999
0.047514990243
0.057283941630
-0.016303229799
-0.020610249495
0.052771156883
-0.010533463254
-0.068300235059
-0.004704494669
-0.003255807064
-0.070951060441
0.028743092958
0.022086413152
-0.036771351849
0.127453443259
0.009181749853
0.011708348699
0.053466215186
-0.018578245893
0.012167510157
-0.018396820502
-0.015404759870
0.045551904926
0.033381753321
0.057825671108
-0.066786460292
0.051428075740
-0.047800611292
0.060144578359
0.060863125543
0.000516466995
-0.019032321773
-0.046176903029
0.118759150700
-0.060213338740
0.080378214161
-0.081309774409
0.015804882290
0.011345813972
0.013266324065
0.051678616272
-0.010772900625
0.032051105309
0.028406286181
0.001527521680
0.039772335023
0.066077207436
0.062295045954
-0.014951782682
-0.032784795823
0.012670618583
-0.060958799373
-0.041035245448
0.061613341301
0.011825797599
0.018037310784
0.071313530074
-0.035209350566
-0.038402720932
-0.042729302389
-0.060880769708
-0.002047572014
-0.015288403402
0.131957765295
-0.047072947305
0.040980349518
-0.036843929653
-0.083118352113
0.019424087977
0.063338059420
-0.022121392484
0.070888861271
-0.013856948437
-0.073633774838
0.053900343476
0.025399006485
0.089190948401
0.020167076204
-0.016226938258
-0.064414275136
0.005510747524
-0.031669100198
-0.102927212227
0.047848905638
0.022383853274
-0.045862816318
-0.022523830802
-0.009774174790
-0.035113543113
-0.011987676925
0.014496651099
-0.054362465514
0.045149431296
0.000337810138
-0.026407180805
-0.054850036797
0.063855033879
-0.068054213844
-0.024287545525
-0.000200252591
0.011453598185
-0.058013832515
-0.004221683250
-0.071600034095
-0.025245123428
-0.091840746785
-0.031573891014
0.071861873865
-0.109151669750
-0.031347709961
0.001249148919
-0.037150539328
-0.054141804562
-0.004518362273
-0.021133668524
-0.028641245889
-0.062101382298
0.022751753683
-0.005542269215
0.045247804682
-0.073756382680
-0.013819911214
0.042029690230
0.012553291277
-0.000557695956
-0.006058513705
0.028364564835
0.018185279372
0.022730225706
-0.015854883671
-0.069016142782
-0.042331239818
-0.036002717622
-0.049663419013
-0.063017596386
0.010674913598
0.097942507186
0.067698824676
-0.095546115502
-0.003656214572
-0.135260580651
-0.047314945865
0.021146524116
-0.011008145559
-0.033598678678
0.026220894684
-0.029936013395
-0.062431027762
-0.090140864307
-0.021363651061
0.013256882616
-0.080568587794
0.041214056600
0.096000668647
0.101181685454
-0.008100743583
-0.087901925656
-0.011596128430
-0.037535871176
-0.078324123681
0.042235082634
0.030212960025
0.015911271520
0.040272688521
0.037336153966
0.077887240040
-0.023526995678
0.081205820009
0.015875051811
0.016901366948
-0.048786207582
-0.072566201893
0.099441396776
-0.022848518250
0.067635754399
-0.041930012508
0.061046817209
0.056183238896
0.113435887350
-0.111618323045
-0.059788174817
-0.003726617394
-0.090162795090
0.005984287379
-0.045940745903
-0.057411349553
0.117010465990
0.046009389566
0.002898640066
-0.004686088219
-0.074768304220
0.008576274051
-0.055914272332
0.048466967634
0.047058718075
0.002772169688
0.020355247731
-0.033035340918
0.007255307904
-0.028055362701
-0.061374781035
-0.015854329176
-0.025224935561
-0.021788998114
-0.033912678475
0.025140596447
0.082712415656
-0.010827122378
0.052295794267
0.081713569358
0.054506916051
0.078818070857
-0.051513719742
0.012608178257
0.124726704166
-0.007763895755
0.009582849662
-0.055302111525
0.013474818028
0.040253104649
0.004473991656
-0.031168361661
-0.016140259941
-0.040384780597
0.003877158543
0.044069273595
-0.042245699040
-0.048319902912
-0.015797887081
-0.030020775816
0.029240097768
0.034385183669
0.004492977308
0.010163948005
0.045038546462
0.060508664341
-0.037694499745
-0.067525778483
-0.006778428634
-0.028048373742
-0.065172175301
0.022652689813
0.022707015751
-0.008213638918
-0.086033070425
-0.023182935909
0.097870659930
0.082376562133
0.021801230297
-0.007868457331
0.003594591018
0.083566780427
-0.006595166016
0.088874441556
-0.034258773815
-0.049434554407
-0.052065688614
0.043320512797
0.010885802934
0.091462508996
0.092268840277
0.068142152252
0.025278803796
0.033058013416
-0.021531155990
0.063537242757
0.026921979246
0.028220627299
-0.009008432745
-0.001876934337
-0.005979929305
0.039382584357
-0.038216946439
0.010127516906
-0.008716955148
0.032032133096
-0.077708526720
0.053344768763
-0.004773039888
0.002835759949
0.014758876392
0.073040904046
-0.016762009472
-0.034609120697
0.032519702509
-0.094598853835
0.052718612664
0.101880086826
-0.030003754731
-0.059081608992
-0.055961062223
0.144315876919
0.046541220859
0.077113684027
-0.038806513789
0.002874660285
-0.109216054442
0.088628892571
-0.015202793332
0.048431174875
-0.055088717325
-0.003566705109
0.008520426535
0.000694317168
-0.003549359601
0.032897455169
0.036392069259
0.018734121932
0.030201892969
0.073903271477
-0.062131874910
0.069596370897
0.055356105617
0.052957512498
-0.039156911218
-0.040031300349
0.045514261637
0.005675205540
0.013529155604
0.078887151203
0.005541524393
-0.029965459026
-0.104588206904
0.076343239588
0.001368920908
-0.029945237904
-0.017462431417
-0.033973500884
0.017409447816
-0.080459155421
0.057897653105
0.036230613301
-0.039346377409
-0.027313436132
0.027136306718
0.045504177097
-0.008522379058
0.030029467786
0.041183647017
0.024424106610
0.025078810715
0.037396483905
0.013920310435
0.062879867545
0.015556843283
-0.001569888215
-0.067269959637
-0.006632704723
-0.020288845136
-0.041128758055
-0.068098976597
0.026728553655
0.016935849820
0.034011511076
0.050178847315
-0.043109392730
-0.003249746348
0.028195093706
0.012699769000
-0.015513192106
-0.097850295189
-0.033330029316
0.039799836974
-0.005222413213
-0.095493654947
0.060086394579
0.004013280222
-0.135694780984
0.010568347310
-0.059406448510
0.014940085767
-0.062629032443
-0.009452794625
-0.014767256514
0.144171346973
0.072803718444
-0.113195369615
-0.037130068665
-0.008444994789
-0.026868190539
0.026750245072
0.066769954380
-0.014961770219
0.012581018352
-0.078195556831
0.075712978348
0.049488976202
0.046469708341
-0.009251801628
0.091861631700
-0.002961771412
0.047305988316
0.006480660931
0.033748868283
-0.007494544870
-0.020336155133
-0.011647478455
0.019531088138
-0.012291232257
0.059097607085
-0.030607014800
0.006986169453
-0.054271059179
0.056632981854
0.081447657300
0.054715523038
0.015726206126
0.009078417115
0.053873533862
0.033581988795
0.060550577816
-0.072868378067
-0.096725435596
0.023220741014
-0.034460243490
-0.053084569096
0.084972119084
-0.007457529263
0.011129870875
-0.028686617192
0.041621964940
-0.003490066689
-0.026556499951
0.066734467501
-0.003731734877
-0.012257896211
-0.017177518394
-0.062068993072
-0.004553814424
0.038197415502
0.077172328849
0.009290877618
0.057682120163
-0.029231273824
0.033433522545
-0.069867786652
0.017604450752
-0.085612983950
-0.053035233931
-0.008913887287
-0.124766939119
0.058146161499
0.077728003350
-0.039142356937
-0.013970277235
-0.012012457220
-0.082031659139
0.077972044956
-0.094620729425
-0.032544558273
0.030641695793
0.086154200538
-0.056819118272
0.017907554945
-0.055083512958
-0.012532548280
0.072053429440
-0.047983228107
0.069423252495
0.036363329874
-0.022334329674
-0.036665403859
-0.071478812626
0.094451957398
-0.013773473602
-0.011731383857
0.013945231040
-0.011237336083
0.035206511435
-0.018967786199
-0.010259891537
-0.017957227138
-0.017896871521
0.011448116408
-0.052343142340
0.052472432588
0.114847875995
-0.000772510858
-0.053985148366
0.092634960347
-0.038707250831
0.091630290308
0.004027309488
-0.004222515515
-0.064768918310
0.032402191169
0.093435996912
0.004899774159
0.005776675752
-0.017812558347
-0.015953744939
0.026796690482
0.056022188803
0.049201494326
-0.041983974761
0.007726238217
0.054091134546
-0.034232859901
0.029472438461
-0.026646789828
0.021427068160
-0.005760467647
-0.033906360624
0.059538593693
0.006499069564
0.080267863134
-0.023502700070
-0.025050996218
-0.047113903757
-0.069807172568
0.012725903269
0.078599688293
0.017508625686
-0.018159457769
0.080712870731
0.036354684013
-0.049670784936
-0.027758982518
-0.009272736353
0.006520426664
0.040840976828
-0.030179533553
-0.013870973504
-0.037050668895
-0.042490952223
0.017217661416
0.069135864849
-0.024755382403
0.019044736013
-0.027329464615
0.032298432818
-0.010878559368
0.013356448289
0.057076337606
0.004867919706
-0.088453560721
0.014045440997
-0.005237165352
0.037460746505
0.019297032012
-0.033745695350
0.009615971476
0.023363303704
-0.034140418896
0.084162702193
0.095931202524
0.074395605316
0.041249360769
-0.011918546682
-0.008129914331
0.004940520326
0.034513604555
-0.097870422411
-0.018809130542
-0.031063693381
0.040111556058
0.013286712354
-0.037208422754
0.022678581713
0.017500391643
-0.040645743607
-0.032850374574
-0.048459426483
0.061890489007
-0.043841822754
0.027177085786
-0.010534209983
0.012284010019
-0.041503000234
-0.002136541279
-0.073151906408
0.004228229364
-0.014009391206
-0.043374618632
-0.017126203110
0.025352141673
0.060980833611
-0.042445163405
0.094268831477
-0.067532312165
0.066658726214
-0.015033949991
0.030455353636
-0.037391273577
0.054207968907
0.004629843754
-0.004090918807
-0.083092864925
0.046311029982
0.047903175602
0.002021558847
0.009160800755
0.022952491553
-0.058405623011
0.040661020936
0.000616395671
-0.039119336555
-0.038383099765
0.040052164175
0.023386843060
0.117023419804
-0.074251484537
0.008181001376
-0.051388647389
0.007097089195
-0.027591647098
-0.013958403898
-0.039256066475
0.002449600473
0.084974369817
-0.008005353631
-0.078586535857
0.055356881866
-0.076919082462
-0.003097559605
-0.015454907750
0.009528388680
0.049541959662
0.073767075811
-0.029380475186
-0.098215033819
-0.089533418522
0.048080356266
-0.000044483514
0.045360778009
0.008900672736
0.004381743625
0.107389567934
0.054418757035
0.018755883831
-0.088565011359
0.001481190631
0.118540732856
-0.028146686640
0.007687473339
-0.002863880552
-0.034275257135
-0.039734452511
0.023432373260
0.013822931364
-0.015617565658
0.016328351944
-0.014221700962
0.002967342380
-0.042989965170
0.091295538611
-0.015653258303
0.016904755924
-0.031470322401
0.033363915134
-0.003665158055
-0.037660063656
-0.019865796000
-0.024431831092
0.025688876952
-0.024847639629
-0.075342589816
0.022955109450
0.091328493443
0.018886635802
-0.033633057259
0.020868495144
-0.032499764754
-0.053785319447
0.005041532627
0.015368480667
-0.004781484208
0.076706218928
-0.073625677320
-0.000533083063
0.004729608939
-0.030793292597
0.033592268522
-0.018109067949
0.071357231609
-0.027243403077
0.011604494609
-0.050130469888
0.060832925086
0.074834018194
-0.092588759894
0.080201815313
-0.006149551943
0.025658961769
0.078126382417
-0.030336043896
0.001903438544
0.033020615491
-0.012772011819
0.028763903035
-0.068415725095
0.120609844044
-0.049939359161
-0.077751944932
-0.076966711086
0.013105539743
0.021579319230
-0.057292609637
-0.015581055117
0.031901332608
0.063568852564
-0.021390125288
-0.088045362995
-0.005053337630
-0.057390619209
-0.059193210509
0.060833761372
-0.028118208784
0.082460928048
0.036932665630
0.065569083013
-0.061272811923
0.013301648658
-0.009041382796
-0.000122113028
0.037663681687
0.077756700639
0.016821965499
-0.042117540772
0.023617291162
-0.057069125051
0.052732703707
-0.001008690973
-0.109564527234
-0.015252679740
0.000877764621
-0.064478442923
-0.043667669470
-0.061880511391
0.006354108436
-0.089902010760
0.051828074390
-0.004717050445
-0.052785759221
-0.063261915242
0.021158227166
0.025230600310
-0.013887898262
-0.036305114302
0.044972160705
0.043069150814
0.019449350466
0.057236514108
-0.084423554018
-0.012217481434
0.006735866030
0.002100308629
0.015855456411
0.066873499845
-0.023251964333
-0.000345990640
-0.047537328100
-0.012859953809
0.010169021075
-0.022832162346
0.022322435337
0.012457402479
-0.038658887119
0.066882444247
-0.074363643324
-0.020220864953
-0.082326893889
0.018349070584
-0.032931635050
-0.067055954535
0.072396689277
0.027607962774
-0.029471647371
-0.054682536576
0.035811322088
-0.050997501843
-0.014755081320
-0.057705429366
0.038154202837
0.040978522241
0.070045165157
-0.002570926639
-0.001039607270
0.034895804198
-0.021459470856
-0.014797897717
-0.009155136899
-0.028369161433
-0.024550748603
-0.024380214127
0.063036301765
0.005670948119
-0.006803129799
0.044504094788
0.015112407489
0.012749111430
-0.086441243402
0.035427436004
-0.044578516310
0.042131425112
0.038828608938
-0.047403346218
-0.033612938634
0.052148518407
0.020484853420
0.060711036226
-0.015552157349
-0.001744940615
-0.102815578745
-0.001909851218
0.024855710912
-0.076093187825
0.004125692270
0.101350310318
0.011367564180
-0.050692971573
-0.022562425730
-0.069611205263
-0.047946722129
0.019258536138
-0.007045039007
0.089058568636
0.004393297917
-0.019916364631
-0.034421811493
0.042867468462
0.026578935187
-0.019514582724
0.081359349211
0.008039808617
0.048673629696
-0.038418146343
0.003684611865
-0.064848259716
0.065380957616
-0.024789970194
0.055298830915
-0.013663389359
-0.006154511151
-0.088807205188
-0.019697015265
0.020751126901
-0.038849024742
-0.005385665153
-0.059349312687
0.054415938286
-0.021034743838
0.006012630571
-0.011373091786
-0.010008292653
0.001229196629
0.022669899342
-0.004071423248
0.064513089949
0.057013098394
-0.006811897684
0.009204169447
0.045815439950
-0.022460899266
-0.036746295957
0.035419881206
-0.002594562317
0.073302385852
-0.027988272148
-0.095676859962
-0.026424305029
-0.130922907097
-0.055460071225
-0.026857845271
0.049413034715
0.036706742729
-0.009529770871
0.047774176854
0.101569670803
0.052789923071
0.004873623652
-0.015837166655
-0.044308417947
-0.056832789680
-0.065023084681
0.059947549199
-0.061012472212
0.011360337302
-0.005245323950
0.051922018733
-0.005982732235
-0.002744678955
0.041566486403
-0.030754861335
0.005076131419
0.028912532494
0.071554006814
-0.039859449052
0.047903312438
-0.061175058691
0.148001985412
-0.031840552900
0.002764884694
0.038167673710
0.034357825295
-0.061176870035
0.007502366067
-0.038274005098
-0.044622841741
0.016803965222
-0.018569058672
-0.040822451423
0.020869478257
0.071852317393
0.024171542099
-0.065156356809
-0.056750711701
0.018555985722
0.042242383210
-0.033198389288
0.002408509924
0.024328607261
-0.037418749748
-0.005575125567
-0.050403759481
-0.032368878963
0.047316072487
0.007109194452
-0.020291247271
-0.064884184668
-0.013482318032
0.042643257984
0.048457107584
0.014567529662
-0.056599431968
-0.094861324551
0.070141761356
0.058222496576
-0.046228933528
-0.016620543104
-0.032069067917
-0.002973784006
-0.014336685302
-0.033567755063
0.037712980318
-0.015747319917
0.001554220473
0.055570327695
0.012668013004
0.016999300571
0.069459090717
-0.044545748319
-0.035701078294
0.031984613087
0.033704288026
0.008691910557
-0.010102330668
0.031764370849
-0.007434189675
-0.012060225537
0.012450761259
0.025117132883
0.012183544655
0.039382654075
-0.005653541689
0.005214805202
0.009401684239
-0.022128661770
-0.022326683024
0.107248544760
0.015978666200
0.028225814901
0.003225380516
0.042149264620
0.024777929296
0.065004049719
-0.006771518352
0.021226263201
-0.067583943398
0.021840245884
-0.067057864765
0.065277194275
0.036657647503
-0.002348603069
-0.027913758319
0.032086200132
0.075179771709
-0.032867389449
-0.001562230050
0.042776675215
0.006331465850
-0.035050821727
0.012911762012
0.055309254220
-0.006810408267
0.083378089069
-0.057957643357
-0.018826497397
-0.007449781499
0.059793337749
-0.016147911391
-0.019579144110
-0.075360504877
0.005513338487
0.026720980607
-0.019962228920
0.001479988628
0.031691140598
0.020465655669
-0.003643450386
-0.017004128055
-0.115529760980
-0.041968084707
-0.067999056185
-0.066916015723
0.062499326254
0.025240454329
0.080470808575
-0.022475305758
0.043449652612
0.050213870910
-0.005570250640
0.052084177725
0.031173126639
0.044910275239
-0.083827033443
-0.022899762836
-0.027900839551
-0.012611944184
0.016319551699
-0.058148776604
0.001262612481
-0.072690006513
0.038507959203
0.010239062026
-0.052521030954
0.016704414358
0.094483135926
-0.015964986514
-0.024193056968
0.006550384916
0.061965582471
0.002163545245
-0.098373540827
-0.046248344653
0.076700889474
-0.096460228127
-0.027896092245
0.023238912645
0.047096594533
0.057698654439
-0.023832532469
0.039145889818
0.021755318900
0.031233180823
0.051900467544
0.056397165181
0.026500234060
-0.013415800916
-0.000195707376
0.060544985804
0.039771886661
0.035148563688
-0.052605138755
0.040848151176
0.013092003554
-0.015676374739
0.038887381443
-0.040009567776
-0.052320511013
0.107493547846
0.024936206294
-0.071109469634
-0.041672995757
0.031964417794
-0.066603823797
-0.042890901304
-0.072206299652
-0.020337819188
-0.057669388786
0.008132302061
-0.020422584718
-0.062864121545
-0.051290063127
0.019184765540
0.008848977945
-0.025794670669
0.029534349439
0.060967124770
0.012999718417
0.005703929870
0.007296766582
-0.000481904924
-0.058997462985
0.073168643027
-0.007757501187
0.014303272451
-0.023909233056
0.104581269234
-0.007897149664
-0.030200954549
0.060949185607
0.045527371338
0.093387753720
0.087084233978
0.006817236862
-0.057903142746
0.001391162503
0.096444537429
-0.048166780404
0.014183474418
-0.055960963266
0.021698287749
0.001311832669
0.005614141218
-0.079375807464
0.023579736201
-0.020816212453
0.041198197710
-0.040403759894
0.021227078413
-0.078298272662
0.048895756108
-0.011599586973
-0.017487660310
-0.035050258937
0.076263454030
-0.016508125537
0.002186754450
0.049653070064
0.055199601714
-0.094219949701
-0.040001645196
-0.021935627810
-0.049396483642
0.031367465227
0.030381965058
0.048731564498
0.034739632036
0.050529382456
-0.055655943256
-0.074707561285
-0.084677412177
-0.050589650890
-0.027604514972
-0.100532723248
-0.009658924703
0.003916451731
-0.012918529697
-0.055891523437
-0.037218304177
-0.070433930624
-0.011513420813
-0.039601402837
0.018473695782
0.086069793060
-0.024221156903
-0.057039489463
-0.029565551066
-0.005526319614
0.070608676427
-0.027127201484
0.003631147833
-0.011977594185
0.002846516424
0.029036592012
0.042441752955
-0.052316485730
0.070873787906
-0.022943072423
-0.037221950899
-0.029367750746
0.042511102019
-0.071977245477
0.067027906722
0.005863483511
-0.041320070004
-0.029516481034
0.058279731945
0.054948318340
-0.001808144239
0.045073931536
0.050537633412
0.111942141332
0.004946484163
-0.098440653919
0.004435416125
0.064390651314
0.003859548009
-0.008027434990
0.006539280806
0.067866229111
-0.001935229114
0.004622563926
-0.050005651203
0.013356573077
0.029422744198
0.032524170242
0.050492619710
0.129289317440
-0.006796714350
-0.012277583079
-0.018701775495
0.031046098581
0.007556814265
0.023840406515
-0.092626446318
-0.119686194720
0.054993492673
-0.048666436320
-0.029777260271
-0.023065247577
-0.002467790707
0.009336829670
0.018501329704
0.016864884325
-0.001306843139
0.088392755972
0.105524063872
-0.009838885106
-0.024161554494
-0.043533220254
-0.001625159458
-0.040184121363
-0.055175175246
-0.107612514824
0.088653804240
-0.038036250861
0.113670705420
-0.015518960293
0.031438233208
0.109691874425
0.010764468995
0.005887704379
0.008487803032
-0.013087519704
-0.046192725401
-0.028178821338
0.059791915379
0.031093626959
-0.035460151850
-0.107955414405
-0.009057371019
-0.033650162445
0.011953841793
-0.010087752314
0.009439312341
-0.047337090229
-0.054621650778
0.036577952836
-0.061848918510
0.004691673664
0.068400758041
-0.114278192567
-0.072867043197
0.020312247492
0.009890763502
0.054733691861
-0.124521884436
-0.031429415067
-0.072914769423
0.109143742553
0.004202321040
-0.023242307261
0.009271600655
-0.038747524361
0.030290979323
-0.000085180710
-0.022186606532
0.027522211222
-0.027780023832
-0.021678447180
0.023573830072
0.037553199919
-0.013412288056
-0.054814854225
0.016850310987
0.010745864257
-0.005847446343
0.049762832873
-0.107004714288
-0.092319429675
-0.007753414192
0.049365085622
-0.000291363321
-0.085078558166
-0.001296799610
-0.063107055470
0.041160977534
0.037223083521
-0.042385710447
-0.056253880587
0.008504675978
0.078860137715
-0.039988299086
-0.079722373264
-0.065302596969
0.057229017919
0.003441229192
0.045729145300
-0.041739221299
0.070586531784
0.016404502984
-0.016078514750
0.051124695870
-0.029657836380
-0.014144522475
0.052557067004
-0.016008059552
-0.047323246084
0.019355939028
0.084362443531
-0.039264171474
0.003674068774
0.027207085928
0.015356535581
-0.112267760670
0.007510451007
-0.073889639373
0.044017022978
0.131080116060
-0.063689248541
0.093935955272
0.075058963258
-0.058648921604
0.015172040833
-0.048908109646
-0.031267980428
-0.022041640030
-0.120053758430
0.070604072848
0.012995452959
-0.045730305775
0.021347956300
-0.066126210957
-0.078139890360
0.075750418724
0.079447317264
-0.037167806344
-0.023344053164
-0.053276164934
-0.033636337250
-0.031697295830
0.000374294199
-0.025314203297
-0.015160392652
0.057191698833
-0.016232245017
-0.069333791057
0.035609692261
-0.077867096642
0.025293582242
0.004481018760
0.036073665002
0.020403908557
0.033711784003
-0.001932902198
0.050783313717
0.010649671264
0.047538345363
-0.020730520960
0.033826781701
0.105541647510
0.017755157835
-0.049384431401
-0.009634806440
-0.012915770220
0.054315638953
-0.021567452154
0.023271354705
-0.014172021118
-0.003206988975
0.083220889869
0.001302109445
-0.059214039128
-0.016953317926
-0.032407220468
0.034120389857
-0.034987637380
-0.083187828232
-0.004510864397
0.008461598139
-0.008875289208
0.002709045067
0.006524969661
0.086785253405
-0.079909558073
-0.100026736629
-0.055100777434
-0.066520961136
0.110863706023
0.005032273931
0.076882663578
0.009907069024
0.004240977480
-0.053320137984
-0.038205685376
0.029754880360
0.007296619773
0.017524091675
-0.075420807346
0.027387064691
-0.085631572534
0.063071857069
-0.071832127906
0.043313775544
0.058948295242
-0.060072186114
0.004002278721
-0.014086248052
0.032429105885
-0.001384644431
-0.008579777507
0.054390134538
-0.054803459727
-0.029473617221
0.044196835636
-0.025073140535
-0.023575848993
-0.062686063652
-0.030413959027
-0.038394393732
-0.066204776274
0.004699556835
-0.105871834378
-0.001864956325
0.053001301666
-0.009910929614
-0.124871717671
0.050847550073
0.002863804001
-0.124567618510
0.040486714061
0.008204226465
0.054622596834
-0.001542277808
-0.051510931376
0.095069816314
0.016055660269
0.013802903865
-0.028342157565
0.059967604057
0.019329380281
0.096232590766
0.011793296488
0.005662278718
-0.009206730438
-0.096788017719
-0.041145842851
-0.076628445875
0.098069568717
-0.010476345307
0.055640398757
0.001391989267
-0.120834491856
-0.013863304571
-0.016312478030
-0.041623142485
-0.011175884769
-0.046850641116
-0.014143836486
0.050384287752
0.075772033151
-0.003029498780
0.043365347155
0.037705231364
0.070324845693
0.038351457957
0.020251663771
0.038188959411
0.045129780179
0.014334536657
0.069820597234
0.033107271670
-0.016589307114
0.027259397444
-0.067461051221
0.016870663652
0.051287980693
-0.075965748906
-0.023688011038
-0.058991566189
0.036682684112
-0.040969830066
0.051583404180
0.097679416385
-0.067387057747
0.014716764552
-0.054583855012
-0.041744899452
-0.086030847371
-0.113561617830
-0.021417248725
-0.019721376532
-0.056370598700
0.016687465510
0.010826325236
-0.021915857882
0.099183244100
-0.057661852166
-0.008079439510
-0.119649012779
-0.001005424385
0.001593694330
-0.012170474652
0.082914378691
-0.003677177872
0.023662606110
0.068564322600
0.013378713725
0.117729027730
0.024972116570
0.087433448392
-0.004738071999
-0.061329194984
0.102439364360
0.056884103111
-0.064700611214
-0.015096082131
-0.031904222988
-0.010116001445
0.034485783576
-0.122852292015
-0.052305629878
-0.027120015184
0.037994035862
0.028792973287
-0.011090942609
-0.002679390522
0.008080249000
0.017636910348
0.040071110425
-0.036136815672
-0.035429065154
0.087257337061
0.018728233190
-0.108701221105
0.004693430359
-0.029548949225
-0.109711185984
-0.063163072928
0.007845514830
0.003373149901
0.060917387529
0.034477019547
-0.103436304506
0.049792200234
0.011831331553
0.036464630465
0.092641069770
-0.005720004024
0.060068767305
0.023815474168
-0.023610835095
0.033788003615
0.007472373976
-0.105062088948
-0.004086421717
-0.027909832641
0.085636312882
0.040929443659
-0.021095054979
0.126954629866
-0.009338921770
0.036807458723
0.018644954369
-0.040888802248
-0.045381683362
-0.012010816152
0.001570676274
0.071996060956
0.079778619031
-0.082480264205
0.093761508476
0.048102354476
0.011902402266
0.007759930173
-0.020142232567
0.012504525361
-0.074937208744
-0.129701550389
-0.016630400504
0.111518990190
-0.098344830301
-0.012984856912
-0.020921669743
-0.110458929533
-0.019637106363
-0.019984015248
0.031767984501
-0.029042348210
0.003743314444
0.050168062157
0.010467574518
-0.044981465082
-0.021836702559
0.148273535535
-0.031341817305
0.026246189011
0.089936684907
0.104517075533
-0.035550696829
0.009869289284
0.006926975702
0.014216267937
-0.006046921451
-0.054373784926
0.007007167552
-0.012728911458
0.047067296063
0.016853226433
-0.060272303116
0.056825866267
-0.000076082375
-0.011177152679
0.123965224347
0.038074183242
-0.018263287772
0.030469945384
-0.019279433503
-0.016486435331
0.063348795526
0.090086033795
-0.040906084709
0.031206272782
0.025524947324
-0.036689788142
-0.004685012574
0.006682186991
0.036843695318
0.063090352729
-0.058651007963
0.023974963949
-0.082493271536
-0.055987691913
0.003668464670
-0.101900652881
-0.067435640755
-0.009661653548
-0.014018425394
-0.039029755513
0.010165499959
0.014683052998
0.009794729069
0.009619089375
-0.052582993364
-0.004773880952
-0.099059953225
0.038990546729
-0.001926530790
0.064840698401
-0.042294324070
0.017742375922
0.085602014730
0.015206797449
0.056978196507
0.014900273451
-0.029833134717
-0.083890073957
0.026839852416
0.001431479097
0.015365765829
0.020870534822
-0.002604144868
0.000151134635
-0.070092135736
-0.047586394934
-0.030505239595
-0.112483016977
0.009793379385
0.072733478697
0.023775161955
-0.059645581333
0.015462169367
0.135149431995
-0.044848583632
0.023204862511
-0.041164733995
0.081221738154
-0.042714493289
0.085123176791
-0.011265261258
0.120901806969
0.027286714131
-0.090915657876
-0.014623508690
-0.031273228182
0.126709723924
0.028686567054
0.021619260081
-0.015141207886
0.012664282383
0.000156263990
-0.067017886905
-0.004487916562
0.049414985548
-0.014096462012
0.024755469057
0.118225419261
-0.024671673372
0.001927572338
-0.039230212591
0.010162660107
-0.059061686571
-0.109562438039
-0.046598226537
0.023704436886
-0.032006192580
-0.003578420823
0.088593644909
-0.033843272576
-0.022454365359
-0.034716661204
0.019744725047
-0.060191665861
-0.063720325685
-0.013894105632
-0.011863732046
-0.033290873956
0.030884337953
0.013669970748
0.045837875208
0.104097902318
0.010978853811
-0.043197197400
0.022166311237
0.007849901905
-0.002460914578
0.019719412585
0.047296723915
-0.044303834897
-0.012366285833
-0.057831448117
-0.033342527912
0.151517921160
-0.058204109360
0.006758175431
0.021780671229
0.002587359794
-0.011735241621
0.026023813959
-0.039396196097
0.012684008505
0.031488192933
-0.037956760826
0.072003473969
0.063225709301
0.028758205629
-0.011971800812
-0.077607320537
0.072283625539
0.028736312959
-0.017940514981
0.080016959028
-0.052103361634
-0.040141050582
-0.018043451291
-0.047713960729
-0.014369674308
-0.030644767511
0.007668547666
0.009271679663
-0.052779192750
0.009816718299
-0.031612402978
0.048530558503
0.026409367859
0.083903098760
-0.002132646391
-0.009538989381
0.088765193588
-0.022314906835
-0.026806419592
-0.016241864775
-0.094189380745
-0.017318652380
-0.043101455946
0.069993752551
-0.051146405570
0.036491544853
0.024376360115
0.005090563345
-0.074264463760
0.017765655902
-0.042193733005
0.013453722297
0.000628577855
0.039616874446
0.015530895432
-0.014524528315
-0.054403746375
-0.028371661771
-0.063067251158
0.009625534776
-0.038420824096
-0.023640512566
-0.036377931329
-0.037877189399
0.050052710618
-0.021051462418
0.046967200420
0.105033390856
0.022086377979
0.063661240630
0.098570187795
0.006177072457
0.027683775560
-0.056511053083
0.012339993150
-0.033408279431
-0.015558959792
0.062083400975
-0.033520070324
0.058477980834
0.024487224560
-0.035404563602
0.019736129050
-0.047098219676
0.013931248327
0.039758255931
0.049666092019
-0.012844154472
-0.062392734927
-0.029105990899
-0.023328117650
-0.027595423912
-0.048174885402
-0.015347242614
0.024648224989
0.012684492033
-0.013567611993
-0.036197910675
-0.019277756018
-0.087532161307
-0.024741006914
0.009597779343
0.006566846099
-0.003906097917
0.011752086756
-0.060577394005
-0.030659823908
0.057565023021
-0.025477941839
0.037518145095
-0.045939752687
-0.028942351518
0.030485887811
0.098820568944
0.033279340516
0.003376311475
-0.060151548814
-0.024283315789
-0.011102892158
0.033279481785
0.046144540062
0.001650654569
0.033332901113
-0.116818185283
-0.000182334305
0.038892958945
0.000658676232
0.043246925553
0.050636975256
-0.022209367875
-0.003573006620
0.056560441534
-0.022138000527
-0.076407771817
-0.031818625913
0.063298365014
0.059300582311
-0.010043544352
0.038886977899
0.004735224534
-0.098660103393
0.022328020646
0.034169416003
-0.005096799620
-0.013171128890
-0.041556757185
0.005816214859
0.057908005386
0.027524216796
-0.019350144488
-0.052692025524
-0.041985085806
-0.018600816508
-0.037358872483
-0.008473574789
0.062880694501
-0.010095847854
0.012798520940
0.039943202844
0.010648985398
0.011422068731
-0.077155754967
-0.016914826686
-0.044730317903
-0.001381951710
0.060950500699
0.008015942469
0.151443651998
-0.041225923206
0.047589699222
-0.029322987826
0.046105703275
-0.093107423552
0.027774438075
0.049081182907
0.048425912564
-0.087993780799
0.013720650975
-0.018874585172
-0.038656734901
0.000866201129
-0.080588806395
-0.044752919472
0.027484664318
-0.016776529183
0.032101310102
0.031914696434
-0.039106500380
0.001009850789
0.039984386915
0.085351957359
-0.018671287532
0.016105543423
-0.089414705819
-0.042477816195
-0.039374524632
0.080383522981
0.023190579235
-0.029130412230
0.028202676429
-0.018526375885
-0.026162921038
0.004873162478
0.026493306216
0.097227030886
0.043269920557
0.022800706547
-0.015708640165
0.030990832530
-0.036764407535
0.007817632931
0.029240966727
-0.034836194637
-0.023011773238
-0.016159177916
0.015659715940
0.020108697419
0.018046722563
-0.043806485667
-0.047252822668
-0.002470419025
-0.081856623712
0.011012758890
0.055979126353
0.038615725561
-0.004795580627
0.010317436123
0.016615650052
-0.008025150227
-0.056169209783
0.073237105714
-0.019481574232
-0.025202115937
0.011914525396
-0.014041972378
-0.080145665321
0.026772407756
-0.006632967380
-0.011544821552
-0.094650236541
0.021596258948
0.041265251339
-0.011934872370
0.035157851965
0.082995414196
0.042145369950
0.061831232818
0.005130741612
-0.014037030223
0.041473627071
0.066273030521
0.010492724392
-0.029853653312
-0.046423248534
-0.040589694570
0.009572340763
-0.007503527766
-0.060564826488
-0.027227583564
-0.042433934408
-0.057419841031
0.028075170534
-0.035948444355
0.026765095746
0.026353063849
0.047283531117
-0.051013045030
0.088924753795
0.011707250354
0.043619130933
0.018670752248
0.003397425808
0.043910927881
-0.078990762010
-0.019568137425
0.033927126122
-0.027197675125
0.006108238247
0.003129653257
0.043167570045
-0.013891535611
-0.014119539427
0.074450339292
0.080361082393
-0.006148902623
0.113563370673
0.045034309535
-0.008046658070
0.055717610563
-0.093934265159
0.006885723937
0.015949269862
0.024257212585
0.021281790715
0.016386750827
-0.030455107320
0.029871988548
-0.013385590328
0.034984242453
0.047083140874
0.015304958375
0.031078969446
-0.002713497570
0.035871302171
-0.009821727612
-0.014454433962
0.002823896134
0.018697481407
0.082329692771
-0.133085563219
0.003274726140
0.029658937229
-0.000751582676
-0.026661815835
-0.070329776531
0.010966144401
-0.036850978314
0.048308574223
0.080142785875
0.031838581781
-0.002029111884
-0.048171761139
0.035578658787
-0.036501315451
-0.052479404178
-0.032920131835
-0.055781286055
0.043833678345
-0.009219116352
-0.025796711034
0.010184291464
-0.064606609984
-0.031974881038
0.060971913213
-0.012444800606
0.066641547723
-0.047711992935
-0.001752728373
-0.058066072025
0.035144310326
-0.018143807410
0.032096084308
-0.009308887030
0.020242187783
0.016013829084
-0.006913863913
0.013781804132
0.051928637560
-0.011855336579
0.034336545083
0.110166618330
-0.122678813697
0.089785771753
0.016263651704
-0.067224899763
-0.110721717454
0.005459762575
0.012645229281
0.106418113174
0.085568625777
-0.068483451735
-0.003103518864
-0.028125167841
-0.061402629028
0.063219180700
0.017952905443
0.003418312560
-0.030516009912
-0.061511528282
0.035563597369
-0.068785840374
0.068347046307
-0.012397669137
-0.029765940094
0.107620257244
-0.038526908047
-0.018617927252
0.012012873033
-0.019015591865
-0.003644315947
-0.004070125036
0.000407954654
-0.030602323869
-0.049724418071
-0.098749625727
-0.074439564101
-0.013740833246
-0.053816886534
-0.002453738509
0.003104069573
0.021631305138
-0.044666792647
0.025358290452
-0.003294305281
0.054707697075
-0.049294614442
0.008754676620
0.017067884840
-0.091304791375
0.055358309578
-0.109604941866
0.097271269744
0.038125656127
-0.006148668479
-0.028989250184
-0.011454469030
0.000239340867
0.032287239352
0.001395679786
0.027686897809
-0.083188183781
0.064529295361
0.026812225277
0.021710418093
-0.000149728715
0.033883615392
0.061728081547
0.032082061264
-0.093757307603
0.035331659421
-0.003331928887
-0.067548855381
-0.074532458053
-0.017562990014
0.038647102473
0.051580917044
-0.009912219765
0.029049028156
0.038477328445
-0.011208470582
-0.011597252890
-0.041971468103
-0.009377206574
-0.025049136277
0.056218885435
0.021804253819
-0.026691961096
0.057149871524
0.009787169053
-0.003970419365
-0.050974180619
-0.001679040062
-0.041289460859
-0.074810477356
0.028343936952
0.083942479234
0.010011367474
0.053468498165
-0.068886022085
-0.000277057067
-0.034155057871
-0.065502122369
0.069253532770
-0.089695613782
0.092760319909
0.037627200483
-0.049795787539
0.005281997326
0.071124485194
-0.013623801948
-0.035440808821
-0.031565099487
0.010494470323
0.036075225397
0.083896773459
-0.024544329625
0.079192137232
-0.051629514691
-0.025488531450
-0.013675341162
0.044800674769
-0.044450587691
0.015199358226
-0.030832325219
0.011910317170
-0.067757470569
0.022633706606
-0.054051077969
-0.022709185212
0.051282649498
0.036595768334
0.035645581880
0.029718796033
0.008285176010
-0.023148478426
-0.006202596534
-0.001771286482
-0.073149527909
0.064094463397
0.026392547971
0.032968197091
-0.068781137864
0.044213068285
-0.046631799978
0.090901495103
-0.009518266083
0.009752474989
-0.042590749148
-0.017630864020
0.032335704188
-0.066171420078
0.013434040696
0.055480703108
0.003276050789
-0.014066524944
0.076990632815
0.078573597835
-0.061353532649
-0.042003187890
0.006152200535
0.026091688399
-0.038975829427
-0.028203404811
0.006864837107
0.120048590755
0.004996137978
0.097075460931
0.061921330238
-0.074736851305
0.051552991876
-0.013419125321
-0.048529826197
-0.094425739424
0.000921582182
-0.018199828163
-0.009328683428
0.006947900397
0.059507935259
-0.017787745457
-0.016213504704
-0.041195814187
-0.023107926645
-0.118472596374
0.020349725217
0.098652436236
-0.009239033296
0.050705057919
-0.060362968079
-0.050487912999
-0.073175066293
-0.036511714682
0.008757938245
0.037612191502
0.034675584563
-0.043293611714
-0.027023770013
0.027208497287
-0.019617307012
-0.050694414764
-0.086085751829
-0.014065801237
0.020506432578
0.125621200788
-0.034611018792
0.003566278598
0.001442529545
0.065413216509
0.008363592560
0.008725138756
-0.083387451241
-0.055571968526
0.017598085288
0.023684247647
-0.058398191832
-0.000807317826
-0.012731648845
0.101068713874
0.058388207706
-0.005473894000
0.036125041341
-0.050010737458
0.061772262934
0.046446489335
-0.013069683348
0.022113930728
-0.044893359548
-0.005834292507
-0.044389411846
-0.022969703378
-0.015137454218
0.054555432557
-0.007253497722
0.025557190847
0.079933593035
-0.000995055198
-0.052640995618
-0.103314100369
-0.101832245531
0.007121559179
-0.044187776058
-0.026328972818
0.088904557614
-0.069145733399
0.045162983052
0.047335746255
0.058404329607
-0.064700981689
-0.037166657387
0.055820745200
0.056599980880
0.059108569737
0.010751466169
-0.004450037246
0.038515227017
-0.001661910819
-0.037585358493
-0.068851631417
-0.063052342460
-0.021649633804
-0.047999931892
-0.014601006484
0.000214358324
-0.022453559777
-0.008363246344
-0.099316889618
0.007965370834
-0.012663561877
-0.000076327888
-0.053670204661
-0.048066088155
-0.019173321304
0.004121799591
-0.059776536183
-0.066742442119
-0.044761775648
-0.069228737486
-0.020924899281
0.045326507781
-0.000592271189
-0.001550610262
-0.042465147008
0.114072736203
-0.029788908800
-0.023228337070
-0.043063400973
0.005277487918
0.049657202868
0.003518713600
-0.044487024825
0.038380208875
-0.014466425871
-0.067302432351
-0.073784650076
-0.022664822924
0.095912487147
0.037607295374
-0.092194388201
0.046201096241
-0.083148081185
-0.019573616734
-0.068586870067
0.002298272446
-0.022414268655
0.013729538296
-0.020769832178
-0.027934446599
-0.040912338933
0.052707730900
-0.035135158367
-0.010631007668
0.076141866440
-0.005473824974
-0.014794695839
-0.001590564116
-0.058654129033
-0.019010594068
-0.057711932538
0.059986285832
-0.054891934543
0.004483900239
-0.093689860934
0.052154442978
0.022451125308
-0.072151186917
0.035100206957
0.088659606187
-0.023564616165
-0.064633532542
0.001848063172
-0.091803149448
-0.018160551398
-0.022976442624
-0.026734651977
-0.077709577876
-0.003799088386
-0.051457975010
0.021232122627
-0.055863430504
0.017517989128
-0.027190208746
0.006378629284
0.045803636741
0.075844476746
-0.034516596057
-0.006034339611
0.042655661371
0.024117086498
0.008848867921
0.014527314967
0.005131324432
-0.028180696073
-0.041772438140
0.087360747907
0.133411073162
0.069900627644
-0.006932373522
-0.052167370869
0.039378803556
0.026451830301
-0.109461844922
0.009256748581
0.014363576041
-0.078314270762
-0.028037111682
0.014303604578
0.072070395325
-0.013681515615
-0.049972894265
0.080371545470
0.002508830920
0.008732469319
-0.056390586874
-0.070652630814
-0.039388344376
0.067067763446
-0.135098778156
-0.024206427298
-0.001894083795
-0.003293347446
0.026159633810
-0.003196572878
-0.036014169256
-0.034534753420
0.051724266258
0.068393480305
0.053226976651
0.018469430372
-0.048630531802
0.032171768981
-0.004637678449
0.023413201938
0.028439600618
-0.005651206333
0.018412780040
0.073174170322
-0.122139373635
-0.020831838161
0.058470108421
-0.029633733066
-0.058772164474
-0.038276138060
-0.058516990075
0.034770864660
-0.006179373385
0.019705719370
-0.062648669781
-0.031394487414
-0.016758079491
-0.015608239669
0.023666289208
0.004885470597
0.038244561901
0.001288818734
0.017945341698
0.007285226916
-0.020125288540
0.028240057494
-0.071657022605
-0.047864848167
-0.024006005091
0.027505019390
-0.018200924303
0.019211486584
0.007287638995
0.003289858936
-0.008761416837
0.008290431556
0.006542112431
-0.024160402705
-0.014919228981
0.010953677311
-0.025621938145
0.035330985897
0.007925293979
0.011729705687
0.082437524204
-0.042373933521
-0.047654252899
-0.088137513150
-0.032430290516
0.006949087091
-0.017499756817
0.018649846029
0.034153053007
-0.036603452386
0.070531977040
-0.018581444574
0.067068786442
0.031311983526
0.043453485213
0.105150502831
0.012100046268
0.049941720543
0.014299608137
0.029222393615
0.006307787290
-0.134210345564
-0.017334248042
-0.045151440376
-0.058471029344
0.009917024908
-0.002609975617
-0.019314589658
-0.022165517153
0.013111911320
0.005722903367
-0.003864738153
-0.063548926087
-0.099841930544
0.046344706173
0.039650530365
-0.004156146161
0.052251984749
-0.041877960570
-0.051923301479
0.035084810756
-0.027604111674
-0.023472255223
0.035047952997
-0.024040205497
-0.051861542643
0.042689949988
-0.011816075213
0.028436681635
-0.028036342317
0.023973536103
-0.031153009436
0.003203026843
0.023665446519
-0.011515695607
0.056310803443
-0.049855439132
0.047574273233
-0.046665192326
0.056061950486
0.000338575043
-0.026457745360
-0.038618126728
-0.001067388203
0.076086591101
-0.028424814656
0.024088905757
-0.048535568566
-0.050284441175
-0.068938509932
0.054934956822
-0.049301709474
-0.056777286733
0.034797639248
0.046629853707
-0.041306580895
0.013975338468
0.054295408376
-0.012920516969
-0.020971050565
-0.007762236014
0.036709435730
0.014344552802
-0.017078919083
-0.037999317589
0.013644793939
-0.055224416299
-0.050078775369
0.085939479115
0.048822790460
0.014816330980
0.009321864708
0.027798507701
0.009884148926
0.002231040838
0.004949177755
-0.022228825271
0.044345498778
-0.023317819237
-0.066528704386
0.016536867061
-0.147504380164
-0.017502254207
-0.042491851945
0.115519289334
-0.059276918697
0.045573585361
0.004367047020
-0.020808638122
-0.012839488546
0.022373863469
0.019206398920
0.049927101688
-0.003736026177
-0.052417470233
0.015591248197
-0.003566813242
-0.000337196429
-0.115638077291
0.020424066660
-0.053322479252
0.018917591464
0.001898815526
0.039314990167
0.042819187503
0.002669844612
-0.006508987374
0.060974345920
0.095247742233
0.010004138089
0.143640082608
-0.036618267142
0.008860027042
0.034172123853
-0.032095205742
-0.018198222015
-0.073861390481
0.013740207379
0.034592119701
0.001053914605
-0.020656349766
-0.044634453279
0.021756229429
-0.102913334497
-0.059211349723
0.054923632836
0.000226177724
-0.097816942876
0.082564577929
0.048387948251
-0.029536535370
-0.063541947064
-0.104198313038
-0.000824975206
-0.028796452727
0.033723116058
0.015491002874
-0.064071873115
-0.009282575976
-0.009522722653
-0.070761422322
-0.070521361927
-0.025961375496
-0.014025943007
0.022597382591
-0.007918931343
-0.042398550901
0.058326837850
-0.035943685199
-0.040167881689
-0.021118291854
0.014876700907
0.040745451377
-0.085505557132
0.010965360775
-0.035620916681
-0.028406846514
-0.062707219498
-0.108730266915
-0.026144726549
-0.079670807320
-0.017542218449
0.008354863595
0.011784132183
0.007509334281
0.057779768260
0.025240247194
0.035396128505
0.079380987031
0.004158875906
-0.029654934305
0.006011300534
0.081348903030
0.028084951687
-0.097042386220
-0.081109341648
-0.035590685218
-0.050251676834
0.033788944451
0.006968912733
-0.029114070181
0.033648506586
0.016928001913
-0.059840425598
-0.103541893964
-0.008805434439
0.046779014282
-0.005820403335
-0.039207733217
0.000676970764
0.031306640581
-0.036732172025
0.040231679987
-0.026390223952
-0.023965287039
0.097111235479
-0.102853244543
-0.002112319326
0.161165773325
0.032983061213
