# Supplementary material for: Statistical test for ΔρDCCA: Methods and data
Source: Data Brief. 2018 Mar 22;18:795–8. doi: 10.1016/j.dib.2018.03.080 (PMC6103976; doi:10.1016/j.dib.2018.03.080)
Supplement: Application 2 [file mmc2.zip › Data/N2000/PDF_2000_n32.txt]

-0.181536395059
0.009784915023
-0.008356748420
-0.039402825533
-0.020687318701
0.019328006814
0.005028225502
-0.068659929245
0.040164320986
0.014681882427
-0.053815019187
-0.049337561356
0.002002042660
0.077653428880
-0.072459308765
0.018884189281
-0.048816737989
-0.049348841034
0.003449083526
0.026018711578
-0.062719229294
-0.030793309453
-0.088851757747
0.096062493569
-0.077332387025
-0.002727193803
0.029732889436
-0.038524734038
-0.021865380557
0.100009327373
0.027199195815
0.068491980147
-0.045966276486
0.055611850770
-0.007235923606
-0.018510164525
-0.003608483000
-0.021848228881
-0.000807717793
0.091438019321
0.077415865638
-0.013918420751
-0.070025000999
-0.046812107356
0.060392058129
-0.008095036385
-0.058815651215
-0.013908795322
0.042562454220
0.081112016452
-0.054859054527
0.003211103863
0.104963983025
-0.013967086027
0.015661064239
-0.004340217287
0.019033052413
0.049339524699
-0.028807837620
-0.022243839123
0.042015798663
-0.030639630453
-0.004946839776
-0.000315605893
-0.009995232104
0.004073427261
-0.024726706434
0.023272050727
-0.052743321231
-0.017400952355
0.001139860358
-0.111772671329
-0.022157230034
-0.022892532634
0.042289867131
-0.024438488795
0.065028986018
-0.007327466862
-0.028724086434
0.104392966717
0.018978995713
-0.034461256939
0.009053227852
-0.088080748481
0.049989220397
-0.065558005822
-0.015715079712
0.067709235170
-0.004778669807
0.024383835501
0.018840142162
-0.021307818588
-0.008068568719
-0.032486563595
-0.017730516823
-0.054481456833
0.000902244466
0.024317450282
-0.011426299233
-0.042134931156
-0.005400028204
-0.029879077808
0.003458065695
0.015605517439
0.032438638040
0.019158740294
0.010935616733
0.000886398631
-0.003997252829
-0.048828734086
-0.043632915883
-0.040315883248
0.059720061191
0.056674566334
0.078906782992
-0.014303794260
-0.028820433897
-0.008748083328
-0.073278392391
0.025441847747
-0.036463257985
-0.114277639964
0.036516407398
-0.019955686193
0.018211268346
0.012840078334
-0.038557192654
-0.069841288244
0.170652361030
-0.000241867502
0.036340764322
-0.052314587109
-0.052133343181
-0.035296076317
0.080299353224
0.001854512078
-0.044668931861
0.064152609167
0.023351982004
0.004878560918
-0.088332318883
-0.005906469050
-0.135647565162
-0.017787712230
-0.015594300547
0.008830763725
0.039713682960
-0.022493902184
0.045018605849
0.008007175447
-0.055719802147
-0.009848932673
0.013512924407
-0.018720255652
-0.024799753324
-0.057121258181
0.047540394621
-0.024739838137
0.064119604834
-0.039832298187
-0.048300395897
-0.023398466981
0.042832185651
-0.060750836113
-0.051534454760
-0.022970587344
-0.021823324788
-0.001658447744
-0.004060165639
0.052144619630
-0.048504488070
-0.028748947659
0.052211126869
-0.040415979313
0.000541258866
0.005543641880
0.050445667010
0.011689232750
0.008814741454
-0.012852500318
-0.016201237801
-0.018315496653
0.005723511776
-0.004252483441
0.025673562381
-0.008625199308
0.013970186359
-0.034961201020
0.068128553140
-0.021362306991
0.143751549383
0.056319570338
-0.029051151034
0.007757172367
0.051258092504
0.001813130369
-0.020532771238
0.027573137847
-0.007822270310
-0.014486712091
-0.024457744207
-0.007950746871
-0.014781397074
0.029037346416
0.010412494767
0.109677725015
-0.002451879482
-0.025380465302
0.003169413892
-0.053995781246
0.064359741692
0.070827526372
-0.018955780697
0.007311016238
-0.025718171955
-0.096354965115
-0.021655598016
0.013393743556
-0.003497744513
-0.061283077456
0.001263002095
-0.060407505623
-0.092653208165
-0.010362127082
-0.023810690256
-0.004423023516
-0.024724422332
-0.017491505892
-0.052233738225
-0.033379288530
-0.035588619935
-0.077589079878
0.030971525167
-0.042725103942
-0.020811749365
0.022116582957
0.031740604303
-0.036148067263
0.015314385759
-0.021395731890
-0.036205452479
0.051469955534
0.031687489940
0.013860656657
0.002734447081
-0.005855772943
0.077912150396
0.034429580858
-0.097443307874
0.034190297638
0.075077171162
0.025462877554
0.022533206949
0.037805401836
-0.080668789657
0.002665178529
0.010603686726
0.024762015684
0.058198316575
-0.001125901601
-0.090736428477
0.050597556294
-0.008864182400
0.008409266052
-0.002206923200
0.097400779135
-0.024845516876
0.025246099734
-0.031982853563
-0.011007606820
0.010758369915
0.009492005420
-0.082624063278
0.014465164437
0.042094834922
-0.025287833794
-0.054455147964
-0.025875740437
0.028937595961
-0.011656867705
-0.016227656699
-0.008240886597
0.032410212579
-0.020219682576
-0.082073495683
-0.016202625485
0.024647977263
0.008112780443
0.051754797037
0.014778863565
0.039821388327
0.018621521871
-0.033168891101
0.015515700869
0.032968721898
-0.055177280278
0.007720399655
0.095691942616
0.024002814300
0.070905420080
-0.046996233740
-0.049307719716
0.011279424814
-0.041201885738
-0.046025117830
0.081155351997
-0.005488650443
0.037987718102
0.048911906101
-0.079884805784
0.001622081984
-0.056374319860
-0.040490837752
-0.034857115257
0.100461020533
0.070025751357
-0.055450535676
-0.063861203203
-0.049234607159
-0.061704883883
-0.034456087344
0.016040498588
-0.035737839990
-0.032631830935
0.037486956998
0.033537303206
-0.032283799570
0.070744007758
0.019046187433
0.005537731470
0.031332926153
-0.024383889967
0.022792111432
0.054433035703
-0.074476451601
-0.017599600038
0.009769484013
0.002128341745
-0.062310895214
0.063002085072
-0.015382070578
-0.004317532645
0.042665080499
-0.033093926788
-0.069906134500
-0.068552601620
-0.048547804627
-0.036916423801
0.001352679722
0.093860330838
-0.055022614439
-0.054672669684
-0.009700243777
-0.006093817363
0.043563719232
-0.053858612722
0.014416887992
-0.012653709754
0.075715515323
-0.022763330654
0.022387193485
-0.030315920637
0.028415502042
-0.062479493760
-0.015144335234
-0.007492067137
-0.021822142563
0.024154413979
0.042251217268
0.031789628587
-0.049850566648
-0.007920884112
0.025776525146
-0.004148036890
-0.008123909796
-0.049021626045
-0.091773533367
-0.044500234127
0.051152687907
0.033814535843
0.061444871755
-0.050233163401
-0.042362051767
-0.079824415301
0.010097646205
0.050939791713
0.013961421403
0.016079326418
-0.019945845175
0.088061666593
-0.057087813397
-0.017917926026
0.024663496435
-0.006291532706
0.013683046896
-0.063042647110
-0.000417742246
-0.063846466881
0.062623411517
-0.023184941307
0.003132939330
-0.028581053796
-0.040518889694
-0.053410915142
0.035120979348
0.113143981037
-0.026325478843
0.020845741429
0.036615323424
-0.016622451693
0.081788992012
-0.044617029824
-0.004160582940
0.042823234551
-0.045059817417
-0.006497809791
0.034562133530
-0.029433983871
0.040068761089
0.012111600203
-0.005193703616
-0.019285695323
-0.009797123524
0.047797634928
-0.047964329437
0.025352161943
-0.048168521881
-0.011696290556
0.049030670291
-0.013903159992
-0.029952930911
0.051265097369
-0.142273779297
-0.031590948268
-0.005935582386
-0.033564472288
-0.044966154945
0.014416902124
-0.042353864554
-0.026496179834
-0.071540189597
0.080722967029
0.021935811608
-0.012943342496
-0.035917403081
-0.026895422742
0.008124751553
-0.015144194428
-0.031816659400
0.061157571815
0.085462396702
0.048519480851
-0.050072134014
0.027638888421
-0.045653256763
0.071405669609
0.070641730609
-0.008513899253
0.003401586125
0.041624697248
0.000082452103
-0.072587455354
-0.080929290498
0.066235133665
0.033491128271
0.032545442174
-0.006339024645
-0.039147198877
-0.088710170502
0.020752222133
0.067961791029
0.120683667463
0.016266134712
0.062865522798
0.063193961395
-0.027373156813
0.013348558049
-0.023218191106
-0.050742713852
0.041777730486
0.013010087995
0.007964972729
-0.023396520681
-0.073821189984
-0.021363200304
-0.038282458123
-0.052367051969
0.022320443163
0.025010110062
0.048374798860
-0.054929596384
-0.051727027049
0.010154856329
0.093862363075
0.060166430761
-0.032905222689
-0.062947031824
-0.081821691375
0.012737036914
-0.015056538619
-0.054574831627
-0.074286107789
0.026465475216
-0.013255962679
-0.027353138441
-0.088613048469
-0.026334866451
-0.008458270495
-0.021106754347
0.076121708957
0.006676454156
0.036027464985
-0.030135209574
0.026963314055
0.048663175766
-0.029903025391
-0.039961114443
0.049451138040
-0.013757826729
0.049658757464
0.023582725070
0.005637743598
-0.026511394459
-0.035949224457
-0.072377519836
-0.028076248116
0.071367344785
0.015694820159
-0.117279559165
0.049217501620
0.014884247702
0.010743822519
0.017608999836
0.052889537499
-0.002856850815
-0.028403244181
0.144015122460
0.031798750223
0.020800671312
-0.012418704999
0.034968577913
0.080192661759
0.003375960654
-0.024500384532
-0.039431835069
0.097887245940
0.049548360694
-0.009714078389
-0.069374827317
0.000486223498
0.048748365048
0.011676226830
0.020119811651
-0.071885810349
0.076274703530
0.024286232354
0.022847863078
0.055820278317
-0.069831997425
0.030780500467
-0.047182709970
-0.035942228421
-0.008843286513
0.040684129330
0.023793833208
-0.045016012258
0.034502278784
-0.028125999153
0.014798328462
-0.053555221644
0.043331407406
-0.031363452130
0.010665189610
-0.002504031097
0.008018773846
-0.060188491880
0.009624162347
0.020054803900
-0.026589666109
0.043730999454
-0.031250177037
0.037798215757
0.018204352477
0.008124261081
-0.025401349291
-0.047272945986
-0.045956552090
-0.019134542165
-0.101324087928
0.022348317333
-0.062565136810
-0.010925982134
-0.063135449128
0.015152496191
0.077027618123
0.013948078863
-0.021651424536
0.052182876418
-0.074327186868
-0.029524134509
-0.029334484186
-0.108263692579
0.012730225999
-0.128176905102
-0.036983188964
0.021816809425
0.021215588938
0.020647240620
-0.059092552698
-0.110376055733
0.019381663041
-0.026945942107
-0.036331976495
-0.027161588751
-0.017426496107
-0.038599142386
-0.019033556477
0.012514669078
-0.042534502301
0.017858779915
0.000775834660
0.022970976995
0.035406511733
-0.079945183396
0.037330922172
-0.045512840185
-0.008737738486
0.051965122379
-0.060683716639
0.015654969127
-0.013108691536
-0.051037022931
-0.061711426467
0.065873031542
-0.000958270351
-0.052756440553
0.007875800292
0.010183138388
-0.015445214381
0.004525858201
-0.013686988342
0.067392847364
-0.005037620541
-0.063853484255
0.081318128347
-0.030771828318
0.018263701368
-0.080261708232
-0.001898168491
0.032229075346
-0.040938067852
0.056438961128
-0.046229691966
-0.003141316117
0.026764320332
0.002607189335
-0.027811469472
-0.022266700012
-0.006204161412
0.092653534504
-0.015522909785
-0.051432774697
-0.075013673953
-0.090654047742
0.019351318408
0.015139186784
0.043916981011
0.029493612756
-0.013115696594
-0.028345769268
-0.024763312471
0.050548519245
-0.053018466247
-0.069855939931
-0.022645221163
0.036889261212
0.040249866638
-0.016402859285
-0.059206224193
-0.012649825066
0.072986834809
-0.052708802563
-0.044669673390
0.005588343906
0.024152823980
-0.036186749186
-0.037424186977
-0.008289058232
-0.013017533185
-0.061512209347
-0.032014399844
-0.047659246354
-0.051991831826
0.005230573885
0.053494121211
-0.073024590363
0.091439424358
-0.078972275932
-0.061489502307
-0.021608562149
-0.041021968421
-0.020626912154
-0.039733963559
-0.017403462333
0.033335347857
0.013428389580
-0.048126565277
-0.014590771053
0.092365960055
-0.072190826106
0.037566221291
0.003055598890
0.037266331478
0.012375513667
-0.057650706288
0.001997525921
0.004214282071
0.010576228227
-0.005062517392
-0.031854681354
-0.053049613794
-0.061573119257
0.006600609401
-0.062082992064
0.057733498418
-0.066573113198
-0.006492011122
0.008492179172
-0.076476497394
-0.027335610759
-0.043409332080
-0.007110344377
0.024536246752
0.028953983276
-0.014523280535
0.038921983878
0.073030259993
-0.001698391365
0.008865531708
0.038547252137
-0.073842145372
0.059721609301
-0.004623784855
0.026112818389
0.041933463069
0.057284374674
0.081519358476
0.017156010413
-0.003751957198
0.013524402915
-0.066391302710
-0.037222628934
0.054320388677
-0.031352300333
-0.032976963639
0.028032332174
0.019458311929
-0.027597197417
-0.018935052015
0.002107912406
0.035133051873
0.039324555707
0.048680089423
0.002375041087
0.038154723382
0.011324786671
0.002992806898
0.047044012414
-0.006700310950
-0.003544117570
-0.024593669613
-0.106864258006
0.054450944844
-0.026534614496
0.042082269893
-0.025508478092
0.035487410585
-0.062069684959
-0.032110523199
0.050858563073
-0.014692983803
0.003384607640
-0.003977873949
-0.040210018729
0.022194005749
0.019074560032
0.022821077915
-0.075142341821
0.017281008589
0.046515369303
-0.000558796520
-0.003658819964
0.041566695800
0.041209979939
-0.017662308192
0.004586769679
0.031665720517
-0.061114124105
0.006266151629
0.013345264368
-0.010775296316
0.054507006984
0.001806533777
-0.037660845642
-0.043275460653
0.081620902431
0.014711125830
0.009387369656
0.042099247652
-0.026163534881
-0.043589675494
0.079155911771
0.036072283450
-0.118939728722
-0.022148218632
-0.014925473083
0.027240426520
0.013280076847
-0.015236792353
0.038473540040
0.007821420858
0.003371500047
-0.030203596136
-0.039819682781
-0.052765768244
-0.068338619632
-0.037076445433
0.036937349477
-0.028217023126
-0.011272743385
-0.030922215400
-0.034329059888
-0.013087363323
-0.028290850688
-0.069741328163
0.000219909565
-0.018269934943
-0.033032534787
-0.051336574682
0.008301797658
-0.017493363698
0.041017319884
0.009312123292
-0.078991119733
0.007941104844
-0.099436240686
-0.025645709634
0.040304987346
-0.029022568556
0.040283633051
-0.027575471859
-0.060315590852
0.000619068771
-0.069141166816
0.085399111459
0.009572469675
-0.061313928967
-0.006830660831
0.038660054058
0.021212901435
-0.000842220775
0.000718941787
0.028640453095
-0.068763699961
-0.020123837166
-0.011444840901
-0.023547419338
0.033952541578
0.044626353580
-0.073281508010
-0.063542246633
-0.007477589899
-0.005845027868
-0.009098190750
-0.081850555082
-0.032261676348
-0.046792210154
0.010381366735
0.047449981619
-0.076572635064
0.053395492838
0.032847014534
-0.059433821910
-0.029761957217
-0.024327738879
0.092478944653
-0.058849271937
0.048296025014
0.091769868469
0.012955356633
0.035971827450
-0.032997832023
-0.006561308883
-0.021656748709
0.014218616228
0.028422318357
-0.049184221801
0.051062286377
-0.005560936134
0.047736223464
0.025165406167
-0.062658941393
0.017176084128
-0.019682035189
-0.134912626503
-0.021499580707
-0.000710536175
0.069675074698
0.038400085489
-0.060332246455
-0.035087580153
0.081124181327
0.043729631047
-0.047023422310
0.067803868002
0.033176944853
0.008820228850
-0.116686930838
0.056180979225
0.123824982427
0.071483039962
-0.041841217150
0.019549116205
0.009184457387
0.006744283502
-0.100771410773
0.009703266168
-0.001083287167
-0.040643150094
0.061175835471
-0.000868491719
0.043710393734
-0.092214682998
-0.052421619299
0.022244767647
0.017595329613
0.016056343530
0.068884975830
0.089746078118
0.045518611070
0.014922982138
0.014896263063
0.037680620588
-0.035084716361
-0.025152466045
0.042687904493
0.053810913896
-0.051976205567
-0.036133146963
0.027464323571
-0.025825790913
-0.062006309297
0.032154998946
-0.039949788319
0.027080252357
-0.019024591756
0.011189083491
-0.062862879895
0.011793632124
-0.033783099525
-0.049382598736
0.006469933932
0.044430592905
-0.006723404204
0.093398658091
0.065712253822
0.022401843112
-0.004871384836
0.020905608257
0.034266062494
-0.103600542965
-0.001420200639
-0.060708642617
-0.019610883024
0.024651769195
-0.067327144599
0.055597740593
0.005940450820
0.058404199208
-0.005136609219
-0.005968937080
-0.051239302187
-0.037969451866
-0.006181847992
-0.090269490435
-0.037441775064
0.105762834869
-0.038331225262
0.085923685202
-0.064258406820
-0.032061661750
-0.005106430144
0.013184730102
-0.056632989138
-0.008817460466
0.018397957756
0.029986283045
-0.038532635107
0.003017962192
-0.018151920629
-0.038247790050
-0.030949511883
-0.012847395802
0.070879318382
0.006111074557
-0.050737623931
0.030794138809
0.079730705906
0.035426478163
0.041311622816
-0.012425076826
0.068160940182
0.018905076170
0.054997682078
0.003630160177
-0.060371502013
0.017161370588
0.062006220638
0.079279162874
0.012445806027
0.026094826585
-0.054710062642
-0.101489488212
-0.010531747706
-0.039383040764
-0.073865785232
-0.013991168503
-0.037786386464
0.046353932628
-0.045371056640
-0.089286414241
-0.059708185595
-0.065893577605
-0.021702081117
0.021383348075
-0.005327437096
-0.016487228990
0.042861614609
-0.003849246296
-0.049251131247
0.019355067317
-0.040945501325
0.016468749747
0.039832488549
-0.047109176339
-0.000973711044
0.148809367536
-0.016641403351
0.039731695142
0.019420106010
-0.055935395028
0.059770237216
-0.008256364688
-0.002056226495
-0.075813691482
0.038686789571
-0.080577608259
-0.069821360905
0.015316223521
0.016906862947
-0.073053305222
0.017232973963
-0.006054106160
-0.048818860089
-0.110779188171
-0.000465938326
0.032818879144
0.049225966732
-0.033296191733
-0.028100901713
-0.014084646182
-0.011985544469
-0.053109643751
-0.055182031450
-0.047027729931
0.032999490022
0.020168451848
0.021297963407
-0.042991554043
-0.026346907816
0.051737219149
0.006400943344
-0.047064007502
0.071308220572
-0.011054353542
-0.084725877171
-0.049818104133
0.026181458957
0.037779092434
0.052953998912
-0.028877172026
0.063074257716
-0.063887052904
-0.070329537898
-0.079615680498
0.028197521558
-0.018795808196
0.010448923921
0.021111288610
-0.020892178341
-0.140134747116
0.053333107246
-0.031853465790
0.029218113307
0.028813407783
-0.034745571874
-0.094794342323
-0.061201434601
-0.082119356897
-0.022796474083
-0.086490661389
-0.106117068419
-0.036838876384
-0.005690501534
0.010713377119
0.011319360463
0.006399265953
-0.027972202385
-0.006006936171
-0.109197149886
0.024044059569
0.003261109693
-0.111015781422
-0.074135112377
0.049270222070
-0.039503912583
-0.012671237315
0.015647185364
-0.046151718732
-0.108883313470
-0.018229516404
0.025232279866
0.030146022804
-0.029505553004
0.050168617849
-0.008490656578
0.123119933994
-0.026744651734
-0.024611988536
-0.057999373030
0.020927350271
0.039844595489
-0.030069576072
0.096778242569
-0.045851258338
0.066893570498
0.042467025582
0.025099023328
-0.028966162099
-0.081884507690
-0.017268537352
-0.043563531078
-0.058830787948
0.016389184664
-0.021405065732
-0.074863825267
0.051196263432
0.052778551657
0.043517516636
-0.010492087262
0.062361818928
-0.106926189502
-0.010760164548
-0.021374874660
-0.062039944726
0.020503313861
-0.070687590729
-0.080078033806
0.003352930493
0.007983201312
-0.039449918212
-0.041560946026
0.071017943900
-0.049518692682
0.045293379705
0.027938645121
-0.031781167431
0.008732383689
0.032967658810
-0.055943070742
0.031670323813
-0.054157997802
-0.037674579953
-0.031945859337
0.034684083433
-0.069490400264
-0.052206750840
-0.003842182050
-0.016711064740
0.039338490123
0.041344913707
0.008820382038
0.056046316939
-0.019203979424
0.008983864400
0.018378671954
-0.006069331995
0.003192513946
0.129204257708
0.061525464896
0.090009212138
-0.048394357731
0.061439000671
-0.027931715063
-0.009265995662
0.000272515919
-0.040225143817
0.018463528388
-0.087426984456
-0.023584275695
0.029347774948
-0.030397700102
0.064704250065
-0.002867834083
-0.079322602313
0.003011048831
-0.003574340776
-0.048115150717
-0.042098793518
-0.068810455373
0.021829604512
-0.046974846912
-0.021451037636
-0.071170089352
0.049322779531
0.000450344743
0.025735175202
-0.011300994055
-0.087352129055
-0.075345046444
0.055074136761
-0.022516834905
-0.042938478795
0.009547686053
-0.003175796374
0.082230986450
-0.061273548439
-0.101023780265
0.028537377042
0.060301680605
0.015313386144
0.012309296021
-0.023146078705
-0.025986538884
0.030876737427
0.046009505119
-0.024034818753
-0.006422236784
-0.087857319814
0.096282094272
-0.012896190366
0.026681270935
0.041781676736
0.063293352016
0.056699318262
0.007974583027
-0.026780710604
0.088890368223
0.076709780266
-0.036266060550
-0.025879807528
0.035652468362
0.039307657523
0.051487487904
0.014659222344
0.029454081929
-0.048362168904
0.002699419314
0.068274761024
-0.006419729022
-0.055252324669
0.053543993880
-0.120462134165
-0.022707542303
0.002679493584
-0.030126940043
0.003789870075
0.000216333191
-0.010037462374
0.035193166745
0.001531352333
0.025432103097
0.015587330060
0.044545433451
-0.000661980625
-0.050957915526
0.002993447711
0.019047265243
-0.047573103469
0.063231983498
-0.037227243648
0.029051409300
0.010680161899
-0.055744816572
-0.048347947287
0.062950089392
0.069440953017
-0.010638725107
0.003441609072
-0.077016434862
0.001351724966
0.046555246333
-0.068997198208
-0.025307172105
0.005941217270
-0.025472725967
0.067202481184
-0.037884033078
-0.049725923291
-0.030143461427
0.048163231817
-0.015752393422
-0.014320391970
0.060423301076
-0.026587782943
0.049858980049
-0.036450803539
0.019652360818
-0.041323857551
0.018714149695
-0.007439019522
-0.018587373660
0.024101277718
0.062812655138
0.025168914399
-0.032647347922
0.011679526108
-0.042952595631
0.034733053330
0.003660916383
0.074759080438
0.030477497717
-0.058260824789
-0.010510344319
-0.013883326308
-0.015498747795
0.003038601540
0.023004774590
0.050297015640
-0.059584845387
-0.005854319314
-0.000894269977
-0.045991556600
0.019265741741
-0.003712184108
-0.001727053936
0.033176920304
0.019510130809
-0.024920360766
0.034587590398
0.020000002771
0.059301916014
0.011915501974
-0.011224754539
-0.022656118618
-0.020207697115
-0.065581118099
0.015000567034
0.066739366451
-0.006735267221
-0.036655280396
0.018110403944
0.045058768747
0.082073076716
0.012288375457
0.027403991885
0.099162486652
-0.050131307360
-0.025167827562
-0.045246119119
0.053046827516
0.039635842919
0.123356834615
-0.012355642745
0.074172833166
-0.028907935991
0.003005932734
0.025645062328
-0.000149341138
0.014656598603
-0.008417388317
-0.008035875867
0.037784526392
-0.070474026298
0.051142979297
-0.007315693119
0.005324177464
0.091059267725
-0.062062222055
-0.015090552510
0.022820834387
-0.068495231922
-0.054438660934
-0.049703832556
0.013126733557
0.061677611816
-0.009740035106
0.032804705188
0.036721594071
0.036520743902
-0.018752845641
-0.072467679157
-0.067570468032
-0.001748447129
0.004206828516
-0.026960917954
-0.093849097445
0.046289695163
0.009934518018
-0.004111439278
0.047980309609
-0.007858115702
-0.065882657040
-0.028304854581
-0.087483488574
-0.033253320533
0.018048824554
-0.071140081009
0.032138414139
-0.018284104924
-0.008496684689
0.038804070553
0.074073245431
-0.033523510569
0.051303868751
0.015595735459
-0.010675598515
0.092337771501
0.014332745333
0.126589210212
-0.058860764184
0.058178515299
-0.021381945979
0.011578888750
-0.051261083590
0.038472755023
0.017724017331
0.011194711438
0.001327272420
-0.023562653254
-0.059951852016
0.054569003461
0.058312246922
0.029436633409
-0.086888324641
0.072529843488
0.018034419706
0.004773652625
-0.066690029047
-0.018752398283
-0.054770887670
0.024720878676
0.022975640917
-0.003329504960
0.026805179424
-0.013428586424
0.036573191878
-0.039809234164
0.000158617228
-0.012623281439
0.004786642182
-0.020696081218
0.051196229413
0.022158835331
-0.061696178734
0.042287285459
0.029349370231
-0.016560587781
-0.036044102529
0.019700318634
0.032874428888
-0.134616267205
-0.000609966350
-0.077562315152
0.026833920946
-0.008807710138
0.045890478341
0.013794137049
-0.030943066183
0.012622578428
-0.068391810340
-0.032470647603
0.036571507882
-0.022740120105
0.041105110149
0.066230206232
-0.058582014146
-0.025003368756
-0.007398518609
-0.061035966267
0.037665328224
-0.034145760936
-0.041881202978
-0.033341580430
-0.066134052325
0.002917791451
-0.051992034376
-0.005324123899
0.016404066553
0.008214226044
-0.025124345160
-0.020270264510
0.037885867583
0.013345723665
-0.050595747314
0.051342473261
-0.048663259616
-0.112473037720
-0.009341017590
0.006090355842
-0.075770042482
-0.082062033800
-0.037014543997
0.123920536365
-0.030409785833
0.009823806096
0.029279236064
-0.055906390786
-0.014820159257
-0.011211280940
-0.003499034560
-0.037028249900
-0.000622480364
-0.037760047375
-0.042417247103
0.081809738514
0.029523756004
0.002419721982
0.019699292202
0.095237039652
-0.016822993684
-0.000562611622
-0.075134413953
0.024790769198
0.050862063505
-0.025109694400
-0.001995025583
0.044244775631
-0.022482959889
0.115912507448
-0.029050040900
-0.013604285651
-0.023436691851
0.131648666322
-0.039058565473
0.024122489354
-0.029045337398
0.029397689597
0.031516613032
0.042966351849
0.012225475295
-0.052802099279
0.021958774579
-0.001377512117
0.000862942728
0.007716605591
0.022246694688
-0.044549774959
0.042617842171
0.029237900264
0.052006598525
-0.008731778105
0.004967682882
0.017398844203
-0.028994210578
-0.056391343625
0.019084819527
0.032539506720
0.098245348859
0.139093383170
-0.027691692967
0.031412643142
0.023282190433
-0.022857016346
-0.023308345560
-0.018963322950
0.006698920437
0.064792445322
-0.032249820973
0.057028043428
-0.024653717162
-0.047980423158
-0.046950291314
0.040763594977
0.042540914534
-0.018058993765
0.020634158235
-0.022933391235
0.051911944290
-0.012209806520
0.091790066633
0.040993059040
-0.040076956751
0.072177898048
0.021001787848
0.007877438083
-0.038142876556
-0.042744929002
0.007269548145
0.001356960851
0.025471385770
-0.071419531910
-0.006235269070
-0.050467039233
-0.015329867879
-0.096606180534
0.004260158207
0.011522180354
0.065085273294
0.051521188979
0.031951237058
-0.031397503029
0.096072480191
0.044719621675
-0.015723165582
-0.000710849878
-0.026954644178
-0.027358214661
0.030645288504
-0.037378176325
0.044408747881
0.012726828688
-0.057523400255
-0.024533934476
0.068540992957
-0.098716441552
0.022191729575
0.057393599705
0.040496145220
0.105313516148
-0.101342528867
-0.071833922599
0.071432112070
0.073473735715
-0.101266427855
0.008541568623
0.078539712998
-0.058638726914
-0.060923165323
0.038579506983
-0.129559434117
0.084391090243
0.003632954510
0.069206864258
0.053507144835
-0.031622616151
-0.065706801013
0.000639194364
-0.062978873906
-0.051744050289
-0.036502801679
0.041182830195
-0.056280792122
-0.040141259382
-0.016820284473
0.091549100082
0.031242511618
-0.022712488745
-0.008015508064
0.003127898306
0.018216547939
0.011066140703
0.021770876004
-0.007745146628
0.030181597389
0.041222003369
-0.068454979256
0.030339531084
0.070304095751
0.013247321638
0.015664920764
-0.010807610466
0.043870009362
-0.010971164751
-0.065128066173
0.082079112908
-0.029815917450
0.011729566010
0.079837358936
0.040859380963
0.019174730820
0.029360632957
0.021969150967
-0.036579858949
-0.006749525131
0.049900660666
-0.033404569062
-0.002259870781
-0.067979448319
0.025022076006
0.017085367593
-0.018153275304
0.015330490895
0.054083548171
0.077235022234
0.002141842316
0.031275603059
0.033410100504
0.022306374327
-0.007082041879
0.041053418566
0.038876114603
-0.004584362985
-0.023298025160
-0.033795080657
0.083058070611
-0.008137880682
-0.014763785881
0.020121647381
0.090850661626
-0.042091836041
0.025429531805
0.007363943677
-0.036590998826
0.028561556715
0.037159353642
0.030373429398
0.028390294570
0.050851822977
0.002854177046
-0.068351765384
0.044981443258
0.042339475540
0.172174709743
0.028875602368
-0.038475395018
-0.012372876197
-0.025159113797
0.024916526763
0.054104011770
0.002513670321
0.005609110558
0.031813077053
-0.004795722822
0.120751737650
0.046439228715
0.038742050301
0.022327781291
0.000488769366
0.031059155332
-0.021473750935
0.046091033199
0.041630684038
-0.009388700387
-0.011910644915
-0.003389019563
-0.019086576460
-0.023518693638
0.048370878720
0.007672929015
-0.100268065200
0.018020296193
-0.087826073375
0.020487638728
0.051745237436
0.021455594590
-0.088678383511
-0.056564700132
0.013017224954
0.039032955606
0.019682202470
0.043271964254
0.047667085539
0.007679590516
0.033092408445
0.048711745347
0.012430868151
0.085736412495
0.058247548140
-0.035491622616
0.016042611389
0.049049086826
-0.025093236325
-0.046877461036
0.001667284092
-0.000413456890
0.074906672141
-0.021148335576
-0.084171250541
-0.033309518215
-0.021584641652
-0.072205508351
-0.003181910945
-0.006275120733
-0.077015168552
0.014557946957
-0.020947868079
0.083658472937
0.000025677486
0.032871629634
-0.008738304420
0.016736882854
0.059684372112
-0.035329861001
0.030861551346
-0.001956772463
0.007796095080
0.061233907448
-0.014018520849
-0.021031561230
-0.041371057666
0.068489347073
-0.060063272440
-0.020677772820
0.055487735327
-0.018873434781
0.050322258668
0.075449720873
-0.075949430003
0.019433826417
0.061568455695
-0.068732116388
0.009045290462
0.007492061145
0.056489539379
0.083498790951
-0.004025603667
-0.074298220347
0.096595261432
-0.088810572319
-0.005027313140
0.010151311071
-0.067636871377
0.011796858656
0.026823079054
0.032123843125
0.018406597017
-0.013693960480
0.004995362186
-0.023022228935
-0.059534663902
0.042834412615
-0.001372915274
-0.004022656922
0.058424885522
0.002285345175
-0.034862582997
0.062377084775
0.083998942039
0.014885485778
0.015319393131
0.031172934400
-0.072337624710
0.000484436932
0.016491982993
-0.024605401624
0.036744518983
-0.044186269849
0.031209642708
-0.043089158348
0.091630043158
0.055592194060
-0.032385534714
0.042629150470
-0.018710819944
-0.052966483234
0.039351425109
-0.093852441463
0.004531651522
-0.085839423846
-0.027602375502
0.060309497749
0.069316555678
-0.035066816997
-0.023598936491
0.049642531974
-0.047204062768
0.041761546291
0.060948240885
-0.059465303951
0.001173471690
-0.034499847245
-0.022135107051
0.003493059552
0.013969819110
0.043881917729
-0.023957729461
0.003459845674
-0.036136004091
-0.045894279821
0.013842600058
0.083902692875
0.063213292297
-0.093670159575
0.045744360236
0.022607925306
0.062669953981
-0.005164083076
0.025260730418
-0.023839094019
0.081442917493
-0.025475832049
-0.041604803276
0.010638650696
-0.009981600541
-0.048213763489
-0.026527276358
-0.019004010376
0.064415905456
-0.052638320025
0.001566653407
-0.017145597860
-0.030441267967
0.042280870908
0.047506405038
-0.036795316149
0.034355919364
-0.023079812807
-0.017527770717
-0.068120634356
0.024645050675
-0.006453711202
0.039101592624
0.006142922387
-0.011857477764
-0.032930631717
0.103236919769
-0.098517058071
-0.024291176538
0.030058796974
0.001668979378
0.069321805231
0.026799940454
0.041739339889
-0.022508563525
0.025028849233
-0.064287242972
-0.034250543119
-0.021468596311
-0.011062694445
0.046213391921
-0.084981306147
0.039903354044
0.001380737849
0.010461255482
0.034327106458
-0.067319484063
-0.016919267569
0.005830322442
0.072229500205
0.079639573743
0.062017008458
0.035623481135
0.040036046971
-0.066801184564
-0.055831542288
0.057427947091
-0.032469139466
0.032927622531
0.032417893991
-0.020292355547
-0.053602224773
0.008068993344
0.001510625566
-0.003406117536
-0.045344539071
0.019066344801
0.073595149792
0.026737561508
0.077916981103
-0.041236892406
-0.033568810711
-0.030277014265
0.108814355996
0.076438695013
-0.027340026272
-0.044294807206
0.028306927779
0.027496564060
0.022459106924
-0.010202879137
-0.011326487559
-0.071046044272
-0.048368037594
-0.075275721767
-0.016286641407
-0.011455160182
0.020253383096
-0.013063267527
-0.080292409248
-0.004577467719
-0.009394133481
-0.063398836215
0.008512149415
0.023442452074
0.042328566770
0.039819520124
-0.095675534152
0.039357375207
0.013425676331
-0.003294636438
-0.007311389458
0.003059832692
0.065317095512
0.013341368595
-0.044783267776
0.109729518228
-0.075245556072
-0.044545940932
-0.076678859284
-0.044742734266
0.014845959468
0.079325394024
0.006789535760
-0.048275816623
-0.046434437085
-0.021755607297
0.043194216214
-0.038037366562
0.111918735564
-0.007981434361
-0.009238697742
0.003051816653
-0.016482627884
-0.055694949781
0.029012277000
0.038646996901
-0.058555459644
-0.014266771235
-0.012526964353
-0.097355780765
-0.028503385311
0.001489437692
0.044889682653
-0.027386946108
0.011427151873
0.010100345826
0.076595338331
-0.055015068669
-0.117733569479
-0.005584053931
-0.061480473656
0.023748038176
-0.073205945542
0.042585919994
0.002216307178
-0.020046231787
-0.007498362433
0.028144763677
-0.018690587772
-0.002484634055
0.001839678843
-0.022879178138
-0.026836736713
0.058343476381
-0.057649392485
0.004823613793
-0.008748476163
0.018781273601
-0.003074552306
-0.040374519437
0.000500589756
0.004061003227
0.062708385053
0.030700477900
-0.052322749805
0.046417302887
0.077072611169
0.027867630461
-0.004487156189
-0.086218018848
0.045109995966
-0.079142419099
0.007353997461
-0.028497905974
-0.121351094939
0.025347249221
0.012724465029
-0.084880511975
-0.000093674788
0.021426844184
0.011876516988
-0.017510804434
0.002381681995
-0.120194615836
0.042048978359
0.047712376162
0.032249715131
-0.013134353835
-0.004736507396
0.021746213216
-0.059542767499
-0.011252781217
-0.042265003003
-0.040129530711
0.045456222257
0.051934814747
0.022873701300
-0.017241371540
0.056807088941
-0.024973581770
-0.067275143225
-0.004316201712
0.030430574895
-0.019660162279
0.000998731279
-0.076413521351
-0.053669328864
0.055778760295
-0.039470586113
-0.008765557577
0.028985279165
-0.037503029667
0.032552789905
0.035154518018
0.026193165152
-0.049505205296
-0.011886729789
-0.010705531018
-0.051024986254
-0.023295484820
0.087023129391
-0.056949102385
-0.054222370099
0.014995535243
-0.072062407825
0.009040455065
-0.089525123875
0.044162396428
-0.050971705451
-0.103947013419
-0.010113173527
0.054414796473
-0.001707698410
0.002675326721
0.057353056825
0.026784884772
0.013298576184
-0.050488432497
0.032621090057
-0.052799611148
0.030838276438
-0.029204451461
-0.021213050006
-0.007011211913
0.036059091942
0.038318873678
-0.074342022592
-0.012721673383
0.012557527013
0.015956616832
0.047988071312
-0.020350348069
0.025186249619
-0.055728167914
0.014718013262
0.026589635685
0.014081059199
0.020384972479
-0.073581032694
0.032756595030
-0.005978435903
0.064563921262
0.032546098180
0.020718807162
0.016475798591
-0.021993537103
0.052239048512
0.010624034866
0.020242640262
0.011798530548
0.022841628855
-0.030718170142
0.030669063173
0.017026461880
-0.019818130049
-0.023379115872
0.069053782463
0.066109904793
0.033783826813
0.052562262334
-0.112761742334
0.004271907921
-0.049505878239
-0.034390894365
-0.037027489448
0.030858147090
0.038020476225
-0.017269916760
-0.090260467945
0.015999658289
0.009634127406
0.006723356096
-0.032719200614
-0.027917559267
0.063636130271
-0.012146649049
0.050464544986
0.022235374977
-0.086249273173
0.060453283131
-0.028451936197
-0.056012267524
-0.014040132464
-0.001400814597
-0.113414464792
-0.044266551289
0.086853579981
-0.006134863440
0.034381143948
0.002740904763
0.026073040813
0.058512473702
-0.014056916363
-0.018598345026
-0.021096465003
-0.034981381853
-0.095242902922
0.027785493967
0.121877867275
-0.043697373336
0.006287225182
-0.016992079353
-0.023653578805
0.029200626986
-0.054452625520
-0.115536517163
-0.007332370966
0.014486191901
-0.011714225530
-0.005061737954
-0.055860718982
0.003079937757
0.038105876723
0.028662337581
-0.033067673906
0.001541785415
0.000961521879
0.056836937446
-0.010931396744
0.046295984156
-0.086941859649
-0.007133243214
-0.145312940979
-0.079724826551
-0.040678231417
-0.032003460135
0.145054657764
-0.031205412270
-0.054151309786
-0.018492162215
-0.080418755436
0.038045697337
-0.065826042070
-0.042449083185
-0.039927768102
-0.002932124260
0.042218767757
0.073821335503
0.012545082111
-0.012734138417
-0.005649336571
0.019221883840
-0.007884405649
0.012397299878
-0.132042791244
0.101264359463
0.037118407333
-0.064955684731
-0.032367728713
-0.002829531565
0.028747892619
0.023441362722
-0.010535087767
-0.036039116789
-0.011949312026
0.013540717281
-0.040128865914
-0.051495879832
0.011518964301
-0.015508249538
0.032783803161
0.079558456241
-0.000891752757
-0.015640762126
-0.021708820638
0.005920222822
-0.006040404121
0.016765226516
0.078005358564
-0.043587552000
0.035192007953
0.024035027494
0.040399677299
-0.035546585166
-0.034275340935
0.057099076563
-0.068199986763
0.000166375947
0.006717974762
-0.046293650795
0.008415493247
0.001135939271
0.029250011554
-0.047550087122
-0.071483454547
0.020986174791
-0.077261617624
-0.010777147565
-0.009245868332
-0.073276537424
0.016539243034
-0.040569005355
-0.066226116601
-0.059820573288
0.011308283466
0.036447304986
0.009059955943
-0.044923331497
-0.059104848742
-0.003516896519
0.032266630386
0.014301713550
-0.055980653865
0.020059207637
-0.007826631947
0.068371619621
0.082473995831
-0.003974075662
-0.041051069267
-0.059099189866
0.047834301665
0.038107952406
-0.024284125126
0.065171431002
0.035757534756
-0.056031724195
-0.043237925572
0.043353139667
0.039802183375
0.001226481326
-0.081240530322
-0.115163697100
0.061688749146
0.042382746817
-0.107598650035
0.112169331597
-0.033030123766
-0.043104429243
0.015973397296
-0.067463474787
0.006653968821
-0.003466311090
0.068405604246
0.004382794982
-0.033697027399
-0.042405378467
0.027416405135
-0.034962338822
0.052693124201
0.010166885890
0.001357316186
0.008625995835
0.100200222804
0.022934302667
-0.004657932142
-0.017839895308
-0.011362108581
0.014421891147
-0.086988540368
-0.030889602529
-0.034078695793
0.033242782784
-0.027930637236
-0.034473287287
0.056246954785
0.107008177922
-0.027501549323
0.039249953652
0.057338126116
0.041163029012
0.032070340561
-0.050174328001
0.036442172157
-0.026873952297
0.005755392989
0.127496549374
-0.021458053180
0.032224954236
0.048162013950
0.025311711560
-0.066211164208
-0.036260586504
0.034728663063
0.030610695760
0.077231867676
0.100420309685
0.009449566418
0.109841096167
0.052541775819
0.019138505609
-0.033533102720
0.037446458533
-0.078137619864
0.053363847473
-0.011907283888
-0.011875238876
0.083449997310
0.008600921204
-0.001599097893
-0.016667464250
-0.025928398089
0.030231422900
0.021888641063
-0.042273133849
0.016110280068
-0.104251645647
0.085991545554
0.053023108818
0.001200127828
-0.001208340112
0.020826642216
0.154730549733
-0.014587340613
-0.062874369847
-0.007461439151
-0.085778980361
0.006627390468
-0.049649892441
0.032708585253
-0.017686749630
-0.011014548163
0.038146748894
0.000531227809
0.056642152036
-0.017050790793
0.078430547985
-0.044473968583
-0.001969591358
-0.004612789773
0.046027960605
0.041294173845
0.022586280785
0.028770337106
-0.078512826848
0.032424243811
-0.031967593611
0.059361815476
-0.011940913983
-0.033112705480
0.045148439502
0.015759515508
0.078126019127
0.017009606824
0.009856802060
0.091992080913
0.041120531863
0.053173914423
0.020433646364
0.041295424343
0.034306717086
-0.040644208477
-0.038576721754
0.101634885764
0.086212378070
-0.032359995756
0.080970827490
0.045062964382
-0.019076280090
-0.029938965128
0.015559550865
-0.038642927524
-0.055993362072
-0.002569029151
0.028990964700
-0.032192587561
0.039752501574
-0.005146644779
0.014985705067
0.003499143237
-0.024039684198
0.011955925811
-0.083826395039
0.011445580353
-0.021167678372
-0.032811695287
-0.012781030173
0.070426391494
0.097463695454
0.095484016367
-0.083631147644
-0.045532520030
0.054507611041
-0.007550890115
0.019608353529
-0.007490364601
-0.006306498259
0.082540410853
0.012547193435
0.020087144078
-0.102252927093
-0.038699736067
-0.025024830616
-0.078564935959
-0.064448985890
-0.071820293104
-0.003850191091
-0.014188312658
-0.019868950534
-0.095730137113
-0.001102123909
0.003878003177
0.025021828821
0.077106830270
0.046279192892
-0.033922261496
-0.050083771212
0.049473740983
-0.023365829961
-0.030730805961
-0.017561423187
0.020197272492
0.051565679710
0.070056550914
-0.056020501418
0.025822983798
0.043752765040
-0.018645819051
-0.000619063368
0.055758966790
0.003233707762
-0.013758549662
-0.064123033290
0.008399600683
0.017494861095
-0.030842378207
-0.052844559535
0.108626464685
-0.038199086648
0.044204398891
0.033920465291
-0.057061844407
-0.039060874062
0.003639836979
0.022815401836
0.045867726478
0.028939342363
-0.005955262716
0.019252757528
0.044352560235
-0.020559280294
-0.007271693666
-0.083505708716
-0.019615282251
-0.027839668897
0.093402805512
0.028985632689
-0.029478390021
0.031364331734
0.016330518291
0.057639457184
0.010834580342
-0.067482652550
0.058462461865
-0.050153317006
0.011773704138
-0.042355731026
-0.030912912090
0.007218919836
0.046701988676
-0.030245863059
-0.051589398790
-0.022594450690
-0.017145177062
0.005675063958
-0.071461318332
0.041664036950
-0.051974905480
0.062421126208
0.051294512489
-0.044137987275
0.023695222745
0.008878230500
0.016447525002
0.041411227969
-0.038234531799
0.040866216156
0.005063332384
-0.005483622367
0.094428379154
0.067319410618
-0.012148359173
-0.000512871206
0.033324153391
-0.011638239911
-0.016080573940
-0.035848430857
0.041590719393
0.106092771044
-0.003088283969
0.025425375530
-0.017032134865
-0.008178278824
-0.022294687014
0.040031427749
0.055620344044
0.021194247416
0.065233224696
-0.009523915823
0.005368830625
0.031403587820
-0.083917011798
0.008872527985
0.015643826102
0.060479969435
-0.010282615099
0.011881773213
0.046269568219
0.020492865021
0.006035130785
-0.029709775968
0.052984778211
-0.044991261678
-0.080091001491
-0.001554363191
0.025880556834
-0.025847642584
0.020475995312
0.063758461336
-0.072662570138
-0.003084173828
0.023466737870
-0.062276983865
-0.007414450397
0.049293358340
0.022792170766
0.046329227491
0.000494547654
-0.040483729115
-0.017781422274
-0.105474520533
0.022901926001
-0.080022603825
0.026132600619
-0.026970044233
-0.082676123275
0.023854594280
-0.044652644765
0.019687103815
0.037930906772
-0.033787904219
-0.062519811708
0.093979971008
0.045106749896
0.044195814755
0.032994025483
0.049206343100
-0.015119211977
-0.016738004193
-0.037916803091
0.102450058159
-0.005397737678
0.017096589470
0.033575449250
0.022797391014
0.000359969616
0.030883625184
0.059893406100
0.056210025989
0.064843579484
-0.014212220356
0.016697029876
0.055248547729
0.011249318299
0.053386300955
0.108722090725
-0.067886543451
-0.069134807501
0.004297829631
-0.002649166420
-0.041573658265
0.035462244054
-0.090054211041
0.058219400832
0.014649394400
0.024757587131
-0.018713789629
0.030261920826
-0.029857062839
-0.022325569568
0.013358271469
-0.012583619014
0.052770869305
-0.077228575452
-0.001223554788
-0.081140258265
0.048194122802
-0.014395766920
-0.066101297698
0.004858403196
-0.089376264025
-0.012687188041
0.036289977781
-0.022698627167
-0.002415256223
-0.048702020472
0.027917888107
-0.034172409678
-0.006195102478
0.000218967388
0.060065714734
0.043313687470
-0.075751371721
-0.086457761829
0.043894182096
-0.103984138830
0.021882702948
0.071010508811
0.012181563478
0.066307520262
0.000673362109
0.006982778008
0.000811222164
-0.065191164785
0.019283295229
0.066953182440
-0.014690897260
0.027565080963
-0.010395922527
0.039200630542
-0.018832724008
-0.070061112308
0.056645094002
0.069782104519
0.039937416074
-0.008948857652
0.007670237271
0.021970687449
0.032374925457
0.051233382959
-0.083372847700
0.043450510394
-0.048786516750
-0.025950382395
-0.106177770120
-0.017379558296
0.008661451442
0.042067352229
-0.029266633408
-0.057468829754
-0.024596458908
-0.009543578026
0.024194786155
-0.001733527214
-0.011727595989
0.056508360078
0.002045707947
-0.018449557414
-0.000263045328
-0.045808025616
-0.090629120489
0.006923207971
-0.002048811014
0.007810115495
0.053717802046
-0.016883844001
0.019286436738
-0.063306460694
0.002260346964
-0.039302029302
-0.005003440186
-0.018903876954
0.064596858159
0.044821528809
0.068435759060
0.004408246291
0.014010523227
0.052984486564
0.000549217616
0.038925751869
0.006775865523
-0.061619699030
0.009001491350
0.111024555363
0.076386173374
0.015976247887
0.042566317189
-0.005395482259
0.070258008790
-0.094296006910
-0.001215410793
-0.107530871921
0.032059575991
-0.040010853403
0.074151869654
-0.025640600312
-0.052878307229
0.053684415105
-0.023286645583
-0.033118142725
-0.051760219887
-0.042015533576
-0.035486839146
0.012720474950
-0.040508376738
0.029853234455
0.045031170261
0.013048787866
0.016547837793
0.020386269969
-0.088932172576
-0.014720526054
0.063962562262
0.011748506170
0.021143333663
0.016347563130
0.003197718957
-0.112285893000
-0.076130125317
-0.103187007414
0.003274764994
-0.062398031271
0.072932886847
-0.028756672967
0.011422422487
0.012799119905
-0.053382080818
0.048057647247
0.036268424119
-0.010769174674
-0.094315191233
-0.037294028002
-0.106636877130
0.025995796286
0.049822926482
0.006783333976
0.009899296314
-0.042166871121
-0.061274122691
-0.026529640384
0.001518275156
0.004624331826
0.002036342645
-0.020691723099
0.035034088133
-0.066568819392
0.019351542311
0.015104051878
0.015915562663
0.001329231002
0.000365472937
0.037735214402
-0.025513693515
0.157031896455
0.004557329696
0.012246231938
0.024008725258
0.022363659616
-0.009417288842
-0.061742482185
-0.033123634169
-0.077578460026
0.032218641099
0.002869492454
0.057603053261
-0.054097720224
-0.015427049093
0.038820505818
-0.037102810922
-0.046733006092
-0.024280447252
0.012822020792
-0.095321775895
0.007742635737
-0.050419479165
0.102838690300
0.059335380160
-0.044532156627
-0.033258257932
-0.040965283310
0.039223107963
-0.037581080381
-0.008795285036
-0.002001933423
-0.000354092451
0.004184513902
0.036635931903
0.009948831592
0.060283402262
0.052293204766
0.009470168110
0.055231626287
-0.007588054712
-0.057040521741
0.014279743820
0.113838393574
0.005304433194
-0.011471895939
-0.048849723254
-0.007943206766
0.025860715615
0.092510305942
0.025395161171
0.032070043637
-0.008574535917
0.004589765611
0.032385356945
-0.021281207986
0.046056653082
-0.038109464045
-0.025368828343
0.001730356067
0.059187469218
0.016420853957
0.069637439425
0.003288177583
0.014828830058
0.038987200201
-0.042964428291
-0.081850205844
-0.000410143769
-0.061982006381
0.073598132169
0.048197761158
0.011083956590
0.001914803286
0.020698470316
-0.048096648401
-0.036489029923
-0.056832597167
-0.035624199915
0.016646282809
-0.003048676638
0.058678962713
0.059772594309
0.026403325608
0.063648193817
-0.091786703564
-0.014044152582
0.078258457797
-0.031568478697
-0.050233016692
0.030247301579
-0.079567652812
-0.030895629463
0.008378257266
-0.064662950749
-0.043637382210
-0.003825686752
-0.075234476942
0.064797100342
0.060981343965
0.015472897504
0.043189618241
-0.075742557957
0.083570203821
-0.023418983573
-0.030508738855
-0.018017447824
-0.055205077972
-0.011091015972
0.037158018206
0.066153722751
-0.028308873917
-0.007652498626
0.012372176700
0.054051352755
-0.057688775637
0.052868860343
-0.055984671832
0.006654858960
0.029073546474
-0.067434187487
0.062420360871
-0.032790267060
-0.057256293782
-0.021176206969
-0.007566404891
-0.049294028357
-0.082989452803
-0.001457900091
-0.092789999471
-0.060552871753
0.002034345629
-0.003387382261
-0.012401706563
0.023752677465
0.027811549225
-0.020341286908
0.012100682683
0.049278794174
0.006064849554
0.020502491060
0.012804067936
-0.019395682962
-0.117148565266
0.007795257198
0.023051646506
0.011282827524
-0.065676427660
0.053617444593
0.013557100881
-0.092768956760
0.054373842282
0.009807972274
-0.024878462513
-0.045481803143
0.012007904443
-0.012379512697
-0.001643257528
0.004278228710
0.037233095659
0.011947292297
0.074583245810
0.070820922515
0.029140743314
-0.047205502958
0.013360584638
0.012213301027
-0.021510386047
-0.009640500672
0.079681422528
0.008632567162
-0.076925180523
0.082108480600
-0.023648031093
-0.014142662929
0.009831374378
-0.053786660091
0.026835877922
0.024648830876
-0.092686538682
0.005079884366
0.099521112175
0.010448636112
-0.030084834755
-0.055829146057
0.013256124985
-0.120781692740
0.051488572975
-0.040601511854
0.042578846177
0.063929756570
-0.051107772185
-0.011711273712
0.009370778171
0.100937415646
0.030385990303
0.034852785665
0.031010338840
0.039682681861
-0.038618526857
0.012183526617
0.031874580996
-0.025076936844
0.066638198086
-0.076088355521
0.072786700725
-0.044477641345
-0.028805799849
0.016628614458
-0.034217443604
0.026066301677
-0.080949645768
-0.090551194054
-0.025119967981
0.079963226160
0.111640640845
-0.059452277295
-0.056509212397
0.000555868884
-0.028184685859
-0.000508263878
-0.024146819753
-0.053075098175
-0.012594067258
-0.007254057492
0.077177589050
0.037058156768
0.045293778942
-0.010562730735
0.086655310911
-0.065834081281
-0.024835922161
0.012726810413
0.009597863383
0.043126099188
-0.072561158728
-0.008846201516
-0.087966505297
0.088579793226
-0.043470327825
0.045683275932
-0.011360410925
-0.022815010773
0.078661882698
-0.004873738295
0.049819108742
0.006615657638
0.010613628199
0.015966666963
0.033511599550
0.032470067705
0.013548084225
-0.015818289315
-0.082395572814
-0.040440411624
0.017278437850
0.059737992364
-0.001054131317
-0.053224477672
0.028815560330
0.068169555750
-0.006902379802
0.011379906864
0.020480685739
-0.061884408178
0.017622485358
-0.034718309388
-0.039718080463
0.077627760801
0.010283864458
-0.056597353590
-0.056790275726
-0.056513264307
0.020563801379
-0.020350028176
0.029697478483
0.055301719797
-0.005048109639
-0.046723079697
-0.024944453188
-0.074712572596
-0.001569577648
-0.015055615694
-0.010944537096
0.025044411838
0.029646361989
-0.012219566430
-0.043922911023
-0.013306379921
0.005996243548
0.018662677688
-0.089165488459
-0.076243093706
0.104150203420
-0.021314409698
0.009883467124
-0.149086237928
-0.027294493523
0.011699410909
-0.042657622540
0.010776793152
-0.072384057130
-0.015655780877
-0.029222555093
-0.047097502853
0.041342638302
-0.026877838912
0.026740466193
-0.074997052465
-0.058106538541
-0.042025808567
-0.023680250571
-0.014707055577
0.035007072366
0.025539545561
0.022551507547
0.022822614189
0.021128346564
-0.006188002435
0.008457681430
-0.093046121749
-0.000794706894
-0.015796948199
0.000578546212
0.018233002745
-0.008223484886
0.004999759962
-0.002525774329
0.003130351842
0.010369755033
0.028397962963
0.027858642412
0.044873288404
-0.062461315371
0.051084595287
-0.019767558139
0.006324917531
0.007474215352
-0.005698755949
0.078455847293
0.021222774315
0.020476097667
-0.017871992052
-0.085632135978
0.026426984512
-0.028899053308
-0.001556996979
-0.057094576042
-0.019955242034
-0.040260409233
0.015370054060
0.041519033174
-0.066953234040
-0.088139012896
-0.000749391017
0.015286451591
0.089023858556
0.012927065618
0.035986155827
-0.021028139342
0.010430591584
-0.040388334410
0.084104345550
0.011173839811
0.040818154764
-0.056696890928
-0.050033016703
0.048687053409
-0.043751687994
-0.036699588081
-0.016861714013
-0.020248589834
0.003436481646
-0.057352241823
-0.023757025065
-0.075436647857
0.042422063284
0.006551858421
-0.048452690593
-0.044590944565
-0.065893137453
-0.082220649220
-0.062968961941
-0.002465653305
0.054575377301
-0.021988932483
0.048658655923
-0.000111196370
-0.076028366271
-0.047564977606
-0.016258297485
0.019866461980
-0.082617305864
-0.052191698414
0.039515142726
-0.012929541985
-0.084355824812
-0.044720591705
-0.107143042453
0.003701933473
0.033593571395
-0.012627099617
0.018713978508
0.020565869173
-0.086783423338
0.008251761053
-0.008980408863
0.034377948208
-0.043452777100
-0.025987554577
-0.026600959133
0.003252210392
-0.010023791141
0.024254995254
0.019064608694
-0.004354413617
0.049556445800
0.004121733759
0.011956832987
-0.037205266853
0.017661043683
-0.036746714121
0.105946168652
-0.000269272094
-0.018593695179
0.037134811749
-0.017416590729
0.069732940196
-0.000126253148
-0.010596483349
-0.067336114246
-0.029234610299
-0.069083172975
-0.007685240471
0.033919574915
-0.031735209286
-0.070209169508
-0.045941745736
0.014523786429
0.042933683126
0.081505585959
-0.011884532502
-0.048344966098
0.018227222940
-0.007329258793
-0.031668234069
0.108524814983
-0.078446156100
0.036775989118
0.020087008456
0.026809515241
0.020312215454
-0.023454538823
-0.050728875137
-0.008144543267
-0.074514219289
0.111842982935
0.075766157828
0.018435312404
0.018712047096
-0.005498182089
-0.009126432698
-0.039236667233
0.029847937019
-0.027680722025
0.015855808253
0.033620438147
-0.035367972977
0.041177262104
-0.019431780833
-0.009397599836
0.024993592610
0.060134703826
-0.003128729800
-0.017530002496
-0.008349768209
0.049470183296
0.068912011752
-0.067888459286
0.007530109190
0.056207032621
0.032183757184
0.049775418247
-0.040717875240
0.056240352534
0.002030105313
-0.040948126637
0.004767240655
-0.040003219534
0.099777746357
-0.030546145027
-0.037517680439
0.045892496770
-0.030547651190
-0.034874616822
-0.044313650545
0.027426089830
-0.054780222697
0.034445100514
-0.037263531762
0.060530125583
-0.049631677580
-0.031715528258
0.060382223805
0.003572750917
0.010301748208
0.028763504401
0.076894784974
0.039458194363
0.050625289171
-0.047119481668
-0.041149810485
-0.045095614183
-0.087372419684
0.048048306269
-0.030849506398
-0.014545641609
-0.011096779954
0.018202228309
0.005987502134
-0.005926558710
-0.006930192063
-0.035289926845
0.006456723828
0.041284321658
-0.067448095490
0.000640773461
-0.039857221032
0.026204724696
-0.010022789605
-0.048029296699
-0.022189329329
-0.038043795924
0.035558361251
-0.037840667206
0.054952365746
-0.046669506902
0.061472525112
0.027681425798
0.073409180144
0.016171471214
0.000727463875
-0.044556088276
0.060334667119
-0.018709008420
-0.038149259736
0.049143132562
-0.023756694654
-0.012204793658
-0.006072935639
0.012177475775
0.018940689978
-0.000769608810
-0.020228820177
0.010122394335
0.029650057843
0.015981726260
-0.012373087766
-0.013707575214
-0.022281299816
-0.008885004829
0.033272227747
-0.017260795621
0.021962775766
0.018703495646
-0.029111800679
-0.025328643212
0.038576528491
0.005206113837
0.017469183009
-0.061997105111
-0.062744363381
-0.055147627588
0.028869196957
0.056592872736
0.032012981254
-0.016100080414
0.055802125877
-0.101677887733
0.070977057528
0.023335146931
-0.032378546653
0.026675706313
-0.012397526526
-0.007218255698
0.023960073615
0.063326019152
-0.019232791003
0.052686543320
0.041657980241
-0.008028289052
0.099230986594
0.007926622501
0.063741413299
0.025636107195
-0.016120110163
0.058395095779
-0.005007609379
-0.035649723993
0.066763281631
0.011966787765
-0.049474264565
-0.075113397647
0.077364065488
0.035514377750
0.012266745945
0.009667569895
-0.042858717538
-0.061981710869
0.006367255302
-0.034109468797
-0.046797506219
0.009879521274
0.015800192488
-0.065538841947
-0.049413298973
0.028691108017
0.022332318780
-0.070578841206
-0.004264806805
0.000948592796
-0.004488845984
-0.007264182812
0.098480696448
0.118030166948
0.054572482040
0.001934658499
-0.014466826832
0.051899741399
0.056694074721
-0.015416801442
-0.019889682455
0.017413752387
-0.041993308906
0.047891524442
0.003280470554
0.057826291549
0.007968767108
0.082001667346
-0.003803626609
0.004637169352
-0.065573038847
-0.001550023673
0.046450234779
0.005310256663
0.065322392720
0.065996739622
-0.016703636682
0.056441439385
0.026063667442
-0.019752973174
0.020512055100
0.026042285174
0.016729070605
0.072906110858
0.002424858060
0.020886268862
0.015410401790
0.020288200204
-0.008736316649
-0.100172370542
0.031246652721
-0.009773210878
-0.032027693057
-0.007954891059
0.005795011118
0.066510153182
-0.032124092017
-0.026258066056
0.050402891683
0.054345646230
0.020461271863
-0.002333908474
0.014288640839
-0.016038695554
-0.032799507996
0.018949191595
-0.040718974169
-0.014241656191
-0.005725553144
0.011591133065
-0.046576941907
-0.021493655414
0.124099292334
-0.067163391716
-0.055511909917
0.054845945978
0.043392645496
-0.088007070506
-0.063454029586
0.007628923358
-0.122519536729
-0.078067414966
-0.015261299155
0.033683182801
-0.056339624119
-0.014036364434
0.002034651938
0.132096662618
-0.015155301499
-0.075513148758
-0.019550815345
-0.002462750995
0.018051183911
-0.014410812714
-0.019359281237
0.017386227075
0.006729818059
-0.009197047508
-0.014423731330
0.002043977688
-0.054126517027
-0.055670124336
0.081800265583
-0.089963332630
0.000213149908
0.039378326864
-0.010604717047
-0.070094699586
-0.104788106519
0.001201924012
-0.029000609176
-0.035546060142
0.018043881068
0.050229240959
-0.006829407600
-0.027023745926
-0.039955416218
-0.015642628295
-0.038406799386
-0.066209679545
0.021154014287
-0.011220281150
-0.001051676979
-0.012245769649
-0.068384167701
-0.059848667471
0.037086263857
-0.090504404853
0.083364926494
-0.014833849280
-0.070020368678
-0.005006171273
0.017044271328
-0.027584193560
-0.010379401560
0.065389307567
0.067206285460
0.002306621348
0.028607612078
-0.010513552681
-0.004090119798
0.030301213661
-0.045281556395
-0.008537902207
-0.000692115555
0.031443901166
-0.060674777057
-0.011979864985
0.011439835155
0.014367801778
0.149047023464
0.006518286839
-0.057600098243
0.017254904350
-0.041481161195
-0.027689677503
0.040971841145
-0.078369719634
0.019843146851
0.018054978377
-0.024805897693
-0.076654684267
0.021838150826
0.050887924379
0.062368735246
0.018326191812
0.036464209013
-0.005384665867
0.021914355160
-0.051149494813
-0.082041399897
-0.059157131450
0.022146783674
-0.062997835741
0.021387336642
0.053035384336
-0.043696517775
-0.034569534410
-0.049698811725
0.055577758582
-0.083516177043
-0.021007958550
0.040815323887
-0.074038447277
0.005999168826
0.001442926547
0.040736168897
-0.011306085901
0.071629189721
0.042039886161
0.008112693193
0.017044227209
-0.014639285402
0.087487402383
0.075504038233
-0.015453956697
-0.062995474220
-0.009685732873
0.069833010063
-0.064706155673
-0.080747078258
0.002128533365
0.106242749261
-0.084866338195
0.021232985123
0.036598810939
-0.031070745927
0.045305323560
0.069775326549
-0.062681414058
0.032961940858
0.024055303363
0.026977204207
0.087313073017
-0.032162862248
0.004681985172
0.030784156518
0.064527803793
-0.021510902117
0.067123059709
0.059088763340
0.022009340795
0.081665942419
-0.048018500867
0.032471220446
0.056434772384
-0.111234279321
0.046986181519
0.026989039670
-0.011018368015
-0.030363289854
0.116728839890
-0.024322072023
-0.047154121191
0.104774148020
-0.045670407565
0.044229088880
0.002605446674
0.043519691751
0.061419464486
-0.086069696666
-0.045129307682
0.002091084324
0.027323911005
-0.011650575518
-0.000275807311
0.015698553705
0.069345061416
-0.024722709058
-0.061468456855
-0.015814107868
-0.008849538701
-0.002521598463
0.026760387006
0.020259403568
-0.054070467977
-0.027523766588
0.044502631189
-0.039380648472
-0.037799564954
0.053886304057
0.004818598236
0.059878583954
-0.034969907483
0.018840616330
-0.017304507470
0.063506682060
0.044813525188
-0.003342931238
-0.056684036967
0.012939007976
-0.002322996765
-0.045274066571
-0.055589374229
0.030495193895
-0.004153081900
-0.053515321884
-0.060155793833
0.047096951118
-0.055394696136
-0.005421702730
0.032982299263
0.013973138218
-0.000065107180
-0.013064731502
0.036616029344
0.073623394667
0.045441757122
-0.040590635848
-0.016338314608
-0.034590377755
-0.040874436666
-0.006253312089
-0.012496198058
-0.040045593740
0.046652586086
0.027715121981
0.021654110454
-0.035257514947
0.017751244712
-0.014540461821
-0.065830449221
0.062814568258
0.016749582925
0.018030038450
0.020531836075
0.018722648475
0.008731378510
0.020131601980
0.040960482253
-0.005103781405
-0.074815448221
0.035700760671
-0.077565050027
-0.035127087594
0.109142799619
0.052313096449
-0.000312188574
-0.031904100838
-0.061540597261
-0.040845149256
0.019540292481
-0.066411724558
-0.009642459307
-0.038716138780
-0.000012026543
0.054481403870
0.100729883903
0.002870523850
0.066079585751
-0.073052761351
-0.012916202440
0.023008879359
-0.008104466994
-0.054444362097
0.046542200439
0.019315282903
0.034003693862
0.020744981058
-0.018972858501
-0.076766013110
-0.056964192063
-0.065336628249
-0.003329647525
0.038239601645
-0.049765377469
-0.015590516932
0.024954302919
0.011670442466
-0.052189930445
-0.002591376959
-0.047387611657
0.029412081420
-0.034954357164
0.088384294644
-0.013847657764
0.024121386731
0.021769284924
0.068853873450
0.037329543191
0.039301379315
0.039802966384
-0.037881233913
-0.004883811124
0.043106089488
-0.053587444649
0.013363629969
0.012171024092
0.033343937610
0.013326385265
-0.039773314599
-0.034980508823
-0.017407730295
0.014561909846
-0.005652070842
0.031478126647
0.103216794081
0.058761173765
-0.008244094432
-0.009379836559
-0.064097924821
-0.082754524513
-0.023716267099
-0.045539803908
0.001297905071
-0.003510659922
0.032045595481
-0.078536695847
-0.010989401807
-0.005456817618
-0.020257914114
0.000530593732
-0.010167572302
-0.018061745389
0.031968886077
-0.017096908194
-0.007802475348
-0.030422795888
-0.057145721968
-0.105602518681
-0.115682863579
-0.069846898451
0.012350095931
0.002352314005
-0.067936906729
-0.042480868065
-0.055576360155
0.026773651911
-0.091263896984
-0.008041749045
-0.029681179584
0.034050550975
-0.023953467572
0.063839215704
-0.042795407059
0.034182014744
0.038411359986
0.084459972254
-0.048756171235
0.070333790313
0.035738720859
0.033196695169
0.012487128021
-0.020074505643
-0.030559775071
0.040220728675
0.097781847664
-0.024704258904
-0.000504886583
-0.053325158703
0.035488802037
-0.039686571149
0.075943056527
-0.035863056273
-0.064316740739
-0.026461161531
0.019256080906
-0.052015738761
0.001230699064
-0.011847912947
-0.016677835688
0.025647513322
-0.025125009095
0.000639869623
0.067874308541
-0.025627084721
-0.016438142632
0.087037635710
0.040710233588
-0.025367481156
-0.053031692012
0.005451041363
-0.062349747166
-0.004499870674
0.069478977852
0.087956667019
-0.014486835099
-0.074603065878
0.047798158125
-0.083125976363
-0.002445203237
-0.026833052076
-0.079896221736
-0.027611996873
0.009509044275
-0.114802523024
-0.004036397029
0.091664648773
-0.006291362717
-0.084947287258
-0.048458584495
0.064724488315
-0.056523936824
-0.018538798125
-0.061499590539
0.055518673780
0.049060743993
0.011694355616
-0.052116608717
0.084587129251
0.069474162696
0.006892552332
0.027046760717
-0.029069169157
-0.031987935939
-0.076446238335
-0.028420343019
0.006878641853
-0.029221891953
0.029125419742
0.049247303783
0.073134834067
0.041120400737
0.124893782014
0.031231774341
-0.007254676008
0.086857027610
-0.043397992923
-0.008051961137
0.063862040666
-0.006538748610
0.006433224587
0.005957580587
0.030021705165
0.061165420471
-0.075861218677
-0.017135705686
-0.003008210506
0.017169487228
-0.002433742019
0.028056427386
-0.070093333583
0.106204862494
0.011327778736
-0.060792724570
-0.016309000772
-0.036363872227
0.059018479910
0.014473030752
-0.012974257124
0.081678275534
-0.003327443640
-0.036160270725
0.032421567128
0.096051586514
0.006585805763
0.011648839858
-0.052354845061
-0.000399652721
-0.039659969235
-0.052196588272
-0.025812883315
0.036573913497
0.018701590475
0.033611492366
0.015187440383
0.065880905293
-0.030864410469
-0.031343214073
0.042899075488
-0.050089285384
-0.001266545242
-0.019962447403
0.020833647024
0.020487260858
0.102920228442
-0.045742738574
0.003277981116
0.009734979504
-0.042568490748
0.055463026657
-0.056699729543
0.081626794588
0.053590606447
0.064493383831
0.050413990170
0.024316120092
-0.048993583493
0.066393628512
0.078019617383
-0.037419254255
-0.046079348015
-0.030878763428
0.019156178949
0.012464366987
0.100482960292
-0.080601527315
0.060046619338
-0.055728196504
0.021431031584
-0.022227088445
-0.006022977990
-0.096499140784
0.007686218355
0.092521529398
-0.083344396326
0.076775575949
-0.018398404644
-0.118259153222
-0.053349707460
0.036149144974
0.041427919363
-0.068345242320
0.064950223290
0.033052718975
-0.017364118979
-0.018168073887
-0.032036068323
0.017848535637
0.032248853317
0.054469562002
-0.020573320466
0.012176307084
0.027992393644
0.120751309683
0.069111248209
0.074705010620
0.005831373626
-0.022780151051
-0.022913082559
-0.036280039193
-0.041275659852
0.048092168596
-0.000712129038
-0.022991962446
-0.082957726526
-0.001849819436
-0.035188200472
0.023804961667
-0.037080728613
-0.004521201485
0.018668535083
0.039187474182
0.121255000153
0.000678759884
-0.067571454716
-0.078432190562
0.027073877205
0.034186975609
0.042601123616
-0.043415537592
0.020283624934
0.032506984483
0.068492155381
-0.047067917187
-0.019767085344
0.054905922856
0.019848478188
-0.008050896981
-0.024999245623
-0.019655283012
-0.084500180649
0.073132684993
-0.013096920380
-0.022826057137
0.029635121164
0.023794410328
0.035437603287
0.049306656836
-0.044135721074
0.008739355604
0.067515058634
0.064207938219
0.036153988154
-0.045112199196
0.023664154374
0.030772608696
0.007943550127
0.028187777938
-0.011230292062
-0.040091412086
0.033038665029
-0.044697715534
-0.002327976159
-0.039452266537
0.083395998955
0.055400398276
0.062148491932
-0.001305009065
0.003295061878
-0.025966812000
0.003358826803
0.035731602702
-0.020449789347
0.012675187541
-0.024570228155
0.103431564178
0.010021448302
0.013917082672
0.008277942505
0.103201598989
0.030633899855
0.001257954808
-0.052746011518
-0.020902164593
-0.020839926536
-0.057854763787
0.017651369227
-0.064574350740
-0.020237218240
0.010561338259
0.048090547798
-0.052831626983
-0.061691890161
-0.038373424949
0.003938079402
0.052520729985
-0.023305074380
0.041178338560
0.036824384941
-0.005888487980
-0.000936547529
-0.025286036109
-0.003538725303
0.056952679110
0.043902626218
0.014952728941
0.019634911702
0.033529763154
0.045166896639
0.023669458477
-0.067111684686
-0.094196118871
-0.017980304524
0.027869839476
0.074260000455
0.030731352372
-0.055697663871
0.004816235257
-0.064049732985
0.019049467494
-0.086769737631
-0.000853121089
-0.008472537817
0.018507692664
0.052404573430
-0.041430272659
-0.052925732611
0.021613492741
-0.034446307114
-0.067789395008
0.067756010048
-0.008459615136
-0.016851330270
0.082554959779
-0.015927371115
-0.003606438814
-0.035505175622
0.010351236140
-0.070513720791
0.045314263895
-0.010152089250
0.043423128047
0.002849676315
-0.067542112389
0.004373813889
0.033063145894
0.053948139705
0.068884927968
-0.051733760643
-0.080953783498
-0.088489941025
0.041647338317
0.052496103729
-0.090915335895
-0.003473704677
0.045861610700
0.020593650172
-0.000394412176
0.043212457479
-0.027403278075
0.061591006305
-0.069557635691
0.067652033538
-0.045020617847
0.011520165121
-0.025475621892
-0.055451884989
-0.050622438392
-0.068796889703
-0.067713565074
-0.049411301839
-0.017650398047
-0.089885545084
0.064275351907
0.045618969450
-0.008610607299
0.050972573729
0.029822988358
-0.018037325801
-0.055667809948
0.039107897497
-0.078980854794
-0.023976368976
-0.038797147535
0.052869079039
-0.038748237460
0.032046371993
-0.050096962643
0.030856348047
0.066227477134
0.047776018339
0.130993516806
0.010960628397
0.079530042543
-0.059856233243
-0.053459681696
0.111350440077
-0.090864002711
-0.008829796698
-0.095692095455
-0.056475488645
0.101077018450
-0.019762073835
0.032573787649
0.026971718877
0.020706242032
0.064121805248
-0.016731067884
-0.028150925426
0.021920859950
0.035438460157
-0.001922487516
-0.010095228056
0.026232252360
0.040616492024
-0.024329473869
-0.007622280671
0.011629594372
0.017900901859
-0.071524755589
0.021458542117
0.018606269357
0.020261323635
-0.004348833400
-0.016126831564
-0.025472215622
0.035044384103
-0.080735821247
-0.001161889672
-0.026631316062
-0.047722542259
0.011083142490
-0.143069778833
-0.116046185583
0.022461469933
0.013244357036
0.025174435860
0.038310264477
-0.003146849887
-0.019444325779
0.009983535262
0.011102632089
-0.002845731853
-0.032686141673
-0.033969902235
-0.031632117120
-0.080224196666
-0.035217734839
0.072141891820
0.086459837252
0.017016200900
-0.030567238416
-0.062995608643
-0.039231221736
-0.037093000400
-0.060583269891
0.019645192310
0.048421448224
-0.048033668588
0.106535859584
-0.038221513554
-0.035073366812
0.004566959230
-0.013219860294
0.007206951433
-0.045627982358
-0.013449271718
-0.073212957024
-0.075055262768
0.047635141256
-0.054671420942
-0.034639111192
-0.025348598620
-0.070828273263
-0.088091327192
-0.052662250078
-0.092161529328
-0.016037031657
0.042428994162
0.079384485167
-0.094168135697
0.064077957778
0.072382350940
0.064310867291
-0.025138901462
-0.019688618331
0.039574134656
-0.081298213493
-0.003754844960
0.037565885523
0.018869126079
-0.005583446488
0.024151503765
0.009272346847
0.046595802525
-0.001753725220
0.021523264910
0.002426526481
-0.045476249232
-0.007251326125
0.063818702860
-0.027458937206
0.098912282911
-0.016914842756
0.031765652210
-0.056945875019
-0.011421722023
-0.051572728626
0.009668850414
-0.049758622800
0.021237033631
0.005239494425
-0.052690845994
-0.042395420284
0.011935044084
-0.022400733195
0.042081312742
-0.020459023134
-0.055877912993
-0.056391550154
0.028901205374
-0.023119942789
-0.053384820957
0.036375029050
0.020522121176
-0.021048726999
-0.016172814965
-0.065016027982
-0.001049293563
0.010609224355
0.018004887016
0.011999351858
0.025736976924
-0.005822986418
-0.110217818397
0.006929966930
0.006990399550
-0.048915041405
0.019416855889
0.030706322499
0.086461305677
-0.054914425169
0.023937053530
0.062173670839
0.003041362072
0.010921070911
0.025896616252
0.036465376397
-0.031187944228
-0.022969812401
-0.018459023241
-0.021049001910
0.008786978716
0.056771277070
-0.040310240710
0.064313334937
-0.053979438495
0.031616882216
0.018905737870
0.044312879209
0.076597810891
0.089891592436
-0.000804253439
0.009844352798
-0.042832154596
-0.005400737764
-0.047232727578
0.033542753055
0.037490874814
0.010776328491
-0.016812348578
0.011607455544
-0.007262534602
0.136804751626
0.033228579914
-0.012957778707
-0.051765209550
-0.006933443547
-0.053024883395
0.075194998976
-0.060831507446
-0.052273514389
0.037369649320
0.131434265064
-0.012235929003
-0.069997585453
0.114299390781
0.125394200879
-0.036491817582
-0.028315336651
-0.030299499284
-0.013403303025
-0.041498411859
-0.021249598652
-0.005786675240
0.020475702744
-0.005587428692
-0.010220987143
0.031028863066
-0.000803083147
0.011061074706
-0.052510713417
0.048770860833
0.017761000909
0.032408335240
-0.124984233181
-0.034020593782
-0.097120883516
0.028035299044
-0.017534705063
0.055062942183
-0.031861264553
-0.018086233047
0.014260287362
0.048365578944
-0.030338759515
0.021403626081
0.020029555152
0.048377848155
0.046964181782
0.027461998108
-0.028711670069
-0.050005688488
-0.035216422377
0.043635379881
-0.040814257665
-0.093513627280
0.028561307050
-0.011136725383
0.012840415039
-0.022161518898
0.015605410333
0.050497166649
0.007924821690
-0.010324894125
0.036341941401
-0.079262199120
-0.040468832449
-0.153075314706
0.034140474204
0.005991486490
-0.041596752604
0.038948143515
0.029470081750
0.003980633757
0.004739606369
-0.008517589517
0.085597087944
-0.031974753559
-0.034813753586
-0.010844617565
0.058014456263
-0.008519255720
-0.038404839040
-0.056806735543
0.071010943519
0.073302062720
-0.022975102245
0.013923467935
0.061982396232
-0.008021796451
0.048374709178
-0.012845694311
0.028661006586
-0.003674532866
-0.095875278309
-0.015361181863
0.008843389460
0.016209540396
-0.090091231670
-0.004069617010
-0.070888278365
0.006292627788
0.016806146087
-0.025677984611
0.002219523618
0.034786207094
-0.041923096632
0.013820392902
-0.059977844803
0.041490555451
0.004739951324
-0.060916950199
0.026598639350
-0.040234457611
0.030319518884
-0.041876844787
0.115404507956
-0.001527608312
0.020810292093
-0.026961298135
0.002986246641
0.008333594020
-0.012193334801
-0.021740460525
0.039973247061
0.002747586848
-0.053767456551
0.002012077582
0.104281547845
-0.016714510129
-0.038388932558
0.029918992654
0.016257147490
-0.052356422943
-0.097547615075
-0.052364343203
-0.039426227506
-0.027915181881
0.079434927646
-0.004719414009
-0.016854833523
-0.000426461885
-0.005753881535
0.020721313308
-0.022128017694
0.034499568858
-0.053056164543
-0.046203088550
-0.001651644452
0.071463386389
0.043836817098
0.046683416151
0.019490513514
0.007914440683
-0.003399327215
-0.001413280771
-0.002594473899
0.028690218472
0.019849955596
0.009457490829
0.032092163425
0.031974632974
0.016084268476
0.064595592513
0.022167219693
0.022012452999
-0.117708152206
-0.017583960986
-0.065962208618
-0.005881245446
-0.011089263481
0.009122660444
0.034449334217
0.005654462809
-0.089674020188
-0.085400654613
0.003148867349
0.041742986700
0.017125963509
0.000110813269
-0.035971800034
0.047410062076
0.017504870995
-0.008505835972
0.017597101560
-0.041180674154
-0.010967033130
-0.070967118491
0.022994726966
-0.001451663626
0.001986216157
-0.006746029575
0.024840742818
0.038261914851
-0.007766066223
-0.099697765281
-0.018407261668
0.016471586192
-0.026831864738
-0.023298631653
-0.057719292710
-0.009347330814
0.075138974337
0.076711514784
0.014952132788
-0.048381216528
0.077587371574
0.048877530937
-0.036111277035
0.013014181733
0.073168401906
0.061304453866
0.011462267961
-0.056074425299
-0.053145573422
-0.051443748866
0.017692171183
-0.022839878408
0.054128091529
0.015335484790
-0.055643493484
-0.042263266327
0.021914593559
0.001838034767
0.038005526030
-0.000219974670
-0.100327747367
-0.045187087669
0.039398768973
0.020520029666
-0.055273662399
0.015570106584
0.087618296561
-0.009132090278
-0.032068172729
0.077572101955
0.035252790421
-0.140752914214
0.054284292140
0.016044395698
0.034330366503
-0.012409623586
0.053269762771
-0.065090164277
0.045116704840
-0.045819725833
-0.014556776287
0.094784798595
-0.026811336207
-0.010120140109
-0.100586160885
-0.047780646573
0.043810757581
0.061996343258
0.040808506251
-0.018352656050
0.011699398416
-0.082319327954
0.103911469562
-0.012325360248
-0.001495514490
0.075392445787
0.052941977315
-0.063410756197
-0.032077999703
-0.036363592341
-0.038032162965
-0.020740487840
0.060406294733
-0.020851843775
-0.021120505974
0.098645518495
-0.013671780958
-0.038477005757
0.030332605031
-0.011084509101
-0.001977622444
-0.021133234844
0.054530307076
-0.047175049695
-0.097453910148
0.020671666960
-0.091954428520
-0.009816620172
0.044646975378
-0.014591688529
-0.045276085040
-0.010461853203
0.021910008168
-0.040413280004
-0.047395577429
-0.035315763709
-0.041328773005
-0.030761864136
0.053608138357
-0.005020310463
-0.000784835876
0.067455586198
0.027826404830
-0.013081434776
-0.047836541122
0.066821043352
0.038417970865
-0.002196781327
0.102747984145
-0.017819524598
-0.022140176310
0.046423519251
-0.046397691968
-0.075963136590
-0.036111210341
0.007512078666
0.009637415641
-0.006778193289
-0.005598098227
0.011296270539
0.011296013359
-0.003025905169
0.002706878102
-0.073481601646
-0.001457253744
-0.047506747856
0.049217002193
0.010879243436
0.066050301923
0.012743194188
-0.000025431613
0.016121018719
-0.014364570016
-0.059068913326
-0.037358351269
-0.061681183654
-0.028362460308
-0.013545206800
-0.092308241836
-0.005560227580
0.010883812332
0.011849286278
0.022355337833
0.085483691625
0.018993689323
0.016121945532
0.008910868492
0.055787487994
-0.058390377954
-0.017007533732
-0.025348729376
-0.029638219079
-0.003165902868
0.050710515539
0.026460661174
-0.019831848090
-0.045822253479
0.005955140768
-0.064159293444
0.002953996787
-0.078411395235
0.015072731137
0.003176326030
0.050052125817
-0.100519714382
-0.053838205643
0.024396819719
-0.033944190269
0.129417267705
-0.049195970291
-0.033794686993
0.089190476929
-0.001265655343
-0.000398256336
0.014105255922
0.024842182321
-0.060809394967
0.106386354505
-0.036679019666
0.012101018924
0.040156800831
-0.018225418327
0.031703653880
0.010897887749
0.053200704524
0.075940079464
-0.031950640075
0.020286702309
0.062831870546
0.020605879899
0.080754556688
0.000863062395
0.066648429839
-0.047885887474
0.025427577306
-0.032816681890
0.032636747443
0.016412782855
0.001969084545
0.022840494952
0.085144407558
0.011591673891
0.017556091863
0.041758606493
-0.032170543321
-0.024364280257
-0.036669838987
-0.012315286262
-0.005935977660
0.047671419029
0.025432856946
0.058737532818
0.040570582838
0.069997316575
0.051983603930
0.030545067319
-0.051374844091
-0.050073572424
-0.068756144214
0.048005741226
0.032826380156
0.018687091266
0.003659015481
-0.033398036529
0.004138469787
-0.013120375297
-0.100761784361
-0.001757886340
-0.056746954029
0.007281606137
-0.011008030146
-0.035313023700
-0.052064278171
0.044620051996
0.072539746940
0.024074463646
0.081439376373
0.066997483928
0.080763891235
0.012305507573
-0.014760674217
-0.060243749767
-0.097032160458
0.025733888237
-0.032676776223
0.011904399186
0.007672527732
0.003138799387
0.069184466809
0.023564766759
0.013732443822
-0.030396061570
0.035434457253
-0.025671052264
0.047176734839
-0.021194096705
0.044026086969
0.013331673613
0.007347862770
-0.044441292573
0.032511934302
0.010206081618
0.070015410293
0.088051407702
-0.015820998817
0.085887154743
0.048857303884
-0.060039753323
0.049403636306
-0.042926290383
0.025105662711
-0.068696173710
0.020317239783
0.010431449197
0.030921245703
-0.029602213858
-0.040038150027
0.046093599237
-0.008260598950
-0.071891276401
0.054631530608
-0.008292632612
0.073764644743
0.122998687494
-0.043285104524
0.014667949363
0.007958919100
-0.058289578410
0.079812285404
-0.000802918570
-0.049565212523
0.080383414732
0.030920679048
0.099604692233
-0.063152244554
-0.036524984749
-0.019491913601
0.025615067525
-0.030606322203
-0.114351844307
0.004313928762
0.073396233830
-0.001777915616
-0.077128189266
0.051999154763
-0.073183179396
-0.026323221480
-0.051614828009
0.021249138666
-0.041750460966
0.063190227380
-0.008730634202
-0.014763684380
0.034654121144
-0.032792259566
0.035360337932
0.049623430996
-0.021240029595
-0.020962364740
0.061612084038
-0.000771671839
0.008941564250
0.010944793831
-0.033697828727
0.038964021688
0.005955502401
0.047723458827
-0.011951273143
-0.010443082660
0.019593418245
0.003771993203
0.006124157617
-0.011023076197
-0.056558344927
0.105416449042
0.024739309303
0.038181062961
0.008089189343
0.080983393526
0.078995679106
0.030953716293
0.147483230535
0.046589682844
-0.019459905040
-0.048107393984
-0.029834562429
-0.036136787317
0.059845954496
-0.026730826581
-0.075169947670
0.043970315968
-0.050693790525
0.016828467163
0.069047602235
-0.015027044862
-0.049538710702
0.007407250213
0.043107680045
-0.018111422161
-0.076281568610
-0.031517474297
-0.031696253557
-0.010705642187
0.062758524882
0.052735766607
-0.036987746585
-0.024682460970
-0.006102434966
0.007843917930
0.003991397973
-0.001042076841
-0.056085592883
-0.050516004893
0.015114063865
0.048007339503
-0.024244115423
0.011223707528
0.038317369576
-0.001899926065
0.008958233498
-0.031971453736
-0.013869630025
-0.049205479358
-0.061568905624
-0.069235428981
-0.006713905848
0.025894897156
-0.015393064397
-0.009952113094
-0.088126276962
-0.008525447226
0.019351089490
0.036910022730
-0.062624679822
0.007459718135
-0.033068512779
0.034031134271
-0.015906509158
-0.026920072451
-0.029081615474
0.007665313373
-0.014899237637
-0.039033487977
-0.026478850022
0.036506229058
0.084774168332
-0.044191939816
-0.018362166885
0.007747354318
0.111900800791
-0.017295095843
0.005012506799
0.030201500170
0.093300189681
-0.080350351054
-0.026130915877
0.046334210785
-0.022142113421
-0.033689219804
0.011169978905
0.026517876028
-0.023188401953
0.089593613048
0.095358028384
-0.100677693468
0.071921548064
0.031943293011
0.087901766216
-0.036854312571
0.013890294447
0.052008049370
0.002810501268
-0.033147994914
-0.002388277548
0.070519864769
-0.047440200807
-0.036226932658
-0.009767437695
0.035798492830
0.093065605510
-0.011170095545
0.007890486142
0.038339934551
-0.023793967403
-0.048463142697
0.017602678293
-0.010123807897
0.068551514708
0.004391649568
-0.055227695315
0.017774431596
0.001772875508
-0.065534331207
-0.039447323703
-0.055138463674
-0.053306575747
-0.090093667959
-0.000413476301
0.036057783882
-0.047365190506
0.094461020115
-0.027174507296
-0.002098177489
0.054293545244
0.027530549959
-0.037107745088
0.014599937096
-0.004644428392
0.064073666047
-0.047543859181
-0.024169837014
-0.052442691164
-0.047684986789
-0.000276308189
-0.009334201742
-0.054231291851
0.049455464265
0.012208495173
0.067834581656
-0.016413348797
-0.012863172581
-0.004744739019
-0.089693996083
-0.108954767218
0.000831313822
0.057495027500
0.018909240429
0.032697818258
0.064677718830
-0.073423635592
-0.023226252985
-0.051416914359
0.050797411950
0.054282219295
0.011304200960
0.120412561510
-0.049555526277
-0.025070180504
0.011488698448
0.017200599987
-0.072598449004
0.076192809015
0.041249300143
0.075967634089
-0.021805119581
0.053302951982
-0.081848731843
0.086530544910
0.040023793276
0.027543903538
0.024509779747
-0.092017167765
0.016462093753
0.006264768396
-0.012920224848
-0.067402571556
0.028861652364
-0.018337857688
0.003951811352
-0.003042456194
0.003846679687
0.034365093084
0.041935446502
0.038632676738
-0.088892813488
0.036976679390
0.060320087020
0.018199540259
-0.044444420791
0.093252945733
-0.048286903997
-0.013840115110
0.032408800950
-0.069050037440
-0.033819492518
-0.000617206621
-0.018890835711
-0.005197901474
0.007282907333
0.042966299843
0.076044960151
0.036152074736
-0.009400819891
0.078223531799
0.021707696320
-0.002333124804
-0.020293931745
0.108503738868
0.051273629540
-0.039968713799
0.014230366696
0.086322107380
-0.012667823429
0.072199076743
-0.073161347887
-0.056624829174
-0.069322959148
-0.052649819195
0.008529808498
-0.088621514976
0.053153719679
-0.035993928005
0.036992084769
0.000017667935
-0.017074729425
0.068490355560
-0.044841117977
-0.022553580875
0.000244835069
-0.000543210643
-0.022028462109
-0.013218134964
-0.014056115288
0.013375287933
-0.017888575530
-0.090039927549
0.033469367009
-0.030381145841
0.021848394438
-0.097363767086
0.000279609381
-0.015557164575
-0.060848547116
-0.088294334909
0.030533392678
0.131430960252
-0.041780236440
-0.003803801638
-0.027930695129
-0.003004596498
-0.057212408154
0.030382507509
-0.027599045582
-0.022315480280
0.005378259709
0.018465498633
0.028452751313
-0.004394189360
0.042181754924
-0.006983589005
0.017169782430
-0.080132167684
-0.003501912200
0.056772743952
-0.025169317950
-0.109094993638
0.008216135236
-0.062329887504
0.070165488741
0.074686583392
0.053340033718
0.026817416482
-0.012491388063
-0.048533290195
0.047548086375
0.040145729749
0.029421021501
0.009736310814
-0.078814354582
0.088703533222
0.096319423625
0.007276726042
0.035348641651
-0.035516556749
-0.021229519128
-0.038151228475
0.030741944872
0.022598136143
-0.012906024164
0.055335816159
0.005403349244
-0.034702201007
-0.016880215954
-0.069697299151
-0.080484330760
0.046201328202
-0.022529051438
-0.018772350700
-0.030715455197
-0.048925373015
0.043290174650
-0.027618979050
-0.009866874365
0.026342964549
-0.087073637450
-0.061764955422
-0.033161384088
0.017251601072
-0.036717788499
0.004824610099
0.023779747439
0.057702236720
-0.049747754791
0.002217775059
-0.082720438693
-0.003114164037
-0.019679029022
0.018661342721
-0.032662352357
0.062243508055
0.027236770330
0.001707713338
0.029174419524
0.069222570342
-0.013795274079
-0.001535115408
-0.012120247558
0.106584878359
-0.033565508855
0.044321866529
-0.101612264269
-0.056767969290
0.053154553661
-0.013262471175
0.042059787958
0.003120474942
0.008680617098
-0.088169476023
-0.037757822530
-0.025256964414
0.037182419928
0.012039815765
0.034102721295
0.019224135208
0.040753138962
-0.045866183575
-0.057934760191
-0.056397638543
-0.024873013315
0.050040812552
-0.061977365140
0.065334352561
-0.024987228744
0.083424335277
-0.034753666529
-0.044301048010
0.019715722619
0.097521777383
0.031391511599
-0.060268087015
-0.038945936404
0.018459567229
-0.010737910403
0.004596662338
0.035821822892
0.018975612693
0.084173976275
0.055845165352
-0.062445941859
0.055523432469
0.081336568216
-0.048185869425
-0.039307996705
-0.063058836912
-0.079322783539
-0.020196011953
-0.021185236640
-0.052819752461
-0.045104857672
-0.001350951247
0.028382344655
0.002223908515
0.001045309204
-0.031280934443
0.021753362856
0.020489177656
-0.007117158827
0.127771288907
0.054888608275
0.055922068278
-0.051169735443
-0.041762150278
-0.066254401849
-0.020810029944
0.029077591461
0.055165730397
-0.071628666408
-0.065896546034
0.008550880393
-0.029860994459
-0.064424020947
0.052171360616
-0.049927312541
-0.016223752879
-0.041139974115
0.068565943297
-0.033934594059
0.021095589485
0.021768066411
-0.035591201821
0.003360959916
0.053217619185
0.111999465794
0.000150394414
0.017686305953
-0.025766097409
-0.093611827876
0.051284050345
0.002846970788
0.024453959421
0.051883843349
-0.010788330274
-0.068744292267
-0.086650155477
0.091257968890
-0.014019531832
-0.025450017983
-0.002989593138
0.088074699648
-0.001473685637
0.017993385414
-0.053329914031
-0.048820448016
-0.031815310718
-0.041696026640
-0.000459485769
0.028354450655
0.077960258616
-0.021381462091
-0.019757766651
0.031717398060
-0.012816144123
0.067055855026
-0.045745330599
-0.065946663235
0.103922200081
-0.004248584938
0.106894430038
-0.036396071027
-0.048051022632
-0.018511889574
-0.001232774580
-0.000194320780
0.036495278497
0.062535105228
-0.008518147748
-0.010104776330
-0.039241668412
-0.092712556553
0.035255969930
-0.021833241084
-0.015700010403
0.001324993066
-0.062344551810
0.045156820761
0.039420083431
-0.062731700030
-0.004634589509
-0.072531961439
0.088413401770
-0.026161556101
0.007064579090
0.069294356807
0.030043118805
-0.016291529701
0.017721623388
-0.063472735607
-0.014582464281
0.006883399245
0.070758022838
0.002689726269
-0.063598612992
0.106922706435
-0.050195620062
0.000104349418
0.034978877779
0.043371806471
-0.013456102030
-0.003773278261
0.051234613192
0.021741608168
0.049450415197
-0.069130938894
-0.076150490115
-0.039109304632
-0.020647541370
-0.087375255686
0.077628936722
0.023804312238
0.010641111022
-0.030343055584
0.058222461440
-0.078038011843
0.043670697463
-0.006128849056
-0.044585055540
0.098869277355
0.011235731996
-0.018893773937
0.049701011285
0.008371587231
-0.014303267199
0.107951791244
-0.057166416501
0.068671489544
-0.020686743813
0.051905827403
-0.077896482814
0.012029888526
0.013923204027
-0.023759273946
-0.041069233458
-0.036871326580
-0.107745392397
0.064498566634
0.033652648986
-0.055714884728
0.008884489608
0.022671509414
-0.008383781396
-0.060972012214
-0.000147473590
-0.003157046374
-0.066562576594
0.083615124266
-0.097456105705
0.052352306422
-0.015176891805
0.023545846863
0.040409938061
-0.050980048842
-0.006556255601
0.050756674969
-0.048815227465
-0.097253645160
0.000020675182
0.032639716158
0.019059077510
-0.034056910125
-0.031747901519
0.016586048607
0.061636615200
0.042370579097
-0.002380367815
-0.072284296552
0.036274873929
0.009478561827
0.015890216335
-0.083146286495
0.046848626861
-0.000859538858
0.074367820281
-0.082404684960
0.045815462595
0.017293776598
-0.044835513372
-0.062412495348
-0.047249230585
-0.019847063018
-0.006105252485
0.038942700818
-0.009688344331
-0.048157024980
0.015030296923
0.025081076464
-0.085349163222
0.081032769214
0.093519499760
-0.020460263586
-0.039522639905
0.047997506341
0.059165930065
0.043830774835
-0.051929318626
0.025394831325
-0.048783544049
-0.099969735899
0.013934469128
0.028322346649
0.011693544733
-0.038940117902
-0.011792616816
0.057439148063
-0.026447282928
-0.008150455575
0.039448085266
-0.057949441125
-0.056108609055
0.068647573682
-0.015482802275
-0.049230204189
0.008430494229
0.032502063650
0.086241572708
0.012363119059
0.048535546481
-0.051032102034
0.020476550229
0.032476169493
0.018112097300
-0.023367892841
0.012538230123
0.037620637681
0.009691983592
-0.018865323148
-0.051359639833
0.036084652086
-0.016375108843
-0.000985195738
0.040208079634
0.059512173589
0.042512977258
0.029800202660
0.109903879575
0.039439632649
0.048316959095
0.029555798706
-0.071198177120
-0.012295995368
0.006494557761
0.004201471821
-0.071356635755
0.047058125729
-0.068605893501
-0.062663595310
-0.017223617834
0.004648795461
0.034261660644
0.013866591205
0.005444905258
0.123576863472
0.008689633429
0.009790294428
-0.016195398956
-0.013308607811
-0.025897748672
0.061963768178
-0.086546024450
-0.014220037095
0.003818513284
0.005916958108
-0.000595426448
0.079332891934
-0.025147593920
0.014551335751
-0.084436186574
0.091161374904
-0.071469961771
-0.032496648911
-0.028443539568
-0.051669803406
0.007518514438
0.014496078565
0.013508898395
-0.110163430438
0.003285955962
-0.023873916728
0.039953106365
-0.004685565970
-0.018297925688
0.010535579299
-0.039077337561
-0.052170831801
-0.046095315993
0.014005556918
0.039078052654
0.046940812992
-0.086090453942
-0.007453318514
-0.004282647810
0.026859922229
0.035360709955
-0.047714337017
-0.029438024055
0.009124173622
-0.048253150336
0.009426347133
-0.057093027799
0.055804470255
-0.005680719256
-0.012933205531
-0.027371904354
0.060069459942
-0.036565610935
-0.009564508486
-0.012305020290
0.009013467645
-0.013115911123
-0.034399613749
-0.006874071620
0.013302987333
0.009156897451
0.037069358047
0.001746610893
-0.009578561374
0.003951707777
0.072721405169
0.016180803477
0.048018515610
-0.081155293638
-0.003994024405
-0.018338831756
-0.007091883495
0.003426133397
0.006191899096
0.039567358158
-0.008492217843
-0.003968152118
0.023777202560
-0.036660522884
-0.010517214930
-0.064981022809
0.017433753291
-0.095036859767
-0.016428269726
0.060350415079
-0.009149093107
0.003014258316
0.010435446286
-0.099550012881
0.005379462459
0.052285394423
0.036379015063
-0.040669582341
0.018621195696
-0.070880284825
0.004682021025
0.077910080806
-0.021279719534
-0.054997245282
-0.010888152564
0.006555478004
-0.109759844957
-0.086437353854
0.032101003093
0.051736480441
0.058381716197
-0.008459658859
-0.016012520271
0.014890411632
-0.018758580230
0.045992325750
0.033964446136
0.058408144160
-0.005008436279
0.093539309531
-0.023412473901
-0.051619174830
-0.052015645142
0.062335257295
-0.025747930594
-0.008422637671
-0.048043181415
-0.023461500471
-0.137287251126
-0.008358676203
0.015557510555
0.008672224435
0.017345400162
-0.049198831332
-0.016055300693
-0.069895117147
0.035168900223
0.031481171929
-0.021239548635
-0.075617358379
-0.003712776477
-0.065758344601
-0.062771799523
0.018440551938
-0.020890334182
0.026764414792
0.058842614178
0.101324012156
-0.082590081338
-0.053912298820
-0.017740019851
-0.013254370049
-0.065214997714
-0.024961274051
-0.000151000668
-0.004528951357
0.031507001498
-0.023928671797
-0.008151546442
0.031481275797
-0.096460945128
-0.011253484824
-0.032495102246
0.045411842581
-0.069356871013
-0.132952416122
0.125164191946
0.006194951650
0.070739466248
0.024669639374
-0.014206057380
-0.022677390957
0.038903238452
0.039788868166
-0.037319074195
0.062091665566
-0.000737737891
-0.030446164822
0.020257252940
-0.011382398230
0.041536536091
-0.062642179645
-0.014520430485
-0.122386804016
-0.050319314768
0.003407488026
-0.042394672569
-0.055974481015
-0.004093077959
0.007180658247
0.041762607184
0.049337088136
0.044486171593
-0.021250576237
-0.047280869056
0.066279436198
-0.076574557394
-0.032043965073
0.093003343838
0.013569416680
0.065571707921
0.040739371989
-0.043090915085
0.124791563486
-0.031503157883
-0.026659253126
0.027923550115
-0.021514119917
-0.027610497360
0.009289997030
0.072529302539
-0.004038758575
0.011568064313
-0.043245150563
0.071593804675
-0.000709213784
-0.062326258751
-0.114309649441
-0.012881774283
-0.024522988996
0.009676780938
0.056651164959
-0.000821958696
0.066242936775
-0.084161382737
-0.038534639134
-0.038114101792
0.060712643642
0.025960672159
-0.025043177704
0.000306270397
0.018389572903
0.027885351618
0.032451836823
-0.006232539041
-0.029868848958
0.014883731261
0.047983412835
0.023676488677
-0.037130161931
-0.017185565776
-0.012930258151
0.043767492124
0.054537913417
-0.072533125032
-0.071879431614
0.049208719081
-0.062897930089
-0.013127509390
-0.039871344076
-0.090614154195
0.014108795354
0.047350572082
0.029712713326
0.018746383745
0.037061740363
-0.059436451895
0.021882957385
0.020325178962
0.011083193180
-0.009231766082
0.029140543416
0.016226455275
-0.032249241055
0.048117453998
-0.082759256557
-0.015261308435
0.030183758934
-0.034329011341
-0.013283798232
-0.005470858819
-0.083939026410
0.013102768107
-0.087849242413
-0.024523074029
0.022092951312
0.031168866073
0.041744244017
-0.010533053499
-0.044748665858
-0.015760773472
-0.024252968288
-0.088946558816
0.019716055989
0.051415894838
0.056724942871
-0.026682642303
0.010127570867
-0.018719311405
-0.058353050195
0.006900889571
-0.025032175254
0.119542525050
-0.026936220349
0.046512348743
-0.005962767832
-0.057658981825
-0.076222643663
-0.012060769574
0.028635951473
0.008513219451
-0.045258676484
-0.021019162048
-0.000586218820
0.032437521930
0.059912481916
0.013084871734
0.085412198404
-0.024492110082
-0.069024158459
0.043296712117
-0.014216835153
0.024888281710
0.113550423368
-0.018951801683
0.016195702565
0.008098092297
-0.054492393822
0.004017108349
0.042238964852
-0.030002399214
-0.018664029578
-0.016493205168
0.020195596092
-0.052552726784
0.042568103573
0.021822762921
-0.024582850588
0.002501954827
-0.008661646026
0.176596562301
0.042905207805
0.011224585727
-0.029377249319
0.119653139467
-0.011686144098
-0.029456071533
-0.023833937076
-0.061647533029
-0.049624000653
-0.003258612104
0.033363514413
0.058499069369
-0.016044369071
0.011267734885
-0.021474806668
-0.006048235579
0.022619995408
-0.034046714959
0.081020727872
-0.003744292100
-0.057642306958
0.033866856656
0.016424791682
0.011672310356
-0.000434927632
-0.006490040228
-0.009464760460
0.047507568333
0.006851192470
0.075396736223
-0.081705603130
-0.028872379513
-0.054389084984
-0.045615774663
0.008419538263
-0.045262288601
0.103782740216
0.104505744714
0.074196917449
-0.022322166619
-0.047405211122
0.023979405043
-0.019776379933
-0.027403459381
-0.037881936807
0.018281511145
-0.029539037193
0.057055644047
-0.015820656625
-0.007950444902
0.107127515367
-0.020665258992
0.060067663163
-0.066024047749
-0.040579797760
0.068816091422
0.017267827084
0.004822730713
0.119117879028
-0.100823582661
-0.049277739626
0.033835787361
0.057997988186
0.012225772542
-0.130288659360
0.022120050763
-0.077439412791
0.007690978231
-0.052434288709
0.006008823036
-0.000025829293
-0.003688390861
-0.044812951422
0.069052028489
0.024765652760
-0.054417266389
0.036667363933
-0.026690842324
-0.024125735076
-0.003232490672
-0.006020933656
0.045635714760
0.026896498790
-0.061083681363
0.088737109064
0.121945428241
0.049182777147
-0.000536312254
0.078834403774
-0.031267614425
-0.030322112472
0.083736489058
-0.001030978893
0.022819550191
-0.027680696861
-0.012984520070
-0.032751171646
0.006982120683
-0.001425307355
-0.040820364215
-0.044218706725
-0.027383645593
-0.006064815030
0.046836750446
-0.024145959436
-0.029454070082
-0.035244476015
-0.014962610419
0.060642313893
0.092957310545
0.015330852766
0.119279870119
0.030787101931
0.053159141012
-0.061371297712
-0.003947057655
0.029969532276
0.009394718237
-0.039733773661
0.019200507168
-0.010573181727
-0.021585411073
0.007109873546
-0.060791279687
-0.035036835508
-0.116731585050
0.047377252228
0.017414542489
-0.056716082511
-0.000354247077
0.003486656118
-0.109697083830
0.034293362696
0.009900240110
0.066699989625
0.028045288977
-0.010857352089
0.006758307358
-0.040063775139
-0.042626744061
-0.129552622197
0.008739805958
0.001414064282
0.025556677094
-0.008039583477
-0.063197200021
0.031447471445
0.074711204581
0.020588777531
0.007436033419
0.048718595612
-0.052836810416
0.015949450892
-0.153499627488
0.024139884227
0.017683698758
-0.025556523385
-0.038187520968
-0.045483983006
0.011399493490
0.000981283315
0.040667190542
0.093553664117
-0.061446643696
0.060936335342
0.034976410263
-0.059318555303
-0.048260079681
0.007720379659
0.021107659871
-0.007127159980
-0.057682300300
0.047412133102
0.027192002538
-0.008222321737
0.077296046514
-0.023739971393
0.033202866564
0.014906750043
0.012779674282
-0.001239602622
-0.072648303341
-0.078972838206
-0.042499814515
-0.025751696570
-0.057645305173
0.018401927761
-0.028535789933
-0.007230794108
-0.016639639530
0.023522125295
-0.009476889955
0.020103980263
0.053302327761
-0.036584370489
0.037754420646
0.058881417784
0.122922466564
0.026694365226
0.006289470824
-0.013815494365
-0.102202676274
-0.041165969291
-0.012670981322
0.016025765174
-0.032065568101
-0.006114978179
-0.032798637316
-0.037483891262
-0.007250758905
-0.015782028553
0.007531328285
0.001919708312
0.036290664207
0.048779953328
0.040839482655
0.048029686514
0.080504525471
0.058155856301
-0.077125668062
-0.024532566666
-0.100283284796
0.054976763370
-0.031619190692
0.011194845496
-0.046039448612
-0.011982298740
-0.006188792948
0.030382125491
0.021400080663
0.068975286411
-0.049505592380
-0.071683221942
-0.040378043681
-0.001745632825
-0.058586696376
0.079911374918
-0.033740497219
0.035625067370
-0.006365350409
0.030243909379
-0.049353220790
0.009560533694
0.063208997459
0.076680280337
0.084643383029
-0.022144347010
0.054003652023
-0.019632085018
0.052481431916
-0.039869789203
0.059183240445
-0.004362500921
0.112545367123
0.015108460635
-0.068615254825
0.098847116960
0.098224805194
0.030078406230
0.009041060765
0.004575595867
0.031946473023
-0.052973725638
-0.115416293899
0.004946967858
0.017743184816
-0.007646625430
0.082414960343
-0.030947900122
-0.007947579962
0.059459217005
-0.004357108084
-0.014169893356
-0.025081858900
-0.020922563855
0.034318829375
0.047120911578
-0.018478465608
0.002829683448
0.076699613569
-0.013179386268
-0.045668924175
0.079287140196
-0.046595576151
0.007135327351
0.023623153372
-0.010565027569
0.039111914114
-0.040781121215
-0.002186372590
-0.096147168064
-0.023664463913
-0.088598839800
-0.027087467766
0.030740189715
0.003114176488
-0.090836114260
-0.049896583083
-0.023987161279
-0.018177101123
0.052514374436
0.007806942559
0.055450252918
0.091625445631
0.049623752432
0.076115303670
-0.031211625453
0.015047279999
0.044682030292
-0.017707204794
0.004445332637
0.010050241548
0.034589376133
-0.041471784306
-0.053550875298
-0.021374350820
0.032544012932
-0.035981482716
0.045570563702
0.062133761487
0.031448384273
-0.028101238808
0.012930140082
-0.059730300920
-0.026685207550
0.044200176366
0.077546285534
0.044923929496
0.047643467239
0.029691087414
0.049987933195
-0.014016276768
0.144042305450
-0.024389150110
0.012271579417
-0.062534381728
-0.025656001872
-0.037060787437
0.086514885453
0.005311592579
0.003357069002
-0.061750749268
0.003420140236
0.053671108736
0.096225606133
-0.050064544957
0.089283483360
-0.000566945230
-0.010213984425
-0.069829028863
-0.001314823804
-0.022128793199
-0.084153089102
-0.036176414352
0.054324669483
-0.015364515341
0.019983862637
0.000807025645
-0.068493341100
-0.048911092109
-0.006994299356
-0.046885053157
0.074249937834
-0.063770675663
-0.024537722017
-0.025447227871
-0.051666976249
-0.059739787755
-0.051242199747
0.008512468033
-0.031643851294
0.031809806152
-0.047298619551
-0.013056698526
0.073767360582
-0.053257348168
-0.016315858027
0.000551453114
-0.007596671739
-0.000073097797
-0.022119178804
0.005134498166
-0.012673610025
-0.054222021117
-0.024733616139
0.061440489981
-0.010133951911
0.047049516028
0.019295686340
0.058271415905
-0.043333759564
-0.006857143107
0.028120286306
-0.017152803869
-0.055651199737
0.029575977005
-0.029878106591
-0.048654465907
0.034904262168
0.039050902799
-0.005973205972
0.074066843806
-0.033545631913
-0.007703488238
-0.003747458646
-0.042796559969
-0.064200659968
0.045485975212
0.054318130214
-0.041014103634
0.029331465625
0.081605845240
-0.114413247440
0.052806986050
0.095245384118
0.034807752963
0.023263053367
0.012273604897
-0.017896552981
-0.061459260224
-0.090801088261
0.044114579722
0.040653896668
0.022691742495
-0.016942571072
-0.033528799247
0.035823590877
0.022326733614
-0.027043281326
-0.086583892021
-0.011298840759
0.064081746978
-0.035697064558
-0.016713388680
0.074129703963
0.050763496759
0.063048728337
-0.041644739352
0.009955865670
-0.015702621310
-0.020509587608
0.003922766680
-0.034423371229
0.161524448437
0.063171857571
-0.015575114655
-0.044053992837
-0.003759771148
-0.011011749165
-0.090475865811
0.013460697752
-0.037486065871
-0.046495594390
0.008569937705
-0.023044099551
0.039178603697
-0.067035994446
-0.028698338636
-0.055005906074
-0.041704363664
0.001423152791
0.033592926032
0.004368523387
-0.006296183037
-0.002420598144
0.044907928058
0.042748694312
0.055249256038
0.021780363639
-0.045828995324
-0.050595430036
0.035585800752
-0.006170569072
-0.041883575667
-0.055001116333
-0.040058123202
-0.029522128412
0.073648627822
0.000817748682
0.085657243780
-0.058380362079
-0.037323903114
-0.052554886473
0.033375673599
-0.016345924046
0.006972868894
-0.028450281359
0.025398605110
0.085015873139
-0.014399146449
0.071797887321
0.030556953609
-0.021356322302
-0.000517859690
-0.027657559799
0.003454509859
-0.061549473196
0.048315805536
-0.030521359272
-0.005491208986
0.058859104348
-0.028549834037
-0.019206489786
0.007859036386
0.001147188022
-0.000996952142
0.011199515218
-0.034496149486
0.021539399451
0.008186919617
0.001524054980
-0.016002562355
0.001208651541
-0.028909070698
0.015645461904
-0.012123448580
-0.002929494138
0.057992146827
0.059637312099
0.056939714773
-0.104981664380
0.038535237412
0.067000812898
0.047476214523
-0.009039181500
0.024750620580
-0.038426944003
0.010377448123
-0.016319082729
-0.055539007650
-0.003518441062
0.010417599052
-0.037986821269
-0.037677346464
-0.055632234548
0.013640418741
-0.023029272062
-0.047941388964
-0.025248942376
-0.010779762591
-0.010755654240
-0.002244058610
0.000174590341
0.068733026633
-0.008747636835
0.013006494404
-0.034125823917
0.007578545356
-0.024851482162
0.041014219729
0.033659346036
0.022679397146
-0.034611458062
-0.070646193715
0.018948556556
-0.016372294805
0.047623576537
-0.013494503774
-0.057534123222
-0.071957882248
0.061728683370
-0.002722644799
-0.060033879209
-0.054475559246
-0.039843251242
-0.098775117445
-0.032273868103
0.108543949244
0.028018947776
0.080807615453
-0.008127882760
0.039366542009
0.024025855030
-0.025956838519
0.018516005362
0.006802948281
-0.049589473994
0.026841287393
0.067521665802
0.021864094344
-0.000963900469
0.010480292611
-0.021145069337
0.051874449415
-0.021396766499
-0.011258670413
0.002393453975
0.011812214842
-0.092014970896
0.039527334147
0.014023544442
-0.052541136712
0.026808751935
0.022463885837
0.016329603491
-0.001645760931
-0.043660032338
0.040577378592
0.010241580349
-0.059174227822
-0.023253331255
-0.028356775191
0.044559246864
0.103835525464
0.011707871157
-0.107854090039
-0.058657149489
-0.017937234237
-0.031213412160
0.005672162616
0.028101947381
-0.008439939412
0.045596470479
-0.064842451673
0.018398610840
0.025827907687
0.042744257924
-0.028894142112
-0.005038683384
0.061660768308
-0.034904065268
-0.039022841537
0.044968669619
0.107960824464
-0.019651912817
-0.047092522318
0.010167301037
0.032266760588
-0.008783452568
-0.021795406476
0.082854825156
0.045103736136
0.000341745753
-0.046491292678
0.043472531166
-0.130824684771
0.044076995552
0.091300451472
-0.080037898916
-0.020960583891
-0.050449826227
0.068750576669
0.018236593283
0.004834418773
0.011273426820
-0.020538374445
-0.082620668001
0.027031560555
0.026093959592
-0.040287614806
0.025897530709
0.010921986882
-0.016308338982
-0.006210933433
-0.004813221281
0.063333499335
0.005665165451
-0.030786553608
0.046289788606
-0.065680315803
0.051310877611
-0.005443310571
0.014834874766
-0.076793988803
0.017630948060
0.006688487851
0.016773140516
0.070036471273
-0.047491753275
-0.072802724049
0.018454955152
0.026231512912
0.010213378817
0.042670840006
0.026841132528
0.005525624440
0.007589204811
-0.071169374584
-0.034965388564
0.031119987920
-0.021434141264
0.019507911109
0.027787629310
0.067329991832
-0.038680538436
-0.019447419725
0.038908896907
-0.014004725928
0.006396281113
-0.078673828060
-0.011314855074
-0.066015095965
0.052923700147
0.084057072017
-0.007099301663
0.031111469323
-0.001712276031
-0.043174661111
-0.064335362476
-0.008638940331
0.029439680011
0.017709075241
0.076206449693
0.058184854365
0.084227862682
-0.057433724891
0.047736805972
0.105931021415
-0.012576270212
0.048560562660
-0.094366738016
0.039553919016
-0.020317163013
0.051436420018
-0.053388898765
-0.042034688798
0.001536944967
-0.020358595018
0.035380242386
-0.036829274938
0.007629568569
0.010600712097
0.014702598882
-0.000646358428
0.026041479407
0.086516087087
-0.024959160036
-0.087962527863
-0.082379505572
-0.008964668341
-0.003022754602
0.012753473208
-0.080428814435
-0.031833601261
0.017581124697
-0.019646534182
0.030298036531
0.047458949660
0.026769802167
-0.070337638415
0.038739279147
-0.029769563921
-0.062542835062
-0.029955955923
-0.036518199765
0.031331204991
0.028644814552
0.098749051261
-0.018266773588
-0.021378123165
-0.025684526740
-0.018825165793
0.062785246535
-0.026730606553
-0.036271330673
-0.022189974710
-0.052930561144
-0.068251536006
-0.056559617280
-0.013392068577
0.020663526421
-0.056161354090
-0.027020693374
-0.011402427281
0.047130061467
0.006140775548
0.065436948620
-0.019976801857
-0.052259768282
-0.028860908391
-0.013168155294
-0.080568161787
0.024406097216
-0.016711596209
0.002346665699
-0.083807177962
-0.043354463495
-0.009553447881
0.016694457196
0.051232653024
-0.018420249330
-0.023796706931
-0.001416885979
-0.017739934826
0.003984186403
0.037821455023
0.124596590349
0.079878575911
0.051872544606
-0.006500792072
-0.070550228007
-0.059961432900
-0.009665087857
0.038088441966
-0.021775536723
-0.069584889141
0.048125445540
0.021692456744
0.062667213950
0.002221715747
-0.081497314551
0.005103433887
0.036781435911
0.036654130324
0.014983139982
-0.093040698503
0.048422498251
-0.093346701922
0.001363446603
-0.064343646924
-0.015202462034
-0.018509332100
0.009461839550
0.061030331136
0.030874776793
0.005778434733
0.000747540611
-0.038813209990
0.022817364576
-0.068119683312
-0.068249850170
-0.019858904841
-0.040887786129
-0.031668140439
-0.047995813680
-0.049427902306
-0.031080046073
0.062837678705
-0.034493857908
-0.002975610564
-0.035281380083
-0.070995059761
-0.022713618634
-0.013691022308
0.012464590644
0.014608977196
-0.004570003474
-0.029348852865
-0.038669011728
0.064355343324
0.004014803183
-0.060407365310
-0.039870168017
-0.055739849764
0.012912051382
-0.010468650731
-0.041937112228
-0.046281359989
-0.061527382159
0.029665489264
0.061733517929
-0.056377936112
-0.013362646449
-0.022408395020
-0.088627305205
0.043642138638
0.007378996499
0.000801770532
0.037522087148
0.003108450226
0.006810218000
0.034584576219
-0.069257786085
-0.068816485713
-0.010884273763
0.007111933163
-0.030969573190
-0.063298533791
-0.011375112472
0.027232265302
0.044334112921
-0.050648189451
0.016496530701
-0.029742174149
-0.006170254685
-0.053204549570
-0.043970666056
-0.018280819087
0.032500841962
0.071313524290
-0.049911456822
0.058157697487
-0.059639025973
-0.050859267966
-0.058313369379
0.010053985611
-0.039980713177
0.050645237102
-0.029159060381
0.034472867091
0.043035804723
-0.001240201426
-0.050798861897
0.016453053452
-0.109788021301
0.030095787388
-0.035982740191
-0.039703651396
0.059695711085
-0.043063950728
-0.006347713321
-0.016393646026
0.089095373165
0.000945774962
0.003311522231
-0.054328168423
0.018432786221
0.055938341422
0.044733375917
-0.053685335119
0.078303987064
-0.017562451280
0.087305401489
0.033837918687
0.007508812335
0.004862218102
-0.043034084932
-0.004233551725
-0.047983086933
-0.068000230208
0.025322309437
0.036435594196
-0.058136181404
0.058959759019
0.010136668189
-0.037018835365
0.079257923265
0.078245578208
-0.029886051988
0.002637691013
-0.011067662893
-0.053453691548
0.015720675272
-0.057467795963
-0.008682631692
0.015754530348
0.001834449159
0.039466043571
-0.009513265547
-0.014823558494
0.109166058392
-0.049770199034
-0.067032048884
0.035366968388
-0.055237065412
0.136115550070
-0.019843684910
0.026492737938
0.022520372661
0.109575140260
0.027502722677
-0.002620116427
0.054972527606
-0.073535380336
0.024247582818
0.065443275463
-0.041522959827
-0.005324645471
0.003195480440
0.003146589890
-0.038817882889
0.037169372235
-0.015519088291
-0.097188205730
-0.089739115641
-0.025145666817
0.000901549095
0.041062995034
-0.024848389715
0.060245830497
0.057128421120
-0.021512163111
0.077838860826
0.037663547100
0.051668708529
-0.022680299922
-0.068452052332
0.054389245458
0.002295261222
0.018395590704
0.000151774498
-0.016287333187
0.028846350086
-0.039252682906
-0.054503174709
-0.009532525108
0.015614524864
0.035738013645
-0.098999232161
-0.070342143673
-0.005282193939
0.047050720929
0.049299837392
0.009175696714
0.075627679604
-0.021211290999
-0.072195924011
-0.087784334077
-0.023617014767
0.015373581053
-0.054842341018
-0.002801950115
-0.046510654135
0.014811562884
-0.088031806137
-0.061001189519
0.018484869046
-0.013018500512
0.030757276925
-0.112854095953
0.001255845630
-0.007890617281
0.010987408970
-0.034285694499
-0.034714277977
-0.010129576308
-0.031666024187
0.041064128767
-0.050316508480
0.010321668342
-0.012675253394
-0.023014906728
0.020228554027
0.002894220419
0.048164945732
-0.049073799137
-0.010320204966
0.003459590014
0.009855487948
-0.000615745902
0.068835528308
0.015528843209
0.037837867743
-0.081832782136
-0.027983805004
-0.055002768222
-0.059533606142
0.010728647116
0.100885209595
-0.060878367611
-0.030684727329
-0.024274379638
0.023687909436
-0.099910018220
0.044270466191
0.014883205764
0.023147070327
-0.031629627739
0.052142386842
0.013012410498
0.137836078083
0.059426109583
-0.048064870364
-0.019451319017
-0.076044937870
-0.082699025334
-0.087836642133
0.094592688797
-0.092023822449
0.064384253270
0.016716518306
0.046995953305
0.099822621153
-0.052323134228
0.031633381237
-0.016877823494
0.045708141125
-0.108501872924
-0.000013903177
-0.009349470902
0.002834860605
-0.005119719131
0.035368022299
-0.014060017638
0.047444594179
-0.025726648080
0.081219839238
0.045259616187
0.034987662487
-0.029792805882
-0.014556660395
0.065252075542
0.040253050136
-0.065057178020
-0.001833613014
0.030997381378
-0.066872633322
-0.093664420531
0.022125377338
0.010252885241
0.001540117476
-0.051900286403
-0.003933483688
-0.079826355551
0.036454017459
0.068739687423
0.018541507504
-0.054513946479
-0.035593961422
-0.028392331359
-0.029297910363
0.031350729274
-0.093502921052
-0.006781385735
0.048119936509
-0.042908113891
-0.035768990362
0.040808188498
-0.008116913852
-0.036978855929
-0.060393380194
-0.006436844876
0.015592220151
0.044648061036
-0.003593357880
0.007572512391
-0.015624692356
-0.064785673989
-0.000475283895
0.040033008961
0.056212940009
0.035679921550
-0.064257319428
0.022451280195
0.022402900568
0.013639114615
0.020395459807
0.029389726945
0.007396371293
0.003271513645
0.105054720795
-0.026279146425
-0.032877955556
0.073994726088
0.004977777237
-0.037474114778
0.010955435737
-0.018451536087
0.041733487901
0.034107552552
0.012326781597
0.037644431577
0.036052031141
-0.030430786610
-0.019002839617
0.041139624836
0.020274179883
0.000033526878
-0.020168210046
-0.065873700811
0.010713135082
0.019628005129
0.071865621261
0.008205655300
-0.013112211440
-0.025528870417
0.013179514032
0.009821665491
-0.013823496673
-0.049090886654
-0.002902020862
0.059710423227
0.011273629276
-0.068112297920
-0.044438354195
0.003377629825
0.082351793562
0.031659404555
0.040597705676
0.033328306985
-0.053464003758
-0.057220160415
0.018509743644
0.005660061548
-0.018871507331
-0.003276933235
-0.041407778275
-0.014348337424
0.044073369575
-0.049807055831
-0.013197450710
-0.042825419900
-0.100095016384
-0.053983061588
0.092278444777
0.000907511813
-0.016097202316
0.056776384817
-0.010299058489
-0.043490824120
-0.023195480247
0.052337021837
-0.048466635943
-0.049004660158
0.067111118764
0.040577525267
0.041754566549
-0.021722236506
0.037808035690
0.106669650673
0.131340744505
0.029552226300
-0.019168603050
0.098395163789
-0.022326482472
0.035196566290
-0.056656433421
-0.021725855219
0.004895105020
-0.018840336575
0.090814065171
-0.031726130748
-0.091698021605
0.035871152789
0.060241461872
0.092234190523
0.007703597322
0.024443597977
0.031695471498
0.013319165158
0.026664941417
-0.034854665049
0.055684170760
0.082386503274
-0.019678673834
0.024442678768
-0.014652716870
-0.007560298576
-0.042803736695
0.061309005057
-0.028955734681
0.020690217085
-0.038802148295
0.055851762763
0.002053397210
0.056170480882
0.093496019355
-0.045620802110
-0.007062392812
0.022971840602
-0.019219413745
-0.060353613908
0.016882286455
0.013545130094
-0.039906440068
0.037615902097
0.024282431393
-0.002137723822
-0.003391132024
-0.042904258965
-0.029598045824
-0.029166874664
0.001863854671
-0.030865305872
0.055058937180
0.030760554721
-0.008033237439
-0.037698589057
-0.047199831934
-0.065593098335
0.041341711348
-0.050666157655
-0.003965982538
-0.018043218471
0.088375196644
0.022522573457
-0.061062983089
-0.028126966431
-0.050428770995
0.019572143402
-0.102175146310
-0.012392120532
-0.052638060813
0.005396266397
0.120320276565
-0.008498855918
-0.000158358497
0.014446149049
-0.024853339188
0.040847139718
0.013928329112
0.028187184474
-0.027093160775
0.028052384469
-0.036606576235
0.011258522330
0.068266785424
-0.028531081414
0.001065494459
-0.002325701999
-0.032406906323
-0.078975617423
-0.108492598639
0.045696155165
0.016680581922
0.012083973935
-0.033210945481
0.021026996211
-0.030256100573
-0.007891014289
0.095161506193
0.044650044255
-0.079753806395
-0.009287211756
-0.016150018255
-0.015223766379
-0.007218668649
0.009906763590
0.056088793140
-0.023325592160
-0.063288814401
0.131080402726
-0.011454912060
-0.018246024693
0.018399526203
0.017549286615
-0.030660093580
-0.019291908313
0.074175935312
-0.081325734574
0.075926989544
-0.041485259455
-0.026433893067
0.046458979183
0.040439787239
0.002162709186
0.003192274992
-0.008030336368
0.109071981284
-0.007189096234
0.052853048822
0.059115538718
0.026242099057
-0.033288210195
-0.037680069921
0.050924135383
-0.006106674301
0.052638303901
-0.019891594426
-0.025366162471
0.012366604199
-0.031067483190
0.054406347701
-0.001928576804
-0.036081417464
-0.060445445550
-0.002633760030
-0.034443296490
0.008726725653
-0.028333778777
0.025026846457
-0.007218042817
-0.037381578566
0.008595332130
0.060266746622
0.016446996317
0.003408408058
-0.016298262980
0.027009311325
-0.005212709074
-0.038586580934
-0.009809755845
0.024096863977
-0.089352476027
0.024910296807
0.025046617533
-0.020459554093
0.119907993000
0.025530439790
-0.033084106041
0.029776179418
-0.006385256718
-0.004804920683
-0.024721491181
-0.010104163677
0.081597465720
0.040743604612
0.055430851259
-0.064750452352
0.034553404915
-0.003624940876
0.022911073299
0.073564273196
0.017082118494
-0.019260441087
-0.065629598286
0.099812603783
-0.084571945434
0.042575416029
-0.077989165873
0.015782982448
0.060300360764
-0.010737665719
0.037285180644
-0.005510349540
0.015627832658
0.045718685790
0.001159758852
0.018549300235
0.076565035438
0.058716337612
-0.016915960914
0.001075057823
-0.015745222407
-0.023700874577
-0.042770138108
0.029328148260
0.033533549754
0.052266219831
0.088072014671
-0.017435250006
-0.069467495269
-0.028300285877
-0.057594423698
-0.001677528400
-0.007750538730
0.127383256235
-0.043093064618
0.025733606721
-0.006058173046
-0.080570838106
0.010308705544
0.102067996612
0.010889299989
0.082440141326
-0.039659102558
-0.025682941393
0.042292367635
0.010677749317
0.070050154808
0.008838053736
-0.005262043392
-0.057246930280
0.010328083026
-0.050286099377
-0.088517755834
0.028178875919
-0.006587944005
-0.018432132863
-0.017469542912
0.024152980837
-0.049293608170
-0.027349936787
0.047787688407
-0.040809428280
0.061360396505
0.050302600301
-0.072444428377
-0.083595664287
0.040433678434
-0.063191338385
-0.009321804055
-0.037353471693
-0.004802623637
-0.088581524302
-0.027930369125
-0.080122943412
-0.017388634400
-0.050545387296
-0.008947504637
0.064437802114
-0.103202964001
-0.014008987412
-0.001589159456
-0.031593897855
-0.017995893180
-0.004742535777
-0.021064122931
0.017519198402
-0.047299766512
0.002367601437
0.005402274736
0.057092846081
-0.074651412024
-0.004730939723
0.054802419856
-0.002260209583
-0.020833869649
-0.027200155670
0.012707180826
-0.014916379279
0.019409260384
-0.026673998966
-0.033587784779
-0.026979231277
-0.022149309292
-0.033185623806
-0.054239563868
0.048392224070
0.092187561394
0.092267165555
-0.094940468378
-0.002836907771
-0.118655825475
-0.067980589790
0.011542490020
-0.014010290123
0.001185592259
0.038357081394
0.011807163667
-0.046704553068
-0.091336268267
-0.035760154792
0.009725114842
-0.085493515255
0.028877008433
0.031978520133
0.069677888954
0.009562023173
-0.065237954244
-0.010709089498
-0.021702228557
-0.058200800943
0.044205979750
0.011227325945
0.028380123382
0.036162924949
0.025862412563
0.089105404097
-0.034032433150
0.089676067333
0.025388841471
-0.004130081214
-0.038740790283
-0.075787213443
0.100870864162
0.015331698917
0.067074835147
-0.030911619729
0.074859640637
0.074785812492
0.098025605866
-0.089540469959
-0.042738170159
0.005142264223
-0.067669081579
0.026150027739
-0.043814408923
-0.062643650561
0.068235733742
0.050995497154
-0.032281551999
-0.019071719686
-0.077747080568
0.019181547286
-0.071791215265
0.053108151416
0.068864777272
0.017363593143
0.018862334275
-0.030787071588
0.017838303079
-0.033436390021
-0.034176378324
-0.016345411055
-0.005436203665
-0.023498943005
-0.046610384041
0.034032762610
0.095302927211
-0.009856607623
0.038188092661
0.049487956607
0.036225174280
0.077189791739
-0.039462295880
0.039503994847
0.103159657589
-0.042539826934
-0.023700290867
-0.057966196128
-0.009000405985
0.063704440412
-0.009062199036
-0.017128321147
-0.046932215359
-0.020831773523
-0.025455984997
0.053508922864
-0.042657808575
-0.032071412286
-0.027814986376
-0.022970827574
0.057250340341
-0.005575038028
-0.002308585713
-0.006981154636
0.024439490085
0.051761899033
-0.019168758850
-0.031300922868
-0.029262232566
-0.024287520725
-0.059980149587
0.025106596018
0.031371618258
-0.011110031232
-0.104636957838
-0.019368991435
0.073758367239
0.061174234330
0.046460651042
-0.046162031652
0.010823742702
0.095068013828
0.001891094546
0.064676777057
-0.031334568539
-0.039032303381
-0.062121684931
0.065006376700
0.018885633128
0.125352574391
0.069194918037
0.057442397486
0.026394094872
0.039423701006
-0.028136689944
0.056333858629
-0.014109561378
0.055222738263
-0.002977270614
0.001473194615
0.023066280467
0.064023749229
-0.038037426821
0.013542014473
-0.018572913506
0.001270428459
-0.051222060761
0.069387344686
0.001643440039
0.012397943006
0.035220405646
0.069369543894
-0.018266686345
-0.037229385764
0.054741056299
-0.067282790142
0.037678523923
0.079267409410
-0.017911872615
-0.041416965521
-0.028461733860
0.125137087989
0.031184956237
0.054321561194
-0.046028463821
0.017409965239
-0.077215098312
0.039607594138
-0.021011433540
0.073144302990
-0.043854427881
-0.004275187664
0.003009699187
0.013992492039
-0.011430725664
-0.001427971969
0.069317259210
0.033252336759
0.019164138649
0.042747736770
-0.090921435307
0.038750737379
0.070601981000
0.067831892157
-0.033154494870
-0.028225056378
0.023689466862
0.003191344752
-0.000697907601
0.060779243393
-0.000109197652
-0.036724855625
-0.076880616104
0.060717811896
-0.004144700554
-0.056554024011
-0.031150881237
-0.028698961040
0.008028624929
-0.077338000197
0.012718414919
0.039046798358
-0.042061363521
-0.034544615994
0.008427516715
0.014646757472
0.017044277160
0.055189337747
0.034629554773
0.018527433066
0.033298576066
0.026709225171
0.013275230547
0.050874534438
0.028664565221
-0.004206205207
-0.035041798171
-0.024627334231
-0.008412051802
-0.032844635556
-0.052725338595
0.038244025976
0.020018781460
0.043121666166
0.027130841922
-0.052171114095
0.017064340340
0.017111272564
-0.005042008103
-0.007287538227
-0.070512440366
-0.041929109801
0.046204056182
0.013350511081
-0.094968151637
0.043035295281
-0.026670976066
-0.120826792730
0.031437815245
-0.045337308618
-0.013007161266
-0.078813358374
0.000310329452
-0.022581555263
0.126859497514
0.024037646422
-0.119810859828
-0.026085827611
-0.008349862104
-0.036959071512
0.051917350422
0.031920570352
-0.026645860492
0.016758151904
-0.059731686151
0.066993772758
0.059687264619
0.030846612442
0.001043060721
0.060990810719
-0.017990485166
0.035016818212
0.019080876500
0.029994558975
-0.002962221029
-0.003314433793
-0.034107340191
0.023897285642
0.013809410453
0.046144394291
-0.024770692585
-0.020654706933
-0.053480268858
0.054811048971
0.071099335125
0.082353789298
0.012163073521
-0.010059807587
0.047207080845
0.055055378901
0.077487523396
-0.077364867625
-0.084182371981
0.015694846206
-0.004976039762
-0.044295773222
0.074519560030
0.005213544072
0.025916007298
-0.007505233906
0.032676924531
0.048775129004
-0.035792232898
0.082533793979
0.002773510344
-0.025538654508
-0.005559982387
-0.061442413839
0.021166579506
0.054085561351
0.059590767426
-0.003917496703
0.070492547678
-0.033404284164
0.032227462621
-0.039248579299
0.016992677452
-0.064909517667
-0.035760301340
-0.011247812203
-0.139145812438
0.027092485867
0.086270270981
-0.030040524537
0.019326713855
-0.016649465443
-0.083258220787
0.070224307596
-0.086695600206
-0.016364657390
0.004951136980
0.080446407361
-0.047368612633
0.023198063696
-0.076357062641
-0.001033082767
0.041164741691
-0.062735231876
0.088052432950
0.077234085641
-0.014633524205
-0.010621967241
-0.063493823509
0.061914882462
-0.079821073623
-0.013539157573
0.030652027188
0.002886337410
0.021658523538
0.011015413910
-0.013749032248
-0.027209465092
0.006756045559
0.025678805280
-0.031070534072
0.053288178425
0.107366702981
-0.004438129832
-0.053606426765
0.098353457587
-0.054402032408
0.074700892179
-0.015425253215
-0.004346026637
-0.081034512605
0.048275195866
0.104913333996
-0.026344233755
0.017620807350
-0.007096439405
0.035411663596
0.029275320676
0.068777677659
0.018518042095
-0.016006383996
-0.018252377381
0.037348532471
-0.028840620123
0.026400597839
0.003470319778
0.016716433658
-0.015828998931
-0.028638855727
0.055859044295
-0.018299814682
0.045807283185
0.003064595307
-0.008139942775
-0.047239901197
-0.081191045697
-0.003186527986
0.070807721542
0.011765733290
0.005960614265
0.072682802151
0.018843488800
-0.036244549836
-0.010936488731
-0.009711974217
-0.020889036293
0.060626709954
-0.021667585043
0.003042138253
-0.027133060640
-0.002626440475
0.054283274767
0.062198929309
-0.040625494503
0.006660282984
-0.037596700241
0.035172471660
-0.060107739329
0.010807260607
0.021515465336
0.032845818198
-0.086942278227
0.006778170374
-0.003269951372
0.006807891769
0.027740340619
-0.006391072848
0.015872528849
0.032514242290
-0.033477671153
0.069123677937
0.109715593113
0.035685749625
0.008938023458
-0.029937438187
-0.044055528359
0.005521242547
0.023152935989
-0.091316126650
-0.026470615299
-0.019547544383
0.057605534080
-0.001647897150
-0.019651850988
0.039641010707
0.000826848503
-0.023965002828
0.001222653310
-0.040612193769
0.071156333847
-0.033205417117
0.050176894000
-0.019592636770
0.021684384750
-0.067181811215
-0.028198672259
-0.044605905668
0.011273784635
0.001797673988
-0.054257738885
-0.010775611371
0.031103921745
0.045401127565
-0.043827232101
0.078991238015
-0.067779165496
0.044458389158
0.025335343204
0.041558155118
-0.026265427447
0.009849019702
0.008125269642
-0.028166674275
-0.061208599792
0.001828841999
0.033977961201
0.052104347899
0.017681106335
-0.003115460888
-0.003210460431
0.009038682391
0.008847993261
-0.043748136946
-0.036379873958
0.033683883512
0.049292742621
0.057126496050
-0.093483009935
-0.023168111725
-0.076824374087
0.009600382418
-0.019523306117
-0.007409188274
-0.032874268329
-0.026176287027
0.041595588583
-0.014313601031
-0.081272591426
0.029598589298
-0.021406132021
0.023722393525
-0.023157851619
0.016531474498
0.054945203190
0.058516261286
-0.010449349024
-0.101472508084
-0.080016177202
0.050043279744
0.026023790593
0.031725060587
0.019643258212
0.021430586189
0.107120882719
0.047627565660
0.017191243930
-0.072689504865
-0.011320015841
0.108098399898
-0.020793235304
0.029009992755
0.029073644437
-0.025956533635
-0.004464574178
0.030505805144
0.012759000672
-0.032033027024
0.023339327888
-0.024039649930
0.016458512136
-0.044731807767
0.080825138236
-0.013282310916
-0.047368491872
-0.031304834185
0.010593328125
0.000113492535
-0.009982278892
-0.006984119234
-0.026311161978
0.005687274740
-0.008816519732
-0.066481295640
0.032406543577
0.041943701375
0.045338779893
-0.044334304735
0.048594933478
-0.004598623403
-0.023049159282
0.016678207638
0.021775192531
0.008144654604
0.062359533382
-0.069133363241
0.009536292827
0.017093879408
-0.044829902597
0.048527847443
0.001420482516
0.034027440241
-0.041337908251
-0.010553184447
-0.048575055218
0.053334801258
0.073967766797
-0.109259000455
0.062586485707
0.020636118758
0.047164233160
0.090633945786
-0.032186629724
-0.004254389241
0.035940077222
-0.045403453078
0.035059493700
-0.056946061772
0.097075270794
-0.027528504804
-0.067518325236
-0.084547336826
0.007438364062
0.004776605075
-0.067436146654
-0.032417293043
0.018956117484
0.072917380416
-0.020651686839
-0.069702817672
0.007887041867
-0.068931305074
-0.040627303891
0.052523406954
-0.019510767760
0.056901329695
0.019324667551
0.074116896359
-0.062924918197
0.015183427062
-0.016151105522
0.002770538937
0.006487027402
0.103679885850
0.009399567534
-0.037795209144
-0.008285665517
-0.055889181421
0.040114833692
-0.021305848534
-0.092139284097
-0.036406509253
0.005350954779
-0.045480433265
-0.038988693253
-0.064863899161
-0.021567611669
-0.102817608541
0.034510757309
0.008220690442
-0.095052442765
-0.048744042321
0.004259784187
0.025108449360
0.019648597666
0.008580272745
0.020384193881
0.043675344611
0.026189221131
0.053253518113
-0.048025652294
-0.028215708771
-0.007809725511
-0.010485867857
0.039819245149
0.066686790737
-0.023717059591
0.006919632273
-0.061979134499
0.007323457308
0.003953345314
0.023326018482
0.058501254376
-0.010495516667
-0.009589510506
0.056569038040
-0.055159058561
-0.030539071712
-0.102297801941
0.018711134029
-0.030573191889
-0.062189836356
0.054593601031
0.053392528674
-0.033046272782
-0.059719015996
0.023813128560
-0.073585836382
0.006254092462
-0.009696125392
0.018697710552
0.045937375939
0.053578278092
-0.017392176546
0.021975471691
0.016106540400
0.014830103678
-0.008918988546
0.003742486786
-0.016162309373
-0.036949227375
-0.001148144054
0.033294875903
0.021773202865
-0.000607894866
0.025495697621
0.043805988935
-0.010018311951
-0.063936364184
0.017690275076
-0.025658027120
0.044457611003
0.041577385036
-0.025770688687
-0.019935187650
0.032199886847
0.033129673971
0.065145546682
-0.029714658875
0.006560636939
-0.094790328564
0.027731451423
0.039269201083
-0.060346253297
0.044236644158
0.078445400580
0.038916754849
-0.073681888581
-0.024084517873
-0.052910060748
-0.053008924333
0.022100213529
-0.023560876394
0.094174982740
0.058081724842
0.008029065029
-0.026017446117
0.029717591695
0.029799013971
-0.058971882329
0.081402896337
0.054076123551
0.050208098215
-0.044782163660
-0.006908936126
-0.067037104470
0.053557069907
-0.022891281514
0.032978486405
-0.008199147122
-0.021882788190
-0.034828736194
-0.030187063116
0.061044799743
-0.026106612188
0.000904421841
-0.032685525105
0.064211788099
-0.024837472910
-0.020125490201
-0.030697587598
-0.016521430762
-0.019973671380
-0.001977017484
-0.003758817238
0.023864486986
0.052798509955
-0.033253762728
-0.008600791316
0.072960152101
-0.023011065849
-0.027082227029
0.043025076280
-0.007564213996
0.055920055113
-0.046214356898
-0.077263844442
-0.019976393873
-0.079259679127
-0.038215690873
-0.021516757992
0.002496959257
0.025558004041
-0.022863388460
0.065669877210
0.075188806315
0.018193783750
-0.008258919147
0.007191371469
-0.036089432835
-0.038167542269
-0.059981346750
0.075537150382
-0.053033520907
0.019221107747
0.010843142697
0.040763177410
-0.009798013185
0.022096534591
0.051077453211
-0.038299936212
0.008340481392
0.032482075250
0.076317964831
-0.030849323970
0.043462346541
-0.055220979673
0.128177389952
-0.015061724191
0.008326021586
0.017222616132
-0.006299843046
-0.080550979090
0.000156894207
-0.050088025548
-0.005375557301
0.027962155563
0.014113720692
-0.044680085590
-0.007315049171
0.050716516090
0.016207674395
-0.048160091174
-0.049371243560
0.054788435198
0.074381069042
-0.032891675388
0.003186298905
0.015211448319
-0.040231297331
-0.018305457126
-0.043553001252
-0.022145167366
0.023203861266
0.025357037083
-0.025675496218
-0.056032519234
-0.058816366116
0.038930687696
0.021564274942
-0.003847744320
-0.052320777195
-0.045377157857
0.062235505388
0.053123531057
-0.035848850279
-0.028363088271
-0.020722241124
-0.008279405402
-0.010050716503
-0.032500485233
0.044754061677
-0.015546547151
0.022497303694
0.041316650698
0.048214334889
-0.002339244813
0.050517692141
-0.041415181135
-0.015989360336
0.030111767963
0.007490972337
0.010168418017
-0.032377540017
0.045394906634
0.004657048473
-0.020598261419
-0.006787340051
0.024195964253
0.018048561337
0.058586298341
-0.019681030385
-0.022636211713
-0.016739776197
-0.046608904310
-0.026275624448
0.096546812678
0.015716883584
0.057465430767
-0.007993209816
0.037104624741
0.017974958950
0.029715758259
-0.024755985991
0.020656704535
-0.062531992645
0.024023575013
-0.075352891795
0.053439546171
0.043870414085
-0.001915975049
-0.026010202188
0.016820574801
0.074560282190
-0.034830799902
-0.008632331103
0.033694538544
0.012451320635
-0.035108675777
0.025916141601
0.067511047523
-0.010798425646
0.065053375769
-0.080565556608
-0.008227017561
0.009855361071
0.106423646341
0.016859272998
-0.002427558266
-0.048381242940
-0.010926355352
0.017713858022
-0.010055179121
-0.012224774986
0.017942259662
0.035926392081
-0.010697293154
-0.021589750632
-0.100629566434
-0.081484723280
-0.115880470286
-0.057893502118
0.083385021566
0.011537892795
0.049006342597
-0.022385202831
0.007853321407
0.028104500833
-0.004888857641
0.031971408116
0.023144099587
0.016465193007
-0.034686671841
-0.021265255684
-0.044129562712
-0.029437389417
0.019822994479
-0.039918465309
0.012345918987
-0.090842311752
0.012404916624
-0.004762645919
-0.036558858277
0.041041485520
0.048372001748
-0.007537323114
-0.007017530296
-0.001771262214
0.023720781449
-0.001405946690
-0.077502039676
-0.063755453156
0.075655053908
-0.082863615134
0.002248708440
0.022333086453
0.023345503343
0.038426037399
-0.002837498949
0.026885781420
-0.000841910467
0.046733807677
0.085369937544
0.083700532781
0.024314616773
0.016546404000
0.007651780302
0.042109641523
-0.004232385126
0.037004239475
-0.053084642013
0.009350042649
0.011538130230
-0.005882406633
0.031696462242
-0.018815878270
-0.038074848680
0.115267168069
0.029642001989
-0.039129833151
-0.011476320417
0.054182781880
-0.074605223814
-0.041315820031
-0.044114920704
-0.007027273121
-0.051146389800
0.036604783776
-0.032728839257
-0.069602738277
-0.059087282600
0.037936869117
-0.008628213985
0.000544984472
0.011209402932
0.023332887974
0.016329267330
0.008537078801
0.017436343650
0.005528752455
-0.039382980440
0.090544431905
-0.004046103179
0.020692134448
-0.015889972136
0.095739938894
0.027823086333
-0.023797628418
0.056853611642
0.054685310526
0.052718819490
0.069722428132
0.040784603857
-0.052145259455
-0.014192625829
0.091117965703
-0.075859688372
0.014111137834
-0.062403376852
0.045310079510
-0.035669049633
-0.002773773974
-0.055695600647
0.030136147988
-0.014484129800
0.004065034854
0.008128487110
-0.004365414421
-0.077401947967
0.054183766444
-0.007431517793
-0.045647358229
-0.059426255242
0.066880470618
-0.033338255626
0.033089303051
0.071007442700
0.025179414766
-0.077335079489
-0.035457590376
0.012330886596
-0.013283131293
0.077850583328
0.012901954932
0.068736043329
0.017531751166
0.048721426521
-0.034018193130
-0.063507332791
-0.079859582170
-0.040759575235
-0.007189926816
-0.088702840745
0.021359343963
0.033983225833
-0.002668211324
-0.060374876653
-0.060848669325
-0.058596689854
0.012219689365
-0.012926477433
0.012056940779
0.081978511183
-0.023737877961
-0.028979195613
-0.046762585225
-0.007406899221
0.057912858058
-0.023232622406
0.015555301285
-0.033976891291
0.007791855540
0.004908518326
0.061031105077
-0.062219323312
0.076901917146
-0.041649968576
-0.030673977814
-0.059078602449
0.028012222023
-0.074682999987
0.077408884458
0.002332876827
-0.009068755689
-0.021593502403
0.043868468484
0.038025671831
0.034978044502
0.027222580846
0.046654893385
0.093422811580
0.031723818868
-0.111903742001
0.005196602641
0.089323088778
0.002478375501
-0.007735822831
0.017734908153
0.048502793827
-0.013630664457
0.012283339089
-0.021717795492
-0.008970003030
0.026332469107
0.028316377642
0.042267821886
0.122872479516
-0.009336839304
-0.006729663746
-0.012252187551
0.014643594035
-0.011745737475
0.016666889829
-0.081704324388
-0.120907657087
0.056064083422
-0.052768918683
-0.020226448429
-0.030038201055
0.017210191228
-0.003103318343
-0.007101123866
0.047965207360
0.061568793260
0.071529511533
0.087268014295
-0.002353550946
-0.036005187853
-0.079777437421
0.005861743909
-0.034213700831
-0.038386587490
-0.094356759128
0.068920633977
-0.030539925490
0.100095460234
0.010750569004
0.040689615086
0.083177814752
0.024552667956
-0.011601619448
0.009840466272
-0.004518815129
-0.046806216569
-0.050537065008
0.014181129538
0.041415953347
-0.026650070255
-0.048872687594
0.021175033763
-0.006262796343
0.048624366800
-0.004351767178
0.003281125915
-0.032049453808
-0.070313164157
0.051315321093
-0.038552099385
0.012972610255
0.080350954111
-0.116770181615
-0.088860924007
-0.003672556983
-0.001230199317
0.020749175051
-0.139526326531
-0.006170383654
-0.043925986514
0.108439975534
0.032507476656
-0.030327945913
0.031981078766
-0.040263941736
0.020003117869
-0.004782373501
0.020009239546
0.016598067065
-0.038701451866
-0.000926206660
0.029176182547
0.029477664384
-0.012492792394
-0.055642579324
0.026776362457
0.021902304771
-0.019285332499
0.037962093599
-0.108791416944
-0.075467171647
-0.026870817195
0.044924017944
-0.034775005027
-0.062771507445
0.010886027515
-0.094861761634
0.020613449016
0.008819811676
-0.042375200055
-0.042901866708
-0.006399226800
0.072542622451
-0.022952130605
-0.045755548778
-0.057658094663
0.018876391943
0.024799433804
0.020742517247
0.001393944178
0.058106904238
-0.007454192980
-0.022878370602
0.026529907921
-0.011134960157
0.010519597522
0.045029698945
-0.018860946226
-0.057693690205
0.025806644071
0.074715189162
-0.031122580385
-0.013232132637
0.022452198536
0.030167019785
-0.116309871500
0.005333620324
-0.089992192680
0.025808329509
0.127097676638
-0.038235301820
0.083786204573
0.033315758892
-0.048826834585
0.035776614397
-0.046611903315
-0.028159204442
-0.011517647318
-0.097181610950
0.085509092114
0.006140890908
-0.061099993423
0.038406496397
-0.048521356027
-0.033223161369
0.053348723362
0.062127235418
-0.052440481751
-0.041828869344
-0.040268061434
-0.055910098665
-0.038149047690
0.012840958190
-0.029893509247
-0.010957325287
0.071166690186
-0.031776761868
-0.079432818902
0.036496664618
-0.062430661972
0.019665260895
-0.027017985583
0.018212950894
0.009977195348
0.020248369911
0.033704440959
0.031758195602
0.012641622810
0.032423007363
-0.041492122764
0.030825329412
0.081688537756
0.058660775413
-0.042650181084
-0.034927952468
-0.018382461447
0.060047308934
0.009245512338
0.014805150656
-0.027470595794
0.021653750908
0.055867797932
-0.024662294622
-0.034743613197
-0.000882499384
-0.012169891196
0.036112276424
-0.055120439539
-0.080886580530
-0.020891732039
0.019694297590
-0.009612060338
-0.011435145700
0.012985637781
0.044791198700
-0.057468581301
-0.067678917086
-0.060737822684
-0.072006362981
0.098525330183
-0.036942062903
0.061441948779
-0.014941681854
0.014885792010
-0.030086599322
-0.027973253075
0.049566736473
-0.004526930461
-0.015779652030
-0.066247144081
0.039337511438
-0.073199716776
0.046844117559
-0.035130933250
0.045348151967
-0.003591683019
-0.027572313142
0.019922140378
0.004814174650
0.023218215563
-0.022077989625
-0.004166119698
0.037680335384
-0.050007252153
-0.009796212696
0.028153111757
-0.017160136794
0.002258177827
-0.075292824266
-0.023541535461
-0.023169964608
-0.044653928190
0.011499244549
-0.090962050697
-0.002658493883
0.077808835152
0.006126750386
-0.108373648034
0.049374014365
-0.017748437416
-0.097654543004
0.042994849622
-0.005532339006
0.042911892027
-0.010777021505
0.005967292542
0.099585503546
0.012863902227
-0.010415450407
-0.022318531104
0.082042967873
0.031050699632
0.113757737609
-0.018193404561
0.014644422777
0.004225317613
-0.118684871380
-0.007771688507
-0.067625436900
0.094572059805
-0.006320696305
0.065652042050
0.006385349732
-0.108181141597
-0.030633098978
-0.037502547476
-0.036123480418
-0.016627106549
-0.037229296175
-0.038080614077
0.070241562451
0.061502304352
-0.027493510220
0.033621260594
0.044150027937
0.053064188459
0.029918622219
-0.009635650315
0.061739091321
0.046897656585
0.023862983260
0.023336178808
0.013306439114
-0.030819513468
0.013805480430
-0.089436254622
-0.007564644561
0.061274844405
-0.068083795142
-0.013219316524
-0.047839894064
0.024229002777
-0.063061974008
0.063477895719
0.109237794819
-0.049588323211
-0.007371535563
-0.070390576904
-0.042463885953
-0.063971938887
-0.095706103818
-0.019745826942
-0.015485800368
-0.023592901400
0.034831729373
0.027021246636
-0.022461682342
0.113588838135
-0.033352767104
-0.023977342732
-0.099779996052
-0.019638460008
-0.012273739499
-0.000953896132
0.057467081891
-0.024988377578
0.028394692802
0.012694090292
0.024632087564
0.105179051156
0.013397324990
0.062398841093
0.000178501184
-0.075147290299
0.102482513038
0.036086549892
-0.042958143526
-0.048326767071
-0.013066995306
-0.021331335092
0.033977369170
-0.107859104399
-0.067494960441
-0.029847017640
0.030838642153
0.025903369089
-0.011706877983
0.017562881605
-0.015302912236
0.010488517688
0.022020898860
-0.046871855041
-0.030372119742
0.096712260888
0.029641078836
-0.125485129594
0.011263931552
-0.024261735594
-0.080689566339
-0.024485123876
0.022789295994
-0.003384718928
0.047379653823
0.013585918926
-0.086479795025
0.022821381250
-0.009184086717
0.049306800571
0.083723500862
-0.007144623468
0.064132164815
-0.006908354831
-0.020562746044
0.028934360053
0.038212941645
-0.095217272841
0.009139117177
-0.038799530595
0.076549359222
0.031587421525
-0.019927486295
0.126783989653
0.000474737941
0.038195531381
0.026206851029
-0.004571852844
-0.030130225425
-0.012819158272
-0.010898379837
0.071854435514
0.060814367341
-0.086449139766
0.069412909807
0.065879999954
0.002415412219
-0.001120708647
-0.016602124094
0.002955606393
-0.083100291276
-0.132432666635
-0.014547265080
0.093648936281
-0.069660432641
-0.016393928270
-0.029863894617
-0.118091248754
-0.033577653676
-0.057084190662
0.047122817238
-0.027957660223
0.014741776245
0.059896062520
-0.001707574480
-0.039146119912
-0.021920611871
0.124563318360
-0.036261271369
0.026051692124
0.094506004934
0.079874027483
-0.005519533091
0.029607125223
0.000000338333
-0.015775172771
0.018824159100
-0.079416436992
0.003895023141
-0.029158526001
0.043028119962
0.022003108188
-0.051254834421
0.059745634294
-0.018575594736
-0.002542255776
0.149792676898
0.050094008077
0.002633591472
0.019738497516
-0.015250179366
0.016472915853
0.057082158275
0.079497903707
-0.011262210327
-0.015396441701
0.006329776793
-0.048860303287
0.034418901942
0.025733038044
0.050019043900
0.076474470187
-0.039954563797
0.026372429978
-0.088006407612
-0.059495155716
0.013969296435
-0.061954529982
-0.080245602060
0.025478776632
-0.014479426848
-0.050406004003
0.004826624509
0.024190017798
0.007643374148
0.012356326730
-0.025441631309
-0.004048980481
-0.090488628348
0.024290469654
0.011723471638
0.033035679451
-0.028996632280
-0.027358823077
0.090340563297
0.030340875373
0.066175033847
0.025066977810
0.007105060567
-0.108305473458
0.022596830823
-0.003582593720
0.007569477547
0.021923440365
-0.017166914224
-0.012169991684
-0.056215791787
-0.036612785393
-0.050642060256
-0.101489731893
0.010191567916
0.041580130035
-0.013375074671
-0.045060796165
0.014695412521
0.124741810340
-0.051119452513
0.044560804201
-0.015220722704
0.080652417353
-0.051861172455
0.083902810589
0.006786132301
0.102056785458
0.058894627954
-0.098569263017
-0.004472933668
-0.059923286470
0.104912592608
0.032595526760
-0.008102172096
0.025051197805
0.004883486119
-0.007479317806
-0.065413465007
-0.020907711137
0.063667098600
-0.012799466735
-0.015326825569
0.129770413176
-0.053718590720
0.015430449154
-0.032699470874
-0.013112216878
-0.057176924404
-0.099412603872
-0.004659315524
-0.003870030205
-0.025097706598
0.011435872938
0.063979319764
-0.023997696217
-0.028859035306
-0.028400630938
-0.000212693868
-0.045692330282
-0.021624563447
-0.010731470857
-0.006163961476
-0.037839365967
0.034273835304
0.043865524195
0.017667611634
0.095002032326
-0.002734063905
-0.011245678963
0.021159260739
0.021351210267
-0.015439077635
0.009299663966
0.042842412267
-0.049526578503
-0.052872239859
-0.031081948270
-0.015583739892
0.099879928125
-0.051473273638
0.021310151650
0.013162374667
-0.017278074829
-0.011468685753
0.040427698423
-0.009146636029
0.006698012588
0.018435963726
-0.035902340086
0.058188965021
0.049266662441
-0.004043363613
-0.005975116124
-0.060714473379
0.068141960872
0.031619814048
-0.018794380727
0.067381639643
-0.057930633960
-0.011694682912
-0.034484890542
-0.041408874613
0.001191634199
-0.021780179841
0.009784785308
0.002482225167
-0.047869298461
0.002834277986
-0.047227959083
0.034160511361
0.028589537927
0.063825905332
0.008511890348
-0.041195239540
0.072727368139
-0.014044701124
0.002203726673
-0.026735624514
-0.092275461946
-0.025064550441
-0.040385180616
0.051917214240
-0.032290495727
0.026139961945
0.021026343386
-0.005527067176
-0.042470723790
0.032597990948
-0.029682516804
-0.005183701814
0.006581477355
0.042054907982
0.020766348536
-0.022106641208
-0.035637985684
-0.032667437641
-0.058954281510
0.037728707192
-0.023296301908
-0.031858604934
-0.034929885519
-0.019979183358
0.034122734309
0.003587100890
0.023128263049
0.094728273362
0.024258358523
0.034541838160
0.123088478837
-0.005201952488
0.030740880245
-0.066608754428
0.020935135119
-0.034898031110
-0.009539747695
0.040671375689
-0.045826405902
0.062335781531
0.002524644601
-0.041435959918
0.028061750644
-0.028571997752
0.003247173327
0.046289069656
0.046036189113
-0.017718033748
-0.066509362632
-0.017046703338
-0.045141923614
-0.016376202261
-0.052803765556
-0.005924105411
0.028765030101
-0.007489380244
0.002235601691
-0.015278801400
-0.000305048927
-0.058599107328
-0.026248130793
-0.009733057747
0.025346207662
-0.014552983281
-0.022362976368
-0.066227295331
-0.021779840935
0.064805299774
-0.034030610787
0.039403379596
-0.005684924611
-0.033223931750
0.035878025850
0.082971509746
0.025828913525
0.009334275098
-0.048231269834
-0.010847240194
-0.003417849690
0.031060655234
0.052127459196
0.005444355471
0.011798625232
-0.082081734424
0.009740712782
0.031522065495
0.001918364501
0.025742631441
0.055902072422
-0.031169067926
0.037312707566
0.046506328534
-0.030497966629
-0.087810812340
0.000337653452
0.045924154974
0.055650831524
-0.000863420686
0.033829354742
0.020801488274
-0.095356365969
0.042594018821
0.048954900343
0.000731947814
-0.026886622505
-0.040253295135
-0.009231948690
0.044822286538
0.016889204028
-0.023439973203
-0.042571978584
-0.018954283397
-0.006627052946
-0.039355901265
-0.009652771450
0.044656419008
0.012314628104
0.018800269992
0.063373407233
-0.019439274231
0.000373968797
-0.016116320101
-0.027668407513
-0.008016094384
-0.017951151451
0.049930538663
-0.013080738473
0.114447782987
-0.058725650260
0.055410994338
-0.010022045011
0.054896973423
-0.074191544773
0.004792937781
0.036736609959
0.070602402892
-0.101615430349
0.016587777532
-0.006764845721
-0.026330827724
-0.000173610964
-0.038696052309
-0.040255869958
-0.003157487268
-0.031222436142
0.040599017586
0.051765886199
-0.009456197920
0.001862028630
0.014934773122
0.116947025668
-0.031970252620
0.011246894677
-0.072300932559
-0.019234973350
-0.019238336930
0.055949032542
0.041774145884
-0.024384123012
0.014145743710
-0.026365229184
-0.050364194063
-0.002841082917
-0.011824032444
0.094405555065
0.064578243897
0.022115043416
0.014151521324
-0.020834821094
-0.035430525223
0.009918368840
0.033951817027
-0.031911257187
-0.042132139933
-0.016266927601
0.018093779171
0.017445160135
0.021108277815
-0.066670893520
-0.058661550067
-0.015992844941
-0.087442287485
0.034444744390
0.069910133298
0.019179326484
0.041822838246
0.004116829624
0.017271743695
-0.000706412999
-0.042690193558
0.046211253447
0.010430100612
-0.015224676449
0.018561344193
-0.017276543597
-0.089554104936
-0.017248895799
0.036467857434
0.010063598561
-0.094310453694
0.024105728482
0.055357948445
-0.023388476378
0.044125827032
0.076022185442
0.028172056124
0.041702602940
-0.011736730932
-0.019982403571
0.052653618660
0.055066390547
-0.007446087031
-0.027248942498
-0.017570798089
-0.014666445834
-0.018432757216
-0.026458370621
-0.016535634309
-0.020705389201
-0.030969832489
-0.004852369393
0.031665755620
-0.024704809004
0.010414582837
0.055897564644
0.046050737704
-0.037053164891
0.081959549485
0.023490996790
0.018748564070
0.047910822699
0.011501961282
0.013291203810
-0.042736713411
-0.022860865666
0.046557629055
-0.029937670189
0.036174005457
-0.008020038898
0.037584380874
-0.037955428880
0.004772665203
0.057756904728
0.072512148154
-0.045561448915
0.072492061365
0.035263290111
-0.007573149115
0.043803933357
-0.109664277245
0.010674131339
0.005239915879
0.037027626177
0.049096450462
0.016195799506
-0.009386727851
0.030653418185
-0.009621012686
0.012995927781
0.040376392335
-0.001145982877
0.013981170419
-0.019686978439
0.040990811748
-0.022414199666
-0.027820962318
0.030399105386
0.007089077797
0.073494885792
-0.124269318028
0.030212949022
0.035281684398
-0.005374998636
-0.013904599960
-0.070143770399
0.017950250226
-0.070540281897
0.047365686187
0.084728910066
0.032901355732
-0.010498417189
-0.031671158702
0.051922067426
-0.021911919871
-0.043909642247
-0.048867217556
-0.056294824424
0.014129651682
-0.013497306313
-0.044104423472
0.005045347389
-0.055394144952
-0.017156809135
0.069801428499
0.008890198800
0.079277186293
-0.036558082182
-0.000045265845
-0.031352473289
0.016890078273
-0.018254934274
0.041198474207
0.018892379124
0.011194681423
0.016934569879
0.013511811054
-0.007901278521
0.083825274277
-0.023405298624
0.033538844459
0.107868593886
-0.119189289739
0.092615015988
0.031766308159
-0.070766792550
-0.077731215753
0.009937997583
0.023989654776
0.089610967927
0.051559527647
-0.088485681226
-0.014881308261
-0.005388819379
-0.048697931273
0.092145178398
0.000339672198
0.015735875016
0.001086531550
-0.038112884237
0.043851312391
-0.064745040143
0.023523841845
-0.042168063974
-0.046365719030
0.107030297255
-0.080988928285
-0.038683427482
0.016005469401
-0.004795301903
-0.012151380310
-0.038330067768
-0.023820107773
-0.009342204165
-0.027487991051
-0.075166985863
-0.074757122881
-0.003686836929
-0.049233487354
-0.005793273652
-0.004250305348
0.019745324431
-0.038649796172
0.011065757201
-0.019646383975
0.051035476806
-0.026372877952
-0.022692097148
0.003596346513
-0.084135384908
0.056054192761
-0.103715897227
0.078793487709
0.051319867827
0.014474354401
-0.035236332472
-0.013399658751
-0.016914549768
0.027149738777
-0.005603206968
0.004950903523
-0.073921624534
0.081064084235
-0.000634293925
0.044043108806
-0.000296291718
0.042065120467
0.042840754080
0.004609288977
-0.084584276881
0.022214082627
-0.025823594052
-0.052197266305
-0.051581626233
0.026620898485
0.040667814673
0.035454077109
0.025545726149
0.048149229455
0.011774586366
-0.023053175707
-0.003530795081
-0.032609423551
0.010108174736
-0.011386307573
0.057081156216
0.030209787715
-0.008169267743
0.044057989855
0.002380209740
-0.046657058153
-0.054599946020
0.035243443720
-0.050777128380
-0.069554175993
0.004324345081
0.063540852341
-0.004841522742
0.076162609765
-0.087982445069
0.021924719307
-0.060231527899
-0.071411981050
0.050959543600
-0.067672791162
0.028397182648
0.025703706500
-0.046501144060
0.001988019287
0.053918900315
0.003031256210
-0.044621646356
-0.025013884838
0.022407237837
0.040561414890
0.078711013882
-0.032325787166
0.071462722074
-0.061678262724
0.007648569856
-0.047880603487
0.043450508198
-0.055938054847
-0.007239287027
-0.026201973834
0.015527772217
-0.073771524613
0.027517939903
-0.048408135833
-0.010013453687
0.040606248182
0.066516531486
0.039197348460
0.038811014564
0.019749401533
-0.043416929379
-0.031343660298
-0.013315760288
-0.063179171140
0.055385966356
-0.004594320109
0.058275766612
-0.052285589300
0.035239212503
-0.040771690398
0.095307597892
-0.009814393726
-0.011054636660
-0.042066807309
0.012393438625
0.031751617271
-0.058203112360
0.035791402219
0.076612705272
0.027671592852
-0.005914822750
0.048960608663
0.073782694820
-0.058535812388
-0.043760330056
-0.001097865419
-0.020200267792
-0.043182543775
-0.003653389547
-0.027246746360
0.111276615550
0.014755326813
0.094726869581
0.053779984470
-0.075373124896
0.023996365994
-0.008764712315
-0.040319087599
-0.067510390909
-0.003627631343
-0.012618626895
-0.004875582260
0.005709128423
0.049873758726
-0.038568143177
-0.013642279238
-0.025585222121
-0.016039433373
-0.122494598187
0.023023368629
0.088842341713
0.007208346286
0.059710933684
-0.050596451301
-0.042235816357
-0.051851995169
-0.003118043547
0.005984286454
0.040108422658
0.043146836493
-0.025703778202
-0.011356619609
0.017094959601
0.023504297411
-0.032060899634
-0.079347354369
-0.010534310599
0.005678290992
0.131636079256
-0.006553912119
-0.027052816814
-0.001778651536
0.076957333562
-0.017753497247
0.009198626196
-0.065339779359
-0.031039789108
0.010834387555
0.021786327007
-0.031256467621
-0.012704396460
-0.021048452135
0.075222303065
0.033229409242
-0.006779438903
0.047707226875
-0.070087939244
0.062476706405
0.078484586947
-0.026234485516
0.019319023667
-0.009808978857
-0.012885153001
-0.012162278318
-0.004304309888
-0.010079541793
0.034102374388
0.020049760490
0.022363224378
0.044437178071
0.006496834595
-0.035921771417
-0.105021612889
-0.104601882124
0.035823277174
-0.028563238099
-0.044779240181
0.071637316265
-0.063812420984
0.025505688440
0.057700059396
0.069475208180
-0.081849996208
-0.035599114353
0.044029059058
0.027637482068
0.066193387604
0.024176165107
-0.035451841087
0.023732785073
0.011047328659
-0.020175009314
-0.064073572143
-0.034750667681
0.011348604655
-0.044176161012
-0.053703371636
-0.029668836745
-0.035586540876
-0.026853688281
-0.097814499697
0.025628770594
-0.016826973055
-0.007281988206
-0.066763913262
-0.080252178123
-0.018529480745
-0.035249857866
-0.033662777342
-0.084268331365
-0.057301030419
-0.095621802074
-0.049527618521
0.032349424589
0.018719544422
0.003463303812
-0.054268018632
0.123709806674
-0.025636514308
-0.032414884487
-0.025891775116
0.036624997459
0.030590710821
0.022773621872
-0.046827056953
0.013986546634
-0.042795473485
-0.056639446731
-0.091082687571
-0.019430638553
0.064269644121
0.024693954424
-0.062356802357
0.030968051981
-0.020905858678
0.017866820537
-0.065604656928
0.006182430175
0.003914613583
0.011894464244
-0.030270339894
-0.023864229049
-0.017155216521
0.080007905619
-0.022326884383
-0.014292479874
0.081098089751
0.023804271497
-0.004227715250
0.012333884353
-0.041431747031
0.001125497492
-0.048597821357
0.037348258839
-0.037473128293
0.016855933569
-0.079243827922
0.039476221015
0.037572364410
-0.056367162168
0.015430871993
0.091814441544
-0.026019854941
-0.071226265608
0.000161525812
-0.077726578446
-0.001571817940
-0.027204705593
-0.040843540644
-0.058519355598
-0.001895494442
-0.043015314811
0.029448061369
-0.047205999684
0.051534584329
-0.009576532829
-0.017135166183
0.014795978816
0.057763105012
-0.044077360499
-0.023543420659
0.032005248720
0.076027144413
0.026964141346
-0.003365653924
-0.019638947148
-0.013345002429
-0.029386312685
0.079489023171
0.098792782723
0.049413735900
-0.006183698516
-0.043342513629
0.022503512842
0.031591661459
-0.086280711592
-0.000707119829
0.016130166102
-0.052476426804
-0.009164372985
0.052051396510
0.084906211154
0.002216578341
-0.085114733886
0.068130283914
-0.008524066019
-0.000380215260
-0.079448008328
-0.034806486191
-0.013649687799
0.054929653630
-0.114839322755
-0.058387821552
-0.009996640953
0.010311621924
0.020646132729
-0.020397474668
-0.008406273282
-0.023157835904
0.012551555698
0.084929432933
0.049333393867
-0.007407780265
-0.003287099228
0.024286328563
0.008234331099
0.016260419466
-0.005148187168
-0.032940855118
0.052059709674
0.065536285945
-0.121464148806
-0.021963585994
0.044916293551
-0.043213913762
-0.042947480639
-0.064837683900
-0.037064908881
0.033978378052
-0.021318594554
0.035846345979
-0.042464559807
-0.020168779037
0.033836565308
-0.036886275630
0.042479022265
0.005369768271
0.005231268846
0.007804385387
0.002830635134
-0.024895155238
-0.003808221053
0.040491210293
-0.072534780013
-0.044756839702
-0.020212125831
-0.010482034026
-0.027305047748
0.016094602269
0.037742582968
0.025574996684
0.000625537921
-0.008583292922
0.016488668592
-0.023544922428
-0.061813531219
0.026920135773
-0.035167628169
0.016952536682
0.012186512828
0.037969965232
0.095011891309
-0.061829093877
-0.047014950459
-0.048804940367
-0.019038127517
-0.009023165815
-0.007540098201
0.030639892125
0.064905256997
-0.010678711945
0.084305000911
0.010559197983
0.068339109481
0.041097328924
0.056238921310
0.127740387023
-0.000048103003
0.033233670297
-0.007796713738
0.016150077015
-0.036816634769
-0.121520001532
-0.021365034745
-0.012961861234
-0.041731428945
0.008841994870
-0.004495694321
-0.019891562716
-0.021544306504
0.021485164794
-0.017023242220
-0.009718337833
-0.067393884351
-0.082826071238
0.020178729835
0.021922510143
-0.002667578461
0.070587049499
-0.036045874632
-0.025286609837
0.043605406481
-0.018991352472
0.034902248375
0.042840534997
-0.020347999909
-0.005952587157
0.025581497341
-0.011239705475
0.010055403996
-0.054894299389
0.007964985858
-0.014252812346
0.004551114660
0.036254203979
-0.019999049124
0.052505122998
-0.000763810191
0.034229783220
-0.047962172980
0.042389354916
0.003650425373
-0.034930308689
-0.032762301751
-0.021801992503
0.051824859610
-0.023316759273
0.027354580631
-0.050842487517
-0.051410202916
-0.073234746897
0.066053264579
-0.042038442158
-0.054727067171
0.046143191244
0.040736022709
-0.027175060452
0.007776912083
0.055480861598
0.026748753602
-0.038923551100
-0.043027772069
0.045083184228
0.038964119824
-0.015597844119
-0.040087926322
0.022237345279
-0.014953140777
-0.037411108356
0.086222728295
0.050188631077
-0.002935370113
0.002790762553
0.010897279720
0.013120047594
0.001521539496
0.001227615770
-0.011917849443
0.033428759493
0.009768566267
-0.074601223013
0.007500663472
-0.108089442158
-0.014316385497
-0.032144852544
0.079529870802
-0.025341493999
0.050642405360
-0.028320449645
-0.004803568324
-0.031075843867
0.024201522323
0.037163362151
0.032522198729
-0.032071501502
-0.039035976439
0.034621203202
0.002345020347
0.022497620348
-0.084998197654
0.020854856464
-0.053284079970
0.016638592826
0.001587937754
0.008131308432
0.013722019135
0.007139940512
0.003149247365
0.076754277436
0.082247757035
0.021544325557
0.104590518613
-0.027286624036
0.012355120095
0.023373646783
-0.041545855251
-0.013938590568
-0.078329004007
0.003949819686
0.010815584661
-0.016477376274
-0.011343095086
-0.027710133897
-0.005173690434
-0.082401658275
-0.053615790235
0.065107548168
0.000685429227
-0.127078662732
0.052855236043
0.039482793345
-0.018480416939
-0.030177379058
-0.112365946413
-0.019998379710
-0.025763285702
0.006789010881
0.005647701898
-0.069654818118
-0.024436314548
-0.008608882855
-0.038719923023
-0.087781950460
-0.036179538155
-0.003987015399
0.018313167923
-0.005029339501
-0.015641700073
0.027085856902
-0.031296952699
-0.044284656625
-0.024633311314
0.002248004678
0.029489529628
-0.078191805280
0.001726017630
-0.044564197794
-0.000459835571
-0.046976147090
-0.103712487277
-0.028902401269
-0.064626005014
-0.023010315824
0.024580386219
-0.000248875097
0.041393476609
0.066074314815
0.027087071731
0.043847514867
0.062098961229
0.031109727278
-0.025405037012
0.017910202110
0.065916050633
0.002952458508
-0.092571531112
-0.098501455828
-0.013387746977
-0.054597865641
0.015875850249
0.011705232299
0.010774474865
0.032334557826
0.031600116368
-0.048533302389
-0.079981478527
-0.006965828715
0.055356654857
-0.040097460873
-0.034255923031
0.001174775928
0.026851765061
-0.002206009563
0.055879869467
-0.016784873555
-0.034195385893
0.103881544310
-0.107283747805
-0.030458875239
0.105328335006
0.032980672951
