# Supplementary material for: Statistical test for ΔρDCCA: Methods and data
Source: Data Brief. 2018 Mar 22;18:795–8. doi: 10.1016/j.dib.2018.03.080 (PMC6103976; doi:10.1016/j.dib.2018.03.080)
Supplement: Application 2 [file mmc2.zip › Data/N2000/PDF_2000_n4.txt]

-0.036599923850
-0.021025050227
0.013609185295
-0.042234133905
0.003777737871
0.046183684655
0.040745031893
-0.056300675975
0.038854268750
0.003039879717
-0.024589806843
-0.051074177320
-0.014109266676
0.097582112889
-0.044688303483
0.009767857025
-0.082448294607
-0.105780568469
-0.044659621832
0.031845920130
-0.075257574385
-0.070051353639
-0.088288464218
0.064047911494
-0.062878547829
-0.041401771742
0.023367765430
0.023659726009
-0.074048375605
0.135237019660
0.005855053518
0.039664621040
-0.077441018267
0.024037652517
-0.012397998511
-0.024034253120
-0.020274081287
-0.030449700366
-0.030454017005
0.067473418365
0.054039276123
-0.040874934916
-0.074182570257
-0.025055582324
0.056178216853
-0.004942149728
-0.082545002851
-0.011158776118
0.042655827629
0.102539676091
-0.065471021582
-0.025722968183
0.052852378411
-0.003590911908
0.049917997072
0.014816201562
0.005838693023
0.098950454640
-0.021988141841
-0.001578865337
0.055951385766
-0.027894145394
-0.018789936259
0.048016085584
0.016077015824
-0.006575446175
0.021586893373
0.021113039062
-0.025858447270
-0.006146024254
0.023051887415
-0.087289980384
-0.000866120614
-0.037525516417
0.041491639353
0.007073210446
0.068420040450
-0.035914609320
0.003530246733
0.084935654425
0.062596390990
-0.017788202262
0.003369399261
-0.127547132005
0.082670973786
-0.087245024841
-0.057049224615
0.025974609326
-0.015880487291
0.090347829503
0.065707071229
-0.000456587100
0.011848333813
-0.092748826144
0.006354127288
-0.042351253714
0.014088723566
0.003997939973
-0.012389415243
-0.059043993772
-0.016235799563
-0.031738270934
-0.014435109273
0.006561867700
0.065889591052
0.056254609001
0.023796717537
-0.035577050038
-0.043998476187
-0.059119755228
-0.013788189035
-0.047165742807
0.061710202106
0.045970705306
0.075222069145
-0.031260904375
0.036678548578
-0.006878104740
-0.078046651378
-0.014048651765
-0.067540246464
-0.105431719512
0.009063461121
-0.024790099746
0.034308850863
0.029504992093
-0.020520190865
-0.026536926417
0.164321035490
0.000751787988
0.027462913505
-0.041074042649
-0.073046849102
-0.046237782550
0.113531190810
-0.024017964983
-0.019943133399
0.067385204116
-0.005584701777
0.012773469692
-0.053188814102
-0.006049396350
-0.131101590853
-0.024175405489
-0.014217115584
0.015156994953
0.070893540973
-0.013185646297
0.054186922994
-0.007631959725
-0.085058471916
-0.023530312469
0.060159444926
-0.019578722614
-0.059636993558
-0.064613093104
0.026897798585
-0.013987934038
0.081536097616
-0.048609456407
-0.011451291072
-0.037543214426
0.024422582873
-0.043155723508
-0.013126151237
-0.055642891912
-0.019678756268
0.039247427226
0.014667356676
0.043590129941
-0.060393705383
0.005605514062
0.062300969389
-0.021245394253
0.036689398340
-0.001209668725
0.081933547072
0.019995140060
0.041765197895
0.025626271222
0.003868715968
-0.010905303337
0.044846316057
0.001528461383
0.076433442227
0.011793211100
0.036976627133
-0.053371515887
0.112440398350
-0.044494217171
0.131986344017
0.053761318859
-0.014126663154
-0.014972789704
0.061149567251
0.003956577411
0.016089506808
0.054262842218
-0.026740411818
-0.007299906904
-0.020702003679
0.025813883534
0.043891228836
0.090168674110
-0.006412727169
0.098213624781
-0.041496397184
-0.044162182474
-0.018818650233
-0.055543262467
0.057322246600
0.087661333612
0.041351179814
0.009337220054
0.006277109614
-0.091737842485
-0.043565585929
0.030510412994
-0.011846248436
-0.062683173080
0.042019713117
-0.025317610207
-0.136603729104
-0.044378888061
0.038583776919
-0.004993611373
-0.055368524984
0.027343788902
-0.086619870782
-0.026933787393
-0.030204308841
-0.019099389368
0.034662553132
-0.037353489298
-0.045512619960
0.015803472480
0.017001322716
-0.036893333704
-0.023448828426
-0.029538383180
-0.033244650875
0.042436823167
0.065085032069
0.016568005350
-0.002872794842
-0.042722250306
0.057858810375
0.012446576632
-0.081671715855
0.067342814103
0.063557166855
0.039383420866
0.046485450482
0.008416438308
-0.119240405295
0.015356030843
0.024959633317
0.049302009318
0.037699614959
0.001430306299
-0.080825709835
0.036481679648
-0.026813876996
0.000449293137
-0.000156200322
0.151699509639
-0.018865055982
-0.011075880421
-0.011126289517
-0.043084357048
0.051550253682
0.052181240231
-0.100386445473
-0.011090099526
0.071895212739
-0.031321978477
-0.045917529048
-0.023901160421
0.010965125080
-0.023045668308
-0.037616172850
-0.007053478157
0.038450109186
0.011570462817
-0.084185630026
-0.046200494827
0.044337944218
-0.004492800421
0.034502576646
0.059964209945
-0.012652808260
-0.037894029310
-0.046967228520
0.038395863614
0.070619570713
-0.096031754254
0.009304649313
0.123605882666
0.026038319505
0.072564376925
-0.038265408655
-0.081547291662
0.039423122767
-0.069964216247
-0.035216008043
0.095732168361
-0.021351694336
0.043890677243
0.003986686673
-0.088660865024
-0.013099108228
-0.043309208480
-0.024241027949
-0.037921236806
0.094325988537
0.051591162458
-0.073455904522
-0.067107687000
-0.018281676723
-0.054956490108
-0.070993500928
0.046339877657
-0.008900365589
0.004275590306
0.070417594126
0.021329283014
-0.033520766329
0.036889268155
-0.007998097701
0.026118130347
0.100694809684
-0.022489881682
0.033212405692
0.047004263143
-0.052456620755
-0.050247235502
-0.014169449180
-0.032601546357
-0.070187728075
0.080880551421
-0.003048475984
-0.010684639018
0.044047756927
0.001894675969
-0.044392406453
-0.074728412948
-0.055857921769
-0.033916557171
0.030675701984
0.117784934038
-0.077020465891
-0.059680251433
-0.007627077576
0.011407066491
0.067126783636
-0.087106809456
0.010106787727
-0.030924615138
0.016008982558
-0.008847561736
-0.009023418252
-0.036887284189
0.006771961518
-0.079104267068
-0.037429927532
0.017874207161
-0.010151633520
0.021464107966
0.008863879106
0.057760203126
-0.061576399572
-0.005942205076
0.043896215701
0.032492392736
-0.012753431651
-0.060608273953
-0.092667665510
-0.015113821019
0.093828550430
0.036340021305
0.060812020157
-0.033962647003
-0.064200975199
-0.073339518263
0.010631088133
0.057397265815
-0.021791672340
0.035415960536
-0.011812024104
0.101109363052
-0.052632594229
-0.035502103255
0.030024500761
0.006368394136
0.049005800710
-0.044863714458
0.028897463641
-0.063110684963
0.049982011929
-0.018968186996
0.008540690758
-0.014715876744
-0.064232783612
-0.019065487744
0.001430490177
0.123433062607
-0.003728653666
0.016687080621
0.024370588799
-0.077153153804
0.069295763676
-0.056298654050
-0.002155698654
0.033471474163
-0.083754459313
-0.002260150495
-0.004827889519
-0.017763344020
0.023698009640
-0.022547657493
-0.007876177819
-0.037660717864
0.001675993487
0.048060694820
-0.079369756139
0.025248108287
-0.065900120747
-0.008898916239
0.077289427254
-0.041678793369
-0.012674942890
0.011306363668
-0.159264474290
-0.071459003908
0.014061030795
-0.051448402854
-0.056571224983
-0.004467276294
-0.070096450699
-0.068080350260
-0.065423991432
0.098368525472
-0.002047626205
-0.022620162664
-0.060366174454
-0.040433561963
0.000400394107
-0.062846258726
-0.056092727454
0.031441089855
0.071107904158
-0.004993263097
-0.027818564610
0.032964631291
-0.058864570743
0.087789963950
0.073103926128
-0.024423409363
-0.010562366322
0.012069090029
-0.016674298962
-0.091253003637
-0.069138278892
0.013912666346
0.063458434856
0.069282147181
0.032094874726
0.010731066211
-0.064274820232
0.058807492812
0.070511467676
0.112231348967
0.028958129583
0.076464380113
0.072347485096
-0.037920543631
-0.007973176643
-0.022789560597
-0.015612755660
0.087239117196
-0.013367840682
0.000147928498
-0.023769854290
-0.079829151330
0.013430539647
-0.028852849588
-0.073417445227
0.072247626554
0.014254805849
0.052155549007
-0.067121341108
-0.068380109462
0.038283966653
0.138020302764
0.051333761857
-0.040619654475
-0.058610045531
-0.111244503117
-0.010844459011
-0.012219380181
-0.082880954564
-0.101682782070
0.027960818113
-0.054293146092
-0.012424715220
-0.094245396320
-0.017496925373
-0.016349662493
-0.005658487166
0.071889255216
0.006744695051
0.016613381886
-0.092178021675
0.024982235388
0.045568225289
-0.007047949984
-0.044405742775
-0.014537897646
0.025792136147
0.054539195538
-0.010889126137
0.081824814351
-0.028714140936
-0.005606832988
-0.064950664073
-0.061905716450
0.045598971782
0.058525932021
-0.104633608247
0.053938874584
-0.019914948605
0.002722252961
0.011573878263
0.075588539779
0.015419287503
-0.001066988277
0.132761727836
0.063113121172
0.019566366210
-0.037740342620
0.036738360597
0.048102356964
-0.050032155814
-0.022229980238
-0.056788428113
0.075963186905
0.068713621037
0.004113550951
-0.084723483424
-0.037669451366
0.038554683738
-0.004562453462
0.016225054533
-0.070060101247
0.061173941481
0.017845410592
0.034652899295
0.048308106533
-0.093312811298
0.101699589042
-0.039580301291
-0.041768954226
-0.060815407173
0.022046110819
0.021515117285
-0.009685193512
0.042930117278
-0.017695706016
0.003692884135
-0.084848865435
0.037953961665
-0.052212875205
-0.019217246165
-0.008581624348
0.006808920157
-0.012155987783
0.041901386080
-0.010179447683
0.013316364682
0.072405653254
-0.020262477319
0.011271304665
0.018822675121
-0.027671929130
0.031933944503
-0.065274348219
-0.079815531567
-0.034341684273
-0.123359168907
0.013698688992
-0.071547269376
0.014987252806
-0.054503374712
0.027649772721
0.056998882771
-0.023604350498
0.001635553816
0.062147663314
-0.051902916377
0.016018755641
-0.015817252982
-0.054474769912
0.070950840754
-0.132039814342
-0.009600836851
0.037448573928
-0.005905855623
0.027533858210
-0.068012165945
-0.137974170389
-0.034129288382
-0.002445014425
-0.045329488429
-0.006371804376
-0.091190606091
-0.050235997386
-0.043156576300
-0.002846361744
-0.028604028636
0.035082969034
0.008189687800
-0.009151261183
0.064434911065
-0.113674060106
0.021732027053
-0.045280383375
0.011137502129
0.071371254675
-0.081999368386
0.043355960294
-0.042511266312
-0.033083255130
-0.092651579010
0.086092064795
-0.016467757977
-0.054533623402
-0.014460680526
0.009049957338
-0.028170333396
-0.015488515194
-0.012907622506
0.062271723560
-0.029642077515
-0.053732021847
0.083324804005
-0.018300675902
0.045981116065
-0.065396179650
0.015653683057
0.047801551213
-0.006386261952
0.076427880976
-0.036399442913
0.011661746176
0.043815892291
-0.017271568687
-0.007526430765
0.000763106954
-0.013826953237
0.066396622508
-0.066345132477
-0.019833026417
-0.058912329538
-0.086594382300
0.009873553569
0.045555041235
0.068913538222
0.035409314283
-0.029815693912
-0.035105253460
-0.030381048011
0.069493845003
-0.074351372872
-0.107598297536
-0.026537217689
-0.027336977717
0.043325775551
0.007367192333
-0.079161005052
0.051811852381
0.085998634838
-0.087681823928
-0.048392189941
-0.021111256676
0.091299146003
-0.060955939579
-0.044106768111
0.005775752884
-0.054702225103
-0.043343474924
-0.027410216359
-0.056071497789
-0.034609129961
0.069997912028
0.114120728666
-0.107892892365
0.117737414535
-0.075016564878
-0.039853188665
-0.013559453487
-0.072733344999
-0.043960809834
-0.066864075957
-0.001694143911
-0.023098684215
0.062634588786
-0.012721210817
0.004137970668
0.092346015156
-0.094204964113
0.027852245500
-0.003289804887
-0.028390924753
0.013862689355
-0.073017542029
-0.013522024812
0.025806233272
0.001187186755
0.048845936232
-0.010509007397
-0.034238881909
-0.065724838243
0.016206921922
-0.037982476007
0.069330237909
-0.076381381792
-0.000210334430
0.023915683687
-0.074380684612
-0.026656002477
-0.042975715579
-0.003363061786
0.025510801913
-0.005833961970
-0.019175864996
0.035120324523
0.087024314447
-0.036184058574
0.004557164136
0.038135829071
-0.067532813599
0.058172191852
0.051087467592
0.041050358973
0.032874945644
0.043946591688
0.054517531193
-0.006815544849
0.017586916449
-0.007705287494
-0.013897844454
-0.031059458151
0.051979741604
-0.068869749024
-0.035675712014
0.024933846483
0.015353746015
-0.018363729935
0.022507329122
0.029753818128
0.052097239649
0.049437678558
0.055641121053
0.029561767570
0.063762265730
0.000556136052
-0.028945232733
0.101061384227
0.009494036602
-0.013309620942
-0.055275463010
-0.105801063150
0.061116039040
-0.000770668016
0.081254855969
-0.041334066890
0.055389712049
-0.029254894972
-0.061316042286
0.039938625052
0.004989682134
0.022139876567
0.034265442299
-0.070870869952
0.016549227512
0.014133150639
-0.004507088195
-0.065619124284
0.003419432659
0.041348292220
0.023191600546
0.010568929429
0.065910881485
0.029695922209
-0.025562559106
-0.026968160399
0.045878156691
-0.079262677790
-0.010791109448
0.048408710750
-0.030766115926
0.082504688708
0.006782616256
-0.028202613742
-0.033642062445
0.107953714903
0.002772244558
-0.009552494596
0.064741440756
-0.033268023777
-0.034685277868
0.071565328094
0.043067572890
-0.105284604632
-0.043698196843
0.006875381703
-0.023271323995
0.038864060588
0.001949735143
0.017374321033
-0.008355752746
-0.017049638239
-0.064459693014
-0.083783270540
-0.112379264661
-0.028095421025
-0.007509746354
0.044117730502
0.006618244930
-0.004609319702
-0.049854299664
-0.077167759552
0.037219728832
-0.013525150753
-0.066803203757
0.024462005476
-0.032429233752
-0.012977449226
-0.070564293268
-0.040083223756
0.028031194004
0.038583048092
-0.014547882089
-0.079885569530
0.006351787464
-0.137816015171
-0.014497321044
0.082509695150
-0.023817847710
0.046168544433
-0.013550780842
-0.075308084636
-0.016329495573
-0.065592528800
0.151413994192
0.023470777530
-0.031279550210
0.026958557977
0.052326060352
0.018137298818
0.009553762876
0.059822565207
0.029079576803
-0.045487651954
-0.014294196372
-0.020211779283
-0.024734432570
0.036926528839
0.047982179758
-0.051581509570
-0.007778837865
-0.066129694786
-0.025292427643
-0.016370728785
-0.100202517506
-0.016649747514
-0.072468405639
0.030767572869
0.049610412099
-0.123582705501
0.026346784984
0.066028354007
-0.054674622395
-0.091354660827
-0.036257001429
0.068157012115
-0.044341984168
0.033161002434
0.081782141471
0.034587593969
0.053875062967
-0.057611364456
0.009070239937
-0.047186946175
0.012512546337
0.035643109963
-0.060535802533
0.050324168368
0.032031564803
0.057883129847
0.039307523041
-0.082123005869
0.018723976489
-0.020543543045
-0.117853737376
0.000813122218
0.008436788845
0.076074463593
-0.022169395745
-0.054536643991
-0.056668519114
0.094476445354
0.023377577443
-0.051477712367
0.024822882754
0.055650392626
0.004406352654
-0.115201800403
0.034929940752
0.073083896901
0.070533429675
-0.118798022118
0.053425154670
0.013352738922
-0.009772659815
-0.077092882446
0.024749674585
0.020548640324
-0.043607571635
0.093066921637
-0.006666288609
0.051129469687
-0.104828345892
-0.068415325012
-0.004325046464
0.012206153663
0.001512265773
0.088461733531
0.127291881819
0.027248605716
0.063888841164
0.037998516179
0.045623385928
-0.012498599200
-0.029512067822
0.098774005584
0.051566219427
-0.057032255572
-0.044521801401
0.045863954904
-0.006096346917
-0.043689764332
0.023071520843
-0.062322722195
0.017501010241
-0.051171112223
0.003415978777
-0.053884813045
0.015626491600
-0.026824237622
-0.086404928868
0.007423661945
0.024474492807
0.026637655924
0.089185891050
0.038919591020
-0.005134522071
-0.048497895883
-0.006483059513
0.026549491579
-0.119272356124
-0.023440685686
-0.079841646757
-0.027633435044
0.044101986604
-0.060917499233
0.047730050233
0.009743534182
0.028795549037
-0.001723635886
0.036773415201
-0.024041843650
-0.076294537723
-0.048336707739
-0.074688830978
-0.058484815405
0.052525752519
-0.019760858854
0.031780443278
-0.031893175173
-0.033675796883
0.028000989155
0.007209149971
-0.042713742122
-0.028235648247
0.074553144774
0.084604815442
-0.021860611108
0.032733344950
-0.019743357777
0.010713407217
-0.040472274098
-0.022545229103
0.085419264991
0.025243637974
-0.069557101670
0.028818576595
0.069265970031
0.053028116502
0.078197110306
-0.023205077284
0.064127317541
-0.032205278501
0.058972687659
-0.014665981506
-0.060195450285
0.016625800898
0.038806864291
0.087058588704
-0.013563303729
0.031752773615
-0.088691215944
-0.111424458667
-0.045090966165
-0.048617249597
-0.056126833866
-0.008357387814
-0.084638702019
0.030401976014
-0.028245038839
-0.121859973171
-0.054262784901
-0.047828973954
-0.024755651995
0.002170117774
-0.013876966605
-0.003295745220
0.060643356692
0.015851163835
-0.034240118799
0.028029824083
0.011477950236
0.043240001332
0.053717454147
-0.039237563775
-0.014397686929
0.134241273450
-0.011422216401
-0.011117291043
-0.005607371136
-0.078917059434
0.059781556715
0.004238285819
-0.015262521856
-0.063126548337
0.004733984790
-0.105351157922
-0.033903760232
-0.020603992153
-0.039374654804
-0.084064750823
0.032433141601
0.002658429111
-0.019690436437
-0.086659761079
-0.023721134839
-0.014691235267
0.050397035960
-0.027760304575
-0.063246544988
0.004291710517
-0.047610060592
-0.055044029797
-0.036901802174
-0.024405841408
0.051005801685
-0.007221319117
0.089505837761
-0.058001476157
0.032042380878
0.004235516563
0.068346402080
-0.028931551573
0.035847263175
-0.048031021682
-0.090627625156
-0.056160024358
0.067094423755
0.068985528572
0.080962677642
-0.004990739830
0.070484574016
-0.042959311594
-0.061232107567
-0.069715632595
0.004108630292
-0.034963290732
0.010282239498
0.036388994868
0.002835875541
-0.148663655417
0.018864251017
-0.072615431611
0.014285852402
0.034560496099
-0.007235111860
-0.085237948729
-0.050322449255
-0.047339202670
-0.015039591589
-0.115863938453
-0.139635710422
-0.016272780684
-0.045484778939
-0.025895900390
-0.011272314787
0.045894039327
-0.028537435980
0.000998043356
-0.102681214193
0.009983631724
-0.007187826668
-0.131014321918
-0.060687224483
0.044689650167
-0.033134437786
-0.025708451273
0.012068030666
-0.014482099706
-0.142933892578
-0.025823519370
0.052356793700
0.035302009451
-0.024391961102
0.063352471492
-0.030230135257
0.153581298248
0.010029412808
-0.019993963998
-0.091373924357
-0.012556523662
0.042717876680
-0.023460411967
0.086050586727
-0.104399955306
0.051409525634
0.066724527773
0.005908631194
-0.049969055661
-0.056019900897
-0.007258680134
-0.021135392801
-0.026731116844
0.005945634447
-0.052912220510
-0.057005609409
0.006210093242
0.054614475982
0.033417557271
-0.004070084001
0.056751737840
-0.100905441425
0.027076159118
0.000854638282
-0.059417131214
0.066242676851
-0.106836120806
-0.100091934429
0.001306539567
-0.015913002760
-0.021152104282
0.001015698355
0.104077261264
-0.044419158840
0.047421742481
0.055661756928
-0.058824169438
0.000681025577
0.038394180735
-0.042955951093
0.073320580594
-0.079029321252
-0.052808551911
-0.059525831726
0.065610219415
-0.059625799697
-0.042031557165
0.004274920565
-0.018562683720
0.017787355545
0.053566835163
-0.049222721703
0.072112928115
-0.030558717319
0.012996789001
-0.044677437912
-0.011662355738
0.023059330957
0.125690109586
0.074688919427
0.067697508815
-0.062487247889
0.021361872771
-0.013696538802
0.031766278884
-0.011254325085
-0.024196910854
0.058670310351
-0.060871079481
-0.004226022651
0.004696240556
-0.038441286153
0.064184046445
-0.024598895862
-0.066609011573
-0.030679321166
0.015597513751
-0.035636612727
-0.066913392550
-0.052999732788
0.002033550779
-0.068116947061
-0.027154579956
-0.109373501003
0.071874447386
0.009123259317
-0.009742090410
-0.023334313956
-0.085698248898
-0.128199964758
0.002101704855
0.003815146891
-0.074521300745
-0.033982264325
-0.006316914939
0.053431423309
-0.121193701663
-0.141062679706
0.028897741457
0.057458882627
-0.005510079851
-0.004230379928
-0.081105864529
-0.064859869691
0.022760112114
0.038216800629
-0.019446624404
-0.007790825328
-0.120325014249
0.119248814730
0.030240023233
-0.005183639909
0.101858419157
0.042637657545
0.049158682884
-0.026480630744
-0.023862058395
0.081966528171
0.063512840022
-0.065941466020
-0.014476295379
0.077188560995
0.077310558854
0.031274849910
0.022266775324
0.013026160492
-0.047986873573
0.027013995956
0.117175141343
0.009217922413
-0.010017984951
0.059587168967
-0.133272979283
0.007705496881
0.007536455169
-0.038317835211
-0.008676359309
0.049909252506
0.002499578112
0.012695058130
0.004850637558
-0.007680713529
0.032735818107
0.033033189995
-0.009824065588
-0.046064005407
0.008143619200
0.022877675081
-0.041275342998
0.062665141891
-0.016981214478
0.068966814810
0.030432107957
-0.027837589491
-0.049061070122
0.016479913245
0.057310562992
-0.028468917154
-0.001110313520
-0.072120361175
-0.010369630039
0.031099886100
-0.056688391459
-0.036028034031
0.042508713094
-0.092491965886
0.058599216231
-0.048742848709
-0.065629929001
-0.075346167931
0.016215947770
-0.010873698763
-0.055716648172
0.036943669936
-0.025679866018
0.041641206458
0.008327384354
0.030104534335
-0.029330987270
0.024982280286
-0.029530913685
-0.007245434695
0.018206424109
0.070803085089
0.044287574326
-0.012066956550
0.024863292821
-0.062215005107
0.020785562099
0.049580914457
0.079274776714
0.073102331809
-0.064713775650
-0.040331468626
-0.025497613680
-0.035067536058
-0.008457860888
-0.023525997893
0.057061783856
-0.071157898149
-0.005549734917
-0.023067720734
-0.021089154988
0.048787336512
-0.040337803628
0.021020666798
0.048236304216
0.052258846012
-0.002618337307
0.032814262607
0.006343352740
0.089942469212
0.008583107753
0.007128049722
-0.011881850195
0.008532193511
-0.083533675240
0.044099968497
0.052487678823
-0.035563827876
-0.024432658868
0.031439808179
0.072492156542
0.067385026119
0.014940278440
0.048362160025
0.175675219882
-0.056373639951
-0.029637452554
-0.086761962673
0.073259967044
0.072116555683
0.137440746554
0.037810255321
0.119672654910
0.008997092785
-0.048488979888
0.048909501498
0.024745237359
-0.007696466134
0.026535962701
0.013335637737
0.040852863349
-0.091987633915
0.051343652712
0.027486040905
0.038493859242
0.109943244717
-0.038987805491
-0.048739457385
0.014493405569
-0.071148619146
-0.094879986813
-0.026200536671
0.011341122070
0.015400485986
-0.007677646383
0.056688192673
0.010394092584
0.006051322868
0.014732616020
-0.082330098004
-0.061697010742
-0.012605797736
0.026365074353
-0.036045363554
-0.056468120755
0.065418856620
-0.003223292646
-0.043355270120
0.054417178070
0.034127194513
-0.073628905067
-0.044252403507
-0.085951925862
-0.061769653660
0.067476481717
-0.098692130895
0.077541721518
-0.002717740922
0.004157315956
0.016089306340
0.076620935724
-0.054116324828
0.016111690776
-0.008697867049
-0.002020558532
0.113277045928
0.031477268611
0.129910132441
-0.019182550335
0.066852562313
-0.009169976811
-0.041784552268
-0.023078305843
0.059415360255
0.031033615834
0.030681706532
0.025679162015
-0.009690895207
-0.037179254427
0.075012526099
0.065416895266
0.034957026894
-0.030658315833
0.090256830581
-0.005491216004
0.007000490417
-0.113544675308
-0.074701278621
-0.018747257851
0.024811906403
-0.001910461433
0.015921887915
0.054878600240
-0.029154591511
0.040726940191
-0.056145416059
-0.003196138316
-0.017264678170
0.003548999963
-0.028532891974
0.101373488132
0.047535041646
-0.106058921680
0.049857796072
0.063436525846
-0.034717709665
-0.041389842484
0.034767462354
0.005141513839
-0.140283091407
-0.004523197394
-0.090922609200
0.083375528788
-0.053001435946
0.024010369864
0.023186536978
-0.050123108089
-0.012751053548
-0.074874967269
-0.033673517892
-0.008118263434
-0.026365260245
0.027682731826
0.076253626139
-0.041138427815
-0.009033093314
0.017493227127
-0.088889200489
0.035164205989
-0.050941222506
-0.046553364705
-0.010568760889
-0.032473858265
0.002178922734
-0.067322504175
-0.011558850821
0.056529880463
0.041368991790
-0.002618605086
0.001179808338
0.034185043230
-0.022729373050
-0.009278843177
0.045714330575
-0.039180237450
-0.135932582487
-0.015414163102
-0.003426594919
-0.066618158966
-0.091811893503
0.012826498141
0.125913847071
-0.051756675632
0.029485493292
-0.028407978811
-0.075058013435
0.029359369167
0.005232426790
0.001410316946
-0.015111486830
0.013450425312
-0.031410495305
-0.069977196969
0.047999769752
0.034067117145
-0.001626862636
0.003519766694
0.120317198917
-0.011450562244
-0.033032289195
-0.055865929502
0.037495204186
0.034285175117
-0.015191129846
-0.019528457978
0.051538183535
-0.066760973100
0.120281346745
-0.042501792759
-0.029697809901
-0.028696496105
0.153841169702
-0.047238481413
0.033507239205
-0.023119046436
0.019479002110
0.063300214084
0.043265332415
-0.007550277543
-0.067948927896
0.034900386303
-0.022876950620
0.002386783259
0.029439379016
-0.004216096099
-0.054391814286
0.049986622007
-0.009790652658
0.021375553702
-0.025443384501
-0.000093640049
0.030830066849
-0.020818702689
-0.091227271343
0.074974810666
-0.018032981230
0.089460264515
0.110068260989
0.014149470865
0.045688779428
0.050195837000
0.022532864016
-0.049690712329
-0.025744146868
0.032423962102
0.053028343253
0.021763656304
0.065434596756
-0.022692822427
-0.073206378475
-0.056951043853
0.032065243468
-0.001009790652
0.013972342825
-0.006368519496
0.001349861423
0.038445978553
0.019093201117
0.129302981490
0.006282450373
-0.072037640612
0.067629449923
-0.004435129437
0.032363671159
-0.000228058000
-0.025893261631
-0.013013627537
0.009575257145
0.025003692489
-0.071922744782
-0.045301680899
-0.043634957169
-0.038787310232
-0.099584174268
-0.007685956927
-0.042536055008
0.068067111097
0.031462022941
0.008174965792
-0.065552691595
0.092954018719
0.017739078139
0.005723218573
0.006928676697
-0.013898271438
-0.003095669842
0.014274639729
-0.060762526783
0.033833120938
0.030068614645
-0.068154489287
-0.021522494235
0.049206255331
-0.084531081714
-0.033750147402
0.088591432321
0.051797421193
0.106379988579
-0.073099514530
-0.071324809564
0.075992930642
0.057034995365
-0.083072934917
0.030209769994
0.072516392694
-0.010239500256
-0.035813697727
0.061888768790
-0.130504601737
0.108989044742
0.037904673467
0.018202108956
0.031101458472
0.006424044658
-0.097462869499
0.008786697056
-0.040856149140
-0.027182169921
-0.041805204987
0.033522617959
-0.007271989706
-0.051967768512
-0.008418762124
0.089686226158
-0.018961146739
-0.021936965091
-0.031264801828
0.021381541159
-0.038516864424
-0.007942542826
0.042116193691
0.022342406172
0.015965435205
0.058619433526
-0.070697043854
0.046968614062
0.023870347541
0.001967509513
0.005752241827
0.007199981773
0.025633693184
0.025228593242
-0.024885531213
0.096319953271
-0.031086217078
0.018889221681
0.097506032273
0.037350212329
0.001359458327
0.041079834319
-0.006423779576
-0.051971635580
-0.048860556538
0.074298156686
-0.014240348317
0.004241769909
-0.103376266284
-0.022704159933
0.008302152829
-0.028641648716
0.040416155983
0.064151619745
0.070988916684
0.037091833592
0.011156532923
0.014146561209
0.091855845679
0.034417338466
0.051980269459
0.019840845235
-0.031861659365
-0.043353965978
-0.025564929837
0.126016349577
-0.008269754952
0.016014671643
0.014094834763
0.071449815938
-0.031312401453
0.014638611820
-0.056434578319
-0.052702832704
0.040902553708
0.028456429003
0.004976494050
0.046662331920
0.104707655150
0.018007039520
-0.048309370343
0.044166311986
0.030091187988
0.158809453441
0.041778309135
-0.015089228387
-0.004389755767
-0.003041907642
0.007562869895
0.055815690451
0.020180778590
0.016006601176
0.008495279291
-0.011246704810
0.145977574797
0.000376346204
0.030338237434
0.060285969999
0.022799858833
0.032278204388
-0.019426106770
0.048935334279
0.070970491296
-0.032063553049
-0.003772755774
0.003211809414
0.014167989740
-0.019510873070
0.053845302770
0.030734712893
-0.086619297600
0.011704833327
-0.061316684396
0.036689338990
0.073771590319
0.000828773057
-0.073411769368
-0.037651214084
0.002707541602
0.077984101237
0.011775197007
0.077646071610
0.066084420224
-0.018828711658
0.019184824146
0.046518125553
-0.060067067929
0.096842965011
0.022103869038
-0.052227936793
0.009199782968
0.071668083978
-0.017428631018
-0.049532682932
-0.014027224002
0.009509209371
0.076874725413
-0.078906242688
-0.125807667049
0.002728902686
0.025193592802
-0.061529692497
0.034088238494
-0.005842159473
-0.077691572615
-0.003874083492
-0.043694040776
0.078191998730
0.049730229830
-0.019112947346
0.005592486658
0.037300530614
0.099068947613
-0.070547492519
0.030637059343
-0.001170173153
0.009478401707
0.051773779881
-0.003462941430
-0.034409665227
-0.036512521409
0.107688759226
-0.050524023460
-0.059360716298
0.059693782480
-0.040355789317
0.012121931106
0.042950735375
-0.044452731410
0.000931610562
0.053677869689
-0.098722819490
-0.025070635688
-0.017992227425
0.076354235427
0.146427565543
-0.006782590379
-0.062317817967
0.087599553998
-0.045609666397
0.017614274167
0.036556791073
-0.079727220157
0.049883593706
0.046538650871
0.095584577385
0.022175847561
-0.028585745399
0.048893079595
0.019483558383
-0.029676820545
0.058325934203
0.001632015521
-0.023643988776
0.065172492964
-0.008778230630
-0.018665579675
0.064593304638
0.117839420034
0.034141357953
-0.004587616390
0.048408100023
-0.052388276571
-0.003900924547
0.010958248225
-0.026136045308
0.013560239552
-0.024355100480
0.028988425510
-0.002604118686
0.103651851245
0.058041664249
-0.038976794500
0.001989257764
-0.032647991859
-0.087390083863
0.048208558966
-0.071026808859
-0.006822150816
-0.117684902817
0.003901428730
0.047540583627
0.121643961485
-0.071021155192
0.015700002711
0.044902369969
-0.051872849521
0.008689662043
0.056588173958
-0.078649178321
0.030750500457
-0.030517722045
-0.005187260429
0.018473978656
0.024176379400
0.058286231991
-0.015002363114
0.010060006081
0.004963641168
-0.059226152839
0.033704137206
0.112597526949
0.074174323417
-0.097246202269
0.047790343111
-0.019269645669
0.015890706830
0.002352691185
0.065293657582
-0.074324689510
0.057272044949
-0.015572084522
-0.049788318017
-0.006495468278
-0.016560382886
-0.010771228331
-0.010739016527
0.036985459913
0.105664903124
-0.064865468837
-0.009842147677
-0.019489758755
-0.052162032394
0.033104747405
0.084865070408
-0.028110752618
0.020385977042
-0.025410749540
0.005914793053
-0.052065301511
0.075521385655
0.006555581266
0.015599485629
0.045102177514
-0.005411279032
-0.007868756290
0.100650891354
-0.103988944753
-0.006024872344
-0.026269179832
-0.002394434668
0.061750200019
0.028757037931
0.010070778677
-0.013274979904
-0.021096225077
-0.072624368588
-0.037015489382
-0.037485834844
0.013399647531
0.022543294355
-0.098250546325
0.067383680762
-0.001767322095
0.062222470487
0.020562474767
-0.090743586408
0.058166010443
-0.051748760751
0.058093263675
0.113343314436
0.080565597101
0.023591507067
-0.001056498730
-0.074954304758
-0.066742625477
0.070571551381
-0.049442926806
0.034491209990
0.025152109529
-0.015144347844
-0.050501422445
-0.015681068028
-0.009578001139
-0.013370426941
-0.024493069242
0.047236354515
0.081963563269
-0.021988580368
0.010766169604
0.009010246213
-0.038228006819
-0.018663455624
0.124370465461
0.048756812155
-0.026824935797
-0.066941956993
0.032436001031
0.024514473012
0.015105267672
-0.011449860771
0.005818100800
-0.060702390398
-0.064451819648
-0.093649977707
0.033841371749
0.023833313151
0.031128336701
0.001530277692
-0.080856643772
0.018386132227
-0.013768340499
-0.034718148579
-0.013117889687
0.060500949525
0.085502969910
0.083701736982
-0.099625301823
0.010990806346
0.046863860654
-0.013485191049
0.012840159656
0.036321040245
0.044398053717
0.004678550958
-0.041569850297
0.123159623523
-0.060110628988
-0.033209651146
-0.093760465169
-0.030620866652
0.016766041098
0.064255594555
0.008547348539
-0.018827999261
-0.053979446515
-0.039024681549
0.027186887004
-0.062218341738
0.088905993532
-0.039685712491
0.022811369951
-0.011609379981
-0.005161546705
-0.067560971450
0.006220953382
0.064111465458
-0.120867735337
-0.012748736218
-0.028733774608
-0.108828350718
-0.003512237465
-0.012341903362
0.012712094051
-0.053314176079
0.008435537399
0.060680169912
0.061136513019
-0.044048280868
-0.133051744697
0.001191698995
-0.076579521104
0.050065277928
-0.064212342863
0.046771315121
0.025176718498
0.006462919656
0.031845447074
0.058272343010
-0.004837707411
0.000976613851
0.009269166425
-0.073046400967
-0.024872807570
0.058663361441
-0.099302116265
0.010774373761
-0.011824370417
-0.012042889356
-0.048806869621
-0.047656671635
0.029206033270
-0.045373767244
0.049691295188
0.075586801682
-0.058495054541
0.035321823348
0.092353317377
0.027277641475
0.009744100713
-0.057936461999
0.065138624726
-0.076248052082
-0.020698299350
-0.025274079534
-0.075240461252
0.034252874363
0.031184667717
-0.067533906137
-0.005075278188
0.014416429166
0.006367438192
-0.074743990770
-0.001765366481
-0.068429339457
0.056194691561
0.048810688402
0.057573057410
-0.008394913218
0.031397381549
-0.033521204360
-0.054239422167
-0.014085380893
-0.028208908781
-0.041559969536
0.045838376408
0.036415545192
0.042042936390
-0.011530190739
0.046309834752
-0.052578699092
-0.085750359259
0.004621651832
0.019398533597
-0.007908193895
0.009313686657
-0.064375437428
-0.023751933407
0.066652957835
-0.051369791450
0.000552615205
0.047813236733
-0.063242624214
0.063282332414
0.061676405676
0.069399770961
-0.037741276428
-0.036963998138
0.022886358663
-0.064984753935
-0.041924286104
0.100059274691
-0.026921694781
-0.058260971642
0.003893098148
-0.092830633080
-0.027133900679
-0.085407580379
0.057856253072
-0.056123457892
-0.052020228532
-0.067555789405
0.079262132996
-0.017377626967
0.019553098233
0.046140768729
-0.040860958102
0.028725140729
-0.057837847309
0.053037415563
-0.057930332578
-0.019492754409
-0.041645377129
-0.023702138253
0.065011599134
0.053047923734
-0.011550695317
-0.085591720347
-0.008822699892
0.016043113152
0.016293470875
0.081859449614
0.009139507113
0.049411734546
-0.030633886709
0.035781250656
0.010342796241
0.044864483201
0.017123965637
-0.052675889268
0.038255776244
-0.050144927324
0.011984074405
0.028319699805
0.038299074387
0.013625255533
-0.042982831785
0.034190340098
-0.024841641421
0.048650162942
0.013816824294
0.031517293921
-0.044511767442
0.069213331423
-0.030945751416
-0.014869489554
-0.049920376945
0.029829875104
0.041052617963
0.038219710489
0.041480327870
-0.185074861196
0.026190099014
-0.081731848433
-0.025855005970
-0.034832201733
0.029592496667
0.029891476747
-0.036621860474
-0.085126634817
-0.003500130876
-0.020284426390
0.015843929095
-0.063929732435
-0.041684040311
0.091573099477
-0.025304538548
0.024526281879
0.078596847169
-0.092465109293
0.044099311459
-0.055265127855
-0.012956463228
-0.042158676171
0.020868272160
-0.133051422063
-0.032035002393
0.088889844076
-0.001010245947
0.021084046407
-0.031223600058
0.010662095571
0.078135447040
-0.011611530012
-0.036787828253
0.008187125300
-0.001180775294
-0.076670382374
0.029332934777
0.124346597094
-0.043710563757
0.002912549341
-0.024546681868
-0.030157205208
0.040702776946
-0.064375987798
-0.134287216484
-0.002455889270
-0.000198318113
-0.022400542244
-0.061170783063
-0.033937434416
0.033534214835
0.099199000896
0.008100088041
-0.059312067965
-0.034595100697
0.043447868936
0.039618965230
-0.090452394388
0.073160095875
-0.068805404713
0.030125213130
-0.150662765749
-0.097221740932
-0.031257238559
0.022975348989
0.146917406817
-0.016997763229
-0.022571428780
-0.014619632747
-0.004145127219
0.051394235671
-0.091530821394
-0.045223189526
-0.030794283169
0.043696478847
0.011931186385
0.075273021404
-0.031476947761
0.030673998764
0.021034955345
0.040098498624
-0.024571171992
0.052603158968
-0.142388460978
0.112653698942
0.030656431655
-0.054757719354
-0.031356341420
-0.030639624472
0.072031742370
0.017196103914
-0.032628804725
-0.064423768108
-0.015822385187
0.025296121951
-0.079379694793
-0.057819417779
-0.004467517591
0.002930240127
0.033241900800
0.036353295207
0.031808086910
0.024960340935
-0.073855609450
0.028866512177
-0.020439941172
0.004585519637
0.131763040026
0.006084224591
0.052492526555
0.024277098264
0.025837507851
-0.058650456300
-0.014334015213
0.058156015500
-0.059057033026
0.000920238003
0.008701719704
-0.056402123114
0.008161733435
0.020943081396
0.019795660010
-0.090556059481
-0.036899237270
0.006773577139
-0.026015366572
0.003788883985
-0.048465856098
-0.099719722719
0.023211039930
-0.053623162560
-0.090934414022
-0.053777688898
0.024261243970
0.081665044561
0.041608958863
-0.030643712498
-0.007483662852
-0.007032511384
-0.005364303598
0.046212826126
-0.043407527068
0.029320270350
0.005094267196
0.043715601173
0.048818960356
-0.015769443489
-0.003615000965
-0.059936023936
0.044007176044
0.040085594732
-0.013586337336
0.021344623099
-0.020558570934
-0.036048940478
-0.054417296329
0.058486305799
0.005880584497
-0.015149554906
-0.101067533364
-0.144218215361
0.040981485203
0.006517109348
-0.132436193233
0.113718803897
-0.005200226551
-0.063134407263
-0.030570444616
-0.036638272214
0.031812236137
0.018374693972
0.059888336086
-0.026877573880
-0.046525991609
-0.045047329508
0.047928029545
-0.057224030755
0.080753409046
-0.014430939753
-0.048099514362
0.026419234230
0.112654109052
-0.014268608573
-0.001774360917
0.018929678546
-0.000292952014
0.003563847968
-0.087497700222
-0.051402741362
-0.035325505493
0.034320971400
-0.051686840545
-0.027561093335
0.101417310611
0.092430783859
-0.005217986222
0.052406045376
0.085199993868
0.027655543613
0.039070823726
-0.029885512461
0.039154943374
-0.006169830529
0.000542669181
0.104163715099
0.015350820428
0.015447257864
0.062293111832
-0.010883640457
-0.068331675634
-0.037400936529
0.023762539960
0.023892660485
0.125557639109
0.127175299686
0.034484049128
0.083802402299
0.028129106500
0.033546815909
-0.035816220684
0.019479091401
-0.117298040307
0.039981702308
-0.008029222324
-0.041075878769
0.084420163487
0.012410729070
-0.038978076758
-0.018755256418
-0.010435777442
0.089553460920
0.007652096215
-0.051078870912
0.038378305264
-0.111751152691
0.070415102412
0.067371048965
-0.014050925151
0.012460710580
0.015092229405
0.127525991123
-0.079243688492
-0.088209996709
0.014457844605
-0.077983497609
-0.003670478797
-0.039731002828
0.013590765921
-0.022210979207
-0.018996579334
0.071571365964
0.016570953915
0.045550843457
0.014987730755
0.105822858393
-0.071946599685
-0.030079741146
0.026895249994
0.020302853929
0.045216475075
0.045514355961
0.010781530681
-0.086179481512
0.066166947713
-0.073092769826
0.066442640799
-0.007068408266
-0.048655919565
0.084422697481
0.031547145921
0.059352529184
-0.012243178454
0.015907571178
0.122339394467
0.066939282965
0.062964270408
0.037180547020
0.069621865035
0.014524069155
-0.042236588751
-0.038025279231
0.109862661527
0.086499692796
-0.029472288824
0.052562392526
0.065961690634
0.014224641974
0.021661394403
0.014496508076
-0.047373644392
-0.014820552932
-0.011081567838
-0.026109195115
0.010355263836
0.024289897290
0.007774283990
0.003633067641
-0.010778727943
-0.029687045425
0.077286200996
-0.007433950414
0.037905781859
-0.007851141816
-0.030360478849
-0.029326388742
0.073187413031
0.051476604475
0.120829145171
-0.097999888293
-0.046513912731
0.013569011442
-0.035292928561
0.017461594790
-0.041608494157
0.004324029452
0.106003552034
0.014839582014
0.055045012102
-0.077975712594
-0.078596267457
0.027163879748
-0.091031285665
-0.063932900177
-0.044888965265
0.076662591052
-0.009484391985
-0.011629797142
-0.094171600340
0.010211615459
-0.024908333365
0.020403812826
0.055663668362
0.050456927608
0.002958230805
-0.073798237402
0.061003916198
-0.010109787588
-0.035018061550
-0.025226726049
0.057937039402
0.061892677149
0.040633697384
0.011596503576
0.041055000394
0.026522558785
-0.005445692743
-0.051505784650
0.044799163019
-0.048241678305
-0.020124850528
-0.034535612112
0.020898540627
0.056322959341
-0.037258978536
-0.066793110549
0.149752401602
-0.098155107316
0.067792014355
-0.035361197694
-0.033059151130
-0.095221228944
-0.028977192508
0.011141516489
0.075387618055
0.045037397058
-0.024049612673
0.020782838028
0.068477739007
-0.011749133358
-0.012682646593
-0.084284903960
-0.023003871432
0.008672220801
0.093765964357
0.069220082072
-0.104490306945
0.032679864854
0.022898175463
0.016623955368
0.041913376811
-0.054299562146
0.098445667699
-0.066131432751
0.050366677218
-0.024990678220
0.017859994692
0.031041956642
0.064706440299
0.007236455319
-0.056889880484
-0.015786997282
-0.010005510059
0.009199249265
-0.082109000373
-0.002104966686
-0.098503184329
0.073337911420
0.067375935753
-0.054212964663
0.036894770282
0.015949092214
0.007163826974
0.045550275624
-0.026550541612
0.061361872232
0.014467072921
0.019538612764
0.111491416898
0.097283621521
0.033828970031
-0.020454934607
0.099867090335
-0.018747080843
0.015763694387
-0.012956026715
0.084087164635
0.081815112914
0.002446300441
-0.014790550846
-0.032501908285
-0.063689859420
-0.036336530274
0.028578230685
0.014922896555
0.037533751613
0.070827336735
-0.017563626086
-0.006372997878
0.045625919976
-0.126475180403
0.027858599990
0.008572785064
0.066955318633
0.029251980491
0.016911676598
0.063180996999
0.039009885488
-0.001632576872
-0.036378068165
0.057598135000
-0.070120681893
-0.093835357523
0.038206555186
0.030773726566
0.017637832042
0.057742736322
0.068101415525
-0.088095192830
-0.013490806326
0.062568901256
-0.073255283771
-0.036168522893
0.030101284641
0.072309737330
0.052490550788
-0.033968642676
-0.044191675136
-0.059066801911
-0.116122387890
-0.010019535285
-0.076712320426
0.028149786494
-0.046036880353
-0.113465777814
0.009935518352
-0.052603049163
0.079800938181
0.061179138276
0.011296562566
-0.066073616749
0.097889600621
0.061504875114
0.010265386623
0.054723932466
0.039359883454
-0.017363097959
-0.017434467809
0.006267629089
0.111235775062
0.037216270987
0.011581210182
0.040121835851
0.038218178520
0.002448055062
0.009578192426
0.096657300717
0.020410846914
0.121637547681
-0.051275522175
0.043909756244
0.005230396257
0.054881067679
0.065360824628
0.083503359847
-0.021681879615
-0.026406642214
0.039394649170
-0.032127967364
-0.028614853422
0.043163992721
-0.050249188051
0.068249324515
0.066690298476
0.000095438607
0.010986492663
0.052173747740
-0.086781787853
0.003997622113
0.016683535999
0.042604081948
0.052077066437
-0.076291503637
-0.029827764664
-0.115094496271
0.017257641562
-0.005193539914
-0.096914540654
-0.010730571143
-0.058719867237
-0.029232065040
0.024104199507
-0.043716815871
-0.011281136926
-0.086937132325
0.045744397767
-0.021694908995
-0.037666082200
0.001249466112
0.074749365993
0.011299822289
-0.121632452625
-0.086311866349
0.075319099363
-0.046710003263
0.047802787767
0.060334188595
0.032533462388
0.034754622895
0.013866368590
-0.038277131538
0.018809004624
-0.110111442075
-0.009385524934
0.060965880539
-0.061801127236
0.019600911885
-0.001305604492
0.024845632271
-0.028134326334
-0.049199195883
0.069355912573
0.094024070429
0.047434728121
-0.032722521443
-0.042770609826
0.032156339886
0.084307419709
0.032815826204
-0.089162263318
0.094126684107
-0.036969998014
-0.073915521604
-0.093649020842
-0.005225797668
-0.025553573581
0.040723099097
-0.028019415176
-0.102747570991
-0.059289698474
-0.006370405839
0.033367579078
-0.011308535242
-0.043612545792
0.059664419188
0.004818205781
-0.067525351586
0.054809436245
-0.019459655182
-0.086192684940
0.042656694506
-0.047160910864
0.026335740452
0.068396642080
-0.054670883036
-0.013602106053
-0.077750880611
-0.029828475416
0.008141390228
-0.005041144464
0.036964945739
0.072108751109
0.052617221792
0.046982667328
0.026840301629
0.014170590400
0.061305470878
-0.055166681115
0.048316962820
0.006569513974
-0.094953490027
0.047348850982
0.126256412066
0.093670005145
0.020427506765
0.042000429457
-0.013769201928
0.043826661781
-0.082289222784
-0.000634886302
-0.130736924375
-0.026604409161
-0.105328500785
0.063836618576
-0.046047958896
-0.028881740644
0.070220836684
-0.034048247264
-0.036948621898
-0.038071724815
-0.040221426923
-0.017694228147
0.034232198605
-0.007628087667
-0.016463007681
0.100578720838
0.002050454567
0.008783748852
0.011934120921
-0.077416775697
0.029900497746
0.065747090400
0.002611719328
0.035220652680
0.025812675483
0.025339617290
-0.118935711407
-0.079457024594
-0.128419712095
-0.028469899408
-0.028560136360
0.074691714023
-0.054748894512
0.013213239702
0.026440854414
-0.048439624505
0.036051198143
0.049603236663
-0.039039685503
-0.102100469761
-0.042202685730
-0.079174962554
0.004328846615
0.072183283905
0.006060182657
-0.012730469264
-0.029749446528
-0.054884193314
-0.054809931150
-0.032039882647
0.023928820935
-0.010642841297
-0.059401520404
-0.020490913080
-0.085298677238
0.031399874960
-0.000758656263
0.010006296628
-0.057029175621
0.000764867388
0.035400455471
-0.020780348222
0.147744651537
0.034302329811
-0.000689831703
0.012294478261
-0.021624463282
0.018018266071
-0.076386728952
-0.026188454942
-0.080431652733
0.063615498804
-0.006802499469
0.048890248379
-0.057646238119
0.042121223537
0.024392265977
-0.015578703119
-0.033257095896
-0.059078954113
-0.002573943751
-0.099959770769
-0.057058297951
-0.071794069584
0.106083628661
0.043065888966
-0.014944723471
-0.002691206266
-0.000442206025
0.041832766742
-0.047194606703
0.000054507979
0.007944689074
0.029476694762
-0.022276740983
0.060040437346
-0.012997158476
0.027290463966
0.027324229721
0.001528887937
0.070601697568
-0.055865508614
-0.024875788432
-0.029917844242
0.117580815869
-0.017961035594
-0.007110115021
-0.030263746494
-0.020290212551
0.009619273711
0.037235508080
0.067731206361
0.063982303817
-0.011395220064
-0.004368253450
0.058826222007
0.002020076651
0.089852580036
-0.044117309172
-0.047221934326
0.035823738411
0.080434126654
0.038644542213
0.092867683811
0.002724416975
0.015367855467
0.022464573145
-0.043058206300
-0.076497622512
0.008328859917
-0.015488031060
0.119310258078
-0.019153317099
0.007558811669
-0.004214721190
-0.021952373720
-0.074095645851
-0.014222140775
-0.044310317053
-0.038924828391
0.006407619865
-0.024107684650
0.087396984383
0.078363228016
0.029470093456
0.039987013847
-0.091593502614
-0.034202863342
0.063950961354
-0.038569660686
-0.064061300582
0.042272181021
-0.074867502680
-0.047649129004
0.001748145742
-0.078058001729
-0.031751541333
0.030225726386
-0.046944140051
0.102339578683
0.062201011492
0.043898779602
-0.051788516295
-0.089915638159
0.049244410565
-0.019621663516
-0.005320779823
0.024234777175
-0.043095163268
-0.043277575873
0.022594438808
0.077384727729
-0.033385933216
0.015427588934
0.011835604557
0.030284539755
-0.027322004994
0.030412260640
-0.063039268426
-0.001302564880
0.026223708563
-0.070165093797
0.067476699592
-0.039278494307
-0.078639701811
-0.026998564636
-0.000748748468
-0.026968881173
-0.069273262551
-0.051124100491
-0.048621096002
-0.082104322934
0.026852243521
-0.022635492682
-0.044264594187
-0.009373666512
0.036074579340
-0.031061019031
-0.041323085984
0.060901517226
0.000474836602
0.026735610818
-0.012436137334
-0.045265590712
-0.097786689775
0.046324149618
0.031752593448
0.000362412271
-0.095591494356
0.065839871206
0.047290188580
-0.064890289469
0.090723154518
0.009063477349
-0.055153542378
-0.036630640183
0.015108726263
0.030821201898
-0.012934380520
0.041927221019
-0.000015727998
0.003722472572
0.060970393483
0.067769347513
0.040372784537
-0.005602973352
-0.018063574131
0.028797665333
-0.109098853053
-0.006940211466
0.071000958620
0.071583776775
-0.046482743111
0.081835680091
-0.030009749231
0.016509340809
0.014569310937
-0.041018959820
0.008632792202
0.032399594905
-0.104486181878
0.047411963509
0.101087078541
0.006140278065
-0.042680108205
-0.047704571482
0.028064998794
-0.098281292704
0.048802191496
-0.046412995702
0.073591595976
0.024432127553
-0.007131983748
0.039451370317
0.055458333285
0.098170625816
0.065679432624
0.061269830446
0.108357045024
0.037326284632
-0.054353185310
0.040219987158
0.005194326144
-0.053748725992
0.079788488743
-0.048730088321
0.048285898132
-0.003652258689
-0.041981576337
0.033337745290
-0.084607601921
0.009483757828
-0.086659916414
-0.133046480071
-0.062165198645
0.065097145162
0.121232828375
-0.034412620724
-0.063240629244
0.007468112880
-0.026782872152
-0.010724798561
-0.027445485212
-0.109252218697
-0.055557892897
-0.001741021000
0.067800316856
-0.006347463294
0.034245391610
0.015227562858
0.028235899693
-0.075772692276
-0.022706110966
0.000379258805
0.028439347531
0.025325746390
-0.046712067965
-0.021252737129
-0.084516606363
0.115624372453
0.000932475668
0.069996868435
-0.037319486846
0.005314690485
0.073171881728
0.017814171932
0.035679016511
0.041189404848
0.042094606265
0.022734312470
-0.003664405373
0.056799255030
0.026649175914
-0.048000662795
-0.108337093255
-0.107656666863
0.007293146197
0.060950690280
-0.015755200599
-0.056220301523
-0.001094655838
0.075929055443
-0.017799619921
-0.005036958782
0.005806399205
-0.056550809591
0.039130509530
-0.037343568338
-0.022263011692
0.103969276267
0.028976345326
-0.021825433093
-0.064226382138
-0.016318411061
0.058571858647
-0.049337457470
0.048371006403
0.067183929321
0.001855287541
-0.037354953804
-0.032855103617
-0.051663561184
-0.033123773248
-0.017930613785
-0.047341706890
0.027350201649
-0.012204247507
-0.016747513657
-0.015897778897
-0.048346970674
-0.025605358831
0.059692060250
-0.119285662545
-0.064340671669
0.088797575025
-0.018148096103
0.028565736072
-0.156486138800
-0.051872328338
0.017943498133
-0.063794976941
0.010707882578
-0.061814651276
-0.006508067889
-0.000822937635
-0.067793279404
0.057320722981
-0.036958766398
0.019254970554
-0.094000014807
-0.035275373706
-0.059020885475
-0.080477469416
-0.035884195768
0.008815661901
0.014556126505
-0.007209007679
0.024732737985
-0.010853221764
-0.026802163698
0.026633080744
-0.111649669106
0.009177615534
-0.011875068208
-0.009624625530
0.011568561976
0.008397818610
0.002556651053
0.021401776789
-0.004806548225
0.031056290043
0.041886067514
0.028561883032
-0.009003498778
-0.060880365979
0.048632971459
-0.012295657200
-0.021304449223
0.049282183534
-0.007580514549
0.061530055772
-0.043193358835
0.005947146585
0.010937572046
-0.066288660578
0.052195838310
-0.049894304566
-0.023874321068
-0.020130566404
-0.070263436524
-0.041923720029
0.022451012374
0.086130270162
-0.044655183665
-0.120117371583
-0.006872359114
0.013990223942
0.064483854230
0.047797955798
0.047148576008
-0.035794216708
0.008493936377
-0.025885449515
0.066557245052
-0.001448156632
0.039966609777
-0.052879031179
-0.045622142874
0.045405566653
-0.015509226082
-0.065134172787
-0.022827124013
-0.032602595748
0.043175928654
-0.047259666143
-0.024712550265
-0.095637025550
0.031638079933
0.006974601356
-0.061247919973
-0.039582819761
-0.062798181316
-0.067882839403
-0.058646785152
-0.011935870609
0.065178104420
-0.033910959500
0.047109823831
-0.012450512473
-0.094631846428
-0.042469960399
0.001982108104
0.008130316609
-0.079783397848
-0.029586748451
0.000495592317
-0.020866945603
-0.073804828003
-0.009071192971
-0.109882592422
0.033114385125
0.019202126280
-0.032381115721
-0.004911036836
0.054690616010
-0.073044495932
-0.008533061181
-0.014674491586
0.015828661262
-0.046810228128
-0.026017770154
-0.041536981522
0.013211906877
-0.019508641293
0.042422070459
0.072474486925
-0.021280133543
0.061044069590
-0.004476324131
0.050363620600
-0.038015626709
-0.020218254511
-0.050841690721
0.111736610457
0.002774649166
-0.009821311398
-0.007057961318
-0.011257899265
0.025197230439
-0.012445489994
-0.029995395810
-0.062147645519
-0.069839881411
-0.085681124182
-0.045347371002
0.086476143068
-0.023561673307
-0.066725213402
-0.097356582812
-0.000765737414
0.044270030386
0.056769146555
-0.002159127533
-0.037089748354
0.021253603907
0.000660630000
-0.010114349957
0.120127729277
-0.089072725062
0.000225900718
0.027491776683
0.047578365459
0.005297464581
0.012305158767
-0.071750611713
-0.016089878733
-0.076090787183
0.118116830087
0.108183227395
0.050314023228
-0.007216121716
-0.018344346940
-0.004824837674
-0.027625108320
0.021483538298
-0.046255923197
0.006542531760
0.004008364740
-0.020214463957
0.055870575413
-0.029916581987
-0.029917398548
0.037971494098
0.085858301871
-0.028482617450
-0.030355136263
0.035347367745
0.028572647308
0.088238664967
-0.101602185244
0.017117271955
0.069345329197
0.019540214450
0.038029402101
-0.014167790910
0.112815715916
-0.025220105135
-0.053008291820
-0.012072865984
-0.042897335778
0.110931277255
-0.045889821534
-0.024248142272
0.075796315739
-0.011666109373
-0.048750640974
-0.074260632370
0.017578791120
-0.099087860351
0.043971149526
-0.043883476550
0.031813093639
-0.064905011541
-0.056802942511
0.027118113571
-0.017839564404
0.038683797295
0.032921688617
0.086715968894
0.053115508379
0.055055111895
-0.047088538193
-0.040843117841
-0.044276950957
-0.077239427801
0.017034227084
-0.032158465447
-0.049352701063
0.036229873183
0.014198266792
0.032241027495
-0.004094156057
-0.017904188969
0.024270754461
-0.013715178897
0.015788841834
-0.067022404732
-0.009214405196
-0.043608167772
0.018604140939
-0.038003164664
-0.052871290980
0.002869044308
-0.074676942729
0.048194782340
-0.040976783866
0.063960425586
-0.058403091331
0.062468246440
0.041227496857
0.035981124658
0.027466724188
-0.029010205084
-0.038435848180
0.002889101960
0.012200805863
-0.035409659073
-0.001116949968
0.023701230342
-0.045635723021
-0.001756656358
0.020053116573
0.023976593726
-0.019672591537
0.005922200977
0.027969429144
0.051755891715
0.009904630470
-0.005382451464
-0.039623217448
-0.029121940620
0.016424343070
0.000366539321
0.015726936805
0.039033164542
0.002044513061
-0.002021318532
-0.068571515650
0.005207731993
-0.057010094815
0.019417530660
-0.065974878480
-0.087155355582
-0.042674026222
0.039262808146
0.083730041697
0.063734821524
-0.006124702270
0.026442678541
-0.095905946016
0.116887123719
-0.017306200117
-0.057713212997
0.014351721573
0.020781208685
-0.019012085181
0.029561322265
0.078029417624
-0.046298316279
0.074349583920
0.016069067304
0.004101653624
0.073107650102
-0.001285186963
0.091682059970
0.046502160440
-0.014850559717
0.050195673056
-0.023315562931
-0.007264360728
0.104234619501
0.044406623269
-0.076167427375
-0.082717705351
0.065792045959
0.034095934632
0.021704392047
0.002004385028
-0.041771779684
-0.076604508243
0.009908114260
-0.047494807146
-0.040125255810
0.010548823782
0.005672769766
-0.099394364465
-0.019978593924
0.043798391372
0.028917711565
-0.033067575784
0.004906592913
0.012023293294
0.031395928766
-0.030715391361
0.084644973714
0.112502769481
0.061220247055
-0.036129309270
0.001329251318
0.045842819686
0.102593213428
-0.042508996751
-0.030597887131
0.038307194062
-0.069943634795
0.009358187983
0.001380028505
0.036128684237
0.038681152697
0.109264027969
0.000879797632
0.002880317704
-0.080945154170
-0.020434167399
0.034953305516
-0.008441950096
0.090797391384
0.049999265039
-0.055513269005
0.026106513950
0.038060713274
-0.009505699549
0.001930171852
0.007929282573
-0.011287779687
0.041736619269
-0.011615420766
0.001761903848
-0.014916930575
0.035350258155
-0.017394032853
-0.101122923160
0.045732014887
-0.014762640191
-0.027556633899
-0.015272363413
-0.034904297665
0.103386775518
-0.064942612630
0.003342246905
0.038769279752
0.100488894024
0.015790632146
-0.042165846271
0.026922531953
0.033367444965
-0.027635409103
0.058346387827
-0.061585108898
-0.007574354535
0.047048476273
-0.014916230595
0.019910345741
-0.031541496244
0.121690923079
-0.036466756633
-0.061272105648
0.055630193616
0.056841933009
-0.098385540060
-0.038702934901
0.013514063168
-0.114795779486
-0.057021685389
-0.050269434557
0.056515068758
-0.081862437787
0.018900866095
0.035994516063
0.135480039432
0.010539590099
-0.080541225221
-0.016088262121
0.038121857010
0.020173726774
0.037715408310
-0.035864780769
0.044177590826
0.038912967270
0.012143339624
-0.013219081006
-0.028161082127
-0.032637570152
-0.013351747149
0.102599927565
-0.090526645886
0.004714889514
0.049695865859
-0.040025505037
-0.060005527607
-0.097070068598
0.016622538601
-0.019036421101
-0.045340077656
0.040674362670
0.022560354022
0.011544647581
0.000525686063
-0.061246681793
-0.009110607740
0.007057111805
-0.019886354576
-0.016202175434
-0.012349688641
-0.018732793909
-0.026411869459
-0.037810170676
-0.036314084013
0.029578908741
-0.106473109331
0.091257635394
0.006072571719
-0.069092424657
-0.023318018117
0.003679435186
0.022476946328
-0.008109688698
0.051463361222
0.069128587603
-0.003982342429
0.081575808258
0.001418371591
0.000340039206
0.058373937971
-0.064982328303
-0.027639854311
-0.012401976982
0.003676087704
-0.062828186201
-0.009503057289
0.010682065084
0.047362580481
0.170328620611
0.003074206314
-0.040830736669
0.035676506564
-0.039255632035
-0.000623552258
0.044786613507
-0.121097884690
-0.012716132427
0.015839106440
-0.024644958351
-0.090336246522
0.020550749444
0.046452245689
0.069280399047
0.038585048577
0.051783353587
-0.055462725400
0.017586746181
-0.057657264350
-0.062294789778
-0.058601188902
0.009356337966
-0.081458395475
-0.026769114904
0.078228265704
-0.061779520897
-0.044541375322
-0.068764197174
0.077275574724
-0.097912695602
0.036459518542
-0.018397282621
-0.067271062765
-0.017520195880
0.028493485037
0.021870310533
-0.002857203379
0.106034740796
0.014363409133
-0.017907530622
0.047224111017
0.008368053827
0.081725292021
0.097311970128
-0.039622395671
-0.095249116714
-0.026019968752
0.062755523343
-0.056722144000
-0.055858387230
0.002262918726
0.100386430611
-0.090900695501
-0.006065371222
0.045766046919
-0.032661649862
0.028583515043
0.080970551942
-0.041641913136
0.023510977052
0.021781626504
0.041206601833
0.068781622725
-0.070611526314
-0.029422157411
0.093624954236
0.023454202956
-0.056438232146
0.053770218421
0.058720864703
0.021170360940
0.069192717440
-0.061773430043
0.064453452981
0.011783372946
-0.096276092246
0.078506706137
0.072088985924
-0.033758257745
-0.037159098425
0.134518166576
-0.011239539330
-0.062848210642
0.060421202056
-0.003121976921
0.061840651187
-0.011079755882
0.054527937496
0.062963963629
-0.082647019609
-0.032788637248
-0.033388346349
-0.007939361626
-0.005419691465
-0.010912555620
0.012263754577
0.056998353754
-0.037229563854
-0.055288935502
-0.005170459917
0.007765662881
0.025501552601
0.061750668923
0.043526958254
-0.058650041957
0.035303037913
-0.034112789345
-0.056668354898
-0.013177543638
0.041846874969
-0.000713181864
0.010676691512
-0.038265226794
0.040428979840
0.041885348427
0.047292425457
0.080380312214
-0.023180438955
-0.056310814320
0.019312000205
-0.054589252189
-0.038453562859
-0.044385362777
0.055255367120
0.027949593946
-0.073997570393
-0.056831435974
0.057296523526
-0.032967614149
-0.067801549464
0.019005810085
-0.011072972832
-0.007972280181
0.002811157298
0.002214268229
0.091540377262
0.059775913906
-0.052683644783
0.007466466202
-0.008865376076
-0.053931628788
-0.006366384648
-0.011843899425
0.000988998238
0.061238332133
0.051241240285
0.016961467600
-0.049623509970
0.063445121051
-0.038440217465
-0.080123034269
0.070616696837
0.011490811449
0.020426343946
0.025357621781
-0.005331243525
0.048475925892
0.005998763618
0.019467882216
0.010653418897
-0.108422556092
0.030165889894
-0.082123399459
0.005299001228
0.099552805478
0.053356889234
-0.007529828934
-0.059493875830
-0.091270428998
-0.014974743313
0.019855151777
-0.010283682578
-0.014381549588
-0.038654828018
0.001916719173
0.034824009610
0.043922794293
-0.003082526615
0.123296764223
-0.033439920357
-0.042110974411
-0.005907271683
-0.037682568625
-0.082977122140
0.039801326184
0.025856555500
0.056733515433
0.021146251854
-0.037191793480
-0.054268503207
-0.029577684159
-0.017712728785
0.057788076296
0.021569567510
-0.049706732032
-0.014121885746
0.004727360105
-0.004144143633
-0.046978017130
-0.054589480785
-0.022297901919
0.044590664046
-0.073380681490
0.039667447524
-0.009867604705
0.073072642937
0.021992827957
0.065938986283
0.056459887152
0.074943974717
0.020194982950
-0.026677738782
-0.025804808787
0.017823418000
-0.046652837593
0.054653101385
0.007377647347
0.064445915078
0.022259305017
-0.036682280694
-0.072089699794
-0.005259148617
-0.012568237728
0.005277934954
0.060084263935
0.084603526077
0.053832152684
-0.070038903805
-0.043976773582
-0.075701731972
-0.042164024376
-0.005256198831
-0.008662868187
0.042162987471
-0.002051239762
0.054090209746
-0.053442762678
0.001452829179
-0.001070975340
-0.015076703653
-0.010734217146
0.022194219435
0.042573758928
0.029561540084
-0.053584355055
-0.008965073519
0.026371850064
-0.043050616391
-0.101224846536
-0.161078573339
-0.066693315703
-0.005559802004
0.000675563997
-0.083270831874
-0.045052436745
-0.047825772020
0.068301666616
-0.060840457289
-0.018396801745
-0.057335651329
0.016400375445
-0.038922896880
0.073684206387
-0.068525646666
0.052596925168
0.045426391073
0.130111521003
-0.046205662377
0.051702086544
0.021747367070
0.033119684377
-0.006645721435
-0.034905484204
-0.053408316605
0.050501590685
0.127546568726
0.009697786087
0.036018772037
-0.052581070459
0.030923758321
-0.028890321301
0.125125579451
-0.039633085700
-0.023437650557
0.002857920655
0.005755713542
-0.071766383180
0.029053903659
0.009354580758
-0.040222052695
0.031585406241
-0.017461259935
-0.029657480978
0.050195070447
-0.001358118232
-0.010763192168
0.119278873687
0.042120595875
-0.024475664537
-0.076993780852
-0.007258519904
-0.094345610615
0.015738005935
0.070550366939
0.109313141632
0.006876814782
-0.082248732298
0.097630251498
-0.080980553079
-0.027438856842
-0.031146652538
-0.056298803587
-0.054001649033
-0.029545854917
-0.119816988887
0.029504255447
0.097725365855
-0.002610733853
-0.097625947850
-0.047901108400
0.088820027099
-0.068986832809
-0.038130218349
-0.099411489285
0.091355577448
0.058069672189
0.015758625998
-0.057463945676
0.074817945503
0.044993756396
-0.000055343729
0.080885312748
-0.000492514933
-0.029641293618
-0.120152330566
-0.000863481967
-0.037992068897
-0.022115475339
0.015460086418
0.031744445426
0.071554843679
0.047196064479
0.110798872050
0.070966523992
-0.045481002661
0.109001398115
-0.042483768309
-0.031727139548
0.001161312094
0.003248044668
-0.022966003504
0.035819279594
0.062353099414
0.019829774829
-0.075214708037
-0.066782664243
-0.020096867166
0.050141757792
-0.003678502668
0.003888073251
-0.066902831386
0.084922283555
-0.013245963693
-0.064456086428
-0.011309501350
-0.000973962714
0.071593214656
0.038235107171
0.007735176167
0.098336924999
0.043892542225
-0.021411940763
0.058613878699
0.087612279898
0.035107301986
0.013056644443
-0.089195619591
0.019824351595
-0.068699791716
-0.071757151171
-0.050689887328
0.054334628605
0.040991580585
0.011439114897
0.015431396728
0.088563412535
-0.018655233963
-0.007230490642
0.005655978140
-0.076058473476
0.037483262821
0.008106238606
0.031489481882
0.008558801008
0.103981123167
-0.053343401763
0.004044845202
0.009942204203
-0.040643091812
0.030830376634
-0.038396091703
0.086811291003
0.070144700015
0.152187727623
0.051451018965
0.019112312114
-0.058360552297
0.076770795070
0.132397357096
-0.040419906027
-0.062976109387
-0.009199391268
0.031464561402
0.011605884004
0.134593416275
-0.023689155278
0.050258842850
-0.097294066420
0.046471754013
-0.000096784579
-0.001262283221
-0.072339865266
0.014454247280
0.078932215320
-0.103458127755
0.083207406887
-0.025676287342
-0.066346838401
-0.054697732852
0.070132909358
0.021630850147
-0.052035366729
0.047741823015
0.015650307011
-0.023268749371
-0.009727701310
-0.032829565885
0.030012081672
0.044915842772
0.067284697322
-0.105455447682
0.069455178175
0.013308407301
0.109167151326
0.035604418787
0.048230123715
0.002303579860
0.004958878399
0.015626018768
-0.047879567640
-0.030870802507
0.064498145885
-0.024150116278
0.034761324993
-0.073705312616
-0.007096143992
-0.041199353425
0.022123112708
-0.023351912074
0.007581508208
0.056835843233
0.059722455694
0.143594035267
0.014549965022
-0.076067569818
-0.095417592339
-0.033183265951
0.012739049851
0.057467380972
-0.052296273520
0.028480270593
0.061989234702
0.036505333435
-0.018604843917
0.022225618271
0.058084284620
0.010355761824
0.047247477738
-0.047165982074
-0.017212219380
-0.056814589007
0.113645142421
0.015806052365
-0.017733979931
-0.003437598893
0.095533706773
0.046303341188
0.112783104602
-0.077465787068
0.010534410814
0.049944714491
0.141300592752
0.059850090053
-0.054141625359
0.026954324566
0.019421755347
-0.018868232811
0.023282347259
-0.013678832625
-0.009380379755
0.002746924975
-0.054868253647
0.010176169595
-0.047748701423
0.073157579988
0.036168941681
0.058772340081
-0.048449664502
-0.032757782946
-0.055135692666
0.075484455293
0.001718895716
0.004518911019
-0.016053372982
-0.003097938108
0.095758084516
-0.026072612467
0.020737159045
-0.006398568860
0.090589882014
0.037156675447
-0.046929126911
-0.063223985192
-0.010695952435
-0.005426036267
-0.093185985710
0.020953537736
-0.061676680192
-0.021650324867
-0.018589096825
0.027108683549
-0.057987624608
-0.020774991382
-0.058199023785
-0.066508323723
0.025530067702
-0.028438390141
0.046303969880
0.066685560667
-0.000842699090
0.029032714340
0.004690770142
0.006158446621
0.088413095578
0.047930240600
0.001269841282
0.001531016948
0.036233487966
0.051908535686
0.015671009532
-0.049526176853
-0.098310370128
-0.046972028878
0.055242722652
0.096400285342
0.046588968116
-0.056892411231
0.010176101771
-0.083809829272
0.065133173204
-0.059132116873
0.033576361002
-0.048261735008
0.024960441656
0.007877569600
-0.043593753661
-0.035934042148
0.007546713819
-0.040892685912
-0.097532389300
0.060218861706
-0.084628675137
-0.045522224750
0.048829579456
-0.007918869480
0.015588120058
-0.029674957617
-0.038427504419
-0.112862935126
0.070882172653
-0.012645300094
0.028060916578
0.001252561978
-0.060503455563
0.041761232369
0.062490668636
0.059473244502
0.041089775938
-0.061067955575
-0.056419485057
-0.144079504285
0.087617886987
0.070090012747
-0.092481391570
-0.020102146467
0.051400958337
0.034662138254
-0.005424573714
0.051237170722
-0.017543144959
0.072874160973
-0.092462740164
0.071705904746
-0.001993472278
-0.014330090678
0.014064414891
-0.058739775373
-0.034953732499
-0.056726052381
-0.078281223940
-0.028160801121
-0.002234499314
-0.121468159088
0.058378978759
0.047662924381
-0.037677769786
0.102393256163
0.014920275883
-0.009290878118
-0.087365907593
0.003513124827
-0.090766785533
-0.030468365632
-0.057857960946
0.034455192717
-0.069513316714
0.021493117327
-0.064568342689
0.029021547781
0.070725501719
0.099386510184
0.162349526342
-0.039473256000
0.056540097680
-0.062053392406
-0.068898399548
0.107456226593
-0.083475055668
-0.002583854109
-0.092446240692
-0.088725934100
0.088416954606
-0.029133301869
0.038151425944
0.019050735885
0.028499139312
0.060672367955
-0.073837908511
-0.054887781404
0.033815548386
0.040226607256
0.002704533284
0.017168758853
-0.029042900780
0.034040852884
-0.023219001587
-0.000592853409
0.018542393921
0.045691084844
-0.042968363160
-0.055123171045
0.077258963528
0.066316861630
0.022603062220
0.013873974014
-0.068067039698
0.052704710988
-0.080754369646
0.005248613176
0.033828671634
-0.059503689679
-0.014349531415
-0.160896551585
-0.123698759588
0.041497835992
0.009131094346
0.025432522935
0.016462378371
0.029842220396
0.014650251637
0.010957662689
-0.004580669888
-0.048339359681
-0.046949189057
-0.022350194929
-0.094997948574
-0.091141720754
-0.050485108457
0.096434301635
0.075894153092
-0.027896275507
-0.047082000330
0.001025908469
-0.043386192558
-0.038272950286
-0.060263435364
0.044519483436
0.048296897509
-0.059881984360
0.089211615415
-0.005574478337
-0.038538429521
0.002889189608
-0.012877971540
0.032405695150
-0.036623967551
0.010497386902
-0.058086632663
-0.069762744894
0.066345124250
-0.052974493541
-0.035225569886
0.014985651048
-0.079663846870
-0.108161215477
-0.043821698342
-0.059314112910
0.010546929218
0.044337286031
0.104025840217
-0.056030542090
0.108629228327
0.060720605403
-0.018912712387
-0.034931321313
-0.058989342614
0.065225133602
-0.074901318212
-0.023468776796
0.099658235205
0.038287408543
0.009583184132
0.034188858326
0.033598877321
0.037499602285
-0.035354965743
0.031939383319
0.030637278856
-0.119782933580
0.007418550506
0.080907464641
-0.017538024455
0.074792196329
-0.019780166806
-0.002250302741
-0.033301780339
0.008426896855
-0.060769549873
0.013339584354
-0.075887950689
0.044617276634
-0.015992352011
-0.040368529053
-0.026576559310
0.030114003656
-0.006907533635
0.064854175511
0.035166422980
-0.031619876805
-0.039065007374
0.029481630868
-0.042479934518
-0.075836261356
0.053266393037
0.035208020256
-0.015863599121
-0.012878061510
-0.052614008952
-0.032896211594
0.001804227286
0.055024862560
0.014820103677
-0.016434040250
-0.017433221553
-0.088476696315
0.063605439782
-0.021327190172
-0.078753086050
0.022474036531
0.013395176427
0.098886355311
-0.070564312477
0.052377844871
0.110653970071
-0.000026535762
-0.017780882870
0.001993115238
0.051915349149
-0.040329780392
0.019687638110
-0.014598397665
-0.049917231328
0.020327244295
0.072524559543
-0.055863422932
0.088351985864
-0.095237456312
0.011278714964
-0.012294890699
0.079769551364
0.119628551549
0.086172327421
-0.028901819144
-0.003502367003
-0.007447646846
-0.028279416619
-0.053379178603
0.001030517110
0.105799427504
0.004700359508
-0.021925888914
0.014669418886
-0.034405984797
0.125585396181
0.018468521890
-0.024722785389
-0.048416644651
-0.006142371183
-0.071683062149
0.047928798704
-0.028769114934
-0.063538825708
0.063266898053
0.111060607356
0.001099729565
-0.059380751913
0.120560394530
0.097714056678
-0.049673400910
-0.038969901289
-0.015265552204
0.012466405234
-0.059439353073
-0.027266622913
-0.025802880909
0.063956479919
-0.034665526617
0.012626214044
0.004012001065
0.028850391019
0.011136698517
-0.021725662526
0.076336915689
0.015533804346
0.038398511607
-0.156320516279
-0.028954251879
-0.104663035296
0.021971067409
-0.033834627057
0.047080749644
-0.043274765883
-0.040369162492
-0.012221140345
0.058411146468
-0.037292353949
0.027599866782
0.042457421201
0.025196062258
0.000108148040
0.015173949103
-0.004277262610
-0.044065394871
-0.011107789462
0.048967871426
-0.079198736209
-0.068683693980
-0.032347244138
-0.052394709268
0.004965880759
-0.064511980415
0.002868251454
0.069508754364
0.020946533477
-0.007658198576
0.037759950573
-0.113997542652
-0.012348730660
-0.174584820449
0.044998414363
0.027566019741
-0.083062020576
0.020084428389
0.032561810871
0.029859721508
0.035074145105
0.032479022484
0.092001315129
-0.029416599435
0.015798929257
-0.008230794285
0.004513238355
-0.013526507960
-0.082220764108
-0.050908223571
0.054044346019
0.076075012314
-0.024303851091
0.016930974930
0.060530186200
-0.037855851555
0.032257001476
-0.052628883350
0.033701566340
-0.055674732830
-0.094880722214
0.003503960550
0.034038979138
0.000828257660
-0.099700666843
0.004166267904
-0.085660338618
0.007553329840
0.008157272796
-0.042471292437
-0.027094416088
0.039858218376
-0.055693979054
0.042049133497
-0.049913728356
0.067912270574
-0.027349741315
-0.043057362360
0.034637960580
-0.043943712794
-0.004314876995
-0.060659951614
0.099744369149
0.029436617073
0.017530248348
-0.059272719118
-0.010310155780
-0.004749651430
-0.045087057850
-0.067798276678
-0.002305989221
-0.020084183551
-0.093439684596
0.010327472214
0.133565665884
-0.021380754619
-0.065100524206
0.017594628051
0.066238062132
-0.084792730354
-0.104104072480
-0.068681519953
-0.076297542303
-0.045080753004
0.075669643365
-0.000929298585
-0.025949551879
-0.032028714128
-0.052494428060
0.066232615107
-0.044258933158
0.029350137144
-0.020414277542
-0.004991783025
0.012515567837
0.097542515633
0.036517372013
0.016765085331
0.036779036048
-0.010515666100
0.073190943597
0.027064260092
-0.021149680076
0.104628223340
-0.010624055746
-0.054994189643
0.046158217929
0.021127114728
-0.005804139199
0.071431970712
0.037735899626
-0.026649955070
-0.119840753653
-0.043998049037
-0.026568170985
0.027068135465
0.011025008823
0.046394387487
0.049683021704
0.022350584015
-0.058034190930
-0.045899804851
0.003567024365
0.039668646593
-0.026688436704
-0.027584574354
-0.107183383672
0.072595686246
0.037115695935
0.005941256355
-0.005355263186
-0.038684258118
-0.020821309390
-0.074410272404
0.013901581733
-0.028951427007
0.043053784042
0.009567771543
-0.006308321318
0.040746419152
-0.017752105986
-0.105127399831
-0.069096965852
0.007636876395
-0.000366367997
-0.015655172132
-0.016866935413
0.003718250981
0.063163737923
0.112985540406
0.006440708304
-0.061414489443
0.069454448491
0.083270377381
-0.050563594871
0.003456077632
0.097402427347
0.046188233317
0.056700931253
-0.051035196335
-0.084194615561
-0.055074651944
0.026098563693
-0.069843549752
0.023421271220
0.026356399659
-0.084429328973
-0.052018174814
0.060442877102
0.013479660659
0.060237667631
-0.009627241924
-0.118405122458
-0.081963932869
0.040312621456
-0.001445291851
-0.004220894580
0.011303444326
0.093461891680
-0.033427216870
-0.040163869029
0.088077592812
0.074917603308
-0.147203596691
-0.001891067402
-0.032443155837
0.030414333694
-0.005100200729
0.029149414236
-0.086955618701
0.051586209717
0.005346007130
0.034776479902
0.087209157859
-0.016512655710
-0.016565641845
-0.101444288647
-0.058875514604
0.010750863448
0.085791397234
0.004829963620
-0.007354108523
-0.017935078964
-0.060491973763
0.091193753209
-0.037452282764
0.025237179513
0.072336855262
0.077888024282
-0.049303011081
-0.034456601476
-0.059475847899
-0.063128545465
-0.030149877390
0.034833270402
-0.057761073161
-0.019948637052
0.093905249974
-0.036798908274
-0.038833176265
0.029620633355
0.019277383178
-0.013948152887
0.006629174599
0.055258672466
-0.015525884967
-0.084632744165
-0.001188917297
-0.098929077988
-0.029465332143
0.051445381955
0.016866654561
-0.013046473298
-0.014474279867
0.039230091135
-0.014006843507
-0.088658883936
-0.001366983293
-0.064865980413
-0.038306759101
0.049225248386
0.040770043763
0.023792871381
0.059763205852
0.035672656562
-0.014239435826
-0.046943227707
0.084825916598
0.060474808944
0.015242108169
0.102592829066
-0.017713325311
-0.059998336416
0.020581331025
-0.096451978270
-0.078014128304
0.011190156927
0.014730214487
-0.016657619436
-0.006685091678
-0.013961681316
-0.009020269156
0.025060119042
-0.042199633693
-0.005273976447
-0.081127392687
-0.021478514984
-0.051667512326
0.031587053556
0.007642628361
0.073966518143
0.005138648555
-0.018513129436
0.020488378274
-0.024736975975
-0.094954708546
-0.053740535850
-0.036634205091
-0.074291303207
-0.011926312245
-0.083208826537
0.018369954797
0.024599429815
0.007551821088
0.005145183629
0.106758190731
0.001927364522
0.085681059000
0.004767548480
0.065878371236
-0.049452778774
-0.049192729051
-0.056716291174
-0.032661586647
-0.006917912788
0.044037215242
0.004607708810
0.008043886966
-0.025096919509
0.014130552397
-0.079687718680
-0.008031339114
-0.099145284568
-0.005730080248
0.020928115987
0.065042106446
-0.076412533762
-0.046811437306
0.022606477205
0.004444211502
0.139007869004
-0.095464496525
-0.017101243697
0.091057616365
0.008990679901
-0.002147420688
0.071205800328
0.023371586338
-0.021373899759
0.084648234097
-0.042687388818
0.004508074986
0.068200174258
-0.015035565774
0.053325954223
0.006597087459
0.038037422299
0.031044960509
-0.005234927686
0.045396453639
0.066937843114
-0.008479887796
0.090197320147
0.056113934940
0.063311496692
-0.035517418690
0.016602218142
-0.049634469562
0.068249329927
0.016149820794
0.022431543466
0.012980967417
0.094622616873
-0.045808382925
0.035179812281
0.042338073775
-0.029345839233
-0.041132238717
-0.065286865919
-0.018395934460
0.022140327468
0.043316096746
0.028333993781
0.084488047620
0.048106197504
0.113308206293
0.077234963540
-0.026251933495
-0.053468724398
-0.074347097512
-0.072561500525
0.025891523724
0.005289072680
-0.000773742956
-0.051384129654
-0.049722236042
0.003456721509
-0.005322142883
-0.097582331173
-0.002891262327
-0.064731146175
0.008428016131
0.016497826838
0.014324234816
-0.071577883270
-0.007057051694
0.076749189126
0.071286626467
0.090226950230
0.066584335724
0.080663074975
0.029649544344
-0.013005861148
-0.021289622279
-0.061655995975
0.030905225393
-0.004394207758
-0.003795177871
-0.006971238008
0.003136520902
0.089726780154
-0.009752565357
0.011704111340
-0.076033113680
0.055767579080
-0.001821020575
0.037965673202
-0.034790279185
0.021555124236
0.016159614814
0.027463992349
-0.052600334464
0.009777838393
0.004388781976
0.084034121782
0.092911104900
0.030335437264
0.082849988619
0.070804657393
-0.083479386081
0.088001877725
-0.023037910953
0.072862039849
-0.100768311663
0.035600453704
-0.026396067410
-0.036779479469
-0.060596703669
-0.010683377579
0.102448812086
-0.002841652225
-0.090135130615
0.062566458313
0.013301763701
0.054437932623
0.114957750138
-0.061184238531
-0.012244756303
0.005987057123
-0.071681062130
0.049884051605
-0.043144955747
-0.012475570221
0.063517909012
0.033164531652
0.071021554578
-0.028664793820
-0.016915605404
-0.036326305594
0.058553790907
-0.076593125280
-0.104354868378
-0.014645941047
0.068659373202
0.051323664543
-0.076849401090
0.086128469334
-0.081367330667
-0.028826458315
-0.028242900238
0.013155710723
-0.055526425149
0.047336923280
0.024480192511
-0.055635361380
0.051341328454
-0.025065516848
0.053558189187
0.032548342538
0.025594863449
-0.048891966504
0.078872071565
0.026435769638
-0.042705481966
-0.004743958122
-0.013066447225
0.054949439391
0.011201100326
0.099199659950
0.069505736062
-0.041859239179
-0.000446147033
0.002672113187
0.033968591635
-0.020430367762
-0.095179755646
0.109122288120
0.064719416476
-0.002065220887
-0.010161842707
0.081491608542
0.098260940022
0.045751993536
0.124227926589
0.043510102425
0.013217850012
-0.078178297377
-0.051131689576
-0.046575217307
0.069709355434
-0.058817348339
-0.029051217793
0.025795522245
-0.027828779002
0.024843575974
0.063248891691
-0.007396137533
-0.080427401496
0.017083649169
0.010890840322
-0.032545896573
-0.099140625806
-0.011963694091
-0.055812392731
-0.027535273876
0.047637158768
0.036230979286
-0.032547840038
0.027948024273
-0.002126701145
-0.028997643284
0.001307848936
0.022801438068
-0.040078922139
-0.056465555208
0.020323030928
0.061017261983
-0.049587178770
0.010168104682
0.043813164759
-0.029885339394
0.019724184547
-0.023284799536
-0.040314062584
-0.032203091122
-0.093990220698
-0.068063205746
0.006725542981
0.100319023878
-0.006623335890
-0.037964166541
-0.097900251453
-0.007505962782
0.010217602327
0.020403682665
-0.058889743819
0.009281672590
-0.037093807989
0.019561717532
-0.037565494784
-0.044526604410
-0.024203337560
0.013027316721
0.057719350173
-0.060837360040
0.031777374311
0.090502336179
0.057795356596
-0.062107772200
-0.044632987440
0.011183098583
0.054020552228
0.001726804383
0.065079613931
0.018086554010
0.095532280432
-0.122875301801
-0.017196504471
0.039535951454
-0.018228001252
-0.001111678529
0.012174790230
0.069104982063
0.001112016106
0.060426473086
0.092338113392
-0.087330991930
0.063537628736
-0.000046910291
0.101953878541
-0.075907729415
0.013500901431
0.024073444629
-0.013358271650
0.002841087257
-0.010438568937
0.074656813203
-0.096002117304
-0.044594568195
0.013242058311
0.028540544057
0.104886414787
-0.031334021895
-0.026443587699
0.048423669273
0.002837032450
-0.045889242816
0.031269046459
-0.040825399918
0.096834721295
-0.034704720454
-0.088659482887
-0.015709284931
-0.000756953103
-0.099138108456
-0.025241977272
-0.031327553532
-0.037343960472
-0.151196806647
-0.011575365723
0.111260386029
-0.049666252778
0.114998154875
-0.043234987053
-0.007100524242
0.056973444045
0.069982638272
-0.016502328958
0.035902659499
-0.006087056370
0.103765879063
-0.073486451671
-0.007031289926
-0.003441517816
-0.060513724253
0.028919953293
-0.043879714479
-0.031141890629
0.062817386192
-0.008629140368
0.079725131287
-0.037824167051
-0.016498708835
-0.013957234184
-0.030552306463
-0.107597399028
0.033593097793
0.096426683624
0.007062069708
0.026705844601
0.065700860688
-0.046626916777
-0.024748796376
-0.056880495879
0.025387125807
0.058615723846
0.023364729719
0.154856829132
-0.083532376461
-0.058631004512
0.062229568906
0.032791356080
-0.077866872921
0.073096110615
0.044373010285
0.050505146518
0.001311608260
0.072770553792
-0.104622150576
0.098892779313
0.025846952970
-0.011100919840
0.014552657142
-0.124336297410
0.069031317128
0.016622705930
-0.026977909926
-0.017909013841
0.010576892750
-0.013431452069
0.020307977572
-0.058500898015
-0.005186093007
0.001175885995
0.008882106289
0.023816462898
-0.062342058186
0.038732088528
0.063756966744
0.004588409050
-0.038475064292
0.084672656710
-0.036936121026
-0.024088291570
0.053922054144
-0.068383128122
-0.024016321186
0.006989633209
0.012293886865
0.028629938020
-0.013986362729
0.039508658716
0.082234345956
0.033677726511
-0.042538385844
0.037933542205
0.023096617683
-0.016283423390
-0.043534349184
0.110693862415
0.090558580204
-0.053684193826
0.044208060112
0.064474161317
0.016811091181
0.048611966499
-0.078600462182
-0.083733960224
-0.072954819132
-0.063447999788
-0.035298875399
-0.030575530311
0.034013040377
-0.039479801312
0.029346371206
-0.021865516884
0.008665535048
0.074286272581
-0.066188082624
-0.057659761523
-0.004203010090
-0.017692935823
-0.000729608534
-0.007789303353
0.001329922091
-0.010041622215
-0.010379709658
-0.125431548999
0.010085602448
-0.003590861755
0.060274034075
-0.112471505430
0.021759913926
-0.043088379297
-0.073193397983
-0.077242138788
0.004777291180
0.134171017052
-0.059152534004
-0.004790904832
-0.012616218996
-0.012315216597
-0.051347730268
0.031891072878
-0.039236435775
-0.071488338358
0.021185706924
-0.024212956022
0.009857068790
0.003370111515
0.044084918097
0.033239407002
0.003105519637
-0.059383758875
0.011693737554
0.038676312896
-0.028287369119
-0.122202920224
-0.016957710466
-0.049127263572
0.027534833964
0.068790670661
0.091297681453
0.008067318644
-0.006792812298
-0.041340022740
0.053151335847
-0.003813270439
0.049620219605
0.060480942327
-0.057710555907
0.071370561364
0.071100902647
0.022957157624
0.029152483671
-0.013799891410
-0.053481872736
-0.070414805889
-0.009507223404
0.039823150672
-0.004913409300
0.098287138414
0.022073125935
-0.061615672835
0.022122661288
-0.080077379528
-0.105484001825
0.033371738951
0.001252012787
0.040251006503
-0.030611359916
-0.031187131526
0.043579800771
-0.015779845237
-0.040231569169
-0.026874236977
-0.085206310235
-0.057207945804
-0.024657237050
0.027034598311
-0.045025740443
-0.001551630690
0.035860208782
0.036540729341
-0.057395148487
-0.000848822975
-0.038130518266
-0.003349987996
-0.027852410833
0.026773377372
-0.018725018676
0.080449195567
0.035594399134
-0.007153952286
0.044076717618
0.069903614602
0.053086481260
0.007460999850
-0.021004900323
0.060727622089
0.000653141403
0.042030640934
-0.140800807884
-0.066573258024
0.031077611091
-0.000642979483
0.080359859795
0.023684261167
0.038459404596
-0.084114049192
-0.062175846886
-0.012240246530
0.045374205208
0.045615586537
0.070535673386
-0.007476996771
0.062919889872
-0.030147518865
-0.053914717320
-0.089564742994
-0.022536867532
0.044035518371
-0.031369889142
0.055712878673
-0.031880707123
0.098457661846
-0.026731394407
-0.025452862700
0.031172279862
0.119451029112
0.084456561411
-0.031498077244
-0.030756480632
-0.016098644580
-0.028603999040
0.001165632721
0.023934740775
0.004800716939
0.094076343293
0.070518308641
-0.041134409895
0.098778922929
0.103187577009
-0.029638481843
-0.028989858886
-0.107226830417
-0.095278025457
0.053530380757
-0.067024293811
-0.053209259737
-0.009080226544
0.019006781391
0.045139435352
0.020138127812
-0.013954037525
0.000132085707
-0.011853690162
0.075722285059
-0.013362073970
0.114751945865
0.025486080506
0.044834412610
-0.012565162533
-0.029082741410
-0.038405115559
-0.028020175016
0.044557030439
0.023930694104
-0.007893215394
-0.070118909841
0.024529815743
0.002457585326
-0.054250403364
0.045179837699
-0.009535330143
-0.025213219209
-0.031671925360
0.064207355885
-0.028269180093
0.036829719625
-0.019470268632
-0.050065038079
-0.019795318548
0.027801588528
0.150185513307
0.009242313828
0.016653276864
-0.012253887113
-0.055065589258
0.042088247114
-0.003088393536
0.029352697682
0.066674785921
0.024574217182
-0.034901109462
-0.085426338404
0.133392471889
0.005758256821
-0.049644120907
-0.040795642221
0.083400910364
0.015120022444
0.044597564197
-0.103069682250
-0.044487920401
-0.004487458354
-0.007634589077
-0.024287149792
0.003502175970
0.077083114730
-0.038632858399
-0.025512131149
0.011620853170
-0.050002976951
0.105891633182
-0.027289368773
-0.097152993598
0.063989842187
-0.032886803833
0.119010389005
-0.004462581905
-0.076515774371
-0.014843819590
-0.009995964699
0.032039299399
0.065545293028
0.055387178949
-0.014830083184
-0.036723558978
-0.073075831738
-0.124395883807
0.039952230055
-0.047297313219
-0.025755930836
-0.009237904008
-0.053601690162
0.081984323199
0.004618970262
-0.031613413306
-0.025862298207
-0.088936760387
0.110182813915
-0.007006239416
0.003641769731
0.082286102738
0.059090069183
-0.025999110613
0.017856929218
-0.087753370769
-0.030949579481
0.001862681307
0.042497637900
0.006507888720
-0.088271216273
0.099419327898
-0.055635339676
-0.016026882259
0.016350220490
0.063806551572
-0.023620253756
-0.021389334896
0.069330509725
-0.010364640088
0.036181381740
-0.093003975529
-0.069398205566
-0.070966033759
-0.055354692841
-0.074160943904
0.079946899508
0.025994337927
0.053566448575
-0.054943142734
0.046672804309
-0.083922027914
0.010095664991
0.014558716083
-0.022088710826
0.102997452759
0.018056727365
-0.012582976069
0.065787858642
-0.007116486007
-0.026339693788
0.143747776539
-0.087280498743
0.037434194136
0.025148217912
0.039752544710
-0.090834940208
0.043115800389
-0.027499404794
-0.069194223145
-0.075058730446
-0.037805651253
-0.105481985299
0.099435821032
0.027504234346
-0.024277867856
0.023728120525
0.060042130072
0.018952523024
-0.074417209966
-0.010245655321
0.011699471264
0.008963765420
0.096947718990
-0.087368877203
0.066452882432
0.011174377696
0.056370046252
0.043589770180
-0.045310690417
-0.010283507431
0.031856766649
-0.040543518386
-0.122907802968
-0.002426811540
0.062343908179
0.014845124474
-0.037454906561
-0.030284471061
-0.003543204178
0.072212940540
0.070285117655
0.001879121816
-0.067398874328
0.011979213564
0.036010830974
0.026279347005
-0.054543232593
0.066144547645
0.020836583649
0.076701850849
-0.052543069809
0.046457247380
0.037913455646
0.001589935422
-0.046775435942
-0.071200316350
-0.005527583316
0.002704352303
0.060567616375
-0.017521565502
-0.097242325576
0.027628536181
0.075454724568
-0.047849467101
0.121512274352
0.111522558633
-0.021867932353
0.010034171009
0.037205027895
0.054670942832
0.039658892076
-0.085348735810
0.001047741911
-0.022134863846
-0.071047085675
0.010506698259
0.029716165617
-0.007872375007
-0.025176050227
-0.027077980003
0.068365770437
0.007859946527
-0.058215684386
0.016791443884
-0.047602015338
-0.079616391812
0.079992978982
-0.046829287897
0.013121639336
-0.006919222221
0.053851989977
0.103238124003
-0.011747384753
0.012157598528
-0.066645120851
0.014012370302
0.042401354171
-0.041804607251
0.002003537510
0.022208042330
0.037916778268
0.024496816885
-0.035067287550
-0.029970815479
0.062205053364
-0.020667559035
0.003841524595
0.040386352716
0.053175963059
0.050743574137
0.007170145639
0.093472065460
0.036066614396
0.082811659759
0.027971140497
-0.095279298287
-0.038189999201
-0.042040091592
-0.003388272803
-0.069223355804
0.069105395346
-0.100418485047
-0.065644172656
-0.011354235521
0.007851119261
0.096951364183
0.017901886375
0.040198563460
0.125315940246
0.047446469283
0.079690512952
0.002290342270
0.038433213590
-0.055744694019
0.082771930559
-0.091698391243
-0.049755095553
0.011665199725
0.021459004489
-0.008146158584
0.088178811873
-0.041898656004
0.021333949271
-0.082956299755
0.071767156398
-0.128115964348
-0.047156532365
-0.035969118138
-0.056677954831
0.040054983298
0.020133570058
0.040092277693
-0.148943510981
0.032338280771
-0.040350674189
0.080606291776
0.004657914119
-0.008995914036
0.033082590430
-0.069389478568
-0.054620404012
-0.072109092011
0.019328886765
0.071557808130
0.006258852878
-0.053078670722
0.035954241591
0.014582041088
0.019918970933
0.025155491975
-0.047804401391
-0.050746159213
-0.047759389245
-0.044521335314
0.054352130931
-0.037668098092
0.059504862811
0.021750271622
0.004762760234
0.013336711244
0.047559399985
-0.020582849378
-0.042917433268
-0.038585248854
0.005169951230
-0.044131569260
-0.037415472742
-0.002865373298
0.017259113856
0.023571750599
0.064903651800
0.010693672522
0.016664785789
0.030475374358
0.089735570407
0.015304969614
0.084176171292
-0.085334365522
0.001724951698
-0.022414815061
-0.049330850646
0.021779219386
0.022661168131
0.016056244670
0.046065741147
0.009904835028
-0.014496042217
-0.080515158300
-0.017118842656
-0.093575694471
0.023462393170
-0.042171064702
0.038854715295
0.113447034650
-0.017386294842
-0.039249806115
0.023612530489
-0.128091383845
0.019881549552
0.027607258721
-0.009772298544
-0.066919570864
0.050967708986
-0.045016001141
0.008085695494
0.070825122746
-0.022251291574
-0.065079285598
-0.026958588714
0.025268876509
-0.117988296283
-0.084966088055
0.051136981543
0.024662445994
0.088370940502
-0.015440317241
0.004361732356
0.007090162766
0.006726347524
0.028250642153
0.018235471998
0.077048782865
0.007502371500
0.126406187012
-0.036112599791
-0.038891326414
-0.062525363750
0.067654472972
-0.024855914081
-0.000041040362
-0.090540647273
-0.055639392841
-0.188266840561
-0.023080863481
0.008690566115
0.000589646612
0.029236376589
-0.011911722954
-0.018581822786
-0.024533872128
0.060466959243
0.001674469315
-0.040237969136
-0.053036704366
-0.009388686746
-0.038079524269
-0.099397761476
-0.005340253695
-0.046891492423
0.045586059895
0.104564160422
0.103936484244
-0.089048670678
-0.027021809871
-0.046081917187
-0.018682549830
-0.061953086010
-0.048408999966
-0.042980652728
-0.001612891220
0.033477159787
-0.070920575314
-0.004277049741
0.077743333054
-0.092363048860
0.005895374387
-0.011214761179
0.035299987224
-0.036071485168
-0.154290207965
0.125613799637
-0.007707855620
0.062318895329
0.017997176448
-0.012363992899
-0.044985278153
0.034529749999
0.034607087648
-0.059644265816
0.041755051335
0.034192562339
-0.033106885420
0.010317455698
-0.042104580813
0.006880356453
-0.077623096292
-0.032876141043
-0.141629438853
-0.042536351027
0.008027339943
-0.075349334258
-0.066405512930
-0.037760937912
0.027130360452
0.052961024723
0.063049051502
0.031652862242
-0.060470232696
-0.047221295271
0.102408557877
-0.078602644991
-0.073594333035
0.138226096868
0.029802129131
0.051370377020
0.016366812469
-0.070874729013
0.097465287821
-0.004908776094
-0.052381065066
0.021753062026
-0.020748131170
-0.051622159688
0.024103923087
0.110535644495
-0.003228526805
0.045824313609
-0.042912641987
0.143212465658
0.065148420968
-0.060948142430
-0.079730056297
-0.006517320620
-0.040098221530
0.032485507767
0.072720272514
0.008187963268
0.061478692032
-0.059022980457
-0.012904783720
-0.066298215123
0.035146768009
0.017575065342
-0.064357257830
-0.015254035640
-0.046446156200
0.052612599530
0.035266450307
0.017560163221
-0.038629255461
0.025575656318
0.007833112108
0.068600435356
-0.039416860817
-0.031406226180
-0.034068180125
0.035722188556
0.048427509552
-0.053577708613
-0.040869590719
0.034646128985
-0.067602159747
-0.031533712479
-0.071532053104
-0.105977184878
-0.009666274462
0.021016734274
0.015102623877
0.042567779779
0.007506329460
0.001589358779
-0.005827625656
-0.038090519108
0.021212199210
0.039129291403
0.012704906242
0.017004856983
-0.060880446125
0.049981094546
-0.062725280341
-0.049074365718
0.017620341604
-0.024986177173
-0.049084818328
0.023517158129
-0.063544079305
0.000043855334
-0.027508276313
-0.032991113780
0.071569433334
0.014330818677
0.027191653926
-0.007666766684
-0.061375468926
-0.013345103598
-0.024209724702
-0.079949898500
0.045195061966
0.023535287232
0.023244636119
-0.032835472018
-0.029846367632
-0.019093091493
-0.065444116534
-0.005996739919
-0.047349435694
0.133554480690
-0.048224563484
0.096740172785
0.029175747412
-0.053754541488
-0.074614273299
-0.011266509619
0.024745474353
0.005595875763
-0.119860532057
-0.065947604792
0.007278208255
0.052430906039
0.044068382293
0.033559120206
0.139153079465
-0.014906816409
-0.042728913920
0.034074969758
-0.048630593931
0.029412852851
0.077826782093
-0.044270347888
0.038336940189
-0.018249562243
-0.031766329008
0.016708697369
0.071757784022
-0.007111172010
0.023014082574
-0.055435520871
0.020745445582
-0.042623430196
0.023797979673
0.047493212344
-0.040464387673
-0.038615330068
-0.042920173048
0.235203988092
0.034800197153
-0.014043294023
-0.046018638028
0.128414033730
0.001558327827
-0.015754245467
-0.012296446108
-0.067001015021
-0.041835747751
-0.002500806105
0.007766286641
0.093456069950
0.009673289505
0.019414374110
0.004148458733
-0.005011696281
0.048380497370
-0.032029462837
0.095674967107
0.024134467813
-0.025554381935
0.071485866154
-0.006513749040
0.009334949193
0.025133888626
-0.018549729878
0.001618218054
0.018865945787
-0.033225649108
0.074843699106
-0.061538524613
-0.030658450082
-0.067260348966
-0.035307654889
-0.013640650881
-0.036616847082
0.163091373181
0.096346078195
0.064829920646
0.043277623913
-0.067514912733
0.017900202453
-0.019821863354
-0.059980448416
-0.042046227657
0.021244869895
-0.081490785919
0.047169385740
-0.038092202203
0.035478870973
0.096085933029
-0.011341423467
0.026924904924
-0.051391196945
-0.044660394406
0.046443844839
0.018385299367
-0.011173209700
0.071786843897
-0.081756635032
-0.058875998673
0.019991143581
0.099996004678
0.027191453908
-0.096985790015
0.001794738061
-0.085326766741
0.007399317516
-0.052145882712
0.020862789670
0.003593291589
-0.006391232974
-0.041475622819
0.047877432137
0.025849441085
-0.027947184686
0.044895394976
-0.020152941036
-0.055893966576
0.049810268200
-0.008980399719
0.007353478958
0.040653701882
-0.070573835670
0.120685040681
0.144530062420
0.050510644004
0.054435179760
0.071816186044
0.015480851321
-0.014373795061
0.118987133226
0.017089836790
0.012677925722
-0.015986003873
-0.005361553561
-0.024780464733
0.025924301312
-0.013669485389
-0.102974485644
-0.046999696215
-0.010981201856
-0.013355394684
0.064667992077
-0.012876635652
-0.017680760492
-0.020404319704
-0.016777195888
0.052828478450
0.094323727604
-0.011503130935
0.135353517300
0.044988816818
0.083896389845
-0.019680068656
0.026609143762
0.039555115834
0.012949356457
0.000809893161
0.030848476622
-0.038794435449
-0.025891928532
0.002322017487
-0.056035241592
-0.037310494655
-0.120925379550
0.029702884415
0.024847297955
-0.032903349997
-0.015122756363
-0.034512549816
-0.101619014261
0.061268814289
-0.009711066441
0.077553369087
-0.009207215178
-0.023939692399
0.076435065419
0.006494235522
-0.033883439800
-0.112364864197
0.028397708340
0.002427850045
0.054009168499
-0.001233747486
-0.018832846258
0.022458404444
0.082607812948
0.048458408875
-0.006136309993
0.091054156053
-0.023914480332
0.047803958342
-0.198906521729
0.000085894503
0.027866732859
-0.008874926962
-0.015052689066
-0.026265884625
0.032109878027
0.018964265456
0.058113129354
0.127239406371
-0.048195731554
0.006840284284
0.055297142744
-0.045451435832
-0.033216422136
0.039795385808
0.046890618555
-0.036243879236
-0.069551279372
0.074106527433
0.032676698682
-0.014009282550
0.131224282975
-0.011781044839
0.004697683933
0.045262438538
0.037902875416
-0.015139672170
-0.061656877463
-0.086297215879
-0.025306681333
-0.015692535096
-0.033340683051
0.016332920622
-0.003973349420
-0.007624287839
-0.020114637667
0.043507845956
-0.054991391098
0.004295290609
0.079668895246
0.009792617770
0.036086807666
0.020014411367
0.142014447519
0.034083796495
-0.002604189335
-0.023435466785
-0.132815352135
-0.027058672309
-0.025814466834
0.029379949405
-0.033512194596
0.019768411276
-0.056173617036
-0.050537768047
-0.038386378312
-0.040525461320
0.008395521170
0.018205096891
0.060163126103
-0.034378417024
0.062972769226
0.118844228109
0.072065678459
0.077724436042
-0.066053676962
0.008015590714
-0.126489940747
0.037889984843
-0.027998657750
0.024671357316
-0.038756445636
-0.006544527033
0.022816092992
0.082093654727
-0.003830568420
0.081325554293
-0.059937320319
-0.094045989333
-0.016252334207
0.045383996721
-0.077289991652
0.097516554834
-0.010942586957
-0.027779910603
0.039758985142
0.036314449657
-0.075353203008
0.029305196091
0.101874835415
0.110678853648
0.075369337399
-0.015928100438
0.067937408811
-0.053354941145
0.088839274179
-0.014355961921
0.083073726791
-0.005648958383
0.139697677906
0.012470593239
-0.107475881235
0.112357120730
0.069338341115
0.031452929552
-0.017347314402
-0.017812695212
0.032027851134
-0.007500408351
-0.130115018386
-0.010617857801
0.048485345066
-0.023524218343
0.065917469079
-0.002695335112
-0.018804630805
0.082698961385
0.041548401794
-0.023571049627
-0.029442189287
-0.013399271039
0.013878199485
0.013812610691
-0.044127109297
-0.006963047704
0.075471445384
0.027656877801
-0.060943095439
0.084729094074
-0.010047336504
0.026540527394
0.033608823424
-0.048486868212
0.036968007128
-0.071982962313
-0.025388647063
-0.127158757560
-0.028790249081
-0.070439494456
-0.035329152837
-0.017604359401
0.030084504468
-0.133439311084
-0.041749330697
-0.034351785259
-0.012847689796
0.068391693102
0.013766057322
0.073603349627
0.062700604212
0.022197023922
0.092920380933
0.004731487082
-0.011140256996
0.012314271711
-0.016162787484
0.027026069582
0.071458527142
0.031142373714
-0.047109220622
-0.002973351532
0.011094804545
0.030801350739
-0.029847112252
-0.003309826611
0.016540849026
0.027860093674
-0.065921576792
-0.006319322377
-0.080466271713
-0.000640614721
0.059225274055
0.075149972468
0.055467271170
0.027936384119
0.031714122017
0.023943595766
-0.081611228039
0.126158621382
-0.040886666834
0.025525483212
-0.067570718671
-0.030693195117
-0.063453699402
0.062960459048
-0.036623700345
0.042637399544
-0.071566917055
0.012536221553
0.079323893911
0.128365485881
-0.055444720831
0.091243694430
0.020155294820
0.011721621519
-0.087348841348
-0.017715274303
-0.026964499904
-0.048157920481
-0.070228447435
0.042915218630
-0.015583364625
0.029642880735
0.020202392143
-0.051378110157
-0.003851154585
-0.009997385606
-0.062521039538
0.126924317960
-0.080334925646
-0.024005727460
0.024694909599
-0.022830869833
-0.026564732117
-0.039602863936
0.000462691458
-0.011906696398
0.054210379789
-0.028939929889
0.020223772581
0.059143832960
-0.041833635157
-0.026616531485
-0.003192648404
0.011083600242
0.021711237188
0.020423751629
-0.005320038606
-0.009530394985
-0.066379555676
-0.046504279886
0.050807778441
-0.046748226998
0.036185501478
0.013494123093
0.041625499376
-0.050894990877
0.031776548024
0.026005578935
-0.002399239007
-0.053877645589
0.054412058845
-0.076297001179
-0.036309864290
0.039318193499
0.077192385604
0.008872951361
0.056135220741
-0.046258111571
0.010196962186
0.027539028252
-0.029492133650
-0.024368028657
0.043348716840
0.027171143359
-0.038481416116
0.052877438998
0.067179102049
-0.158382012485
0.031437722159
0.157015750356
0.046045073679
0.051699685052
-0.001018661686
-0.034520833424
-0.067490169675
-0.051265373070
0.023241511595
0.012189302739
0.042743561596
0.048074046570
-0.045095780661
0.030143828768
-0.017976764806
-0.049889210408
-0.056074286079
-0.002429014579
0.082119336453
-0.005371135151
0.018709558355
0.124748165740
0.114004318855
0.107750679501
-0.061247769859
0.060926306524
0.002006870073
-0.026691066755
0.024261903686
-0.048371142854
0.152190735110
0.109772786458
0.010722653294
-0.025302171132
-0.028246028064
0.007402973278
-0.129784155399
0.071397958394
-0.072530882408
-0.049245796895
-0.023405394476
-0.018349575779
0.024660604730
-0.087823715436
-0.066298740463
-0.057988126637
-0.056823061549
-0.026884109651
0.021644494407
0.009509366286
0.004821530360
-0.018635738279
0.087486927593
0.015942155451
0.050969439258
0.001918229384
-0.112512155311
-0.003302467084
-0.013185732156
-0.005444317372
-0.081729338596
-0.011784813337
-0.112227175963
-0.019913701485
0.077502894119
0.017419592425
0.114852591169
-0.026932272092
-0.023485510293
-0.052650544956
0.021160265908
0.008725375467
-0.012984100434
-0.021336970528
0.018818239321
0.080409429040
0.009695261403
0.056536516423
-0.034381508746
-0.034914597407
0.050173261998
-0.013530227023
0.003225872408
-0.035855143957
-0.000674662976
-0.048823680390
0.002613482683
0.042457077546
-0.009507433570
0.000166901506
-0.015849922793
-0.051191721314
0.014497505644
0.011414193085
-0.043270404763
0.017393494760
-0.001678003483
0.023451092981
-0.018802957174
-0.007169212523
-0.058019939606
0.000538718999
0.023061241559
-0.045383819121
0.085674541187
0.015637408779
0.091708333367
-0.098686113529
0.024358030510
0.067087830250
-0.000352683994
-0.026740921632
0.051776582230
-0.064123179278
0.037858627925
0.034883242653
-0.088749668928
-0.042017821379
0.004822705803
0.042427010184
-0.012090997682
-0.082400848585
0.002163966194
-0.036530957460
-0.005645882962
-0.003093163854
-0.044661633473
-0.038737210828
0.083971706205
-0.007673675720
0.082389122822
-0.020783914505
0.015215349559
-0.014450144387
-0.006185573938
-0.060406393674
0.057574011212
0.031026226267
0.027019420390
-0.034561128750
-0.075770883349
0.006150286942
0.002626862501
0.040678906580
-0.038416776841
-0.043511905161
-0.084372525359
0.023980761066
-0.000777181424
-0.089049836865
-0.055928880390
-0.043041655535
-0.112805891665
-0.042869180357
0.038122054214
0.063451055670
0.060477734200
-0.047629150556
0.070498888765
-0.005933335131
0.012626728766
0.021131255436
0.026355213136
-0.032227430644
0.056914885238
0.052510911244
0.023493650848
-0.025286084131
0.013109167990
0.020893606196
0.052043744980
0.020474710259
0.020782054644
0.030517856081
0.035968125081
-0.123103477560
-0.001519029723
-0.024343877909
-0.104625775077
0.040616862928
0.056754580790
-0.040820075950
0.026760819729
-0.054109512598
0.027461704919
-0.032849339885
-0.061076736176
-0.031531591832
-0.010020103123
0.055842344417
0.075219808053
-0.021982059964
-0.101018376340
-0.039927840705
-0.029142467019
-0.032347584131
-0.004507296252
0.002920242368
0.004308707230
0.065303608862
-0.036380766714
0.021100486874
0.010585875120
0.006368680383
-0.023715508590
0.024854058070
0.021914006861
-0.022366295922
0.003587013964
-0.000887288740
0.097162447640
-0.064988706905
-0.017005669920
-0.003000166596
0.005973483588
-0.022951175419
-0.023105556927
0.069664883383
0.029890849255
-0.010839740116
0.012149679536
0.053372046378
-0.122854289671
0.101670878963
0.038624513445
-0.107549979195
0.007739724486
-0.044675924769
0.090765435131
0.031918201710
-0.024792386411
-0.004999959028
0.005691217921
-0.138096010543
0.020984680371
0.008860013815
-0.030529315587
0.053953782949
0.011267512568
0.000092579333
0.033483622812
0.030031056053
0.116461516901
0.034626323726
-0.031559507679
0.065849552961
-0.014102041926
0.035656108331
0.020033795699
0.001567835298
-0.049680197480
-0.028156123816
-0.019015456307
0.041842133889
0.123286043911
-0.058771410259
-0.080077230193
0.006034585017
0.013181593714
0.046118464894
0.030395376843
0.074152040668
0.052973950579
0.030157000752
-0.063162176891
-0.038768335689
0.040797505495
-0.012039827978
0.012710695594
0.018290982745
0.022600495869
-0.026138759359
0.004417454961
0.043290433538
-0.042387900106
0.032725671994
-0.071566476140
0.024524461189
-0.100225860451
0.056457273003
0.067113417306
0.010962961704
0.023018449082
0.007527155148
-0.039344081507
-0.032617902808
-0.023677586882
0.005102971355
0.030197095338
0.109677764541
0.047218988588
0.114521014278
-0.054508517258
0.048773470994
0.094770863160
-0.036256510069
0.015062253249
-0.059595487278
0.045520430462
-0.032004636703
0.029161093565
-0.035542965924
-0.037138354118
-0.039420181460
-0.027778014846
0.001026184012
-0.039348040166
0.009547590484
0.005880557190
0.050798899965
-0.006530009027
0.022057988661
0.127100079033
-0.035990956890
-0.075482089054
-0.116848809857
-0.023158350026
-0.021355140144
0.027093135523
-0.093858679999
-0.053508098919
0.014598594160
-0.029284623986
0.030120222329
0.058647299079
0.072500339956
-0.082655301740
0.062946828221
0.003989937697
-0.067881266199
-0.031850165400
-0.052456740516
-0.004660890657
0.014788561829
0.117003794271
-0.006161384693
-0.030023408485
-0.069804481928
-0.003367679060
0.019842212460
-0.079395248861
-0.017330088301
0.012387199028
-0.018777422754
-0.060161892734
-0.080060302391
-0.063334396065
-0.031631227907
-0.070820535553
0.003336981253
-0.010494259186
0.076525899722
-0.002646454721
0.084832901683
-0.020051843706
-0.053316385597
-0.028996861825
-0.016583752675
-0.072215852846
0.011934080567
-0.056961262115
-0.013194639257
-0.025428731554
-0.050504841588
0.014128829585
0.057723588340
0.044826033024
-0.107746960795
-0.020770911303
-0.033229253469
-0.053337998295
0.010376358434
-0.004532761857
0.123003235524
0.075837647551
0.044724157197
-0.019880808293
-0.093220746419
-0.026779889406
-0.028914961715
0.043125445737
0.009731674203
-0.087714538457
0.042994612298
-0.008882637581
0.037989573287
-0.006258746224
-0.095593233274
-0.010889994255
0.010101681277
0.018345059418
-0.015795373666
-0.067110335314
0.025416179233
-0.058187339998
-0.020635502282
-0.050195604533
-0.021361193317
0.005968938835
0.022232429889
0.040921417110
0.056921218846
0.032779697185
-0.053108521707
-0.023275277297
0.013421398055
-0.060093783964
-0.079984821037
0.003550617354
-0.045456545061
-0.038098508032
-0.061873580584
-0.045773969449
-0.015639526074
0.070825920211
-0.039529328007
0.023947972277
-0.067253271317
-0.068953975264
-0.004932471763
-0.013561599505
0.015779722861
0.011043090400
0.028866594946
-0.028900036115
-0.052842681909
0.061419391141
0.030682182330
-0.061444386121
-0.025006966639
-0.069945313064
0.051626380878
-0.056626512378
-0.018623951052
-0.038793739520
-0.049834064146
0.008629368542
0.085449270126
-0.069503009738
-0.051033272067
0.001209091892
-0.087820024736
0.045131143031
0.024586811860
0.012702944244
-0.010492888808
0.028333222439
0.007529057732
0.055389609993
-0.080225058501
-0.106376193864
0.012601292633
0.005779438465
-0.005161330082
-0.047869245213
-0.013290666768
0.005399881847
0.043641708001
-0.051931949174
-0.005764884204
-0.019407582986
0.051510750863
-0.078670643160
-0.073551843454
0.013861805943
0.031119929046
0.043614234297
-0.051908183451
0.082549535946
-0.076701775025
-0.091785147745
-0.031780069291
0.032907213520
-0.062195889325
0.034541095222
-0.081305540338
0.020831930103
0.037875928641
-0.009900450197
-0.049577197969
0.024963333222
-0.084442211101
0.010866141197
-0.066514016271
-0.018681294167
0.057942639523
-0.053912197191
-0.041686107022
-0.001364106406
0.076143945606
-0.046262147547
-0.000354835088
0.002791593962
0.040232984604
0.056883858165
0.026951912308
-0.070148827985
0.136949807405
-0.044052423196
0.087898289318
0.027245115680
-0.019111929294
0.026184333649
-0.045751301824
-0.019245297536
-0.120210638427
-0.075772527122
0.032979951423
-0.022189429955
-0.037582556745
0.092377169463
0.005664261150
-0.018647447984
0.091196749265
0.051722944390
-0.015210480073
0.045294688984
-0.006491288891
-0.050459463008
0.025748681409
-0.095433678274
-0.016649794387
0.025749068277
-0.034164213841
0.062876439858
-0.022379770976
-0.020046511970
0.173147020551
-0.041688230796
-0.058558176238
0.060316040328
-0.061231659999
0.133180785948
-0.022170388831
-0.004180518973
0.035350282342
0.104565666164
0.020057833055
-0.007761015693
0.062661499160
-0.066830611922
0.007375266213
0.029572667611
-0.047000112312
0.032195959465
0.027510463105
-0.033068870248
-0.077504651929
0.054468329895
-0.020688982305
-0.089746638703
-0.119159818190
0.010266928811
-0.000605526708
0.032220567740
-0.050053543729
0.050400152298
0.054706380163
0.009283089856
0.036487610846
0.044086174260
0.033754191202
0.013113735439
-0.007275543085
0.062089851176
0.004487725251
0.000603344555
0.024797152180
0.025026011158
0.000558509857
-0.046514804905
-0.047237045307
0.011096748755
0.007150528073
0.043222125595
-0.116280869564
-0.101205456961
0.019455887705
0.016044336108
0.095194204958
-0.009226273768
0.075540986722
-0.014132490865
-0.014935248530
-0.082741225974
-0.035806349247
0.094807866107
-0.062159226734
0.027231067706
-0.025045222344
0.018457709243
-0.044616299414
-0.071533849679
0.015598274786
-0.020949816292
0.034295430934
-0.089049268939
-0.002456403628
0.002878724983
0.031099580241
-0.020566849469
-0.063342498691
-0.012116100896
-0.017497999493
0.028775759264
-0.034764099307
-0.024264420841
0.005065702216
0.000364319092
0.050393107679
-0.025622670966
0.036935069400
-0.056725254219
0.001418579837
-0.007259507053
0.026943619222
0.002223484215
0.036724013251
-0.009885533428
0.008018726567
-0.142815801840
0.001908039283
-0.026185983217
-0.036373597762
0.047837008187
0.088457338399
-0.045122786909
-0.041536820519
-0.060644960090
0.021784173867
-0.106953808410
0.009137106136
0.019587582953
0.027274425996
-0.034650077190
0.053281604553
0.017311367844
0.152215330314
0.069424633509
-0.016665029115
-0.015865212588
-0.080293519399
-0.076204919310
-0.071390227825
0.069470624929
-0.039094774008
0.137279466772
0.020110572603
0.055435747133
0.114938955976
-0.023528059364
-0.001288408062
-0.002588860648
0.084716781094
-0.080631764740
-0.016834248638
-0.018817395635
0.006939454475
-0.018860253163
0.019926583077
-0.002848431598
-0.025639561431
-0.032080039151
0.108955525723
0.050971122536
0.002793788846
-0.014238772732
-0.010210424547
0.075719367070
0.029502219274
-0.058726663835
0.052364787350
0.026092293649
-0.056014450974
-0.099007359214
0.057287353632
-0.013311177623
-0.011800195801
-0.046398683611
-0.032184998403
-0.094484281372
0.022886396569
0.059795987865
-0.011715476868
-0.016104644177
-0.008934479601
-0.017903020396
-0.045941586938
-0.013970543418
-0.060432481033
0.002871446913
0.051192824692
-0.029360782658
-0.018535824869
0.056495011948
0.023046885431
-0.043270218105
-0.039895004510
0.029198778554
0.005949763457
0.057925289334
0.013068979901
0.052837155059
-0.030581844504
-0.077903096899
0.043144601799
-0.002505634023
-0.017202902439
0.032016466465
-0.056890022889
0.000778648422
0.001824541609
0.041868692104
-0.012831652358
0.003859664095
0.006031553156
0.031210174649
0.119948151715
-0.013868554428
-0.045413329382
0.119511532881
-0.037455272056
-0.025317376434
0.002820190149
0.014136438343
0.043944661597
0.037306883145
0.050854360841
0.057202523735
0.039965638016
-0.022836829983
0.065338791617
0.045292683382
-0.006278595414
0.021839517376
-0.020578523878
-0.040052092334
-0.002208457442
0.009277074229
0.089569724647
-0.041358715799
-0.046206594475
0.034382458463
0.009718975881
0.034811891875
0.008560908525
-0.048524579049
0.004043500751
0.065772118127
-0.005511492330
-0.047641361409
-0.048403162087
0.039790813254
0.137981121603
0.026128745704
0.084803498407
0.029342058254
-0.115351167697
-0.029965028671
-0.009487926423
0.020306656165
-0.092615810307
-0.024906589714
-0.037035116841
-0.009777526492
0.063748497895
-0.079796123232
-0.007178417542
-0.032509253909
-0.094716663051
-0.048540795757
0.100029697561
0.020277730588
0.002244838810
0.037110791428
-0.001252931683
-0.054370046799
-0.023961809469
0.060974897502
-0.083357834460
0.008411312367
0.099698868855
0.054355732379
0.006947715261
-0.009999810673
0.050870964203
0.125481904690
0.129418538739
0.065537796085
-0.030713798003
0.081779297680
-0.017427716570
0.006033777792
-0.056510912550
-0.009225158339
0.025505698021
-0.002022060935
0.101865010327
-0.048928089569
-0.126853156539
0.013025098284
0.084231026467
0.072982167452
0.097684421929
0.049607535598
0.050560213006
-0.002032306918
0.027339730729
-0.073033744522
0.056408210129
0.080572072429
-0.053814385589
0.039896830802
-0.040589596021
-0.018018868554
-0.087697150443
0.068004610310
-0.028422232265
0.052431915707
-0.001706591743
0.099796761153
0.003104673623
0.070825725859
0.110520127229
-0.009795311713
0.015202098385
0.090056627066
-0.039421236152
-0.057311690369
0.019265982840
0.014868752556
-0.026978608442
0.027991279162
0.030012567471
0.046326888452
-0.017180459643
0.007669775536
-0.020478901676
-0.038606532136
-0.003564035474
-0.054892986944
0.100358957816
0.059962802822
-0.007410493971
-0.049629142419
-0.056467088987
-0.090524914584
0.067164753241
-0.061939635681
0.008849640270
-0.032325311513
0.112340215198
0.080207702825
-0.050230843397
-0.029288904874
-0.100740928724
0.051321648278
-0.106228807364
-0.033900150304
0.015546067207
0.029350685564
0.146415780442
-0.011491731687
0.011110956030
0.045577682358
0.011690937930
0.026455263685
0.035147713131
0.000367743660
-0.035668622039
0.060567911560
-0.060691803630
0.028395995649
0.084852202535
-0.000501237463
0.015573351366
0.000367607381
-0.036223265085
-0.092800464604
-0.123021925363
0.047992748630
-0.004172010718
-0.000318112485
-0.042443698255
0.003969068911
-0.010659317285
-0.007658559879
0.098534851920
0.005407989129
-0.094293090100
0.009657954654
0.003426641321
-0.006908422455
0.003862519385
-0.032305215058
0.064321771876
-0.064033111009
-0.070996424312
0.189228677276
0.032536586380
-0.009186837202
-0.028342371760
0.006419513647
-0.033312186520
0.014350955363
0.060643100954
-0.063304626849
0.049773995236
0.023226446398
-0.003108029120
0.074879705417
0.044597092512
-0.020696076190
0.003696813967
0.001119688740
0.133372054853
-0.019543149547
0.069599571965
0.010797264074
0.020238993952
-0.020268985919
-0.015332261708
0.031106845056
-0.044356914646
0.077219674776
0.003235777072
-0.070336394298
-0.016762182135
0.023991003087
0.042673843811
-0.028100186349
-0.040942808733
0.003010049095
0.020897004010
0.006463546380
0.006592817593
-0.030879899563
0.024963835423
-0.005154334202
-0.029455585987
-0.008472932647
0.047229719042
0.040479476989
0.012800602204
-0.037461579219
0.009562868413
0.005631411789
-0.061190780506
-0.045142089336
0.015351384746
-0.092467473858
0.061223637207
-0.008547437751
-0.032773233045
0.083444897177
0.047781123532
-0.022950248725
0.020668668137
-0.000131374814
-0.032967476622
-0.031357510406
0.002512756196
0.070233075986
0.036722443395
0.039026964554
-0.064698908767
0.040717223852
0.016624632283
0.051533629880
0.081644212637
0.048812121842
-0.012131450686
-0.063651436913
0.083236911586
-0.089785767718
0.027779336452
-0.049823191436
0.021353242561
0.062593433594
-0.003780316095
0.020699639088
0.024517591021
-0.006873884764
0.046677327159
0.014372727199
-0.043531346833
0.115529403535
0.043506855878
-0.032627053133
0.031186862819
-0.018610070038
-0.008541937306
-0.030927677181
0.058639818554
0.057500895072
0.025492489680
0.137710668352
-0.024875020342
-0.065471535687
-0.012486891690
-0.010968942476
0.031153702523
-0.053772123485
0.091233473495
-0.026387853770
0.027944638035
0.007225800962
-0.058399203971
0.009575042093
0.085909813618
0.035028276843
0.161982650347
-0.028546125846
-0.051753086245
0.018444414329
0.009415612382
0.084623592352
0.020028292964
-0.015410893516
-0.020641981918
-0.008625736480
-0.100156129169
-0.088177940472
0.018788194231
0.026589042093
-0.002297206198
-0.000971654197
0.032945457720
-0.007595963216
0.008920730271
0.069722773156
-0.018163938895
0.081320614288
0.066958625419
-0.057172795966
-0.072025360057
0.043881568509
-0.094750559630
-0.003896553155
-0.003342346308
0.026863745097
-0.120542330464
-0.036672502935
-0.090332396402
-0.060822349287
0.012946427431
0.024469887698
0.054851616153
-0.101902434020
0.014956883093
0.052360853146
-0.042219983295
-0.009962409639
-0.015304363402
-0.016233745614
0.001212268496
-0.015597061173
0.025130015728
-0.004291317250
0.056786890624
-0.060131411522
0.004247647206
0.053657494266
-0.032582044132
-0.042437924663
-0.025124349621
-0.000777424630
0.020524512020
-0.012948617706
-0.052859556446
0.007720685337
-0.057286814885
-0.073500768278
-0.050227790106
-0.045942627184
0.029514857192
0.106703219556
0.048036799177
-0.086665597627
-0.011220069148
-0.122182485182
-0.085207501835
0.001603707358
0.020068307904
-0.002404546137
0.031577434396
0.053185908509
-0.067344135339
-0.110844316144
-0.046410091667
0.021207302197
-0.053282807828
0.027250686942
0.022866504887
0.096506147748
0.008356639478
-0.036130712585
0.008596822157
-0.040273448450
-0.060091312174
0.033309387018
0.008416828321
-0.000437409709
0.034846949163
-0.015848074687
0.111877990427
-0.006011355372
0.061837815404
0.028520838551
-0.011249291075
-0.026014511849
-0.134961816536
0.135957994303
0.042330402118
0.038967006502
-0.064450799293
0.055146039215
0.061359141732
0.100140012730
-0.097439793332
-0.055161549952
0.004741240630
-0.043534390364
0.037547213204
-0.026573948322
-0.079768362988
0.053439457669
0.040348137818
-0.036118838877
-0.064641079400
-0.047727224635
0.062534169104
-0.059363123113
0.051329553121
0.063499334250
-0.008926561168
0.037306651492
0.001480857454
0.051822852506
-0.011632493372
-0.055104166750
-0.008514405694
0.027431949057
0.020443735292
-0.028509077503
0.032462827857
0.099934743418
-0.024514479239
0.040783639119
0.063506423604
0.008728263008
0.064626984683
0.029931336116
0.054774716160
0.103240732556
-0.050504438414
0.002903086050
-0.058647234072
-0.011470600663
0.095617585031
-0.033697778092
-0.012635893025
-0.108965491537
-0.023982405434
0.012851516123
0.079997375233
-0.064187818307
-0.014744097091
-0.006627840266
-0.013411656398
0.016413849986
-0.064045531836
0.028961130709
0.046433621917
0.017181939714
0.105650029527
-0.013066370838
-0.061783241807
-0.018847332210
0.016955838635
-0.052996242415
0.020798174024
0.022362603358
-0.000389790206
-0.061258039307
-0.016363548470
0.063692750200
0.034854156951
0.071398275982
-0.049307832194
0.006150600290
0.076948000518
-0.023654846256
0.098442267576
-0.056597179873
-0.035369748017
-0.047978422408
0.100727962118
0.024808544374
0.125809603331
0.078130131744
0.044417606617
0.062303156997
0.068339508920
-0.006133719571
0.049437848509
0.011832560126
0.016038348476
0.023332803397
0.055278336433
0.039381082639
0.097253968417
0.004242232358
0.030841530364
-0.002165243526
-0.016324844307
-0.038302842620
0.110686841464
0.038499006763
0.000536688164
0.043178006997
0.073892552057
-0.036089591342
-0.081793348020
0.068746970719
-0.066235795159
0.040712399102
0.104296040351
0.005259731846
-0.024035041306
-0.034582623300
0.105557198307
0.028788909078
0.070411716216
-0.074093774133
0.009890322297
-0.028380056121
0.052070211321
-0.011278633172
0.051057262136
-0.051461424069
-0.015877521020
-0.025781863728
0.005325022731
-0.004682208390
0.011499451353
0.084235695368
0.046152815987
0.003564499063
0.051650344780
-0.119165429519
0.046673315301
0.092132360201
0.096577085169
-0.038629998226
-0.069427101839
0.009482470249
-0.024788383349
0.002797286469
0.019344167021
0.016092910428
-0.075743088980
-0.098509818657
0.048652009009
0.001524058293
-0.048601307007
-0.023944018839
-0.074108258100
-0.012899497261
-0.102735993330
0.026306593552
-0.020496823715
-0.010708762508
-0.029802725206
0.047933272079
0.035405601130
0.031376564893
0.046355132894
0.008139713584
0.042625268609
0.043943091660
0.018845075222
0.028872813536
0.053585719009
0.080903236341
-0.004854564186
-0.037901914154
-0.028732061527
-0.058097883130
0.006244744162
-0.052406538092
0.032090096217
-0.022248106862
0.073702710369
0.039117175894
-0.069676058599
-0.019022226162
0.055850735722
-0.017855502998
0.010557960661
-0.055930502735
-0.068937185344
0.018531077407
-0.000509223682
-0.067087868012
0.041703254883
0.043964085730
-0.125674299358
0.052240723134
-0.037319948314
-0.035808216802
-0.067817736714
-0.002626653179
0.005783897917
0.124997357582
0.012843336309
-0.128843944703
-0.027006582296
-0.007189947080
-0.057475340955
0.060138876722
0.040707589406
-0.033796111827
0.063291100421
-0.058116000392
0.007072786451
0.012998119038
0.058670487232
-0.038840079651
0.115996258086
-0.065491435724
0.039369137915
0.018858196342
0.027767014729
-0.003684885348
0.011478313336
-0.076977119340
0.020797996431
0.015231399250
0.042372036996
0.005519607355
0.022429740536
-0.047926699168
0.048828665892
0.095155358160
0.066752673456
0.042756377592
-0.050756287601
0.060985522315
0.058573872607
0.058689036422
-0.041094666170
-0.077462681485
0.042609839409
0.001683537709
-0.025472825684
0.071935469916
-0.004316610771
0.050475824647
-0.038153433934
0.048664271511
0.053107024476
-0.047466258613
0.094765254445
0.030056302134
-0.048884346620
-0.004037997801
-0.054672416407
0.002914533847
0.060092212570
0.050759217962
0.020256333932
0.074417420169
-0.027633034863
0.014820715489
-0.042604902544
0.001560817149
-0.065986824781
-0.072408149995
0.022758587908
-0.118670528538
0.019238562174
0.058051428228
-0.058231638417
0.043728242144
-0.042288819718
-0.114543106594
0.045633275748
-0.081906747175
0.013902794808
-0.021126128674
0.076981016588
-0.054142094300
0.052392479194
-0.050614431725
-0.015641436346
0.068312712204
-0.025053214560
0.118076199752
0.093115362824
-0.002635336462
-0.027495423169
-0.105325093596
0.079388228145
-0.042859672093
-0.014861536060
0.061339626024
0.001603872237
-0.024159580964
0.087089847210
-0.002858940860
-0.037201393337
0.050396235856
0.047836914367
-0.021599285998
0.068071667328
0.106777305518
-0.023169096315
-0.047653656133
0.089316686227
-0.083667725969
0.074985090548
-0.021095591274
-0.054645592665
-0.145837450837
0.079439136742
0.060756467840
0.003937897037
0.013160977433
0.032974743065
0.018153839236
0.064369948955
0.118989540801
0.018170952864
-0.046639060725
0.016276528899
0.065639613363
-0.025880249986
0.036072094542
-0.053174635560
0.019676035002
-0.031908008401
0.004496478503
0.061434474628
0.006631827205
0.061724776295
0.029932904918
-0.018851488013
-0.058965424251
-0.076113211077
-0.043799113860
0.047900160666
0.046433811522
0.018366014842
0.090019889372
0.019205259478
-0.016878067415
-0.006267224994
0.003753711056
-0.043418778133
0.010380070182
0.032871043510
-0.015361647403
-0.027331818920
0.002317849619
0.046003939259
0.033233682978
-0.054126537575
0.050240306415
-0.015096583120
0.016801456698
-0.094396736232
-0.047139157253
-0.015577279488
0.029534237750
-0.074943198348
-0.023492066860
-0.009372953401
-0.028569435713
-0.013406456421
-0.017002617731
-0.020150218823
0.033414044871
-0.032739815465
0.055561110411
0.098513100229
0.036598808751
-0.017356035191
0.003101994396
-0.054973391906
0.017386578152
-0.025110318410
-0.071064619038
-0.044866931594
-0.007380964356
0.081208286367
-0.000402395704
-0.041248333847
0.062586904770
-0.029557237754
-0.021023079746
0.019826251213
-0.033381178277
0.065326665446
-0.026384470766
0.042138663882
-0.014158845502
0.010093979183
-0.039552769585
0.006285677349
0.005429982722
-0.000546014675
0.033302372514
-0.089678612776
0.009207126830
0.002631836273
0.059873989756
-0.066066271443
0.122252743589
-0.053790201878
0.079458684927
-0.008368714104
0.072973423058
-0.020447358656
0.007585150513
0.007138008074
-0.008278198081
-0.068721340133
-0.006465860601
0.046798585865
0.081437245008
0.016128620612
0.003195887583
0.023467529460
0.029295968165
-0.042271351613
-0.038958675754
-0.075691855206
0.017790856083
0.053256381022
0.061731841313
-0.123124367732
-0.034678867120
-0.074942828749
-0.026659292318
0.006640842646
-0.078881471542
-0.008806331193
-0.041842075632
0.009796093875
0.013717142372
-0.022669978711
0.043745413712
0.009197052819
0.012484412810
-0.051086156674
-0.001332579251
0.028301714450
0.044161640155
0.003328928028
-0.123050512423
-0.103450120758
0.030749416964
0.056038638733
0.058268524853
0.027391058922
0.035434901713
0.091822445942
0.050800048932
0.038047149202
-0.123496316090
0.000182482164
0.108809922209
-0.021753413881
0.016889033255
-0.020019785020
-0.053373606174
0.004036945370
0.007578330743
0.013477948518
-0.080021371150
0.017751100764
-0.045960967453
-0.006049924189
-0.130237441012
0.112028389247
-0.060428171258
-0.027139807448
-0.044358192156
-0.043035665105
-0.004038169737
-0.040102061674
-0.001069698051
-0.001147901677
0.034149807677
-0.020659681278
-0.082587303558
0.007405707369
0.028961554511
0.048725533452
-0.033963165529
0.042094586666
-0.003162847997
-0.053190033339
0.017749373600
0.005501507036
0.038498899688
0.057336478746
-0.073012503752
-0.001130759118
0.029774602228
-0.032564829171
0.048752820862
0.015753701182
0.052358046770
-0.012029163558
0.001043346714
-0.025968040157
0.065779753268
0.082993891904
-0.126269289261
0.059257072234
0.062622770438
0.058983560648
0.064344095671
-0.051175530591
0.009976438539
0.052515853804
-0.018436815744
0.048499209691
-0.054884311515
0.088021950604
-0.009002359189
-0.047015825100
-0.099324202149
0.022155343404
0.061464317380
-0.115596599845
-0.058787172966
-0.005610858028
0.064324830241
-0.023241455771
-0.092312121995
0.040047547030
-0.070881239156
0.020820051869
0.057680972972
-0.013640427742
0.071721876791
0.024519002912
0.090880421045
-0.065984553027
-0.012540972275
-0.072553698451
0.004737901020
0.020930051432
0.106597021859
0.030793446276
-0.038470531943
-0.027285010509
-0.034504661271
0.015135728339
0.013090513387
-0.106696032186
-0.055000571191
0.004630194145
-0.001929725508
-0.039388209166
-0.039468345100
-0.023868001380
-0.099463049320
0.069107358700
0.019280416159
-0.093119555794
-0.024702317424
-0.003381178208
0.056420204836
0.024666219378
0.033393081007
-0.032570757307
0.013219146684
-0.007206825526
0.074918764189
-0.053915278557
-0.041365481500
0.014302949326
-0.013063072100
0.013214259053
0.075110035812
-0.053340209545
0.040514601925
-0.077779144128
0.033336069151
0.009824930797
0.049055128130
0.102750268833
-0.028925245035
-0.009793451676
0.051598855922
-0.067966698860
-0.040541447511
-0.087222842825
0.025444235888
-0.063685778276
-0.082124405080
0.029908598581
0.073623862956
-0.021071801810
-0.090256579073
-0.015489667396
-0.054823804646
-0.020739761594
0.056466624782
0.009806235603
0.053344894877
0.021539395397
-0.020040777269
0.015964733586
-0.012772896870
0.022263309417
-0.010952713098
-0.046355630273
0.002873649026
-0.060552654913
-0.014237870025
0.064816952242
0.024683161579
0.018024714118
0.009987651748
0.033484907351
-0.025759215571
-0.031627640481
0.000872812902
-0.020676890846
0.056967125518
0.090632043784
0.006396001365
0.016894473043
0.009730133131
0.066266939796
0.048075281095
-0.017189421351
0.021988365390
-0.078956170680
0.068519554555
0.013860635275
-0.108959162290
0.029657544275
0.085261762726
0.022972550903
-0.039732136562
-0.007548347197
-0.059828575750
-0.061143367176
0.025993248085
-0.006738493692
0.088983590313
0.083808696247
-0.029547853433
-0.036343001296
0.034343919793
-0.012742708454
-0.059336245242
0.050097796899
0.095663850995
0.046660093457
-0.007977064770
0.001526251039
-0.083527096774
0.069482277762
-0.000840783468
0.026879778044
-0.018286929929
0.035483053204
-0.023762979079
-0.075432296216
0.090845162963
-0.006773301865
-0.009163301980
-0.059934237029
0.100259677550
0.005749472647
-0.091639247871
-0.017290465248
0.019658896518
0.054971426699
0.007271627827
-0.002572502978
0.013438151190
0.080458397790
-0.031822749889
-0.041110524111
0.073886478567
-0.023986460855
-0.016285083219
0.031044963501
0.008462734096
0.029129951988
-0.054153068431
-0.078403641253
-0.040520508034
-0.098548980907
-0.042310456901
-0.033399979257
0.028255080500
0.058261613109
-0.031021474425
0.103184873891
0.083959361310
0.049084300206
-0.014613266118
0.018305141827
-0.028688248542
0.002302013176
-0.076557808606
0.109669796543
-0.024981506386
0.026596317267
0.047927748395
0.013101159428
0.007007744666
0.011621533835
0.035522533727
-0.024850047331
0.006582217132
-0.000601998778
0.045130730261
-0.029625807949
0.044547852864
-0.005921498597
0.177643863262
-0.003074945979
0.008215166614
0.007835688181
-0.016421224649
-0.076238631180
0.022041899671
-0.068091344564
0.002024412644
0.030469704390
0.023642451323
-0.012811646997
0.017753977830
0.038586706130
0.003150428151
-0.056002856846
-0.108471234439
0.078214358223
0.082909526396
0.042967893465
0.019118169129
-0.004883683692
-0.063208450188
-0.010740161928
-0.031322129174
-0.059648090098
0.006832889673
0.007293851458
-0.006605052014
-0.039228131288
-0.081650222829
0.029873574530
0.042834335655
-0.022821733661
-0.078734715474
-0.059186186742
0.036083494751
0.069303603360
-0.014942388231
-0.015697382989
0.030992588837
0.000202812829
0.035347916014
-0.020064870196
0.038333588240
-0.002225611996
0.041022640645
0.067467728793
0.052846732752
0.022396501164
0.016816701859
-0.058498454636
-0.018366907038
0.035329516499
-0.008577016798
0.017546076868
-0.023347463685
0.042317567610
0.000517396690
-0.002193246238
-0.019929459407
-0.010899233642
0.028220481706
0.071970794162
-0.018626487723
-0.040917013845
-0.001565128000
-0.087731605895
-0.079620673544
0.085569710837
0.051057440730
0.104950302084
-0.018967228815
0.033474200590
0.000287606882
0.039836269909
-0.051403682771
-0.034865149017
-0.059973048445
0.053421532394
-0.082175013439
0.066547480613
0.061953414612
-0.052081010958
-0.016827564041
0.042189104488
0.057632565988
-0.026298686297
-0.006413757009
0.090988322601
-0.000403494010
-0.048055795042
0.017700466938
0.101065005564
-0.054335426793
0.009017886729
-0.064796445910
0.044291506960
-0.000162710488
0.103470857450
0.011165465140
0.009801991950
-0.030918889040
-0.037432016866
0.001838274809
-0.033446696782
-0.022264197973
0.037786337983
0.015000420879
0.000241560389
-0.018489415852
-0.085184979345
-0.071631527658
-0.141098318351
-0.051140633826
0.093847761872
0.026914226523
0.057744915938
-0.049955223044
0.031266785877
0.049305173083
-0.006463097271
0.013148840655
0.034898869171
0.019586022926
0.002626619427
-0.016627620983
0.003069228470
0.000129818203
0.023416163065
-0.058995572290
0.027922262420
-0.091409872683
0.017955596482
-0.001439351188
-0.039062032293
0.080477185348
0.077830499836
0.007389284964
-0.016151234125
-0.026100022248
0.001133377134
-0.020361235769
-0.079331885956
-0.031762546076
0.051106998478
-0.047837137885
0.035809537092
-0.012438976022
-0.004751267984
0.031712425878
-0.042927396984
-0.007469330074
-0.033772913973
0.087982161704
0.116718071777
0.106770598748
0.025155308888
0.056847205713
0.011232149735
0.072037536495
0.021438472305
0.045624268817
-0.004462007883
0.022434220647
0.007432874165
-0.000901827658
-0.012229825056
-0.009995455798
-0.020397788363
0.107734122165
0.035763121665
-0.057445165179
0.006689824479
0.118611045672
-0.085193427427
-0.071439914042
-0.029724667828
-0.002214126759
-0.066771485474
0.046859868580
0.014677640340
-0.070087859439
-0.058238355061
0.030608008716
-0.031919848468
-0.008250561662
0.011197852402
0.041762562634
-0.025913758424
0.003565073950
0.023923409140
-0.002654004004
-0.100409592543
0.084660597372
-0.026493749174
0.021890973739
0.022393346660
0.082111152593
-0.002236790374
-0.026703689601
0.042111889335
0.049809212206
0.033389591185
0.055663115950
0.035395217227
-0.028382832380
-0.011625373340
0.045816012981
-0.144553455570
0.053165837081
-0.003558963256
0.075831046447
-0.057403200824
0.020026935189
-0.088456120858
0.012804765369
-0.016150582407
0.014702101687
-0.002000749522
0.009311286896
-0.062248944214
0.018863204186
0.006911010770
-0.050951334332
-0.083648289495
0.075944459274
-0.013687627753
0.060323917413
0.039803420106
0.027315758808
-0.083024849297
-0.003146733020
0.038166139379
0.000009120235
0.136962509372
0.040160671997
0.102617890468
-0.000665049508
0.034217327903
-0.071970547898
-0.051629729979
-0.063700653074
-0.043335059936
0.015643029322
-0.118228912755
0.006107087481
0.039502309082
0.014890738229
-0.043678513497
-0.098648709033
-0.074036918387
0.028065767939
-0.025600822949
0.003178641593
0.116737237122
-0.038084199076
0.005067028319
-0.064651794893
-0.013796103402
0.069051605518
-0.048296355281
0.024007783826
-0.033145908285
0.007672302169
-0.059831646714
0.048553608486
-0.040438628212
0.099915872707
-0.039770706743
-0.048298414140
-0.132697209787
-0.043801709064
-0.099931470065
0.083347814558
-0.015074472515
0.014015871631
-0.012411812851
0.020924868310
0.023011266659
0.016653490669
-0.018738843496
0.094235844540
0.042237987708
0.014333841384
-0.116833986800
-0.032626607318
0.089613297953
-0.066688004681
-0.035736498003
0.011487522051
0.046165577197
0.041822382962
0.007191317693
-0.037142697797
-0.031298892980
0.012435899291
-0.007697477447
0.029832953053
0.090056817506
-0.010722044945
-0.016658707794
-0.036770561452
0.061272648616
0.000965488948
0.034518817089
-0.071972872274
-0.157964155393
0.086874423879
-0.059318424902
-0.006990463729
-0.046384033555
-0.008825480458
-0.040485721040
-0.028721971693
0.059943417013
0.039415583861
0.099898834759
0.126451455858
0.014468547384
-0.037193117995
-0.085113600036
0.012502567577
-0.035550162260
-0.017317992906
-0.059437824874
0.067612329730
-0.009124958403
0.133621012864
-0.015445473333
0.075135030106
0.084385210115
0.027076928061
0.028194062918
0.042866250157
0.049067148180
-0.052974800065
-0.050524496296
0.007692677249
-0.018553252441
-0.059500146344
-0.038421961864
0.030535805989
-0.004129170528
0.067136812289
-0.034865120716
-0.045847160836
-0.034696740556
-0.075424112673
0.063866768641
-0.002530144349
0.028864474261
0.078363546207
-0.101650533713
-0.074036705839
-0.030853403554
0.016446757924
0.055707581182
-0.105714039019
0.018475284205
-0.044544261797
0.109686140893
0.061262653087
-0.084317949031
0.084990945907
-0.020014667757
0.055545164223
0.001447701850
0.041129657250
0.013586474169
-0.009360940548
0.038097391208
0.016375982309
0.036107290914
-0.043242283446
-0.075069070299
0.038796511254
-0.015665102814
-0.062224512957
0.099714866471
-0.110605923500
-0.054004546829
-0.036363974194
0.050233791179
-0.022238252294
-0.033611198251
-0.046536075440
-0.103562820114
0.021410265188
0.045691462108
-0.012188324494
-0.011740284107
0.012957994204
0.070728865302
-0.044631587561
-0.072292640855
-0.008565285783
0.025238344011
0.085673161875
-0.015756191830
0.001404718663
0.019362726046
-0.013435570491
-0.051497627141
0.010867316683
0.004278750054
-0.049825391150
0.034456528322
-0.021865002735
-0.028585753692
0.006523696633
0.073674426989
-0.051965496717
-0.037549540936
0.029789466980
0.041577970338
-0.135189108388
-0.006865527475
-0.086201572283
0.032098233357
0.133542759966
-0.047501580439
0.081858912065
0.039242093514
-0.039583745563
0.031251465484
-0.048213615621
-0.017106142645
-0.038765789321
-0.072378115600
0.110312147825
-0.004361563744
-0.055588406857
-0.039605262802
-0.051675817585
-0.045554783595
0.027784139287
0.062587943805
-0.075255060338
-0.058636537749
-0.093398269191
-0.033770538083
-0.025063558024
-0.015202767498
-0.011807227505
-0.004967261625
0.070200198141
-0.002700403929
-0.117353505295
0.068217487555
-0.036662677604
0.062394610214
-0.049838348980
-0.021502893093
0.023456256775
0.045979586568
0.022724722519
0.009299294129
0.064492417116
0.018529059287
-0.057473773517
0.036817792013
0.079873198379
0.041653889658
-0.063959002181
-0.009434253937
0.002250418914
-0.023832253052
0.030624893563
0.008419430821
-0.008080558355
0.015758543993
0.092389444089
-0.008315767327
-0.070281712837
0.007480897305
-0.035994299757
0.077736192816
-0.036825092225
-0.103682540995
-0.013539848577
0.001977438811
-0.041046652402
-0.007847376852
0.001268128964
0.008145858062
-0.079425548673
-0.041427396775
-0.091587818287
-0.064778656354
0.074165169307
-0.025434348924
0.093805736132
-0.037985615670
0.033101196482
0.004043143630
-0.013057223166
0.039310117922
-0.039240331374
-0.010161878731
-0.044475347419
0.058829020136
-0.045986369649
0.077836165992
-0.065923459877
0.038558896231
-0.003216940125
-0.001416420734
0.054194965093
0.016243878996
-0.003113671367
-0.037776939819
0.006113339434
0.032691934437
-0.032200596261
0.033363363665
0.020638697405
0.011596000929
0.045852036047
-0.087034739981
0.040774168438
-0.015450454492
0.001983720368
0.000312172110
-0.132202123277
0.020833306511
0.068411127316
0.002156931378
-0.129054983025
0.061682350403
-0.014031271424
-0.093383652177
0.066229080303
-0.022333626318
0.033018955890
0.042163128229
-0.002064157547
0.089354439248
0.000192394097
0.053080709771
-0.002525874402
0.087836027694
0.064992754769
0.129599874820
-0.001552483441
-0.035897680415
-0.017648966564
-0.124320547244
-0.046713037148
-0.024617003130
0.077243116546
-0.000693224678
0.086792066316
0.026614368261
-0.126265832945
-0.039430979299
-0.060725832059
-0.035467869959
-0.073995789641
-0.055160166641
-0.032731698489
0.114130003783
0.072251140238
-0.033845315382
0.047529345233
0.084795275285
0.048486818217
0.047227238625
-0.003036539857
0.064277253262
0.050519852635
0.026518610107
0.009689168801
-0.001701524594
-0.006152583936
0.000983210058
-0.099541996505
-0.040750198987
0.082329683093
-0.027273407175
-0.021954031983
-0.056146314530
0.012490532257
-0.089697776399
0.090618915318
0.103968560339
-0.028698591303
-0.018611597479
-0.083391790823
-0.051048527608
-0.106784949846
-0.102372780873
-0.031264180435
-0.017683004110
0.006665164357
0.033025245599
0.009185429456
-0.057195288452
0.087393598774
-0.031729794563
-0.040721163253
-0.143035152855
-0.012851753619
-0.021768722738
-0.013914381783
0.095425136311
-0.021309680204
0.022709009950
0.011834903610
0.056232147603
0.086064765911
0.020494437221
0.066810476070
0.000710672775
-0.074198463058
0.020542925748
0.024839934046
-0.032881983911
-0.037064813002
0.017354730434
0.002986151486
-0.004675592215
-0.107081590293
-0.104003566499
-0.030223742338
0.015518057135
-0.000317275816
0.011816525695
0.029892978042
-0.036709467434
0.008500820424
0.063571744455
-0.009591954268
0.024030916015
0.091358038808
0.039866066237
-0.146747442218
0.010758728051
-0.029325666454
-0.084487486628
-0.053250446589
-0.019771401112
-0.000773413966
0.044098941796
-0.034408760963
-0.065258412342
0.047019221561
-0.039242911921
0.023761886642
0.118557146330
-0.031765761868
0.068813453353
0.007798916493
-0.022073919554
0.015588946288
0.024253049671
-0.081073491029
0.008099569725
-0.039702181355
0.046613979957
0.041276620795
-0.029343239701
0.140370249834
0.026206236437
-0.003585323893
-0.011482148160
-0.010342329814
-0.043554220624
-0.005489530822
-0.077276297847
0.102859775409
0.046823754406
-0.084820174315
0.027271405946
0.084093887067
-0.040743912425
-0.011209438599
-0.017946517913
0.006242396384
-0.089202457366
-0.125041552102
-0.034667028604
0.059420524257
-0.045794657407
-0.018638071872
-0.049920490355
-0.132313740695
-0.039297935182
-0.034599728510
0.039447395941
-0.014665165968
0.001321328676
0.023250977253
0.005352407206
-0.024926921322
0.002842243962
0.129724649160
-0.054772349438
0.028744273475
0.054162135644
0.073721790185
0.020605586759
0.035300855015
-0.022763881869
-0.017012601426
0.007094315758
-0.097406659445
0.007981044520
-0.057622947985
0.027482679390
0.035962507611
-0.071589345927
0.077466985801
-0.017232582737
0.008077057012
0.139280509662
0.144822486848
0.065344087090
0.022474978979
-0.007438432825
0.057176584487
0.079589086234
0.071852935308
0.014161707081
-0.011167928788
-0.014151438274
-0.080928593687
0.069843780481
0.019848766004
0.004984492372
0.060269471855
-0.073905866465
0.026683450096
-0.069553411835
-0.079363757766
0.017772962850
-0.043983431678
-0.034657282278
0.046452148593
-0.023969575870
-0.049038495674
-0.051829863092
0.016189824753
0.012115289992
0.023983325181
-0.034971428063
-0.016711824120
-0.062329341325
0.024630245652
0.015826492342
0.034596074870
-0.042261613512
0.011191238569
0.070507294064
0.059562796020
0.087476852726
0.023826532583
0.051908073119
-0.096931376831
0.051252769673
-0.001135599566
-0.021879880926
0.039670026052
-0.039053655064
-0.019360063530
-0.085976048993
0.000611951512
-0.093558943726
-0.142504024477
0.030797919505
-0.004709373353
-0.014537918429
-0.089401714943
0.033022272766
0.125024557554
-0.053515263837
-0.020411653095
0.030867459044
0.077347565038
-0.100812885338
0.063734047496
0.015989015590
0.081576236583
0.021295438099
-0.090104434920
0.000960778690
-0.114088115082
0.106276517673
0.063430495614
0.009571206775
0.018209307852
0.026741069620
-0.003505226435
-0.038078071506
-0.039845775561
0.000343176563
-0.015389408187
-0.053139430719
0.151185116824
-0.033557158779
-0.014144334680
-0.013146450852
-0.036889992713
-0.073157375066
-0.088636729388
-0.002843542930
-0.014679752699
0.019613959019
0.013984904324
0.096096421035
0.000303599434
-0.007727287002
-0.058769705510
-0.030602249030
-0.014864974109
0.027746980141
0.013251229672
-0.018880376281
-0.027909912213
0.021248820280
0.041126256033
0.033924843571
0.171701175264
-0.010213105523
-0.000762968993
0.005479967966
0.033589471652
-0.007251048842
0.028325200906
0.005874253200
-0.032043093910
-0.049848462470
-0.059789252554
-0.043549745201
0.104317989942
-0.086767927746
0.009924775163
0.013503332416
-0.023101828410
-0.019560628553
0.041122910194
0.040708005550
0.030473568558
-0.007217406252
-0.007330403162
0.096387328287
0.093287773526
-0.017915637446
-0.026918576961
-0.116795090773
0.066828178538
0.050075760387
-0.022639846731
0.070570298914
-0.057725141872
0.022487747046
-0.060735205050
-0.016843134278
0.036958416809
-0.045963805588
0.013906258127
-0.016953125381
-0.135765377322
-0.007765805195
-0.087767590933
-0.000565477825
0.020779815047
0.105248499140
0.002993030210
-0.064906380758
0.068787875523
-0.036108876520
0.007371683039
-0.025675573097
-0.095225089848
-0.021456566541
-0.039766430004
0.058896789679
-0.032607296297
0.010470909248
-0.025938921069
0.000955487382
-0.045090084829
0.039653973780
-0.017371240990
0.021358968488
0.032333878478
0.089343593301
0.012216176187
-0.017382834070
0.027550678360
-0.048118058175
-0.045481659000
0.031020976342
-0.043710334972
-0.055224112204
-0.037699965857
-0.018213596680
0.057113797673
0.027210910207
-0.001006359561
0.086310935881
-0.021348811384
0.027738583531
0.087674906196
0.022981823064
0.019383505325
-0.101121787621
0.042013025479
-0.088871295972
-0.034498966291
0.056266142117
-0.088219063332
0.072562782715
0.001536669959
-0.054280383290
0.021685432738
-0.010673433229
0.004262941716
0.057165684946
0.018647477068
-0.043675296885
-0.047095890244
0.008020132928
-0.069958274462
0.019575174048
-0.057135432547
0.008189088991
0.022995912245
0.001839040250
0.045142977751
0.048765909068
0.005098005223
-0.083985760781
-0.039204257589
-0.005778903976
0.075103325150
-0.026690833333
-0.015785197408
-0.086547523594
0.006749658295
0.055880972493
-0.030424180013
0.019982872706
0.013870494256
-0.062172417206
0.001004236158
0.088078433524
0.032080390112
0.034117042855
-0.045602376372
0.011150004652
0.025625387101
0.019470890281
0.061233492257
-0.011229681405
0.033733486242
-0.051280181843
0.012586379977
-0.000875714563
0.020002623148
0.061984931975
0.098546467622
-0.009805362050
0.051135695718
0.064371098286
-0.044571148450
-0.103472716146
0.010849646104
0.034611857726
0.042786350448
0.006608644227
0.005869030690
0.004442976619
-0.093378708778
0.051302842024
0.086565879406
0.025758794843
-0.031994262859
-0.039675908117
-0.012646446635
0.080756815613
0.019812581264
-0.030439337265
-0.011200540669
-0.004342225800
0.019564892957
-0.041290553884
-0.002503802001
0.049572122461
0.033907382694
0.049206788246
0.046978832324
-0.065907937976
0.021657944557
0.007415008083
-0.065812208042
0.004528459372
-0.052865920102
0.049156913865
-0.006063432253
0.142670919171
-0.076187378019
0.041106363628
-0.018698439090
0.060422788113
-0.048325178752
-0.011629031539
0.003640242939
0.070727721755
-0.076417012998
0.018865425178
-0.022179338915
-0.018925374378
0.002094474512
-0.016729382985
-0.063545670994
0.002240852390
0.000084038888
0.050003369985
0.074613718528
-0.018040401807
0.007107507723
0.050391830099
0.127124864571
-0.042437287426
0.012316005774
-0.068524444799
0.007150063454
0.009970495871
0.079313552412
0.004453752007
-0.019010468627
0.036915361714
-0.035145995267
-0.062957410936
0.007550528361
-0.021532630360
0.048978761383
0.035722851776
0.010960753899
0.017279461771
0.007443893858
-0.054933470367
-0.023114917326
0.027009821328
-0.049347597307
-0.011884839812
0.012673138473
-0.013840193980
0.021263381792
-0.038053751799
-0.097076886608
-0.104422660402
-0.036900905519
-0.086000047312
0.001792481997
0.071200034972
0.014962521382
0.027269656923
0.018268288825
-0.040621243263
0.040331764025
-0.030973319903
0.008234307456
0.043474143573
-0.025234148935
0.017490084093
0.006656727468
-0.088322613092
-0.064357763709
0.048213525595
-0.013978246389
-0.124679721637
0.012613522393
0.072152969402
-0.052990237036
0.038510481145
0.068846809381
-0.012252461775
0.057324959372
-0.012832528669
-0.018109334582
0.038645419239
0.069218536678
-0.005611237521
-0.019542324347
-0.026447463250
-0.010288179044
-0.023924820454
-0.001273004890
-0.009735864034
-0.022783416352
-0.031264170404
-0.016772115860
-0.005728429361
-0.022843495232
-0.014854358102
0.056390287867
0.068414728466
-0.010454148367
0.078159794611
0.011646617527
0.025427691110
0.039203020174
0.033565312613
0.028629289848
-0.099447598934
-0.014263177207
0.063367830154
-0.034213265185
0.053579600429
0.015192705067
-0.013791314709
-0.033451369182
-0.033789058032
0.031252067124
0.082899578700
-0.043825530733
0.107125165214
-0.000494290680
0.009214659027
0.017092764945
-0.112441108003
0.032568321149
-0.008167592341
0.008838102426
0.036595822844
-0.012928219025
-0.005078377473
0.025471254118
0.042488694125
0.039799358352
0.055459579223
-0.001523985058
0.057278483878
-0.034371212195
0.051018623464
-0.051372349885
0.009579715771
0.015659086725
0.010769940634
0.075322569135
-0.178885912603
0.051260294863
0.026568064257
0.001025128432
-0.003999210199
-0.097925719350
0.024504117641
-0.093985316797
0.057447981027
0.151611055265
0.014910227055
0.016351514558
-0.039597151693
0.038349277581
-0.050902401434
-0.026020179511
-0.079969918975
-0.070176514597
-0.020089142013
-0.010251486640
-0.063428269187
-0.006057808346
-0.040153972893
-0.041947428053
0.064190191399
0.015355394488
0.078746986767
-0.036207558853
0.010014902157
-0.023042027390
0.063113645144
-0.034674376662
0.030737678299
0.024944533566
0.044002781017
0.031447862720
0.016791116784
0.021323158508
0.144356504726
-0.013618216992
0.051944050079
0.053897031360
-0.107399523808
0.117576398821
-0.013562680407
-0.112197750653
-0.079572034296
-0.002611668988
0.037767698025
0.091380703398
0.041888302887
-0.078820256905
0.002723890499
-0.065544961384
-0.065241394735
0.098944988420
0.028173248273
0.039511304749
0.008433297956
-0.047229127746
0.060353775577
-0.046664620151
0.022078856423
-0.031147699289
-0.081835561249
0.121513154284
-0.103340429207
-0.049172281434
0.039921569350
-0.033511344400
0.038261690354
-0.070731650138
-0.008776766095
0.008475709004
-0.047101744330
-0.077281935752
-0.096052577833
-0.018101174996
-0.109603281223
-0.017830342604
-0.001392518052
0.021255764894
-0.008721513684
-0.029464975282
-0.046048850251
0.036427931126
-0.035696564561
-0.001699045215
-0.016180044180
-0.097532815003
0.036950489735
-0.121753541884
0.063143026450
0.046270906360
0.038640788990
0.005125621236
0.003715198437
-0.027416572422
0.011431172225
-0.003524099614
0.004081111844
-0.036248609611
0.084253591464
-0.031065733837
0.054900938600
0.004222468253
0.035319376804
0.066982974483
0.004804902591
-0.064086857240
-0.000972527735
-0.072700114255
-0.084868545138
-0.021001161254
0.028229832482
0.060113085237
0.011555140067
0.066786175606
0.052231816796
0.019226863546
-0.026013480321
0.042999008674
-0.027470307889
0.022260342494
-0.000919015955
0.033086455088
0.015964281625
0.000482173630
0.032838005658
-0.052118853255
-0.009124962713
-0.025912968734
0.073679458271
-0.043117705693
-0.058436009388
0.037444601972
0.073833159924
0.004795536116
0.095803250830
-0.100721961797
0.030901259140
-0.063320501041
-0.088812164918
0.065144025418
-0.083963773098
0.000847225306
0.029626873105
-0.023448186701
-0.028129734319
0.052562996943
0.029638005343
-0.025972918522
-0.040452835829
0.047243903423
0.020189645430
0.077519593307
-0.002378181188
0.079684491413
-0.041198548969
0.004774910709
-0.080376215616
0.036439167219
-0.124277587913
-0.000514652309
-0.049799267175
-0.011324221362
-0.052118812741
-0.003579362494
-0.054279545690
0.002476052561
0.014096181711
0.078343457092
0.036244003663
0.052794102295
0.028661196180
-0.090845634903
-0.028293681398
-0.003940277303
-0.059560241978
0.078182898709
-0.078206229616
0.072209058204
-0.022690774438
0.048843910279
-0.056598165586
0.093325554260
-0.059643735169
0.010130934679
-0.052134739788
0.000268244159
-0.001373990166
-0.114044741818
0.043608366206
0.101975004084
0.030033946557
0.044963305244
0.047622122765
0.109239012032
-0.037999428837
0.000025147644
0.013706173559
-0.034884254921
-0.044273488894
-0.035139516436
-0.036830958030
0.090742056977
0.001627247896
0.058075216008
0.049632584394
-0.038928443991
0.034463014615
-0.010139453534
-0.056878719658
-0.113862467860
0.032854468599
0.008846885857
-0.008094166799
-0.031859375523
0.063620370118
-0.037015850503
-0.043909148684
-0.022711772564
-0.049747363645
-0.114264695177
0.023356059943
0.139160937975
0.028942855650
0.043701980707
-0.061720726866
-0.056424067293
-0.025039285079
-0.033844174828
-0.016843559504
0.065497590314
0.054411002045
-0.020408362557
0.036667163613
-0.003912529733
0.045438868297
0.013367693791
-0.100221594020
-0.002148994104
0.020920353132
0.077507158009
0.020717685119
-0.029428375094
0.030339957063
0.098959342280
-0.004714414564
0.012223599764
-0.059929209215
-0.044927998048
0.032216652459
0.009803340610
-0.009660470880
-0.005581641138
-0.072820150159
0.079232963457
0.005298470918
0.010547152566
0.024459345388
-0.112853046893
0.079309479437
0.092647393064
-0.054905444187
0.024831056685
-0.012995806189
0.001430574812
-0.002042222892
-0.017948028606
0.026260069776
0.038948341590
0.006880647163
0.026303335607
0.069968982432
0.012129695336
-0.035063946483
-0.103976574107
-0.099092171449
0.016102424656
-0.014777626835
-0.051345038134
0.074867721293
-0.042938937439
0.023908818577
0.042295364987
0.097865172137
-0.096135570822
-0.039024154650
0.080420672015
0.027744611746
0.083812643780
0.007318845766
-0.011922334331
0.034727801072
-0.007424690226
-0.044652174123
-0.039752587107
-0.005151117588
0.000597666018
-0.007890704384
-0.048589494759
-0.028321664602
0.001625320307
-0.023358823192
-0.168717074157
0.031364735191
-0.007601242471
0.018804926454
-0.091097323887
-0.103987771126
0.008843800189
-0.054699209538
0.016055502674
-0.095762227387
-0.055061820064
-0.044665584382
-0.033823295598
0.040021672272
0.011544430546
-0.007008252510
0.001217490524
0.074705969700
-0.056176091371
-0.053943026589
0.007463656098
0.036497525596
0.059714990608
0.035233351952
-0.059735677858
0.013076260721
-0.018373241044
-0.053854330623
-0.049735331659
-0.070479421918
0.035277139492
0.022179976902
-0.074189053271
0.013884995384
-0.066382851072
-0.004912232103
-0.110603377182
-0.006901154712
-0.032678824441
0.002062688100
0.005075704104
-0.021784723219
-0.028126641970
0.079110099757
-0.008908090285
-0.035585731825
0.135874914898
0.033129931067
-0.010921929518
-0.014881827867
-0.010785661062
-0.008009783837
-0.076962348209
0.054295726118
-0.028252299219
0.014113562207
-0.067445718742
0.072365765576
0.055208667283
-0.046567406642
-0.005810337126
0.106279024544
0.002177537367
-0.084965848038
-0.014366657832
-0.112394975915
-0.013437600982
-0.026677683431
-0.038977714512
-0.088829510621
0.052301130962
-0.045579041111
0.042069536996
-0.031835768060
0.048121022719
-0.024613823084
-0.024399234220
-0.015120917441
0.103986949204
-0.007092478805
-0.037338987262
0.042034304509
0.083421453483
0.060788103154
-0.062103038723
-0.040955645269
0.024232270773
-0.047482770579
0.091980197275
0.066491711679
0.076080976169
-0.020240908321
-0.056553692423
0.014771760883
0.029309381260
-0.096962753077
-0.036020332476
-0.012386524814
-0.047540326032
0.004370111063
0.081297556036
0.079596449860
-0.005920975895
-0.096944155708
0.078714461313
0.008551139607
0.011979186417
-0.111379026485
-0.031954580195
-0.027654722206
-0.000871533834
-0.115747028413
-0.101560076473
-0.012444428427
0.024805031013
0.006654502211
-0.059865978688
0.019218232353
-0.067647906897
-0.020078853271
0.097392847636
0.021256050272
-0.002483998622
-0.005370490976
0.026549371505
0.031907261863
0.014824811041
-0.000150603176
-0.013756649772
0.070940582010
0.067765323880
-0.124451148912
-0.065743627225
0.072204907870
-0.064424203654
-0.009236952326
-0.082629068863
0.012444457551
-0.007773054335
-0.018844369418
0.010015578950
-0.055521822292
0.020529025492
0.082235165869
-0.047598200265
0.044239307909
-0.005139015945
-0.009925116399
0.036663735259
-0.009381790236
-0.037265639728
-0.024375921006
0.038776469112
-0.088393028805
-0.026547362289
-0.012590910916
-0.007557631639
-0.001166556515
0.038728593725
0.021266533807
0.048309808068
0.030470403437
0.000601737500
0.027474813410
-0.050780000693
-0.096456715454
0.045765453324
-0.023836269077
0.029829121961
0.011946630322
0.075088760713
0.088884176762
-0.046255650641
-0.043180993489
-0.091350544003
-0.021600406168
-0.033462286675
0.028554112308
0.042864795856
0.100370028252
-0.003785982275
0.146230736577
0.006099611689
0.078714945418
0.041481697068
0.043183511049
0.149094441377
-0.022516065963
0.027468240223
-0.001853637772
0.029800553702
-0.059263046839
-0.127996630102
-0.019570846561
-0.020256870944
-0.008807358234
0.028392092775
-0.011781786915
-0.035117474023
0.008678120112
0.015221138425
-0.045434509619
-0.029375580143
-0.119338689812
-0.083193150486
-0.022768032035
0.034772532894
0.020243887686
0.060323513081
-0.091585119810
0.011753358546
0.048461684271
-0.028666835773
0.046858555833
0.019769567735
-0.035259698886
-0.009344118169
0.031196447482
0.005245653529
0.001119480287
-0.055671707691
-0.002876946243
-0.000804436769
0.045780820466
0.007984923304
-0.049640073682
0.050871021796
0.012391807472
0.085580140103
-0.053267556065
0.004576254774
0.001318283781
-0.028838436531
-0.043310544854
-0.017715402383
0.081981604469
-0.035618649096
0.035902774345
-0.072047788592
-0.079235609478
-0.089636314694
0.052025268471
-0.030123030738
-0.080106311415
0.046494905143
0.056460331411
0.023213878248
0.007225747238
0.069559631020
0.040133076484
0.020612942217
-0.073664587264
0.061945086116
0.058389497161
-0.014231018537
-0.055345507086
0.030745726619
0.015800811271
-0.011677944505
0.122529496727
0.035634811660
-0.007462337187
0.002869621611
-0.034254708588
-0.060360284914
0.021227175153
-0.004319852790
0.017241795554
0.044310309372
-0.003179919584
-0.100473067579
0.002370967415
-0.111813503902
-0.004742360179
-0.037382524195
0.042955673233
-0.041774734839
0.025368654869
-0.030223674244
0.011455487935
-0.071786178442
-0.007351713762
0.049652789740
-0.013846347932
-0.041152708501
-0.003275546705
0.006589956883
-0.021586034781
0.023276031337
-0.078772433379
-0.044980124155
-0.079456710341
0.027220376096
-0.042498255491
0.006605908131
-0.009799414979
-0.011043456650
0.030500757858
0.065693029849
0.075354229324
-0.015451393609
0.082052401660
-0.000703843916
0.007748380031
-0.017754723150
-0.026977087237
-0.013232685269
-0.105398749753
-0.005183497644
0.039120515153
-0.030238206057
-0.024167845242
-0.041791972258
-0.040696205062
-0.116181954387
-0.070780262366
0.033228586258
-0.006527501419
-0.129104933410
0.039275502278
0.045438848743
-0.045470405249
-0.043672883066
-0.072495439250
-0.028245113174
-0.048862802555
-0.039925856967
-0.022017261821
-0.046251083768
-0.022889600469
0.044971689360
-0.058697945759
-0.095624241149
-0.041692770638
-0.013581877419
0.037936952961
-0.040323816286
-0.056600129414
0.007756902271
0.014543544310
-0.049808374690
-0.018578078107
0.029553079664
0.027987009927
-0.032212524722
-0.006714749262
-0.087822723172
-0.036918108894
-0.060637862787
-0.096643928636
-0.018712689029
-0.033615108875
-0.001622376126
-0.020882863373
0.029253609695
0.056342566215
0.009593314166
0.085794654431
0.058949205634
0.069557022616
-0.014579512272
-0.029585840992
0.048325155456
0.059183244306
0.000945031303
-0.043662955343
-0.085321446924
-0.026939244129
-0.081767036434
0.005719321861
-0.001626028055
0.032425242763
0.024151708539
0.036555705590
0.002988675372
-0.080088525997
-0.016274507420
0.028408677872
-0.047331066345
-0.009452001011
0.029974140425
0.032375973733
-0.031368500082
0.072694419792
-0.046164857971
-0.016489796377
0.095981693639
-0.119697918590
-0.011781516952
0.055940934081
0.038867580105
