# Supplementary material for: Statistical test for ΔρDCCA: Methods and data
Source: Data Brief. 2018 Mar 22;18:795–8. doi: 10.1016/j.dib.2018.03.080 (PMC6103976; doi:10.1016/j.dib.2018.03.080)
Supplement: Application 2 [file mmc2.zip › Data/N2000/PDF_2000_n62.txt]

-0.134045947881
0.015800757510
-0.014229102541
-0.038197906097
-0.025122006985
0.024077710030
0.002355143318
-0.061387506999
0.035881025039
0.018159067841
-0.080612271470
-0.047797653920
-0.002053067046
0.064374412388
-0.082497533364
0.014895304684
-0.040973934356
-0.037891251837
-0.008669000444
0.018833416287
-0.048554135287
-0.036537086898
-0.089781756680
0.103489880408
-0.087328009425
0.012627855645
0.036860078385
-0.036035798952
-0.011486045221
0.111491980726
0.035761881812
0.062654574758
-0.054750888026
0.061043332800
-0.007819571312
-0.023889076095
-0.012275177602
-0.030539802620
0.001356879955
0.094867634109
0.078582742118
-0.015692264908
-0.067101965665
-0.056840582113
0.058979571674
-0.008720974628
-0.055299486453
-0.008462970143
0.047056366663
0.084140632855
-0.045225363636
0.002905336194
0.108938924295
-0.009304457959
0.004504801604
-0.010567366197
0.013148935140
0.061024609596
-0.031233210421
-0.031490431371
0.030698719046
-0.028404148001
0.000147101255
-0.009303849707
-0.003936788310
0.003315243598
-0.023160840518
0.015744447413
-0.049255060649
-0.018499101610
0.011825426456
-0.103927518828
-0.018253209722
-0.028733431613
0.042430245606
-0.022970206365
0.067054380056
-0.009040195884
-0.030951067726
0.095739749912
0.019443272741
-0.024622003348
0.033310218396
-0.083061419503
0.044720946567
-0.064758934759
-0.016315039481
0.073351264058
-0.013996973675
0.024357714860
0.015979036646
-0.023411770889
-0.013089649093
-0.044135918448
-0.004057554961
-0.053610694297
0.000080477630
0.031741273268
-0.014399990449
-0.039932990076
-0.000665221569
-0.023572798521
-0.008067075845
0.009169395029
0.023030504470
0.015166199215
0.021713531420
0.001584824717
0.003107800768
-0.051528184306
-0.053817634477
-0.042530746655
0.061211874652
0.053099471911
0.075646921670
-0.008265413733
-0.037284638841
-0.001202729491
-0.072649080212
0.020023967191
-0.030135220004
-0.115066094569
0.034408894127
-0.017952155806
0.021504472965
0.000887773743
-0.040486200411
-0.077193434738
0.170134886336
-0.002719576692
0.033063263826
-0.056722723483
-0.048455230619
-0.045144691377
0.074033519692
0.004877083687
-0.041558400754
0.072762868381
0.027040476559
0.003196029093
-0.097023982627
-0.016782618483
-0.140648337409
-0.016395609200
-0.003294244739
-0.000611842839
0.038028005776
-0.019405252093
0.039663143958
0.003547507521
-0.045253053211
-0.013854051554
0.004964663498
-0.016157956039
-0.020423557245
-0.056775035744
0.054037175956
-0.013843882077
0.060896526871
-0.035904867108
-0.041922500425
-0.020082725845
0.049204624158
-0.065197703252
-0.058346294636
-0.024420608085
-0.015715256039
0.004700143387
-0.005473800368
0.044966701998
-0.041595323811
-0.024609163019
0.049841532203
-0.046813686150
-0.006830380261
-0.014954418165
0.046832141323
0.009505654797
0.003151379940
-0.026903524458
-0.018148726969
-0.029474517878
0.002149970289
-0.013921822380
0.011953740654
-0.004994451979
0.022170143359
-0.041523967379
0.065567639543
-0.033800243046
0.154592950407
0.055820204558
-0.024808660971
0.008818743065
0.052556606452
-0.006539704942
-0.016035920338
0.031411591475
-0.015241749049
-0.010978829365
-0.019351858414
-0.005247557074
-0.008250043203
0.035785728332
0.009255681169
0.115785290982
0.001215559493
-0.028958145455
0.006109069305
-0.043650256152
0.059833971922
0.062685677058
-0.014596211798
0.009332211354
-0.021798487295
-0.098602554472
-0.020361323549
0.019654149306
-0.008008604179
-0.059695450151
-0.005947352531
-0.057441111321
-0.093566852451
-0.011266418044
-0.030404776036
-0.010133736707
-0.026331020907
-0.021024815989
-0.051718995459
-0.029131931593
-0.028989524091
-0.086434811062
0.030106932896
-0.045775178027
-0.032367304984
0.022419734435
0.022744226075
-0.039841534190
0.018730559327
-0.025339449575
-0.033994747489
0.048812413118
0.026159995992
0.017045235486
0.007473464490
-0.003860618979
0.084304924632
0.027138255132
-0.082011864806
0.051664445696
0.075498599957
0.029411345616
0.025249693617
0.044315965431
-0.090490942285
0.000489204953
0.016207495922
0.026431386083
0.074881899610
0.003416856590
-0.083077140284
0.046099510148
-0.002713027022
-0.001748808301
-0.016688287949
0.094445722240
-0.015604312354
0.031847017725
-0.027951904393
-0.002874241876
-0.000181858327
-0.001655362963
-0.087629604878
0.023496472598
0.047880162729
-0.029846470531
-0.055788432360
-0.011709231328
0.022083487624
-0.006659685549
-0.011324613102
-0.014987123062
0.028408196701
-0.022050280705
-0.082664063051
-0.022496373116
0.020913017366
-0.005662852795
0.044768146050
0.011379221658
0.033979132045
0.020786425569
-0.013957138091
0.007053763593
0.020991332363
-0.050623539646
-0.004162623998
0.075408066739
0.022944373829
0.071716894953
-0.042792334444
-0.040959459076
0.013384578304
-0.029552071883
-0.037799216683
0.079791787049
-0.013746810834
0.042262276369
0.051558769795
-0.068753760957
0.004022198807
-0.049261542396
-0.041857305628
-0.040148519775
0.097267165975
0.067427657790
-0.052263518936
-0.058124206539
-0.048851730834
-0.069091808925
-0.035019886770
0.016513466999
-0.033555290518
-0.033839786359
0.038019211719
0.038675254990
-0.024920747754
0.059741364649
0.026328722410
0.008769334643
0.024917075914
-0.018684403994
0.027116338001
0.053901228724
-0.068680123649
-0.011242591658
0.000819104428
0.003083786826
-0.058186773801
0.061602943013
-0.035310392581
-0.000987698546
0.037797351800
-0.039082761491
-0.063419584880
-0.062386927983
-0.059777295402
-0.027248815162
0.006597699398
0.091719451316
-0.054852540073
-0.046554079061
-0.006948420927
-0.014561672061
0.032385814949
-0.046416556458
0.025131144572
-0.023201800385
0.076618377562
-0.005004907793
0.027675540582
-0.032689439105
0.033748124564
-0.052376059700
-0.012008684863
0.000297412382
-0.037519176573
0.041413459034
0.049778741982
0.035708458634
-0.054941133792
-0.018634896853
0.026569522026
0.003069361786
-0.009674861895
-0.047180810401
-0.085824754309
-0.043216730035
0.045229346843
0.036341563095
0.072330977913
-0.039657131739
-0.037108535506
-0.087531228870
0.017972764450
0.039872507136
0.000770866883
0.003285662063
-0.023671409471
0.091223125793
-0.063080661492
-0.017460365332
0.041000807245
-0.007471640056
0.007770352917
-0.068079584599
-0.009828931184
-0.060011714589
0.066577463027
-0.022696744656
0.011758188299
-0.031335509274
-0.041163354842
-0.044401737047
0.038483025100
0.116452860023
-0.033462407233
0.026935703599
0.042826518878
-0.016342365060
0.080633416221
-0.036490361666
0.003184382895
0.037073114902
-0.038488150293
-0.003404108608
0.033178987795
-0.039890963508
0.042224402587
0.011750520649
-0.009762293906
-0.015481014753
-0.005100521094
0.048278669793
-0.043767290533
0.024255105488
-0.051685575903
-0.010482956853
0.050924188146
-0.010463147624
-0.023720605352
0.042372599927
-0.138385914824
-0.034948212975
0.009311437270
-0.037124086382
-0.038041917339
0.014896014119
-0.037991309265
-0.021053808597
-0.075426565461
0.080561716802
0.021612720549
-0.010835973527
-0.034566746950
-0.019692949351
-0.005534535483
-0.013731499344
-0.032512953861
0.072698955884
0.083723116995
0.045145175292
-0.058622040820
0.031632832185
-0.048769374793
0.069500389281
0.065886877889
-0.007153188480
0.003749743672
0.033803094372
0.015882023974
-0.064215130678
-0.073191360609
0.066689604812
0.016671332981
0.031101215729
-0.007661120293
-0.053651330923
-0.088723250475
0.027412702135
0.069151200562
0.115898602119
-0.000349210157
0.057035824178
0.072967825430
-0.023357973446
0.013677677037
-0.036221453730
-0.060349835958
0.038879200471
0.001819582712
-0.001082424950
-0.012552392843
-0.070499570254
-0.028725664041
-0.037980467213
-0.045680062269
0.033209488964
0.024445124112
0.065218835982
-0.058501390074
-0.057553766320
0.018368824113
0.087277464697
0.071656314503
-0.036548160026
-0.068394126457
-0.078386639674
0.014027061434
-0.012748862539
-0.051258706929
-0.074437004904
0.024122883235
-0.008095727244
-0.028989232535
-0.085910564768
-0.021153964919
-0.001164899821
-0.026829845195
0.063461357283
-0.000515061179
0.032886985951
-0.020669115860
0.030245124007
0.034744311975
-0.024300130106
-0.036733491227
0.049334071882
-0.014930668680
0.055972703382
0.016570077301
0.005256296957
-0.021601212368
-0.027683801282
-0.060901361209
-0.018132008029
0.063400159424
0.009137965542
-0.107217848676
0.046892781096
0.016308088120
0.005047104556
0.009830068244
0.064648772868
0.001710069615
-0.032922892795
0.139254763771
0.035277655789
0.025149229825
0.000012306464
0.032534813437
0.071584890597
0.002601218357
-0.016770504148
-0.046611555222
0.100106022690
0.051273722762
-0.010409072336
-0.065100751196
0.000899691405
0.056429621785
0.005907386962
0.013382700585
-0.075839360288
0.075627454771
0.021023651840
0.019603424009
0.052808377548
-0.058955838645
0.033515945577
-0.042053573114
-0.031835066019
-0.001232893056
0.035546497441
0.017591351034
-0.043371355728
0.033411800578
-0.014602742248
0.013246398614
-0.051350521038
0.041143505507
-0.024210612559
0.007439308944
-0.000369284583
0.006655589628
-0.058736290896
0.004165600097
0.026676187364
-0.028566664174
0.041070181908
-0.027506032763
0.025496412683
0.022725509976
0.009988947115
-0.033246445218
-0.042337669041
-0.035866620481
-0.009501699726
-0.095634145353
0.011041831605
-0.057993208301
-0.014894722442
-0.056665198787
0.017820892907
0.066539432623
0.018735900423
-0.015949124029
0.041047544959
-0.070784408006
-0.021349420300
-0.030789324690
-0.105717866290
0.021194619917
-0.147374882707
-0.043906811434
0.018788798913
0.026205648727
0.027421070163
-0.054516411897
-0.104810940442
0.026597558989
-0.022873615597
-0.030230031135
-0.027551295716
-0.032413066210
-0.030181885838
-0.019773774574
0.009970637064
-0.037864144906
0.033234443660
-0.007022211690
0.014422270828
0.037478804039
-0.063543546824
0.046470441199
-0.044320849835
-0.013114634868
0.051373420440
-0.057873662805
0.011690348503
-0.017184098389
-0.042610403029
-0.057108465948
0.054965787308
-0.009590540428
-0.066018851327
0.002848950107
0.017020881857
-0.016875382048
0.005181977653
-0.024254887905
0.063130854399
-0.015745808137
-0.061243626627
0.089306702955
-0.025293774719
0.025320753199
-0.077431611963
-0.002969455993
0.037494393514
-0.042858898300
0.058515371307
-0.044894333449
-0.001820069678
0.023657460966
0.005102404187
-0.037752417465
-0.009658638684
-0.013512455352
0.086805514006
-0.000963706876
-0.033869362922
-0.084126736663
-0.084607043718
0.015599022625
0.011998846687
0.040492444952
0.019209576486
-0.006684688505
-0.036816609237
-0.014025847610
0.052683254024
-0.054864551186
-0.071588742059
-0.016927668490
0.036425938910
0.050114220636
-0.025277602842
-0.061165792248
-0.013129432053
0.069477212682
-0.048379727914
-0.047585783751
0.007887961544
0.025887050746
-0.026087155175
-0.041518453739
-0.015323440666
-0.005232052892
-0.066988652872
-0.034647313178
-0.038252699362
-0.058756755802
-0.013918567678
0.046231072301
-0.080449046112
0.087006119479
-0.085635723967
-0.064020102156
-0.028290199520
-0.039164734449
-0.014595597997
-0.031818423867
-0.018216495840
0.039431140872
0.009328831515
-0.055826685778
-0.017965535104
0.087411745004
-0.060327141611
0.042632007334
0.011355279839
0.027928456935
0.006835395626
-0.050435297764
-0.003814871471
0.008024617394
0.013902625744
-0.004216777664
-0.028056707598
-0.044449426746
-0.064654118384
0.009586267696
-0.052725385612
0.056781423621
-0.059817181343
-0.013629909281
-0.003149217697
-0.077519167733
-0.030476169782
-0.036440048729
-0.005780650379
0.037468916022
0.030582304815
-0.007167084938
0.036295177781
0.058988783332
0.002822792290
0.012847752558
0.038622687134
-0.087364357394
0.062728068009
-0.009899318260
0.032355595869
0.035827237994
0.061099210736
0.061309216167
0.013627233434
-0.003240499772
0.011748393035
-0.074419629508
-0.039011468643
0.058832892621
-0.021105280613
-0.034513380974
0.021239577779
0.028115381244
-0.024243075183
-0.025645188344
-0.004007393161
0.024155246182
0.032587030911
0.044932211856
-0.003494824286
0.029252388449
0.013799478538
0.003700878855
0.035375002382
-0.007900339218
0.005553899984
-0.030085764280
-0.103451012229
0.052426490025
-0.021302068908
0.041925214446
-0.028571387240
0.025933679185
-0.051283884139
-0.024121857343
0.053958304030
-0.010813007407
0.005910524601
-0.001165644705
-0.047962250080
0.034317572312
0.017211593423
0.023158923546
-0.075604914016
0.012400852324
0.038070323668
0.002646119951
-0.006489176803
0.040501277050
0.047327672085
-0.012616055532
0.007482471751
0.036423809572
-0.067714123465
0.014497050656
0.005422282225
-0.012597266799
0.053843867497
0.006288641590
-0.039078832475
-0.035138456985
0.077795130827
0.012637445378
0.018110469640
0.046688946073
-0.020478832686
-0.030423877515
0.085710991526
0.032218668247
-0.113414046259
-0.018938186065
-0.015291051340
0.030889869212
0.017953694165
-0.020254112545
0.039421165930
0.005439199569
0.014601642112
-0.021581754327
-0.033076337027
-0.051247767800
-0.071852265397
-0.031046518235
0.021892046101
-0.030621345965
-0.012749532490
-0.035565016226
-0.036698068190
-0.017320696481
-0.035626733359
-0.057774770640
-0.012655580989
-0.025579408376
-0.041328654981
-0.061627579865
0.007565286106
-0.025351598047
0.045327611048
0.005646747217
-0.084574962957
0.011020483507
-0.091730264054
-0.032341373944
0.035050721463
-0.023913232483
0.036720206823
-0.047433027306
-0.058463183396
0.006487628235
-0.072651811083
0.079517588922
0.009187571894
-0.065136752132
-0.010688422871
0.039068356103
0.012660130361
0.004148225398
-0.013233350696
0.026249880330
-0.064718009331
-0.025767221421
-0.000083830446
-0.021603238695
0.035476637069
0.040155740329
-0.069290016248
-0.071549729599
0.007981416845
-0.008744576350
-0.012437091884
-0.075865724790
-0.036653936046
-0.042528223983
0.014007405614
0.036129826416
-0.063738933542
0.056398121675
0.023623846957
-0.060352497284
-0.018107589406
-0.026620030792
0.089633484977
-0.053922514574
0.047400183232
0.094660819826
0.012610644670
0.040721955641
-0.034092705806
-0.008691235280
-0.024225392733
0.016820420515
0.026456310036
-0.048145941790
0.059978953598
-0.000128892923
0.043376421316
0.023509169918
-0.060084244994
0.010969613562
-0.026956890093
-0.131155430692
-0.032760811650
0.000809928892
0.057382608520
0.041577803250
-0.064142429453
-0.036424076118
0.067035494740
0.040192274616
-0.039070823361
0.075397075595
0.034914782883
0.004012920709
-0.123104139392
0.059327356348
0.129006498128
0.073065507090
-0.050721382184
0.017703504143
0.010495558110
0.008631265004
-0.099876502628
0.013584448835
-0.004650022636
-0.041191915324
0.058092705822
0.006561174252
0.047103299347
-0.082822476387
-0.060113890250
0.023907671084
0.008143010874
0.016765180380
0.056259738428
0.082060476651
0.041663765783
0.008950874296
0.008219030154
0.031710988600
-0.038167208407
-0.020473508327
0.046125424963
0.045895083493
-0.050212946755
-0.038133311678
0.030392756815
-0.032118401562
-0.059536356509
0.031605411105
-0.045826007868
0.024528556020
-0.013973446005
0.013886191787
-0.068723748424
0.014553440968
-0.023049175141
-0.057654427404
0.001417831287
0.054890778399
-0.011428031896
0.098855007253
0.086955390965
0.022011178153
0.003185546216
0.031693913701
0.041906590266
-0.104364149128
-0.008749713712
-0.056371907722
-0.026781371163
0.021631324540
-0.066990348023
0.052083348691
0.002754846303
0.066971630001
0.007647029226
-0.011130814811
-0.059896742101
-0.037652089687
-0.002895056112
-0.086376375616
-0.025436353985
0.106823163447
-0.038616927554
0.091738715430
-0.055531954193
-0.040926069264
-0.006842098598
0.012376842362
-0.067002477497
-0.013905600655
0.011070006887
0.031005339972
-0.038400972640
0.003740052793
-0.025481917950
-0.039314178314
-0.032226264340
-0.001963153539
0.075719671941
0.000612297073
-0.041799372819
0.023335183446
0.077984771362
0.034541741978
0.044245107214
-0.001799158703
0.066438317016
0.009233050978
0.056561657848
0.003838624007
-0.071941457392
0.016325003424
0.055199439353
0.083097608599
0.014076434014
0.027795099011
-0.060095676861
-0.089998379951
0.001070090422
-0.038507939184
-0.064340982775
-0.012169561010
-0.027808344959
0.054851901501
-0.036626492938
-0.080761421344
-0.069926929379
-0.058476297093
-0.014350454127
0.033238252362
0.000522711853
-0.018440046206
0.044522266635
0.000796920254
-0.053852392323
0.023817747340
-0.021891719168
0.005786827070
0.036319978646
-0.060154898216
-0.011057644804
0.147975647980
-0.022933387623
0.050970128847
0.019430884871
-0.052892042743
0.059964563773
-0.008734734662
0.010076591694
-0.081000830800
0.036027267131
-0.085423089796
-0.067355932626
0.012426798607
0.015174864773
-0.057150085014
0.014007480710
-0.007391533258
-0.057927974728
-0.120963629612
-0.006597772284
0.028418977169
0.050631252016
-0.039090828892
-0.020874469996
-0.008055810455
-0.014857040574
-0.046460015617
-0.050224176726
-0.049654769957
0.027906091659
0.011446568007
0.018842485775
-0.028258635335
-0.035373886204
0.054800351306
-0.010874468748
-0.047144222578
0.073545819016
0.003852304601
-0.088436900967
-0.055463920783
0.022696771488
0.022847399525
0.063345647583
-0.021089537357
0.064153344333
-0.060970256486
-0.068318502375
-0.080386008580
0.034485957824
-0.019065960364
0.018262980739
0.021087672662
-0.012925083661
-0.142239877367
0.057520240006
-0.027644314967
0.025071924153
0.026406889445
-0.025367430147
-0.089654222971
-0.060345033661
-0.098889057901
-0.031925281569
-0.100300921882
-0.106086082453
-0.052868958436
-0.003627719421
0.014618985319
0.012739880995
0.008217573351
-0.030128487149
-0.015733530487
-0.103961358275
0.023716486240
0.002017675876
-0.113462759423
-0.069320707097
0.051846149598
-0.047664598120
-0.021980452599
0.017550464850
-0.048749369429
-0.111823699275
-0.014505756562
0.024040574879
0.034410723625
-0.033917128563
0.049222697078
-0.005764964478
0.137530507477
-0.028977747701
-0.027119888510
-0.049265020295
0.024594527903
0.042326268735
-0.036140893135
0.084117856255
-0.038365935608
0.065081234156
0.044949810765
0.022872039079
-0.016877657740
-0.091360863869
-0.017992198936
-0.035285188730
-0.062222088636
0.017661859951
-0.025215353463
-0.073801756733
0.060176837781
0.051402621132
0.049384273064
-0.010021880682
0.062040894980
-0.106571208462
-0.020009638752
-0.012645343157
-0.068024062150
0.027008045141
-0.057587478148
-0.081933526336
-0.003610173893
0.017596560025
-0.051220868063
-0.042955566181
0.073789558669
-0.044290288430
0.047968720603
0.028203434559
-0.034265868906
-0.000261677160
0.020409238038
-0.057982021414
0.033689155269
-0.051543095344
-0.041538478010
-0.027826244863
0.035102405885
-0.069432438517
-0.058200227248
-0.001392977257
-0.006768815600
0.044752742016
0.044590420967
0.003946110590
0.063507291938
-0.018087577254
0.012421696795
0.017124431792
-0.009777174200
0.007612382128
0.139826756128
0.071651218492
0.088129547956
-0.044925687399
0.058220429450
-0.031761047256
-0.010393476198
0.001515420776
-0.052480624504
0.015175858605
-0.101115533585
-0.027547023295
0.031441358002
-0.047062756439
0.067336941750
-0.001380937060
-0.084537120979
0.012439671530
-0.000080132236
-0.042577004112
-0.040552575600
-0.068136060322
0.018020153353
-0.049409507442
-0.023457599129
-0.064152312865
0.034206965122
0.002218511346
0.030554719860
-0.002544891459
-0.085965546474
-0.076995664365
0.061633309944
-0.024240427054
-0.045014323791
0.010546736546
0.005709936560
0.080857658979
-0.053006591782
-0.099004282049
0.029877065802
0.066891438161
0.018306832057
0.024330604754
-0.029025500219
-0.013499511178
0.022842345113
0.042446112987
-0.032025868790
-0.008199263519
-0.087266469171
0.091976885863
-0.010743288257
0.032645953055
0.041628679857
0.066398735785
0.049882447210
0.018647771321
-0.016100329600
0.084742065797
0.067847106929
-0.033521433138
-0.029502027980
0.029701341477
0.032400591514
0.047068591040
0.018064623842
0.035189189290
-0.054727630474
0.003200304488
0.050127256527
-0.004723760024
-0.059332389209
0.050145289290
-0.122850460080
-0.023030372411
0.001826351919
-0.036046368136
0.002567583798
-0.009141810278
-0.017996136291
0.043778793002
-0.001305773362
0.021451272532
0.009656888831
0.039908739687
0.001475880881
-0.044928191001
-0.003265092659
0.036195951791
-0.045753198511
0.065479655117
-0.044087010803
0.029539280496
0.021294353661
-0.060413948058
-0.059386976820
0.062775108616
0.081852322474
-0.006158527274
0.001683606288
-0.067306970344
-0.002535335420
0.050448474794
-0.074790894328
-0.025506012228
0.004929635970
-0.020115808261
0.064483506363
-0.038429447672
-0.045413108655
-0.027390281297
0.048435710007
-0.012823817982
-0.017940787606
0.062346445578
-0.031192042557
0.052070706180
-0.035279954712
0.009094364546
-0.047429137846
0.024302720711
-0.013973495668
-0.018271378478
0.020351188820
0.061810838981
0.037747715027
-0.028431132792
0.006190042856
-0.048409007812
0.031714830898
0.003806825447
0.080762208946
0.018620041036
-0.065711741026
-0.003404347594
-0.006408006653
-0.020533044098
0.004829514614
0.017761093912
0.043832183780
-0.054559046554
-0.007182610294
-0.003987006194
-0.041194369032
0.010419249718
0.000884964770
-0.003795743177
0.040909561454
0.015347731560
-0.025184924347
0.024296526538
0.020062258294
0.062470628259
0.011451676668
-0.006606175820
-0.026744556366
-0.016665546372
-0.070351125246
0.013137118616
0.063150148589
-0.015692532656
-0.031181183495
0.027592045458
0.047574159702
0.069850586646
0.017305134764
0.038092477231
0.096791169676
-0.046135705451
-0.030571913498
-0.049324860235
0.050910247533
0.038555733626
0.127629638593
-0.009972804182
0.068645378690
-0.029282435447
0.004805784818
0.013218214798
-0.000569428877
0.019380865387
-0.001926776261
-0.002182790519
0.034690009802
-0.061400656109
0.060567434577
-0.006339331585
-0.003288854775
0.086925386332
-0.072342375841
-0.011373062238
0.027313735104
-0.060558350144
-0.067306453766
-0.047836841337
0.017116667723
0.059332569985
-0.016652250642
0.045862143681
0.036530917739
0.039039650334
-0.017063249605
-0.071513180698
-0.069372856722
-0.000203757996
0.005151086395
-0.037008913827
-0.076970600043
0.048115759882
0.011696957927
-0.003251409904
0.050126246399
0.005548949716
-0.068607462722
-0.025475451865
-0.078855138696
-0.029861159830
0.021354486136
-0.065380449672
0.027250951288
-0.025626568873
0.004445279063
0.034605994170
0.074384701493
-0.031172779378
0.050501510733
0.015213014330
-0.010260316820
0.082982654727
0.009669149201
0.114933674856
-0.056794271947
0.067987308808
-0.021337750142
0.013583848660
-0.048236717388
0.029745070326
0.032589824639
0.009902960273
-0.001363178979
-0.032581801474
-0.064168744880
0.055089332736
0.048394260616
0.045580631945
-0.087295698820
0.068942498945
0.025947748184
0.014508005945
-0.073959476201
-0.021526692724
-0.066870248011
0.025654082732
0.031457268416
-0.011631804427
0.017680381932
-0.008773751561
0.034831823549
-0.031963165129
-0.000201569997
-0.012668755836
0.019175524048
-0.022026554880
0.042425743885
0.019088236609
-0.057481895626
0.038611589027
0.024293482456
-0.002905307759
-0.036730892853
0.018174832759
0.035023953590
-0.123422670808
0.006379510806
-0.076161804608
0.026568753368
-0.002635632880
0.050007675796
0.021187310466
-0.029242502953
0.015075053983
-0.070036137821
-0.026399795097
0.044579564579
-0.020866935725
0.045381640925
0.066128219038
-0.061499251078
-0.035193947612
-0.014751661706
-0.065557510717
0.037928438405
-0.028017143898
-0.037030693981
-0.032690800951
-0.070964619013
0.007376094648
-0.057819776689
-0.010760623941
0.019554301419
0.018200691631
-0.029851709413
-0.031253471546
0.041121012569
0.015350598274
-0.042519178829
0.050960633032
-0.054442968916
-0.104296902326
-0.009316545350
0.017555461732
-0.071212142027
-0.071615769014
-0.039162783601
0.129089074676
-0.028789264646
0.006789557072
0.030889533871
-0.037795864618
-0.026466751068
-0.014720220231
-0.001043569575
-0.021334980528
0.001723861582
-0.040174198956
-0.043795970251
0.076984578088
0.037211184616
0.002819986008
0.017672501905
0.089003232155
-0.008830064219
-0.003222980532
-0.068890936639
0.016192145624
0.052930014342
-0.021123282846
-0.013259289728
0.043872403982
-0.020709154516
0.121620807409
-0.022213859672
-0.010245579174
-0.016091066384
0.132457420884
-0.042115986654
0.017808835286
-0.026963872847
0.031489906618
0.025906403776
0.047593245172
0.013303712875
-0.050473206655
0.023008741692
-0.008155464323
0.006909274782
0.012970617944
0.016481415245
-0.044028060169
0.037529728529
0.036845044914
0.042464263187
-0.009459974356
0.000963275463
0.025383254193
-0.024970240318
-0.045019127833
0.019157339457
0.027110716987
0.099392801355
0.135897998570
-0.026573857770
0.033768833674
0.015486961994
-0.019070622153
-0.028649424150
-0.013139617164
0.004839289563
0.066639426156
-0.028013933102
0.062182644828
-0.026466775062
-0.042230963647
-0.046574311850
0.038304937819
0.046801304328
-0.019432253067
0.024910041089
-0.023352938129
0.057121809190
-0.015692079332
0.088524985351
0.044029997947
-0.036527687875
0.070547368722
0.022454672043
0.009815514161
-0.025756682948
-0.045771475152
0.011584929194
-0.003848974287
0.027679904017
-0.058274866019
-0.012842616586
-0.042176535356
-0.010239111565
-0.100479014464
0.017504852836
0.017465301767
0.071791017121
0.059536797231
0.029180510284
-0.029042454594
0.097236728407
0.059525747126
-0.015150279859
0.001915169403
-0.020973844562
-0.022384855247
0.023034153977
-0.041789857515
0.044257314233
0.018415341413
-0.047375535756
-0.014769003831
0.068605546390
-0.091861099749
0.019645522264
0.066686266462
0.034380819749
0.108095289104
-0.104893656225
-0.064900816462
0.073376779852
0.071573695691
-0.102936259006
0.009567562322
0.073811075683
-0.058121008624
-0.058940259456
0.043438061632
-0.135657035785
0.074833131086
0.002427002596
0.074026588351
0.054588256870
-0.031160021753
-0.063506117993
0.000325066558
-0.065327079376
-0.056504263640
-0.032743493019
0.051849164739
-0.062408670526
-0.050546244766
-0.030324475694
0.088537406581
0.037995403954
-0.026117817899
-0.016397683340
0.006230562830
0.006642059673
0.016214452853
0.003773245792
-0.000845921812
0.027800245500
0.033798882612
-0.060433076551
0.025146992474
0.069558906978
0.006747158904
0.011087805562
-0.008992553999
0.043163991925
-0.014469249563
-0.059730379289
0.080409546788
-0.028990239352
0.007979607279
0.079214929265
0.044472312154
0.029271638537
0.018249223783
0.021279714834
-0.037265879118
-0.008104641341
0.058413692747
-0.041626473052
-0.002252772317
-0.066606112160
0.028870355795
0.008963903642
-0.023177917646
0.010041501200
0.055058563480
0.073290069106
-0.007230199540
0.019556948839
0.041368113667
0.025251059009
-0.006657300679
0.049030462225
0.036523456225
-0.015377852467
-0.022137852393
-0.039459296653
0.079153484842
-0.012669336267
-0.010203039334
0.021341470667
0.090309536385
-0.052236239641
0.021112025980
0.012905859230
-0.033110083805
0.028870078041
0.030853526750
0.020337755499
0.045656259216
0.046080275251
0.006421716664
-0.063675218986
0.048407982078
0.044773827901
0.168322026441
0.026851188033
-0.039595718376
-0.024959799912
-0.032593297271
0.029888481558
0.052347169573
0.009000045954
0.008935879757
0.034456081029
-0.012616498109
0.111557645996
0.058784242109
0.036821815660
0.027227247951
0.002482216825
0.031177646940
-0.024159994033
0.057380103575
0.035288160343
-0.017351222082
-0.013859895612
0.008893938797
-0.028709756348
-0.014700775562
0.051691434026
0.010526912975
-0.097625791421
0.023642058974
-0.075769769774
0.018043686540
0.044370709610
0.025793839710
-0.090596278838
-0.050528208377
0.000779982923
0.015574323365
0.021076026350
0.032952135386
0.046114475143
0.011007982578
0.025009159744
0.054129810204
0.021636511615
0.090090423008
0.055218899608
-0.037392311310
0.017205790785
0.043022994565
-0.036399716288
-0.048264384214
0.009058087430
-0.009946663739
0.067067870049
-0.021567089140
-0.068266935617
-0.031556443399
-0.023734686805
-0.071075447692
-0.004379285225
-0.002556908280
-0.072881441533
0.021985532887
-0.008827396953
0.086970259271
-0.002398912576
0.032132352665
-0.014632872684
0.021424164291
0.060385923272
-0.044560916941
0.030422647085
-0.003836013220
0.002528720061
0.066047428858
-0.014234992454
-0.021067911025
-0.051149874081
0.067620377808
-0.066666177249
-0.012115998680
0.056342697240
-0.012543806377
0.056055131567
0.085327717386
-0.086086080027
0.026522072988
0.060437619057
-0.057317954831
0.020724776423
0.019811531283
0.062631432219
0.076313368806
-0.000432406233
-0.085018817183
0.099388460742
-0.077117586106
-0.015303710398
0.011983745902
-0.069920058323
0.008157904401
0.024580516650
0.033733303741
0.021143041445
-0.014202013465
0.012364907023
-0.017092064260
-0.053502679462
0.029258889060
-0.001308923410
-0.003103509774
0.058800761345
0.004188177424
-0.025888483997
0.060907484897
0.086022180004
0.023194257668
0.020108068062
0.030027038871
-0.090643603608
-0.007973338134
0.009754249230
-0.025097664401
0.033291046912
-0.047421280901
0.040224579180
-0.036967976743
0.095023024008
0.048076264309
-0.040113516925
0.048811514733
-0.020229338526
-0.055937673054
0.037058581121
-0.091213115406
0.000430259194
-0.074580211434
-0.011415342378
0.053428596247
0.065025510619
-0.021120634725
-0.028682718531
0.050325367338
-0.045759371675
0.049123226857
0.063825569661
-0.053811618621
0.011117312584
-0.034828727645
-0.018903723868
0.001945770718
0.016189814626
0.037826410083
-0.020229239356
0.005956233308
-0.023093998691
-0.048935212049
0.007341452816
0.086717515470
0.080167571865
-0.092452450550
0.037934920856
0.020368487961
0.062689020996
-0.005356452145
0.022034052054
-0.037839823452
0.075277127869
-0.023125489681
-0.035665961403
0.012617608011
-0.002644578645
-0.042615719762
-0.024393363819
-0.021357411796
0.070973393566
-0.047262914198
0.004148778147
-0.015474664188
-0.026188907360
0.040798956730
0.042069986521
-0.040045174350
0.032908662832
-0.022406677061
-0.025651170521
-0.062006080475
0.018283863969
0.007394987557
0.048434285721
0.002696225318
-0.009797674501
-0.031275484876
0.093905539790
-0.093627469018
-0.015643330513
0.034728808103
0.005437628738
0.070125873640
0.023394302188
0.044759880293
-0.028141076958
0.021818579197
-0.058780552819
-0.027174563449
-0.023691289368
-0.007600255361
0.051239737371
-0.080481162366
0.034756815722
0.000144168405
0.004773566762
0.041946299437
-0.056451728380
-0.019877923206
0.011645222462
0.059477658372
0.071232956510
0.060503940346
0.036647886966
0.038925548998
-0.058366978657
-0.054651095322
0.065795700199
-0.029788597979
0.035662598387
0.030376146408
-0.026459614748
-0.057624730598
0.003078757793
0.000815900799
-0.003713025191
-0.054522029114
0.016797933672
0.073563375919
0.028259982514
0.077962390908
-0.059560968743
-0.035950422252
-0.029593473667
0.106098198217
0.071048872880
-0.023057566156
-0.035231368124
0.029032008737
0.031175405697
0.024200972349
-0.007701494883
-0.014672319896
-0.054298537560
-0.048676159721
-0.081636924277
-0.014326698983
-0.006913508624
0.014904528054
-0.012311924877
-0.080949745794
-0.002917697742
-0.021521652131
-0.060117810113
0.006973086248
0.022153863493
0.041820379834
0.038388850803
-0.097958183987
0.033590323786
0.023121773421
-0.006564587690
-0.013711434183
0.003796555345
0.067238080014
0.007303565373
-0.049837159345
0.104274267644
-0.081434837527
-0.048613232644
-0.087738318652
-0.038720175916
0.016539366556
0.088539168871
0.018091720806
-0.053458604732
-0.030681477003
-0.024239760138
0.033611448343
-0.029176329383
0.122065976441
-0.008382470063
-0.015596269562
0.004199465860
-0.019653589742
-0.049114566855
0.028689219101
0.031327996003
-0.044482934617
-0.011425002627
-0.008557362799
-0.081509988713
-0.029123789872
-0.013292195304
0.049520232446
-0.020537788979
0.025660709483
-0.001691243138
0.079026936416
-0.059778112789
-0.124350336307
-0.002673076894
-0.065376127276
0.014957921729
-0.077267767114
0.038255784900
-0.003189960074
-0.017332967769
-0.005588792157
0.023797882003
-0.026777188503
-0.006679957583
0.001872415330
-0.024178224529
-0.022374024427
0.052135415616
-0.045950170218
0.007468604172
-0.011913496933
0.009159896565
-0.005646060008
-0.033563937603
-0.007235479865
-0.000597067115
0.066549893329
0.024730118038
-0.052518013864
0.046387595845
0.073829654123
0.034128084763
-0.004430905134
-0.082821586688
0.035035663970
-0.083246621648
0.006826536678
-0.034047748149
-0.129840131841
0.027932360894
0.014689050559
-0.076273943360
-0.001242555443
0.025308827395
0.006920744602
-0.015017071790
-0.002526978114
-0.125101294407
0.046810666779
0.051257866841
0.032226878640
-0.001709324664
-0.014236414305
0.031237337605
-0.047438027667
-0.015124220299
-0.036080816182
-0.039944185308
0.061484660080
0.044994442858
0.015369894629
-0.020681644281
0.068693001409
-0.029118159339
-0.064965670064
0.003089978218
0.035019162604
-0.026286203259
0.006989518764
-0.085295344559
-0.053448554003
0.046903852266
-0.043488136269
-0.011902746199
0.026530640259
-0.037250261053
0.026676360770
0.043021296635
0.033462271997
-0.044581658830
-0.015636798500
-0.013566552614
-0.055718396457
-0.022936017830
0.090040804924
-0.059504702071
-0.044463929872
-0.001445757040
-0.062484607935
0.019480739378
-0.084932317758
0.055926551397
-0.048637230125
-0.103993017570
-0.002677750246
0.047821940627
0.006700592146
0.015511771677
0.067515209662
0.032440106727
0.025826594190
-0.054132764917
0.036767745713
-0.054646364734
0.037332121980
-0.031864517701
-0.017984626748
-0.006410781757
0.038750334741
0.044386999125
-0.069565203797
-0.011849422943
0.018652288608
0.015493575639
0.050401027962
-0.013960897109
0.026104151312
-0.051425908897
0.016918550657
0.029048647513
0.015542908364
0.015979932269
-0.084782956670
0.035056388422
-0.011638405907
0.064979603555
0.036354885340
0.009477730047
0.009124045084
-0.021731868807
0.061504399125
0.009452835174
0.008236178677
0.012524413594
0.020605663175
-0.027395955482
0.020936281822
0.034788819300
-0.013289558995
-0.026648653445
0.062358664231
0.062720949932
0.026543970176
0.063313337355
-0.100804471772
0.004398838858
-0.046777555837
-0.034192955421
-0.033833746360
0.037039526614
0.038470538943
-0.020538442869
-0.100174748258
0.016581850964
0.015088457310
0.009744753967
-0.023322626830
-0.036118135262
0.058787089715
-0.014600153631
0.058310556919
0.017441594748
-0.087690559515
0.056058211733
-0.025980517879
-0.055960169167
-0.016515462240
0.001485248976
-0.109967810739
-0.050186735383
0.097948835765
-0.010263616515
0.032747051885
0.006144593075
0.026878562778
0.058084313012
-0.025651721727
-0.010858598867
-0.026539586519
-0.034683395672
-0.090437112027
0.017738084367
0.113473509298
-0.039978208260
-0.000349199750
-0.013042206830
-0.030325740740
0.028878159595
-0.046539045251
-0.099117357719
-0.010138115420
0.013416462741
-0.002444537977
-0.001271737562
-0.058116947427
0.012400275778
0.022499306871
0.025824730320
-0.033884708257
0.006444082708
-0.001946084607
0.064647363621
-0.010017233554
0.043871733168
-0.080855376169
-0.013542581720
-0.144817084938
-0.079302812923
-0.046964388482
-0.046046229553
0.145836972495
-0.025801577234
-0.053010725855
-0.017176774506
-0.070743433518
0.037219934981
-0.054856022679
-0.029057382669
-0.029654894370
-0.006521938859
0.048341358699
0.082984238795
0.013025726130
-0.009698564842
-0.011264655042
0.021154190781
-0.009728075921
-0.007088645654
-0.120981892892
0.101104997509
0.045245726701
-0.069145898838
-0.043582754172
-0.012872002088
0.024992937602
0.026549585836
-0.015612326685
-0.026908969381
-0.008929213685
0.010519372123
-0.036454982978
-0.049222819127
0.006449127532
-0.018778450825
0.036039042772
0.079847098176
-0.010780622071
-0.010500091334
-0.022224744158
-0.001562850598
-0.010285339160
0.025168251319
0.076063332101
-0.044767973725
0.035913990734
0.020845081854
0.044522192022
-0.029434484800
-0.047202217704
0.053911289768
-0.070584913494
-0.000774753179
0.006722490341
-0.040914386727
0.004764977037
-0.004654517007
0.042047488381
-0.047753144994
-0.065413317736
0.028350185442
-0.073763265400
-0.019290901707
0.002259545270
-0.071576322183
0.030230247930
-0.044068012587
-0.068595081350
-0.060246215607
0.007333565477
0.040915820712
0.006330684493
-0.041262588800
-0.056356340823
0.012085682343
0.027237865091
0.013550669887
-0.063088120131
0.019915566243
-0.014437004863
0.067420907649
0.079317515516
-0.001442201949
-0.043252615745
-0.070293358149
0.039843610260
0.038020768793
-0.022837903882
0.068188346103
0.044842202356
-0.066840981099
-0.055452738058
0.047762464939
0.041241891663
-0.003436649852
-0.079667756926
-0.116678619558
0.059056743816
0.034339831349
-0.113666567652
0.111568881900
-0.027209145557
-0.051233143628
0.018117305757
-0.069428125261
0.003215076010
-0.002676971661
0.076574291412
0.006334409736
-0.021433688427
-0.038785365606
0.026590803449
-0.037830801064
0.053611439295
0.010772368710
0.001824940149
0.004830242985
0.097656277328
0.023507388620
0.000497017325
-0.019811148474
-0.019129761532
0.008983751470
-0.087546353923
-0.022721246046
-0.030235204739
0.028353699808
-0.030323039591
-0.021459044536
0.058716587160
0.107338955321
-0.031163590958
0.041323102773
0.051306437984
0.050784630053
0.052482739821
-0.048457883121
0.036689572535
-0.030727580370
0.012917178671
0.124562803098
-0.031446816175
0.032502544906
0.041232769550
0.019298322705
-0.064333268974
-0.032676605754
0.034111558393
0.019806657109
0.075216819234
0.102626339024
0.003025080445
0.102148999138
0.047744018479
0.015963784792
-0.030489515853
0.042055960660
-0.073273381606
0.064878495081
-0.009168858982
-0.006639601813
0.094357800867
0.015262044476
-0.009788299122
-0.021616651719
-0.032111602583
0.024144383461
0.026903049580
-0.030605765000
0.014522731766
-0.098097909637
0.086917203774
0.050700510606
0.002151430299
-0.008492118012
0.001331511743
0.153220103804
-0.014406058309
-0.066497023658
-0.013124841731
-0.084899521456
0.016382321376
-0.042436859230
0.035006718670
-0.022186771298
-0.005710058726
0.028114678151
-0.007792210663
0.055316441558
-0.010861694238
0.067499016301
-0.035440704225
-0.001861590324
-0.003432041569
0.042297493344
0.048005805755
0.021635210998
0.030128319312
-0.076006061105
0.021859316238
-0.031634374471
0.059975709271
-0.011388557553
-0.019128583264
0.035275954335
0.014720692365
0.068232325434
0.006208447978
0.006424972179
0.090080196189
0.036600458054
0.053077247456
0.018329547946
0.035788583864
0.028622990802
-0.049295591062
-0.050549816081
0.096200668275
0.089659809190
-0.021647484728
0.082461210549
0.043439483293
-0.019494840172
-0.031300942980
0.017795110005
-0.040353789957
-0.057570923090
-0.000393746145
0.035763954573
-0.028961283374
0.054102943264
-0.000097652536
0.004630805568
0.000876492509
-0.028328555930
0.003185808153
-0.087021761549
0.002285296901
-0.013325634970
-0.027199867454
-0.006579236635
0.068881244027
0.092006267232
0.080838341689
-0.073844360160
-0.043617093166
0.069115194185
0.005930321180
0.020209003554
0.003524991379
-0.008671847740
0.081424059182
0.019129985000
0.018857376580
-0.101087224272
-0.035009980935
-0.043790883811
-0.069829329759
-0.061428723204
-0.071322443183
-0.014453762633
-0.002601663697
-0.019331118889
-0.091112474020
-0.011955906377
0.009351222953
0.026054257443
0.062729594466
0.049313779014
-0.028340531270
-0.047308909836
0.040095494751
-0.021744560427
-0.044812141617
-0.024964658691
0.024873257256
0.054583881941
0.070583070672
-0.069798301343
0.017648244544
0.034962484943
-0.009598814274
0.001075108227
0.042677457006
0.012082753444
-0.022276916474
-0.072375714605
0.012061970654
0.021145923260
-0.032925569859
-0.054741639924
0.094277880795
-0.023091763495
0.049239479326
0.042517793318
-0.069494154038
-0.024389433440
-0.001769621446
0.029021921240
0.043904247969
0.029316565149
0.004829491463
0.022639904731
0.048165033133
-0.021817381855
-0.012982597908
-0.075675559176
-0.017229677258
-0.023273824698
0.084297863168
0.029841847908
-0.021764115065
0.024767085737
0.012936474185
0.065659630803
0.003910545922
-0.074294351308
0.054377293519
-0.048063905495
0.007163691448
-0.035510554604
-0.031529730686
0.009849441681
0.046808428619
-0.025613086245
-0.049513524584
-0.035228088386
-0.018405765477
0.015303342336
-0.066141802897
0.039783379142
-0.053765681696
0.055328406903
0.037815869936
-0.034950016785
0.027185205586
0.009897336382
0.028043689272
0.050882844701
-0.040835190315
0.036921124557
0.000380523599
-0.007083830412
0.083949492032
0.051806773252
-0.014173699567
-0.002004916219
0.026935987690
-0.021875403204
-0.024941138961
-0.048691366990
0.033059361057
0.108926724828
-0.006791934190
0.039265183742
-0.015476376851
-0.004081596319
-0.023076433088
0.039143578955
0.059879059201
0.014582508114
0.069694687776
-0.013933659780
0.004615448477
0.024825154076
-0.088068168525
0.006567036135
0.011950841455
0.065716526577
-0.003056734466
0.017551552348
0.042733805166
0.012199150618
0.014478735792
-0.030912230263
0.060035447806
-0.045173225482
-0.081083924455
-0.006658528298
0.028341332240
-0.042623927803
0.030340257710
0.050377954145
-0.061940643432
-0.003619544216
0.007262962147
-0.067045517542
0.000096966066
0.053583640867
0.026378069539
0.042143409952
-0.003514509458
-0.038361981784
-0.009256844531
-0.096196113364
0.013174787848
-0.073616316415
0.023143059402
-0.014665399293
-0.078062796804
0.030917211495
-0.045928497153
0.005934176841
0.037878876990
-0.040930838009
-0.066877109545
0.087706418288
0.047308763611
0.046537539853
0.036192303687
0.055590386073
-0.007801666374
-0.019135053681
-0.034243081568
0.091130306564
-0.005167022075
0.020418255048
0.032787962042
0.026863982226
0.001414422284
0.035824975853
0.059780547564
0.057108161868
0.062342202609
-0.011869387204
0.030167447403
0.051653477964
0.000338751297
0.047653768204
0.109664372855
-0.074472114671
-0.075791352678
0.004931181061
-0.002692296103
-0.049251500856
0.036532074144
-0.080527525433
0.060269822005
0.009555838915
0.026697259951
-0.022425436837
0.022275770511
-0.025068232978
-0.017653711112
0.018369237036
-0.009254180620
0.052956425162
-0.079526752044
0.003680073517
-0.092301523457
0.040223084158
-0.016318330053
-0.062858108637
-0.005835016044
-0.092525059319
-0.004593575673
0.033659810743
-0.016663744499
-0.005229991333
-0.044936697343
0.024236711964
-0.038526910213
-0.009802053111
-0.002518404535
0.061945712065
0.050162502551
-0.061622319285
-0.091425058890
0.023473246463
-0.101563611105
0.019767247634
0.065308381580
0.008062878196
0.070715496411
0.000752033707
0.006723461970
0.002006511119
-0.054700809209
0.017359909058
0.058415841603
-0.011309519184
0.031638207657
-0.009421869460
0.041996421283
-0.022715186815
-0.077721342808
0.046886676919
0.063436336878
0.039282944392
-0.007819860249
0.016445263228
0.004038628255
0.027134907161
0.041043812125
-0.083784202177
0.040927110973
-0.033878146833
-0.018793285970
-0.102625334541
-0.026154620195
0.005620600020
0.046060997006
-0.011733617706
-0.056288346584
-0.027954512765
-0.015926556447
0.034358239286
0.006001666145
-0.001556497715
0.056378153870
-0.001716922899
-0.024345560558
-0.012906425827
-0.051433475766
-0.081908663290
0.001791955557
0.010873987611
0.006095192457
0.043375087752
0.001301928858
0.023776756931
-0.065089570814
0.000734557696
-0.047495310514
0.005353419059
-0.021813035254
0.059648319648
0.036034891730
0.071873726746
-0.004446126351
0.021512936672
0.047006518587
0.011981517439
0.031792682131
0.012567453480
-0.055633211879
0.002187712182
0.111064720641
0.066516205591
0.028437754884
0.049205023892
-0.014310774071
0.074633208477
-0.096147929117
-0.005360912188
-0.107835547057
0.023704465857
-0.041359505480
0.061009882663
-0.020572368567
-0.047335836688
0.048829702542
-0.024729984241
-0.040509879927
-0.052204070886
-0.046684591671
-0.040160984429
0.014395333325
-0.046822355380
0.046597626497
0.040658514610
0.005175876008
0.011061199713
0.016558445212
-0.098240275307
-0.024618720937
0.071582738275
0.008529231693
0.027926317390
0.011430508965
0.004523254451
-0.108545746610
-0.079865722563
-0.100064982594
0.001978330480
-0.050889246953
0.070856017599
-0.034047800895
0.003497127857
0.007347484293
-0.051271927865
0.044639581251
0.032741953482
-0.001319448895
-0.083806075695
-0.045233930833
-0.100735459452
0.030542824301
0.045502707046
-0.005826871133
0.008126512810
-0.040524083172
-0.060681036704
-0.033284619633
0.006253506680
-0.001016363376
-0.003852860182
-0.025517199993
0.040229173834
-0.062365446390
0.009822341265
0.019462560310
0.011780932966
-0.000586925855
-0.000510047127
0.032387141948
-0.013182645972
0.156890522760
0.000615321487
0.017340119191
0.026798749543
0.020191984412
-0.016321122782
-0.061611250427
-0.030064499234
-0.076705162079
0.038681943508
0.006455499259
0.040667411210
-0.055673614971
-0.018572551305
0.034243561258
-0.039568826311
-0.037046866019
-0.020675517433
0.016678494043
-0.087043334076
0.014552843679
-0.050350565979
0.097423441797
0.067781025165
-0.050591346996
-0.045099273378
-0.045367418270
0.026568107569
-0.037524188995
-0.005495982669
-0.005023288471
0.004367643197
0.008252732102
0.031884428225
0.016049076522
0.063710705612
0.059660169400
0.012737040693
0.046620466668
0.001384870540
-0.051923574626
0.006816519870
0.117878105579
0.014056318813
-0.001108335598
-0.053172371833
-0.002247540196
0.020754470682
0.087041968909
0.011633277802
0.042331147292
-0.013379132896
0.005649465500
0.033191089252
-0.017818921772
0.035662370349
-0.039278401498
-0.030389080948
0.000727715101
0.057306062153
0.022312402257
0.077850677710
0.008081718985
0.003925797167
0.026083146837
-0.050833010393
-0.079993409559
-0.000957232043
-0.067645645056
0.077714586741
0.053304341950
0.015982192887
0.002821794277
0.023088961959
-0.054421340995
-0.041239276194
-0.044768480971
-0.029619706022
0.010951594816
-0.013076204106
0.060691388463
0.052013869149
0.020791137712
0.067045938527
-0.083996044850
-0.019146837020
0.072426760803
-0.030892584820
-0.046300890537
0.026383100271
-0.080471558661
-0.023055652724
0.017336441218
-0.072674178784
-0.032058966461
-0.009508716680
-0.075024390277
0.071403450478
0.058066838183
0.024675157648
0.051394862350
-0.085046040489
0.097669524302
-0.024622194870
-0.037465436365
-0.020737147411
-0.068243846555
-0.014971320550
0.046055470291
0.053505535078
-0.031184982080
-0.003183226586
0.022920648402
0.057109920913
-0.051246783155
0.047644733397
-0.052907110722
-0.000575543899
0.032450508168
-0.075004585271
0.056747020171
-0.025647459505
-0.056215005185
-0.014859090464
-0.005206732375
-0.057986276851
-0.075164480555
-0.002158480748
-0.093710592114
-0.055485919604
0.009875422526
-0.005616025531
-0.005265222806
0.021760175255
0.028309866868
-0.026257859988
0.024916432718
0.040135524420
0.010820507643
0.015480130812
0.004645348304
-0.026868186301
-0.126864092391
0.014487770890
0.020180969711
0.019057311232
-0.054210122479
0.057526234259
0.013226924235
-0.091902197564
0.049589680524
0.008629005552
-0.006023599777
-0.039092716446
0.020983196655
-0.005739593302
0.002438459843
0.003265145275
0.047462071800
0.015979038314
0.071322437026
0.065765625798
0.016880724196
-0.044855724503
0.003050200130
0.008952531858
-0.023699288430
-0.009399018570
0.081520007594
0.002385941514
-0.078699033580
0.088361489995
-0.011330354419
-0.019159428504
0.012134548159
-0.046141461567
0.036673609638
0.021296338179
-0.094753374771
0.019864462412
0.096825942290
0.007382198278
-0.026903349963
-0.066644843358
0.010989396931
-0.120967027999
0.040375138830
-0.041168018416
0.031941507399
0.069828919262
-0.046529264152
-0.022003118365
0.010270655164
0.104346152192
0.035345590049
0.023353228943
0.029981346386
0.046041814843
-0.032309861327
-0.009092214285
0.033724687109
-0.029090189734
0.068170922952
-0.087763399290
0.089605312622
-0.045098648106
-0.029442567695
0.012955073591
-0.035443286720
0.024503515851
-0.082060791267
-0.075753094722
-0.020368153250
0.074231628418
0.101497728465
-0.056519035633
-0.055903285560
0.011082369424
-0.025368748678
0.009941899701
-0.025987312933
-0.041043257400
-0.005099200577
-0.012066541263
0.073411069266
0.025984620841
0.055861544056
-0.015351410468
0.090740088470
-0.067134955749
-0.024994708461
0.021374975821
-0.005345554972
0.042995089705
-0.072633842004
-0.009405010697
-0.087610914392
0.080662118475
-0.044886494385
0.029632698634
-0.003495317818
-0.023419970341
0.068176694656
-0.007743066042
0.053389808836
-0.003820510710
0.006452227206
0.021402630055
0.028809455394
0.028739023203
0.001896924594
-0.015630965409
-0.078253150155
-0.041540474550
0.020896354621
0.057771642739
0.005328779469
-0.061527213284
0.023493536843
0.071542098699
-0.000792148789
0.009533681067
0.027800840658
-0.063348834581
0.004147284443
-0.039461815226
-0.040887357898
0.078767940275
0.020818431551
-0.063856018657
-0.050522489654
-0.049879461199
0.008836678263
-0.022362211745
0.028847140516
0.053338767683
0.002484278025
-0.046386026201
-0.023455442962
-0.080511567612
-0.001794946599
-0.031394476840
-0.007061273013
0.020887052121
0.040829207624
-0.010868310743
-0.047460394836
-0.020041279697
-0.001395034719
0.010627777222
-0.080287927968
-0.067293175796
0.093175585321
-0.020203951786
0.020109008952
-0.149978072080
-0.002493595196
0.022664742084
-0.055331216110
0.008496305412
-0.088077814430
-0.006246149972
-0.031167270051
-0.049592678042
0.049607031211
-0.018977302255
0.028193086211
-0.071989761714
-0.067855062346
-0.041043250621
-0.023195208705
-0.028174471548
0.036141257514
0.025025604473
0.024946894067
0.031883267377
0.015355119285
-0.007611844281
0.002693858575
-0.098201315718
0.002486265872
-0.006701981683
0.010253844139
0.026961790724
-0.007717629154
0.001185085001
-0.000311473797
-0.001731972384
0.000205536574
0.033506437052
0.033097472502
0.045892151534
-0.067807639018
0.042189105439
-0.012419643316
0.003166274897
-0.000912290877
-0.007827407147
0.071971617419
0.027072324425
0.029674208491
-0.030637505769
-0.084009298238
0.018229056282
-0.030439601544
-0.008221652717
-0.057104650091
-0.018114543682
-0.034998908429
0.024677220443
0.032453494049
-0.064147255589
-0.078308225249
-0.008472807840
0.011510999246
0.085219337768
-0.000893878924
0.028077486453
-0.025570624331
0.014959376496
-0.059996549362
0.095311871938
0.014499332530
0.041531678959
-0.062366914872
-0.042664458764
0.044777064961
-0.040989908643
-0.028405079472
-0.019161160037
-0.011080251600
0.005651306109
-0.053758732074
-0.030146700300
-0.068796372497
0.030938964571
-0.000761012068
-0.049677981788
-0.043591729304
-0.068990222093
-0.080792906396
-0.066210043399
-0.005016168286
0.045797005483
-0.037330705286
0.047401306330
0.002348264538
-0.066321135264
-0.045519494202
-0.008801225168
0.027803046220
-0.085204240042
-0.057367171846
0.032639301602
-0.012840440260
-0.087463940045
-0.044989150612
-0.114217497970
0.001054956434
0.034745808741
-0.017084120730
0.020490624630
0.015211332274
-0.080894097565
0.018852603670
-0.007676005668
0.043861681478
-0.043669474584
-0.026090728467
-0.020223629983
-0.008657806992
-0.018781486501
0.017658496232
0.021117239422
-0.007903272507
0.041998458360
-0.004871780278
0.014104389787
-0.031218723845
0.015589919883
-0.030707252827
0.101733176744
-0.009256409595
-0.010097428593
0.044656645989
-0.015362312750
0.076157794771
-0.003090337035
-0.009083554535
-0.078813246466
-0.025611633169
-0.062374633295
-0.003415772274
0.023977492139
-0.034069582463
-0.075734498742
-0.036350321939
0.003252838848
0.051451289776
0.076271518362
-0.013214635794
-0.037842011172
0.012893359122
-0.010810185399
-0.029295191218
0.104150356367
-0.075107707276
0.034253427328
0.015018634242
0.033837648293
0.021232131823
-0.028443829488
-0.042758740801
-0.009510183348
-0.078979823688
0.105153040539
0.067088679014
0.025083497228
0.027710032192
-0.012835805966
-0.002224075091
-0.027527652211
0.035072984073
-0.033822796892
0.019158637786
0.028646635622
-0.047042168314
0.033551721913
-0.021327569867
-0.008986699691
0.024956926472
0.055747986855
-0.016134657670
-0.019664499599
-0.009563157215
0.053225799821
0.078412579596
-0.066313248941
-0.002188128835
0.061279836133
0.034474598763
0.039943850610
-0.047119319128
0.055903842082
0.003161582594
-0.031392800860
0.001197861316
-0.034399968336
0.105205934103
-0.033770695435
-0.030760929092
0.045268545224
-0.026355751600
-0.029682592330
-0.040462282277
0.027219606995
-0.033239065087
0.039499241664
-0.033943199200
0.056993545567
-0.041502425527
-0.023707537940
0.059161564988
0.001183679814
0.019228215067
0.033781667089
0.071959969476
0.036499381805
0.051375776148
-0.045021859699
-0.040644882571
-0.036661456604
-0.085711603292
0.052362479324
-0.027823335239
-0.003302845111
-0.009712490438
0.015262160999
0.007815676315
0.001432053244
-0.012383757637
-0.043166830142
0.004625687635
0.054133821631
-0.074400670537
-0.001368740506
-0.039759751570
0.025561804396
-0.001513713885
-0.050347660776
-0.029692453071
-0.041825149686
0.041876267567
-0.036331771110
0.057287189314
-0.054355150235
0.053174314151
0.019302242959
0.080654512022
0.013882571469
0.012311538438
-0.052396295092
0.058231954117
-0.018102466507
-0.045923225130
0.048383479398
-0.024960337012
-0.017400638436
-0.001718014739
0.025303450324
0.017407553940
0.001572459430
-0.006523950893
0.004459748730
0.033796554814
0.019573919692
-0.014179464379
-0.016562765717
-0.029027976241
-0.008707132760
0.038492523691
-0.024656400073
0.014837142128
0.025132375771
-0.032656502517
-0.031539468247
0.034833004340
0.024495116618
0.020865403045
-0.054668403580
-0.056932217491
-0.063481541368
0.031800807040
0.040799947087
0.033565763988
-0.021302717910
0.065077917066
-0.089800790258
0.072072251955
0.027261350775
-0.033378040719
0.035268014160
-0.011183931757
-0.011532068639
0.024971386138
0.064311449422
-0.016934363440
0.051887750554
0.042231684867
-0.012398765098
0.116448611690
0.018562500752
0.065741283723
0.016483922613
-0.022044835936
0.066292381696
0.007226368411
-0.050873388681
0.064202841227
0.010271992317
-0.057112379162
-0.068971904021
0.080371988503
0.046495102301
0.011280910242
-0.002460471746
-0.043745226586
-0.048600550716
0.007451645559
-0.042653335119
-0.048214811142
0.005957581200
0.009948333264
-0.062853944591
-0.051693848654
0.031948663113
0.022377783997
-0.067336482244
-0.005426276180
0.006613031378
-0.013074531608
0.002877606328
0.092558377782
0.118393255437
0.061399793129
0.001391439501
-0.012700176914
0.051911775316
0.056983725426
-0.019504612581
-0.015491712748
0.024465556200
-0.054430657904
0.040065149887
-0.002030241928
0.052883319782
-0.001427682976
0.073306095272
0.000132069222
0.015097301800
-0.055462888967
-0.005746092298
0.043764469169
0.007628457838
0.058989331201
0.063196583837
-0.009846565577
0.059158924557
0.022924906302
-0.022388811077
0.016195380780
0.036568147672
0.021731941680
0.069690778735
0.024041554847
0.022551953921
0.018974005396
0.022863945028
-0.010430336110
-0.095828564274
0.023842038242
-0.005012380633
-0.034541394458
-0.002575236019
0.006997710202
0.054007899572
-0.028313550186
-0.022796672004
0.059834319162
0.050203699805
0.014885817076
0.000145026917
0.012271237933
-0.014244081046
-0.033128029841
0.026349368758
-0.027477723822
-0.012958376050
-0.007728881848
0.013003729397
-0.046433592044
-0.011606231736
0.120466068075
-0.076075524379
-0.055288376333
0.036997476935
0.051445777353
-0.095235478005
-0.059847438733
0.003835617473
-0.123471206206
-0.073146107175
-0.006618210466
0.026525439767
-0.052740155047
-0.013566657448
0.000485403536
0.127543891369
-0.015712101017
-0.077734336919
-0.023518418513
0.004397912940
0.021489287312
-0.016553962814
-0.017439525724
0.018491183726
-0.001276435614
-0.015964894210
-0.012431765977
0.017935959353
-0.053508888898
-0.067846393195
0.068314191210
-0.089594543498
-0.008117801832
0.048424561227
0.000022070839
-0.070418881559
-0.094537939058
0.000616974122
-0.026840530459
-0.031818486693
0.006231578507
0.047116667638
0.003229162425
-0.031439073613
-0.033009013527
-0.019625970455
-0.045127358196
-0.080507137876
0.030401036298
-0.014142641193
0.005448080556
-0.003146217681
-0.063336894232
-0.058045315202
0.039594531903
-0.098028390825
0.086643827921
-0.001698409300
-0.074405242981
0.000642571659
0.029208134880
-0.031400203542
-0.017302540236
0.070764271900
0.066353287922
-0.002804198419
0.037191020250
-0.012294200181
0.002191303288
0.025352712509
-0.048545985291
-0.002184230923
0.007081356500
0.032861940708
-0.054760917408
-0.028799345395
0.021457278884
0.022505009894
0.139257123180
0.022254156918
-0.048947311262
0.007205405581
-0.052785805028
-0.026826321850
0.038944910160
-0.079186057969
0.032529985530
0.008140700238
-0.026492889607
-0.065031194954
0.016622356191
0.052984968920
0.069179782531
0.011894533117
0.030156601055
-0.003329504223
0.014565606340
-0.068604159923
-0.081994283316
-0.055961730749
0.030512974653
-0.060913544432
0.026221711201
0.043770098513
-0.051394938185
-0.033054211574
-0.050494746315
0.046468945024
-0.091988502081
-0.021289016434
0.044370984672
-0.084125238120
0.012512177934
-0.015494530070
0.050348178984
-0.012539743496
0.061869690631
0.046856942824
0.008887317427
0.038052810406
-0.019050581292
0.079034787185
0.076157477702
-0.009019382418
-0.046787912740
-0.004920529683
0.058070024936
-0.072168860101
-0.078201446294
0.002639068217
0.108012100230
-0.077871078031
0.024436550458
0.026387231229
-0.031483606509
0.034070598702
0.059358255415
-0.063266671318
0.026127077720
0.028016211290
0.025572675143
0.081158329809
-0.025927927692
0.014377807878
0.026357312280
0.066221853603
-0.026733282202
0.054717876564
0.059097683527
0.011133652066
0.086136246490
-0.057122321276
0.028536070006
0.063756774846
-0.120732265186
0.047108349778
0.022688422144
-0.007532360868
-0.025555585165
0.106746324805
-0.034529097795
-0.036619937719
0.112389360662
-0.058952966100
0.054592036678
0.005095330410
0.044233448277
0.065440357523
-0.090568202796
-0.046514798878
0.013232620013
0.029740348027
-0.003346813606
-0.001995702760
0.020856651386
0.072822160256
-0.015763055511
-0.056318712369
-0.029590073851
-0.013597731996
-0.002575694526
0.027010346048
0.016924649458
-0.058684892356
-0.025094303779
0.054105955236
-0.033750891840
-0.049807865918
0.043804452010
0.005697311212
0.063463387844
-0.036545769999
0.035090857304
-0.017309053404
0.065750603550
0.042370297291
-0.000254446441
-0.052805536147
0.014473363010
-0.011941821473
-0.050410388613
-0.050141643187
0.026994837602
0.011556633211
-0.063309098354
-0.051010300209
0.052484370782
-0.053697163812
-0.004047952839
0.024041369339
0.003437792768
0.007194891271
-0.010127113369
0.028215245826
0.073444237446
0.050371077870
-0.038471744979
-0.004970937218
-0.031084120905
-0.032627230171
-0.011636136729
-0.006979931243
-0.043028938665
0.046478843084
0.033408539534
0.024749121240
-0.024224239150
0.006149632251
0.001092111617
-0.066352065933
0.055526479838
0.011188089939
0.016208725829
0.027472580834
0.014304923854
-0.005002361619
0.005018952337
0.050209498037
-0.002828781675
-0.076282551534
0.045050091995
-0.065344524147
-0.028585534853
0.107712772479
0.051420320404
-0.005777631937
-0.039858996954
-0.057773804956
-0.045278305651
0.028168895840
-0.071144709933
-0.016337645267
-0.040214113400
-0.012353787233
0.056462864573
0.112565162072
0.004407271260
0.072635240465
-0.073961370911
-0.015158417681
0.029124677620
-0.010048883389
-0.056756853717
0.040519615674
0.019273005693
0.033002865801
0.018889762849
-0.013159401865
-0.082194414897
-0.068937077520
-0.066946006795
-0.006884428231
0.028452162665
-0.059184752704
-0.019762884695
0.020151167164
0.015039230492
-0.050055073262
0.000049529547
-0.053817494546
0.029724037831
-0.031726339064
0.084936800316
-0.020669700763
0.028708897833
0.022003058745
0.079645393193
0.038110478096
0.033012492835
0.035693055130
-0.036384263644
-0.004574562191
0.047634652466
-0.048330094768
0.020868426680
0.009003988193
0.030419975868
0.018394695126
-0.035269497022
-0.025690368495
-0.019862997536
0.022763078946
-0.008399810567
0.030980586264
0.110025713055
0.052632957607
-0.005065756070
-0.009522082915
-0.056215794668
-0.074666072332
-0.019814308769
-0.048754666004
-0.006743440616
0.000064452891
0.026981981662
-0.078201764561
-0.009017565179
-0.011805520355
-0.015570689939
0.004410277177
-0.021849828533
-0.023240193763
0.030079422905
-0.012283924605
-0.007193070552
-0.035654358297
-0.055563556940
-0.114484687770
-0.118325456431
-0.064004953769
0.007103887542
-0.003202898425
-0.070028924089
-0.041971858499
-0.050960603769
0.035643131821
-0.088921136060
-0.012416835488
-0.025457838748
0.036654634802
-0.031399926146
0.058805015941
-0.037710260671
0.043459630233
0.038337356765
0.082938254612
-0.045795929808
0.061976264516
0.033401421509
0.025737015836
0.015662541176
-0.018712239039
-0.037431483272
0.038572075544
0.096350363809
-0.021778024017
-0.003120781151
-0.058568313404
0.026890106647
-0.032123723364
0.067085800989
-0.042078726622
-0.075564658173
-0.029616891575
0.012327638953
-0.047981431346
-0.002090856168
-0.018284502485
-0.013378063163
0.022241441509
-0.025451505122
0.004554929732
0.076616242424
-0.027306921707
-0.009274651297
0.078922135909
0.042696094892
-0.019955238666
-0.044459696153
0.001267167363
-0.064784869532
-0.008954093223
0.067374137613
0.087967204199
-0.011189610870
-0.085440922767
0.038194534429
-0.086658863917
-0.014855281145
-0.018042740378
-0.075387577432
-0.033328788457
0.014782621415
-0.114614594906
-0.005484096447
0.094727002605
-0.014318174474
-0.086749053075
-0.048968112178
0.054001785342
-0.043434926925
-0.017027793682
-0.055695554186
0.053819081196
0.049023078791
0.013294329212
-0.052792204481
0.094164110195
0.063301577227
0.001602033880
0.017850088485
-0.026947399284
-0.029889057377
-0.075802156563
-0.024986472975
0.017013254628
-0.032199094542
0.035543778793
0.049701291110
0.075888464917
0.041049955849
0.121829923542
0.029796862461
-0.002948729315
0.079020243460
-0.039958278874
-0.005421303554
0.060533254687
-0.015815116726
0.008742034443
0.008169607203
0.035650326592
0.056409206161
-0.071327136036
-0.012380022229
-0.006177021874
0.013401771389
-0.006370137255
0.030253130884
-0.072757061881
0.109640666688
0.030965350189
-0.058667960394
-0.014420440159
-0.035228927302
0.056341117021
0.014935493739
-0.025796766422
0.077487718807
-0.008676001661
-0.041434450679
0.032147361443
0.089291359271
-0.001179991208
0.016824956558
-0.053000256472
0.016710245133
-0.032077839197
-0.050465331299
-0.019092886676
0.046733954857
0.011552158784
0.036761329282
0.012149242553
0.057334118074
-0.035535611926
-0.028892874274
0.047439653091
-0.049826296005
-0.013617193756
-0.026298425750
0.027370685883
0.021475342864
0.094379333214
-0.051366685187
0.015052715222
-0.004567963364
-0.051849987160
0.058594353886
-0.055809462254
0.076209600135
0.050327650771
0.053531228612
0.041100050664
0.020682572012
-0.046389491458
0.075414613474
0.075183050232
-0.035224674656
-0.045411110989
-0.033999798957
0.018904219879
0.017158265729
0.094336329059
-0.085238778669
0.057251889707
-0.055525485372
0.017118838964
-0.018329687918
-0.010373605029
-0.093642545612
0.011105084528
0.086314720365
-0.081498776328
0.059001465223
-0.014806224085
-0.127109854900
-0.063291870255
0.034277831476
0.033139129747
-0.062607205650
0.068346243739
0.032890352317
-0.014133453934
-0.017884452140
-0.031873012705
0.018932236093
0.033636823672
0.057164010835
-0.005053242749
0.009541366349
0.021957095972
0.114335120281
0.063093291005
0.076162018736
-0.007392850566
-0.025922349990
-0.018361856616
-0.045710125144
-0.030549071738
0.043085666858
0.009111647669
-0.032404441183
-0.080946825852
-0.005532736642
-0.034839577388
0.024588024216
-0.045475267409
-0.003407317448
0.015950521250
0.032274998824
0.124919109437
-0.001318839636
-0.062082718392
-0.069821800610
0.035037327137
0.029229070868
0.037820369978
-0.041794180980
0.021728504494
0.035679364405
0.064782410218
-0.054187992837
-0.024144898932
0.048350697761
0.018195047973
-0.011653704918
-0.019211163649
-0.026886699358
-0.084846944762
0.064893676067
-0.025195801269
-0.027882701971
0.038624321791
0.021669897805
0.036219634875
0.040915811023
-0.043719373498
0.011356780170
0.069008842730
0.065246261667
0.033577556920
-0.047835302847
0.029900730070
0.028183159516
0.017251281308
0.042762025296
-0.016231994965
-0.042662078727
0.033126929676
-0.050678270745
-0.001775715269
-0.036929533381
0.090402055601
0.055740477394
0.056753781642
-0.001685537352
0.015872936320
-0.016854944765
0.002817027532
0.035746073820
-0.005309971683
0.014376139059
-0.030508608336
0.113417849461
0.004275796381
0.011329175918
0.018381088176
0.089753767581
0.029477127522
-0.003463081188
-0.049256621621
-0.008483725808
-0.025697786773
-0.049285993639
0.014914842137
-0.068364893229
-0.020975463831
0.007730500283
0.044362134995
-0.044488322081
-0.051578661735
-0.031579632086
0.015437676294
0.062786098680
-0.020498778776
0.032057624299
0.024347377079
-0.009779467814
0.003459697868
-0.030000009434
-0.001038138706
0.061188712415
0.046964799606
0.007799123208
0.012707709804
0.022335262327
0.045091334341
0.015139472708
-0.077486614779
-0.086927040271
-0.003212321982
0.020457097162
0.068682343214
0.023482853818
-0.049707413610
0.005819271255
-0.076775263054
0.026799936805
-0.080136365389
0.010756635124
0.004373770131
0.010300501954
0.052771177235
-0.038860481817
-0.052779625744
0.027819046357
-0.023249970802
-0.070524294598
0.069874228264
0.001009377218
-0.026533015390
0.083698940744
-0.027840362763
-0.007246631381
-0.033443881424
0.014875780914
-0.067130931633
0.037471996582
-0.010734859543
0.045424923101
0.001766084922
-0.059007060191
0.005824670438
0.025465693891
0.045734826787
0.076137878587
-0.051368165756
-0.063187861971
-0.083720564047
0.043597774357
0.052831597106
-0.096039932834
-0.001272570399
0.046783439748
0.029933652500
-0.002095128362
0.035383893580
-0.028441012402
0.057929734689
-0.070924982469
0.072801229539
-0.053471762595
0.008192352090
-0.032774538940
-0.060946843826
-0.051986763116
-0.069287197566
-0.075022495346
-0.053003681489
-0.005540507404
-0.090407413900
0.065212299868
0.050630523639
-0.003926210129
0.051734761373
0.023094186064
-0.011927382847
-0.052195563672
0.040597057065
-0.072597401031
-0.003583203822
-0.043650219762
0.057716788826
-0.027441695692
0.035505090155
-0.052436700941
0.031098376145
0.056487743899
0.040728239347
0.128754885739
0.002360190648
0.083774282963
-0.062300951894
-0.056715165795
0.122441714757
-0.085142608701
-0.009460868342
-0.097329133152
-0.043059734744
0.101020012206
-0.013466363633
0.018941816957
0.018150096087
0.013451957937
0.059145373740
-0.012362137361
-0.032607198368
0.019116096526
0.038083378353
-0.002447870796
-0.014957498698
0.026747831416
0.047604116621
-0.025406362316
-0.012732132199
0.020124789079
0.015875190527
-0.056957541247
0.034638205178
0.014197631564
0.010572274453
-0.016659572954
-0.026164866407
-0.028614714419
0.044532024993
-0.072469477199
0.001279502833
-0.026887825588
-0.052357031286
0.022321769888
-0.142295827744
-0.107623631726
0.013123773534
0.016296522867
0.023962293192
0.036207980820
-0.004441006479
-0.023015275792
0.009934440338
0.027547867229
-0.001320252984
-0.033996984086
-0.040218753163
-0.030156600589
-0.089840171242
-0.041128593815
0.075724177162
0.093818004840
0.023282695664
-0.029046522125
-0.058965980223
-0.030930691440
-0.045798978674
-0.056359590638
0.016567184265
0.049555928968
-0.044775687852
0.105476801488
-0.047699299356
-0.039200746138
0.009117093837
0.001921871891
0.002669223682
-0.049753627042
-0.012971472908
-0.058707098499
-0.071222215538
0.046274097104
-0.049987004163
-0.039844949870
-0.028726818528
-0.077714872696
-0.081468595545
-0.047338252282
-0.088438415282
-0.018338681485
0.042591002702
0.085997753104
-0.093843548721
0.056670854401
0.071273823624
0.060761303400
-0.024581436877
-0.019396731400
0.043152615375
-0.077855679224
-0.011425910624
0.029555122167
0.018713713437
-0.011203203193
0.024433547346
-0.000681933105
0.050567151845
0.000864443491
0.034695896766
-0.023911529524
-0.036406344859
-0.007547353148
0.051391434106
-0.022404654470
0.099747664192
-0.018689191312
0.043796594220
-0.049616005618
-0.016193575598
-0.054035573511
0.019737607339
-0.046620311931
0.017749758938
-0.001035888664
-0.050512600275
-0.026755117994
-0.003321529896
-0.017468130517
0.041215650055
-0.017026431998
-0.060871012864
-0.057688362359
0.027340093066
-0.018731971730
-0.051362644252
0.029586340743
0.021975353429
-0.020625410555
-0.014853882269
-0.070031839031
-0.003162481663
0.020646364664
0.024842305508
0.004458352831
0.028184090863
0.002713002534
-0.111852681352
0.008809323595
0.016557529097
-0.044906735106
0.017866292612
0.027386106874
0.096847253276
-0.064496041237
0.024149674825
0.062083374756
0.005048428009
0.019920358901
0.025132507053
0.038448506745
-0.040476519254
-0.031731227564
-0.023183567361
-0.015486970014
0.008981175019
0.048240190537
-0.042948439139
0.080757074189
-0.055497359500
0.029427467213
0.027862022127
0.041557582033
0.077792203495
0.081609037751
-0.008364734131
0.019911879574
-0.048343464301
-0.002339473996
-0.058336433668
0.032769838866
0.033597311078
0.015701844454
-0.011576855150
0.015072363800
-0.001758403948
0.142712183241
0.033049959263
-0.016033949440
-0.043233955177
-0.004774459886
-0.054695819933
0.069997334313
-0.052225922349
-0.056058888827
0.034017397845
0.118552572627
-0.005278023447
-0.072105788844
0.114710746693
0.137605322291
-0.046364439999
-0.020501373660
-0.031992606792
-0.024270717223
-0.039533688348
-0.018516774234
-0.003219635587
0.011176085257
0.006356116395
-0.014109014848
0.020841382297
-0.001780871741
0.022284336621
-0.047603345213
0.052041563384
0.030146390973
0.026866821930
-0.123931609515
-0.029036692353
-0.092102435539
0.038816589979
-0.027562578709
0.049498622494
-0.030155826719
-0.012914748498
0.023723845031
0.043108062246
-0.017122455107
0.014620038909
0.017205182084
0.040462573824
0.059601173052
0.021796234888
-0.023896225457
-0.057193869810
-0.029834153521
0.038372259294
-0.041327811485
-0.093927952899
0.034123414001
0.000671337091
0.026653982335
-0.022057505269
0.021476726698
0.039465174736
0.012326478529
-0.010682118814
0.036588944597
-0.080830174895
-0.052558881041
-0.154187425823
0.035847907166
0.004143096325
-0.032480256811
0.050427493714
0.035219396481
-0.001393720880
-0.003075757594
-0.010548989344
0.087573775875
-0.040093723362
-0.035195012201
-0.002497394618
0.068117559094
-0.004623497065
-0.028346305630
-0.056293080204
0.068339816340
0.066760878266
-0.015840514267
0.011297097795
0.056466029938
-0.010469876300
0.057100787302
-0.011985009613
0.043279912924
0.003200697018
-0.097603060707
-0.029292607720
0.011578607679
0.010239880099
-0.096397411289
-0.003783682214
-0.078964720681
0.002957944015
0.014995132529
-0.027931788469
0.018538371641
0.019631342353
-0.036673833634
0.014077141079
-0.052868365231
0.038073004368
0.003364216455
-0.058558339378
0.022948871244
-0.037390124980
0.048391310259
-0.044719898340
0.113327207484
-0.003638709213
0.028903886703
-0.027385303167
-0.008995518620
0.009548565959
0.002475163894
-0.018172566659
0.042682830885
0.002449893833
-0.060883573182
0.006051708143
0.090197348026
-0.013002393816
-0.038248859178
0.026159802180
0.010426925168
-0.041121259981
-0.098895399179
-0.055181039993
-0.041903574083
-0.027864754643
0.074286976561
-0.021314968312
-0.025637268418
-0.007874260509
0.005220121534
0.015002205811
-0.023535638258
0.033981382217
-0.061777022840
-0.045105392045
-0.001098781094
0.059166247321
0.045235765180
0.041322518800
0.023696578239
0.016569137281
-0.014450554538
0.003638732610
-0.003447393202
0.032772329877
0.023899351181
0.018715704237
0.014993417775
0.048489137426
0.014652274882
0.063351821032
0.026482054504
0.024082525914
-0.121542600673
-0.021762535452
-0.073998026715
-0.005133583929
-0.023611728856
0.002721363567
0.034347692087
0.007679618785
-0.077953658608
-0.085875375167
-0.005156467079
0.030406388947
0.022416063200
-0.008080339576
-0.036541398852
0.044465444730
0.006535684355
-0.012989008003
0.019227305109
-0.034988269498
-0.004203390203
-0.064322776873
0.017884929731
-0.004302961640
-0.003146965686
-0.010639694161
0.034276617516
0.046612132691
0.002620111403
-0.093432611993
-0.005732148125
0.030486735391
-0.033189441711
-0.022549954469
-0.063501300090
-0.001993190243
0.073989675709
0.085566485665
0.007700557511
-0.039327043145
0.086377519001
0.052446618006
-0.035045332930
0.021021799735
0.072401721302
0.059355964972
0.002158767560
-0.061418290793
-0.047993761084
-0.046622765061
0.020179015381
-0.025922288256
0.051882813128
0.020632865091
-0.054630008015
-0.044468100901
0.020382474564
0.006263311740
0.034271291983
-0.001306158368
-0.102049200690
-0.044218640080
0.033948752471
0.020512813673
-0.061845552907
0.019362144865
0.098545872767
-0.005921274243
-0.041657950758
0.086938312010
0.035972848611
-0.138769661557
0.059823079208
0.020470292498
0.024446375136
-0.015062249840
0.057385117474
-0.064880084000
0.034965110687
-0.051243779324
-0.017549638078
0.092036200718
-0.022121333124
-0.011526787148
-0.094180334131
-0.044292202218
0.045672801813
0.056338465453
0.038660021050
-0.021929035793
-0.002402909406
-0.075126365436
0.111758447849
0.000129835329
-0.009300159700
0.077037252703
0.055767683941
-0.062959880416
-0.020669001839
-0.031454870787
-0.032311611906
-0.022167101538
0.050564658195
-0.020441199214
-0.020593914924
0.103318828716
-0.012464297365
-0.041973361226
0.022880775733
-0.012064980785
0.005458761634
-0.017756530451
0.060355316429
-0.041177682898
-0.096347217738
0.029410111446
-0.099546971624
-0.000069251749
0.043705305956
-0.018397655909
-0.045000866616
-0.007922390181
0.015552982337
-0.031142388893
-0.043009656890
-0.033584566007
-0.040958027055
-0.034550525324
0.053975968602
0.007412923781
-0.000217252585
0.071699039350
0.024021841088
-0.022234063215
-0.037312890358
0.065346699208
0.036872421336
0.006350386164
0.102677716453
-0.011717975477
-0.016786257512
0.048902267574
-0.055579795520
-0.072594910994
-0.039508540756
0.012980479330
0.008723957115
-0.010035451910
-0.007986762692
0.012285603125
0.011775492718
0.002244768962
-0.003367513929
-0.068825190492
0.007464896657
-0.056056116828
0.050056334105
0.015406955676
0.063540337963
0.020924600719
0.005818751666
0.018181490316
-0.016985113980
-0.057232950383
-0.041607446013
-0.060233283310
-0.026714834232
-0.010731750999
-0.099164622440
0.000497753817
0.006866393238
0.006910307449
0.019558189555
0.080968350153
0.016466189402
0.009136431462
0.011290839472
0.053089416060
-0.059678384143
-0.009575203942
-0.017214337942
-0.028415821152
-0.004964743785
0.053727658298
0.026259648120
-0.020928320278
-0.040586865726
0.016225296922
-0.071708130558
0.000304493778
-0.088892429866
0.003958537619
-0.004031539390
0.053383146783
-0.105184719693
-0.054413764865
0.019759582921
-0.026496895242
0.135175392942
-0.043113691993
-0.028913187951
0.097717302616
0.005520026705
0.010953403180
0.009471603652
0.020702131704
-0.066722900977
0.099120461494
-0.044627812196
0.005348852954
0.027924660764
-0.022894979050
0.030596037344
0.010729833645
0.057291412301
0.071923321884
-0.037409392485
0.022660716207
0.062008550565
0.026717762479
0.067606937975
-0.017343996963
0.058137834000
-0.054427629996
0.030599718194
-0.027094446389
0.024866532835
0.016061477567
-0.005213920034
0.019289587060
0.097366871321
0.022164062268
0.008820474733
0.047382569371
-0.046373981601
-0.027524970424
-0.039598435144
-0.009229450477
0.009391289728
0.045436080561
0.021663804848
0.068080104312
0.037611187891
0.053932770708
0.038677903359
0.039798399045
-0.047518457013
-0.055162876920
-0.071754447668
0.047133106750
0.032575983658
0.014847788684
0.004217969520
-0.028081084958
-0.000384850966
-0.004993578636
-0.102124493640
-0.004236560647
-0.060447630416
0.013454951532
-0.013557859336
-0.052498380278
-0.045306591428
0.048446078170
0.063589705682
0.012143635938
0.076627692524
0.066943028252
0.084337539960
0.010280266442
-0.013354474515
-0.064642697517
-0.096999694448
0.025077707173
-0.040607570593
0.021255486194
0.004348357014
0.006423674523
0.056589499473
0.025219494967
0.015312363318
-0.026045649087
0.043579045727
-0.031764122960
0.047734311675
-0.026649665356
0.045712977341
0.026507480564
0.000693791617
-0.035952526174
0.032851963169
0.007519589947
0.062152289443
0.074784576420
-0.012970842524
0.092140043089
0.061619225969
-0.064687600167
0.043296089494
-0.044666262199
0.014942511612
-0.072726522534
0.030225140683
0.008126812774
0.037574954621
-0.031558734674
-0.053115104906
0.040886227587
-0.008552850770
-0.074941091002
0.072688596374
-0.014262879631
0.079109108616
0.114272981487
-0.035037470221
0.029832642246
0.004091040954
-0.052465760491
0.074072850510
0.003169316735
-0.042897999208
0.078955769269
0.027250175731
0.101050555220
-0.066117973368
-0.047602754818
-0.018654137425
0.027676607914
-0.026531663008
-0.123250979197
0.004159475722
0.060169413192
-0.008668290389
-0.084232799348
0.046745346990
-0.062881404245
-0.029765781982
-0.057847908590
0.016631843111
-0.033134524880
0.070523122966
-0.016404390576
-0.010850316616
0.035400543977
-0.036274139165
0.029858059876
0.049268172121
-0.026468367154
-0.014190187894
0.052217336339
-0.003699671128
0.015455240109
0.010618955038
-0.032905377009
0.042732629385
0.006101287776
0.038318446892
-0.022682097745
-0.014672820653
0.029706874716
0.009734976896
0.000804057969
-0.022796683838
-0.052404563063
0.103228184705
0.021973083871
0.040254158843
0.004720296086
0.088481558824
0.069777595007
0.018312761342
0.155830395722
0.050091016064
-0.015345715198
-0.059287824039
-0.025632763290
-0.026067373480
0.051602246823
-0.018208902879
-0.076166795528
0.045224749360
-0.047363313032
0.003334734446
0.066756723841
-0.013378498943
-0.037034377244
0.015642831680
0.042359645220
-0.020174002899
-0.079656684177
-0.028824616767
-0.028562390662
-0.008445534605
0.059238622606
0.056775918718
-0.033571870293
-0.023095398400
-0.015323337845
0.006387390916
-0.003846753797
0.010803307849
-0.058255311525
-0.057638118986
0.010009218158
0.049486622017
-0.030202797504
0.013363206623
0.041483233425
-0.006916606983
0.001199365343
-0.043998711638
-0.020005504947
-0.039559641221
-0.060818200433
-0.066071520945
0.000518638065
0.030634714598
-0.016701688068
-0.010576059118
-0.079934856780
-0.007644456218
0.032808564058
0.032329053446
-0.058333693889
0.011717624643
-0.030725961730
0.034868123335
-0.017405036496
-0.031120321527
-0.038426236861
0.010055606879
-0.025088857955
-0.029074998897
-0.031035238671
0.037500050723
0.079443326281
-0.042739815834
-0.010926690994
0.007290930481
0.123215025778
-0.016437520560
0.004573077507
0.032571625875
0.101021141875
-0.063814104346
-0.022424590295
0.056533907850
-0.027873111701
-0.045757871487
0.012351751929
0.024546456186
-0.023568339933
0.101106842097
0.089050118808
-0.096443349959
0.069663292383
0.031624016002
0.081723286809
-0.027158814611
0.017697997684
0.052928204778
-0.001308983410
-0.037204275049
0.001524247299
0.064802889146
-0.045169400567
-0.038108123638
-0.016466110874
0.027400223376
0.091984027197
-0.010527932597
0.026592965312
0.038243382584
-0.019943246202
-0.040277338219
0.016468030229
-0.016068604320
0.066301949498
-0.000481549538
-0.057122383579
0.027063393302
0.006341231048
-0.070871538239
-0.041191839986
-0.052854904159
-0.052212730142
-0.089701604029
-0.002326289896
0.027896023090
-0.049538926525
0.104984737224
-0.036310317321
-0.009127513760
0.053845010322
0.014781026378
-0.039396800683
0.018198035775
-0.005152666668
0.066993996883
-0.032116368178
-0.034526380750
-0.053323287671
-0.039145090915
0.010419070705
0.003115403495
-0.052139984943
0.062684369828
0.010566003757
0.075904080024
-0.004738800749
-0.017149360176
-0.000865600242
-0.086596835919
-0.110100527547
0.005073263023
0.049848711595
0.026285366182
0.037779723197
0.065339193139
-0.078789685490
-0.016795439404
-0.054062070334
0.042598224744
0.056234733438
0.018090228245
0.126949890615
-0.047019679035
-0.017330608575
0.009884601615
0.015583701800
-0.063946190347
0.080248096659
0.047509800960
0.075949485600
-0.023424328340
0.057134491686
-0.071824567429
0.077511343093
0.042860836925
0.029321935044
0.030991683168
-0.085450575671
0.006976464317
0.000994056405
-0.016170329565
-0.059244751768
0.025062036973
-0.016051226660
-0.000827737493
0.001987774594
0.007496204027
0.029344619948
0.042547865575
0.034743108072
-0.081601789505
0.027823729567
0.068580654302
0.010963200508
-0.046619174308
0.095605486505
-0.057921074334
-0.012216440529
0.033797678490
-0.064623667280
-0.034207134228
0.008279277570
-0.026705254500
-0.021504026493
0.007940067085
0.049652254312
0.069789568407
0.035976653688
-0.008560132597
0.077463034614
0.021774603196
-0.004581217017
-0.023838082754
0.114408231660
0.048374305017
-0.043433454396
0.011619615485
0.074889729767
-0.013789372942
0.069465953114
-0.067688623807
-0.059036977020
-0.060978935488
-0.053918720230
0.009038624400
-0.098777938552
0.053101722448
-0.034740932651
0.034671751465
0.002513108376
-0.017490333176
0.059999243455
-0.037965984273
-0.016195619591
-0.001676248523
-0.001102493014
-0.021413758211
-0.022413261348
-0.008522098024
0.014720743372
-0.030971306567
-0.078536936348
0.037166771784
-0.033480836588
0.004258589161
-0.095022197371
0.011223801641
-0.011001857097
-0.051271300709
-0.088780493619
0.028644845221
0.136783981998
-0.041141358063
-0.002722525604
-0.023248914824
0.012688883093
-0.051905681756
0.028006204786
-0.023256979089
-0.019537806655
-0.012159051322
0.010795489324
0.025355210381
-0.003841378630
0.045766245750
0.002551631676
0.025337358482
-0.086316323620
-0.003116759987
0.066385439887
-0.034359676551
-0.113840638619
0.025309474721
-0.067830928243
0.068192914516
0.079332490815
0.050683395570
0.029165387576
-0.012094548091
-0.046252683116
0.034127342869
0.029355668558
0.031477090310
0.002175863607
-0.085143313236
0.089985417856
0.097885011077
0.007849647063
0.023067293531
-0.030535123793
-0.019516560991
-0.029861757912
0.026878618354
0.021890971334
-0.005756607691
0.057158210103
0.012663023397
-0.025986220317
-0.012123567881
-0.056494975777
-0.069702242095
0.042195098900
-0.025611325611
-0.021555006130
-0.025008992397
-0.053689242110
0.034638553760
-0.030705325402
-0.014848115495
0.024144500529
-0.093744974628
-0.064194707855
-0.031925490911
0.003444094293
-0.044362322692
0.000833147511
0.013308399238
0.056416938438
-0.047059565213
0.002127296991
-0.080098348822
-0.017668176821
-0.022732303736
0.017890446891
-0.039694587585
0.060095828696
0.020973892881
0.000828804618
0.032087095633
0.070333056072
-0.015220795391
-0.001621500963
-0.002514172129
0.095367669858
-0.036002294735
0.043850988082
-0.103258363309
-0.059281523427
0.056977149284
-0.007867014501
0.039517028612
-0.000124415913
0.007803749065
-0.077045722967
-0.034830322745
-0.033148325576
0.037213611955
0.017987244527
0.038277158795
0.015820356747
0.048962927911
-0.041102008576
-0.046887822472
-0.060490339584
-0.032048483263
0.052359466503
-0.068706491888
0.065143361568
-0.022066732229
0.072128293301
-0.030714834940
-0.042131471436
0.026336355066
0.102160927216
0.028532523632
-0.056162209670
-0.043014224672
0.022393662595
-0.012525587018
0.010397646187
0.033509811573
0.022439840869
0.085598753676
0.041173604781
-0.067570111079
0.057504478122
0.067636723281
-0.039614954430
-0.045687870143
-0.060300861444
-0.069031371163
-0.032917082975
-0.012820693727
-0.050632428720
-0.051481122118
0.001510308325
0.032738729895
0.002426428687
0.008093339490
-0.030690075820
0.022356272360
0.014850673399
-0.010245252572
0.126401102613
0.059975254660
0.059721339119
-0.056684170487
-0.043184364450
-0.076837694671
-0.017068484354
0.034307681729
0.063792920980
-0.067776370254
-0.048860877246
0.009608899367
-0.027553784860
-0.057646748089
0.055106430637
-0.050051228332
-0.023586502316
-0.040053605137
0.064904102969
-0.026474610515
0.023867991442
0.021729657107
-0.020733588390
0.001061617278
0.044266414997
0.112528178750
-0.000484842096
0.020473701883
-0.018718627903
-0.098705101415
0.056361110269
0.010019899669
0.022900168009
0.056639027186
-0.007895444847
-0.076702160206
-0.098605316908
0.097186477408
-0.008875691496
-0.024622944843
0.000425807597
0.090938523561
-0.003342734057
0.014814960455
-0.048952432655
-0.047830438119
-0.035519352369
-0.034973012558
0.005449154244
0.033857521759
0.076077464725
-0.015050231694
-0.028423432078
0.038319045424
-0.019635735666
0.066331845356
-0.039130587596
-0.061506234385
0.113843882338
0.005329672359
0.104982715829
-0.036624607977
-0.042454417359
-0.011391956939
0.009667561582
-0.002342293899
0.037774858329
0.062589197415
-0.018231190636
-0.004381292293
-0.031739540706
-0.097897599317
0.039014761137
-0.024300306949
-0.012737733390
0.006180666035
-0.050186422454
0.035885453161
0.039083462197
-0.072664954247
-0.006686661176
-0.069660952488
0.084762372031
-0.025106809337
-0.000120231935
0.062603886125
0.024834552906
-0.020726029446
0.028017574421
-0.057292576263
-0.009676223253
0.011373233054
0.070543380493
-0.004652055331
-0.068843842765
0.107287816014
-0.052600793542
-0.005043036162
0.043795958990
0.036216383489
-0.014428910632
-0.002094318078
0.053159603806
0.022111013519
0.043844453647
-0.063218620185
-0.081290729958
-0.039449392931
-0.004237826724
-0.085976826289
0.083478853326
0.017139514350
0.018403863724
-0.022480999127
0.066123498707
-0.082678418341
0.047193990499
-0.001564794618
-0.044702849665
0.093899629512
0.005531149733
-0.021005930302
0.052788588416
-0.000088514011
-0.008432463169
0.098533735137
-0.056662545664
0.056973446233
-0.046425794747
0.050220209103
-0.078014062147
0.015900427849
0.019964790288
-0.028736866359
-0.039913822075
-0.033300494613
-0.105202324494
0.060857595629
0.035270562109
-0.057093012807
0.004871415595
0.021539426934
-0.004762439491
-0.053429305836
-0.016383161335
-0.007414399646
-0.069279446267
0.081036930730
-0.100424773201
0.054247176058
-0.014277952191
0.019953663571
0.034566476554
-0.051258616254
-0.010244796476
0.051483878761
-0.052918990418
-0.094246485043
0.002117890971
0.034412982905
0.019844088295
-0.030815924381
-0.034697292588
0.011507836202
0.063178090285
0.049878314443
-0.008555660670
-0.071724110088
0.024074218374
0.006266535469
0.020613612485
-0.077842795484
0.053849512159
-0.000304389894
0.079969068634
-0.089211379393
0.046508934747
0.020634377016
-0.043516209866
-0.066083059024
-0.039628144572
-0.023476972522
-0.002889705112
0.042098131199
-0.009348832129
-0.039529553696
0.010848207763
0.018899192774
-0.105538446890
0.090103340297
0.094253480000
-0.017552571828
-0.047650865447
0.046596628596
0.063922086860
0.040119667915
-0.034741795556
0.027283747588
-0.048011264123
-0.105492111438
0.003913919911
0.025408650657
0.010349285396
-0.049978678998
-0.008511330657
0.058844053970
-0.026794953823
-0.003657490052
0.041182935846
-0.055712102229
-0.054799236158
0.071605616964
-0.004897884479
-0.057287673564
0.016622928016
0.031823501446
0.084602887564
0.009667867489
0.045367567749
-0.046460714577
0.015915383655
0.033120593977
0.019545706813
-0.012325792643
0.014666533778
0.033866274677
-0.003088240434
-0.021292517461
-0.050365605990
0.037508630030
-0.013193511932
0.000367516973
0.047026777475
0.068782596049
0.041671264124
0.038006223230
0.100423414718
0.043873737176
0.038822807188
0.025353314605
-0.067879674996
-0.003655044335
0.002261906347
0.001786534431
-0.076788138928
0.061026478784
-0.061771790448
-0.063347351151
-0.016914042572
0.010559879010
0.041499827709
0.011094069727
0.012134510167
0.132266003482
0.003410919828
-0.000898207091
-0.006713286034
-0.017395228227
-0.005584407338
0.052512944675
-0.082422189852
-0.009110872130
0.005252258194
0.006196096265
-0.002189595353
0.076637647576
-0.013749622292
0.011461467554
-0.091758414522
0.091137901474
-0.081051893300
-0.022901769577
-0.024810219521
-0.051095154375
0.008692011618
0.007709792294
0.004979296227
-0.102731038235
0.011364785022
-0.017006104448
0.031290800237
-0.008363455605
-0.017357985341
0.001415188643
-0.036668521390
-0.050538841489
-0.042772722639
0.004988774693
0.033547105865
0.035281345585
-0.074448929792
-0.013918052145
-0.008941705350
0.018569362539
0.040946897853
-0.046040171897
-0.024305496124
-0.000042641455
-0.058732882410
0.003352244635
-0.063819563537
0.053491004699
-0.002747099542
-0.010016583841
-0.031138474974
0.056368454456
-0.034432188099
-0.009311282840
-0.009979035876
0.007240840959
-0.013202435100
-0.035394166554
-0.006997421982
0.011590498617
0.015796866540
0.030787819903
0.001708458755
-0.007682451180
0.006977963913
0.069574316883
0.034284362940
0.047068042681
-0.076441664219
-0.009555545520
-0.010046282675
0.002769317680
0.002002502231
0.001074965222
0.051852110040
-0.010278344736
-0.008798766888
0.028532442277
-0.036370141298
-0.010351264310
-0.065218612306
0.014987759009
-0.101866018528
-0.021158029860
0.053847314782
-0.006716460706
0.005252762664
0.007320841666
-0.095006601791
0.010817763694
0.045558203874
0.038061479869
-0.038926130150
0.022403878084
-0.073144098561
0.007865475491
0.073211009596
-0.016062402022
-0.046248556744
-0.018380736796
0.014286289877
-0.106371331705
-0.092770800116
0.042011154516
0.048856442436
0.058076540374
-0.009507308334
-0.019632402083
-0.001211259008
-0.015862636071
0.041660669944
0.036482553683
0.048918265148
-0.008294869330
0.098120707492
-0.030825210857
-0.054796736647
-0.044385377704
0.064271766495
-0.023769442944
-0.007972240768
-0.049679520765
-0.024139958591
-0.135751632866
-0.008049801529
0.013349244393
0.010342439303
-0.000493153268
-0.050280734427
-0.007588276875
-0.079487001671
0.026691077908
0.038840753472
-0.035252575578
-0.069034810159
0.002189542968
-0.053064875805
-0.052963903958
0.024395961601
-0.021229074172
0.029614973737
0.045991182953
0.103590512648
-0.076130018364
-0.062545079033
-0.027201798261
-0.014851820579
-0.063101724001
-0.033632228485
-0.006165210826
0.004507774860
0.035972804706
-0.025429134968
-0.011313619868
0.033868016356
-0.094334485856
-0.015459473065
-0.036455452067
0.044751033269
-0.074849832059
-0.126516242195
0.122939464596
-0.001176925695
0.066661145917
0.024882579095
-0.009334805301
-0.014977498574
0.038945541928
0.041236234479
-0.033067824799
0.059340534613
-0.004256369439
-0.030233502658
0.006833553296
-0.004150026501
0.035612597213
-0.058007861852
0.000889274704
-0.120870707854
-0.057067370874
0.008920841462
-0.046917106389
-0.060126386526
-0.004769022616
0.002657157269
0.031629611226
0.041769408199
0.037651535714
-0.014673622457
-0.042951952397
0.068061524050
-0.069508518622
-0.037081678158
0.080646467986
0.010223334003
0.071399955238
0.045996486050
-0.032266281031
0.123686010544
-0.042820050939
-0.021126603423
0.029874921186
-0.023308231632
-0.019786149585
0.005452421544
0.069830346296
-0.004210340400
0.007360985568
-0.043420274746
0.069053160919
-0.001977070235
-0.043109430315
-0.105419403297
-0.018201461309
-0.016860934238
0.009646643167
0.045158290494
-0.001710072618
0.083711677089
-0.088643513422
-0.031875893209
-0.039722229656
0.062689802324
0.015914495922
-0.012152754396
-0.005154479965
0.018774436495
0.011882427678
0.034701798987
-0.002755606149
-0.029246672149
0.009934365817
0.048661195632
0.020580540845
-0.034005825175
-0.003606726788
-0.014674150338
0.032513900432
0.051847426845
-0.081549688783
-0.071201030153
0.051923136575
-0.070991748288
-0.011405339395
-0.038824410005
-0.085143028466
0.013678774871
0.050555776675
0.043532310940
0.015605028778
0.042835040299
-0.070521612352
0.024066247353
0.027250321783
0.015265359719
-0.017341324153
0.027252992993
0.014963380307
-0.030243780115
0.035061681769
-0.087485975455
-0.016839906265
0.025366315285
-0.035442223863
-0.009235146255
0.000201659713
-0.094563964811
0.018313842548
-0.082037129934
-0.024153922699
0.017269445918
0.033001788640
0.038623662813
-0.020781979472
-0.043475463429
-0.027114170896
-0.021626828632
-0.091193832003
0.013093027750
0.038573037667
0.069379265793
-0.029735521187
0.016008305088
-0.008837232593
-0.057919543521
0.004959812760
-0.025854097997
0.106473558853
-0.030130160527
0.048098097464
0.002912013724
-0.053710962737
-0.074816388753
-0.016726206072
0.019336816826
-0.002093922137
-0.040721894558
-0.015200244231
0.009638718491
0.027819641332
0.058993908889
0.011755520078
0.083733509279
-0.016834975853
-0.081919617437
0.050116372528
-0.012569980147
0.023075888362
0.120930658029
-0.024450838727
0.012767246742
0.008920514716
-0.048707197977
-0.006375763163
0.031212696269
-0.029729363232
-0.029210881588
-0.017233215938
0.025328249304
-0.061057424400
0.051042298060
0.019261518913
-0.026448591599
0.001585864660
-0.005020252286
0.169958924390
0.033865611625
0.015888849581
-0.032334210184
0.123107121699
-0.003951763111
-0.030949510729
-0.016845139129
-0.074308984826
-0.041567809184
0.003961403779
0.027938499263
0.042283859982
-0.013202444195
0.012037573375
-0.026070349661
-0.011024620267
0.020355015040
-0.039198872846
0.080288501129
0.004688566536
-0.055667281791
0.026959481931
0.015659062087
0.018442421950
0.007755979710
-0.014990411666
-0.016373188110
0.053413268362
0.014750106022
0.068090775741
-0.078748836369
-0.026155638037
-0.055270267738
-0.047048856367
0.009607985434
-0.045002629696
0.108692788826
0.099987862348
0.083123055927
-0.024593993546
-0.034578049134
0.020950086127
-0.023388930385
-0.027236459468
-0.042191072200
0.011504681291
-0.033170663181
0.064684015649
-0.015547515890
-0.018266287783
0.107517908553
-0.006240074980
0.055469016925
-0.068911002405
-0.038601329645
0.062093318221
0.019758408119
0.017722688842
0.126820508377
-0.106450469068
-0.052519190432
0.040415201751
0.058515089426
0.021434427303
-0.125976788845
0.021864491327
-0.083993819370
0.010403585434
-0.060593713839
0.003933552150
-0.002346813826
-0.014068003054
-0.043519260387
0.073960202136
0.032746596597
-0.052969691456
0.045575285654
-0.021766593886
-0.027808448717
0.003499064351
-0.007417824849
0.049433966328
0.032566978803
-0.064977102537
0.082019330072
0.119431972936
0.061855052784
-0.001243415901
0.068439523117
-0.030252255630
-0.012731496341
0.079844332342
0.004763801090
0.031702863638
-0.032439788850
-0.008659978799
-0.028316951993
0.013197528839
0.006208145830
-0.048855770970
-0.052563854334
-0.019646494844
-0.001268832173
0.049477163922
-0.026112349848
-0.039056840178
-0.047115512416
-0.010396833034
0.045367216508
0.084210801987
0.001589402279
0.105835260211
0.035911423138
0.054956955657
-0.049913035193
-0.003663771714
0.032939160545
0.015314297389
-0.036771864597
0.019703579377
-0.008536895202
-0.028002894241
0.004156524028
-0.052254773774
-0.039519897631
-0.119895195277
0.042712542827
0.017596297442
-0.051284045383
-0.006324100280
0.004219181156
-0.106662945604
0.026631627443
0.007723482988
0.066783598372
0.034706670720
-0.005599154208
0.005378108881
-0.048293594144
-0.045702629354
-0.134352926435
0.009583596910
0.008969340611
0.030736184140
-0.008262872747
-0.057236119461
0.026781549239
0.068902709473
0.029487468816
0.014605844846
0.052283702951
-0.047836955292
0.032187041336
-0.151822495690
0.034601973574
0.028857552655
-0.029031601410
-0.047570362588
-0.040590768341
0.016223401855
-0.008950060209
0.039201230149
0.096653415277
-0.056394982963
0.075706737219
0.031393112568
-0.058165372220
-0.049517480089
-0.000204308582
0.017644551491
-0.009302121464
-0.042606925202
0.051725093923
0.032230006252
-0.003434588534
0.073292197638
-0.023237182867
0.024976754800
0.013981059306
0.011237922724
-0.018787876075
-0.072959679056
-0.080137849359
-0.038349454398
-0.016211056471
-0.059617297066
0.023482994045
-0.032368749649
-0.006402998993
-0.014898637294
0.013685000163
-0.004922322082
0.020598503071
0.063349363776
-0.033489752986
0.042895556161
0.055559642373
0.122106977291
0.021856443417
0.007731993210
-0.026682755151
-0.096889504248
-0.048972940121
-0.019507016835
0.026317124589
-0.040647593142
-0.024997152105
-0.042240488989
-0.045746259499
-0.001537652535
-0.010360517512
0.008416278550
0.000801839607
0.042864786342
0.061600578706
0.041627900591
0.036199700252
0.075191279203
0.052932114341
-0.079628286133
-0.024794257265
-0.091901557828
0.054263004569
-0.032923615498
0.000739989097
-0.048738318539
-0.010340573525
-0.010568298762
0.023823085433
0.035386135186
0.075711071595
-0.048972940935
-0.081989898720
-0.048706768392
0.003089682266
-0.058883369922
0.064500867277
-0.039473985091
0.044515449306
-0.003413495694
0.021643717589
-0.050250656331
-0.000300981339
0.060554453026
0.074025472344
0.088558054933
-0.007327997268
0.053697545755
-0.028458873829
0.033025963423
-0.038798578542
0.066497439120
-0.005640549879
0.115394585842
0.015821208453
-0.062819253056
0.094374997549
0.092501323687
0.031228942026
0.003532847514
0.007708431498
0.028516328664
-0.058633046349
-0.112079674839
-0.006240161158
0.020378482333
-0.007210671517
0.079411816268
-0.029426587516
-0.006854257098
0.048543611646
-0.012858953708
-0.012894057699
-0.030170601882
-0.017399221248
0.034538154869
0.053727423546
-0.026511407162
-0.004991222602
0.082418210062
-0.020263485231
-0.046441129687
0.062381130582
-0.049477961584
0.006715080856
0.014428294512
-0.009108438884
0.035229964113
-0.044250209498
-0.001460984334
-0.084766325553
-0.016908287781
-0.065646354144
-0.024881609022
0.040585973547
0.004673415395
-0.072999721133
-0.041351100865
-0.020347331901
-0.016549032204
0.054488328264
0.003972715075
0.073821896093
0.093397718318
0.048874195693
0.067900014059
-0.036199431427
0.009911262849
0.042458959231
-0.025737616684
0.012734612858
0.005044720325
0.032567983084
-0.053172251800
-0.047235557006
-0.023192861364
0.026290783909
-0.033332671415
0.043196214565
0.060541899691
0.036466805170
-0.028480338954
0.005229298439
-0.064506115828
-0.019759441063
0.041803686138
0.082948432580
0.045707373363
0.036527359355
0.032124979432
0.059740232100
-0.009279783335
0.149826166276
-0.020893284508
0.003237111561
-0.065232853364
-0.016308331991
-0.033591440075
0.082536247183
0.010636846682
0.008982666654
-0.063966845206
0.012983181245
0.041201010755
0.091507346584
-0.040216172073
0.094172779831
0.000282048731
-0.013364237314
-0.070105604757
-0.001605930251
-0.008979235717
-0.081429756924
-0.032072452226
0.051758895215
-0.010405527004
0.024132534276
0.002146725145
-0.065171989798
-0.046396128455
-0.009954771524
-0.053120221407
0.074704264725
-0.065940584599
-0.034563037570
-0.020392075182
-0.047914625343
-0.065397199379
-0.044706505342
0.001663839805
-0.039856137906
0.025955917382
-0.050965923816
-0.004480946539
0.077370194615
-0.043477984813
-0.009273264309
0.002572722720
-0.007308431308
0.001242569730
-0.024734243664
-0.003461158724
-0.017745058804
-0.047873085825
-0.020674948449
0.063322779925
-0.016414278267
0.054766319959
0.031553675370
0.052856647806
-0.040737356811
-0.020321718780
0.039309443815
-0.016375182863
-0.051891895930
0.030426757245
-0.022276111237
-0.035143345446
0.032855472283
0.032338921538
-0.004446708962
0.077284770128
-0.031219245165
-0.005240823313
-0.010141430961
-0.032196289079
-0.059634702595
0.039451892275
0.051228381588
-0.034370499656
0.017835501494
0.075783252967
-0.105479920636
0.044235415547
0.094999268370
0.037803242863
0.010774084211
0.011401621849
-0.022285669552
-0.066195244369
-0.095198112315
0.050110885214
0.041618157586
0.032495983258
-0.027264274064
-0.032371964140
0.049404087684
0.008503895561
-0.015596765469
-0.082233818973
0.004372155650
0.061257545485
-0.035669481998
-0.018218933637
0.072406500964
0.053193027673
0.060996225173
-0.050658816933
-0.002706252078
-0.020188139071
-0.010685330550
0.000582324151
-0.033563608086
0.160575069590
0.057497298531
-0.013751191170
-0.043581330653
-0.011606523385
-0.014005707779
-0.086877566366
-0.002613790549
-0.025258790544
-0.047928120735
0.014858429730
-0.018273756190
0.034075591853
-0.059623584015
-0.038512149184
-0.060554731618
-0.043643975262
-0.000816811183
0.027209377034
0.003357588326
-0.007269031051
-0.014749004848
0.048362999209
0.041846093657
0.051463218489
0.010510314314
-0.027234882285
-0.055815083384
0.046369257753
-0.001454606416
-0.039414917857
-0.061258368078
-0.035215496014
-0.028673495979
0.071489128470
-0.003027630221
0.090569992592
-0.061495809772
-0.038942386302
-0.038812078970
0.031682417020
-0.030842056181
0.011726024682
-0.016110146788
0.030830545808
0.082145625998
-0.024435562601
0.070073742044
0.038081389945
-0.012475769012
-0.001268997903
-0.030263053936
0.005290887736
-0.060155920345
0.045365518808
-0.018599388179
-0.007882188351
0.055562382608
-0.024240972345
-0.019712591236
0.001118841031
0.008436109952
-0.005175352947
0.019167198911
-0.026725453176
0.029173545656
0.001068646216
0.003182152062
-0.010562017401
-0.004374258652
-0.023094279253
0.018057238177
-0.012719503368
0.003379743243
0.053541861246
0.065410222233
0.058937979371
-0.102349740114
0.021998426878
0.061483410943
0.043660112321
-0.007850716078
0.014747914147
-0.038255305206
-0.001298341392
-0.024498768509
-0.053507723864
0.003906783568
0.013194097629
-0.040737585583
-0.046310071128
-0.052740649139
0.013249455528
-0.030329351821
-0.044905003234
-0.017237101842
-0.015943037642
-0.015525310722
0.001239941933
0.000992448352
0.057372862410
-0.005684861829
0.028334847184
-0.031926193854
0.009649100578
-0.019001070862
0.039674454799
0.035804237622
0.020454635498
-0.034307609888
-0.074195999692
0.017417078004
-0.025597825083
0.043616344471
-0.018351404629
-0.058186889424
-0.073816406945
0.063607926303
0.002303572007
-0.063892022588
-0.053569004105
-0.043724027990
-0.115296768692
-0.029360707327
0.109728047484
0.017344299127
0.083667454485
0.002106894765
0.028764599313
0.044283848899
-0.041486318338
0.026094826861
0.012866737427
-0.052344290643
0.021353299958
0.061713575962
0.023136961279
-0.002539997270
0.018189830622
-0.016045559517
0.048972864876
-0.017229540195
-0.012845358054
-0.002602464007
0.019598749982
-0.084302534791
0.033616974686
0.010438580165
-0.053135318379
0.019660056973
0.006137857600
0.003444970044
0.001690508680
-0.041819784982
0.045042904604
0.009413722292
-0.060251312883
-0.014159169587
-0.030372744544
0.038830591437
0.102474369609
0.020269333557
-0.125895446788
-0.064360887241
-0.010312096050
-0.026514213056
0.004417084777
0.040749997021
-0.020007260722
0.048290271236
-0.060296591292
0.027430821195
0.027749356289
0.036823332616
-0.025713623609
-0.002113334457
0.065472307870
-0.029588546652
-0.035740430223
0.044688857033
0.106001440651
-0.018234754769
-0.048490034383
0.001717425557
0.024522236537
-0.007541215315
-0.022698688197
0.077999368372
0.053280370809
-0.013712723038
-0.042414545263
0.042244632236
-0.130590590808
0.050842849369
0.091591876036
-0.077262202271
-0.012873434016
-0.045352250182
0.062749386381
0.020294701712
0.001677377486
0.027526094563
-0.028927288882
-0.075743848210
0.017068463217
0.011872737811
-0.034426616151
0.024926079658
0.013744785644
-0.007848949341
-0.005075505306
-0.000210288303
0.044486798406
-0.005345354095
-0.037776758421
0.048068817090
-0.070352763428
0.049400753140
-0.012886681531
0.015099301533
-0.076171733250
0.017838965786
0.005802299535
0.014442596634
0.062650997564
-0.048524740890
-0.075196207203
0.018779081639
0.029035721006
0.017853401035
0.041224588228
0.023583072952
0.006804482376
0.011589398399
-0.068542164078
-0.026638235225
0.030338502843
-0.031029545964
0.016279457812
0.017322537585
0.071787430841
-0.038007271701
-0.014977490798
0.041467286717
-0.003962989939
0.009981722136
-0.078143808177
-0.006392445819
-0.062233704507
0.068658295773
0.068430149560
-0.014876887746
0.023233185701
0.001300323536
-0.042624299523
-0.067719870494
-0.001840366168
0.034811041028
0.016881147983
0.073929638879
0.064320381249
0.070417854155
-0.063511430729
0.052881273129
0.109170998745
-0.007076549702
0.056040437132
-0.096110882542
0.037586279459
-0.010335377578
0.065915278761
-0.058036156204
-0.050755527818
-0.004990598422
-0.017905090188
0.025558829398
-0.042346623020
0.001218000763
0.007937388938
0.002365308203
0.003690164168
0.024313905385
0.089764754999
-0.026683204000
-0.096614484176
-0.081699930455
-0.009158561233
-0.003230320490
0.008978151378
-0.078500247276
-0.037616072997
0.016967126639
-0.024071478160
0.023581389505
0.051479610413
0.017747331113
-0.066275313032
0.048792796726
-0.039187017467
-0.079093191996
-0.023893460766
-0.037791978412
0.030070791699
0.017488055209
0.096140298907
-0.034157230340
-0.018941490793
-0.020782850240
-0.027900659151
0.071090405182
-0.025333493743
-0.044112987930
-0.027381903954
-0.054315738802
-0.064382508285
-0.051096648444
-0.022881734999
0.021403696327
-0.047778446874
-0.038774646263
-0.017781922277
0.045696112799
0.017437973875
0.055536463418
-0.020963918882
-0.048949479896
-0.034897658428
-0.005622458425
-0.073684062420
0.025883107037
-0.012103185278
-0.004189958990
-0.084335923844
-0.048357810693
-0.006907578308
0.009387476423
0.060717160979
-0.009626571522
-0.013338864792
0.000183218277
-0.007232722542
0.001227977596
0.039084704647
0.112284688780
0.081722161348
0.056942925946
-0.013801679269
-0.063433852626
-0.063200661090
-0.012878311137
0.042454405630
-0.022564521855
-0.067423944226
0.045278887107
0.015950573431
0.071946321264
0.001902781284
-0.070708641867
0.016566138231
0.034929678568
0.037012535295
0.009998063001
-0.093020822329
0.040980071686
-0.096541706767
0.011011269238
-0.063447821219
-0.027138251767
-0.014825554709
-0.003521586251
0.056039702478
0.029015651588
0.007880549772
0.008187054028
-0.037878812903
0.030788072795
-0.074200765873
-0.065437478376
-0.045197563779
-0.044644171298
-0.027230653934
-0.046824963552
-0.040869094167
-0.034971166257
0.066602304253
-0.028236931296
-0.005987795739
-0.037697953558
-0.067958292345
-0.023438856686
-0.009921059704
0.007125860995
0.019913525408
-0.003657167851
-0.035014708121
-0.052830391382
0.060906538406
0.001640958613
-0.060152847332
-0.039907425406
-0.060689400988
0.007945989678
-0.003786865625
-0.046088172009
-0.047304087920
-0.056547590809
0.031236641654
0.073294959776
-0.048193553978
-0.010322765903
-0.011224059005
-0.078665132219
0.046130403850
0.014957345848
-0.002433045254
0.037988061206
-0.005598893497
0.013001596525
0.028766630463
-0.066076092231
-0.065568344613
-0.010799874428
0.009073786547
-0.046899422153
-0.053412985412
-0.010448948508
0.021883427419
0.053098948729
-0.050302209378
0.017705596620
-0.037085141364
-0.018280040171
-0.057663035005
-0.043903513186
-0.019234296800
0.030993903908
0.057707739110
-0.048120629642
0.061109794652
-0.061431893964
-0.034969717792
-0.064819555572
0.001237257150
-0.041757217940
0.058918053783
-0.024337609206
0.045553065517
0.044620559955
0.009242741668
-0.047418692918
0.025633262293
-0.105057061936
0.030339334046
-0.024517089944
-0.036095138667
0.054341065631
-0.042411558601
-0.008005407708
-0.017400882219
0.088625514791
0.000651898407
0.000749213196
-0.058301007779
0.012097548779
0.054578748920
0.038246002724
-0.049533585670
0.068438655792
-0.006794734198
0.097432818199
0.020906086202
0.007423014585
0.005585436535
-0.035827497554
-0.000996450137
-0.031365511258
-0.058568117025
0.017421352709
0.040656466579
-0.055918420635
0.055962159736
0.012213135792
-0.045946278647
0.071582721097
0.083290584358
-0.024653286197
0.002239471085
-0.002792987175
-0.048146500048
0.022899869105
-0.063381154942
-0.005183333383
0.012399577638
0.004026750193
0.039485348187
-0.010558184963
-0.011391472900
0.107906013418
-0.043795804205
-0.061589953148
0.041198119594
-0.050335713656
0.130677145305
-0.029726412497
0.019951348770
0.016009802984
0.111395207157
0.025546216402
0.021106893336
0.049732167051
-0.074283902008
0.025746681969
0.061767869146
-0.039418647591
-0.012056948898
0.015857949358
0.005111693748
-0.023122007911
0.038360736174
-0.013050870349
-0.100334903325
-0.082921640828
-0.028320291276
-0.001383680078
0.043546963949
-0.024910525301
0.053479944922
0.059031478428
-0.026729805511
0.078596781086
0.036003023965
0.052110618165
-0.020390576611
-0.072478647162
0.061353687069
0.000779214731
0.012758696475
-0.007356087725
-0.020806987107
0.030831078981
-0.043016432161
-0.061690966470
-0.015195295892
0.012445515581
0.043514414998
-0.089115734708
-0.062470549947
-0.005699849210
0.055571590721
0.043327276136
0.010811585929
0.084743126259
-0.023355702008
-0.070032585386
-0.084932873062
-0.025308211438
0.002837516533
-0.066767515334
-0.004608107640
-0.040205461982
0.026676960199
-0.092874971031
-0.069445455310
0.019612201125
-0.016231595315
0.036132593580
-0.106130510315
-0.003149730835
-0.006191936838
0.018365025559
-0.024535200136
-0.033383926597
-0.017987214307
-0.036590423761
0.049154185803
-0.040191310809
0.008594067089
-0.007741919378
-0.020713035461
0.024577340033
0.000325292086
0.038777128690
-0.047966694174
-0.013441184369
0.003474391439
0.002884935575
0.004739981929
0.086693941376
0.022455088655
0.052222465349
-0.075283766695
-0.039017936148
-0.046191013180
-0.060636511370
0.009610787391
0.101748050226
-0.060508666477
-0.028700849524
-0.032240017200
0.019192655795
-0.097747377983
0.038446250368
0.011590579198
0.021542148043
-0.029128410416
0.042472694893
0.013127746376
0.142775895216
0.050664390434
-0.054507302321
-0.028589055273
-0.080235315746
-0.089830392197
-0.087454253532
0.081370723851
-0.097658672669
0.042910829868
0.018345167098
0.031230821210
0.097809201867
-0.043560601301
0.027221236033
-0.013506391039
0.043792336804
-0.108356466518
0.004263907392
-0.013745081561
0.008334545369
-0.006928344199
0.034564696820
-0.016378483456
0.057695525137
-0.025415568293
0.066933140209
0.045048373590
0.038504004029
-0.022024155710
-0.010935495034
0.060201764884
0.044407167900
-0.057747693597
-0.004237352365
0.038691952248
-0.069505118531
-0.093795519465
0.016158779999
0.000196399780
0.000632090585
-0.050265400321
-0.003055288318
-0.078335242810
0.025366474730
0.053274611279
0.023424427083
-0.067325057777
-0.040265997400
-0.023783377542
-0.033850658444
0.040708990727
-0.080215208444
-0.016095930309
0.039450822150
-0.039958274025
-0.040780875160
0.040506030710
-0.008017648837
-0.030214273174
-0.054902933500
-0.004444276435
0.012801628228
0.046543847634
-0.011996261108
0.005026042504
-0.010675897548
-0.063793893146
-0.001587056436
0.056105167825
0.056347032550
0.034674561474
-0.054447881275
0.019693371442
0.021531807574
0.023246346755
0.024545238633
0.028185017455
0.005667258058
0.002673621719
0.102074503695
-0.035220326060
-0.033721717985
0.069514864644
0.015451774883
-0.050175010332
0.010623723055
-0.014826954970
0.048012180582
0.036967806868
0.012054280090
0.046482283722
0.031387478050
-0.026487167567
-0.013713092449
0.034090789582
0.025237502860
-0.005165258451
-0.026638259239
-0.061922287618
0.001177167231
0.012078305691
0.067834527060
0.001908375197
-0.004990283598
-0.017425854086
0.022424030385
0.006748168426
-0.019629961059
-0.048756263563
0.004000343031
0.064173357018
0.006961455928
-0.064442029045
-0.039196059680
-0.004334468968
0.069501147430
0.018899227305
0.037268006205
0.046093503165
-0.050930783423
-0.057929789429
0.012903229327
0.008329580027
-0.018612534289
0.001619843535
-0.044697711957
-0.024194318357
0.045456381991
-0.055368660117
-0.004718549027
-0.045468815176
-0.107446133691
-0.060137639844
0.092810255748
0.006512296353
-0.018840920859
0.068540175234
-0.010539813804
-0.030177998099
-0.025383325591
0.037611110403
-0.046522282954
-0.056336031209
0.071269974857
0.048200221268
0.039040357721
-0.031716453287
0.035823759173
0.106945650540
0.127356801484
0.025431199713
-0.014115318336
0.103178097824
-0.020052646909
0.035300407046
-0.057704918286
-0.026334329867
-0.000348326166
-0.025482336294
0.090965716838
-0.024179374395
-0.087081587928
0.039211765045
0.069942529231
0.092336395938
0.015738904316
0.022597277849
0.028758521140
0.026358562545
0.037456480419
-0.032021510580
0.058967001580
0.077719112667
-0.010209303767
0.019037698958
-0.019424675919
-0.015167246649
-0.029677469095
0.054553982961
-0.023637328513
0.021243095114
-0.035546117373
0.053591103098
-0.000683739310
0.057245024282
0.085555395076
-0.057734150295
-0.004930201394
0.018500155542
-0.018898414390
-0.054501748845
0.006233472635
0.004316593425
-0.028210416288
0.026837659483
0.023330411612
-0.004326791868
-0.002295805716
-0.052402171707
-0.039023714626
-0.027968656188
-0.007691433477
-0.033478061999
0.055116122999
0.036467345991
-0.006825849515
-0.027854228919
-0.052901762044
-0.067381154702
0.044746010908
-0.059318518919
-0.004455756142
-0.013150862810
0.081082214769
0.012010069356
-0.057467326749
-0.032601867103
-0.051437915290
0.018712200196
-0.091174270665
-0.012954083534
-0.062599680571
0.005808915439
0.117859931127
-0.002918155973
-0.010449266249
0.003731156748
-0.017063433104
0.040024338912
0.017782506814
0.024743483391
-0.016912061311
0.021966437022
-0.049598468725
-0.001451511848
0.056020273206
-0.021730034663
0.006764628583
-0.001051882239
-0.036482503432
-0.076694300026
-0.101180016744
0.027366895840
0.019306321969
0.018239114649
-0.025456650140
0.030262740306
-0.027002323287
-0.011476490633
0.098146119821
0.051130410265
-0.078757819599
-0.001828396936
-0.009352480820
-0.021914233986
-0.010502855814
0.017616469786
0.047183633046
-0.020786482156
-0.071944926714
0.123078710190
-0.016185582976
-0.026464839592
0.022732187797
0.017435223654
-0.028115609545
-0.019867249112
0.069244348616
-0.080978228605
0.077830331097
-0.032434851825
-0.027574434324
0.054467537715
0.030957006080
0.011097952666
0.009166442430
0.000589266100
0.109662670604
-0.007317362186
0.062243798460
0.066413562981
0.030127924617
-0.031770950705
-0.039717028378
0.049911309262
-0.002270155467
0.048882393160
-0.017301604284
-0.023720615193
0.018915799911
-0.019126978056
0.051760021329
0.001610681672
-0.033586039238
-0.064517539039
0.000694859063
-0.035042495884
-0.004788008865
-0.023939381852
0.019996921869
0.012251182891
-0.038104063580
0.012081615668
0.057570527324
0.026310177012
0.002601639852
-0.019396261869
0.031587062694
-0.009836357597
-0.046194340426
-0.004690342491
0.014322856093
-0.084836535661
0.018115699661
0.022148784968
-0.032808598849
0.112066543194
0.023112091359
-0.027186599923
0.027308476176
-0.013359631376
0.000403184604
-0.021785885110
-0.009404902274
0.071493975285
0.037867002713
0.056631716158
-0.058456073498
0.047221146715
-0.014697799148
0.029972730190
0.061324252104
0.013590940394
-0.025322366632
-0.055931269929
0.104892401827
-0.076812534368
0.050935443478
-0.080410973990
0.020401461896
0.059472460425
-0.004366279546
0.035364465409
-0.001861034093
0.024731690457
0.041384253039
-0.004031229034
0.032370921104
0.065497462498
0.061954533410
-0.018032030301
-0.007344694889
-0.008985210384
-0.032904111240
-0.035659999689
0.037590863154
0.028210296337
0.032247859467
0.084015182479
-0.015132031819
-0.057747610028
-0.031103493287
-0.061026420879
-0.006904092664
-0.019844580483
0.118517110832
-0.049926442138
0.027637964216
-0.018616245755
-0.082515263803
0.005298932844
0.088845780731
0.003253069794
0.076569379731
-0.043074651056
-0.023894935599
0.041708261212
0.012225993157
0.068804562219
0.012872242679
-0.000836455202
-0.055590903029
0.007907172546
-0.039471567016
-0.085147022149
0.031226243800
-0.013282103679
-0.022866812371
-0.020953751337
0.011164293004
-0.051313898650
-0.023417510190
0.039344292438
-0.039559148894
0.061302408170
0.034542381861
-0.062480975229
-0.078130755479
0.049549433565
-0.064622426206
-0.012672070542
-0.034257745603
-0.008990870770
-0.070779595345
-0.023659701982
-0.075716883824
-0.021857667084
-0.061619156120
-0.010295766135
0.070543681267
-0.102336239941
-0.030795008935
-0.004156389729
-0.025598035894
-0.034110931303
-0.006703272979
-0.016861488905
0.006747743237
-0.054257724887
0.001262949326
-0.002111733842
0.054739489502
-0.070097387136
-0.008602079348
0.053919551269
0.001883850104
-0.012473162838
-0.020522317456
0.022807425097
-0.014402569339
0.024650351401
-0.028816127280
-0.044747939051
-0.031747563065
-0.023847173471
-0.037974756814
-0.059937874322
0.043123504485
0.094826710675
0.089343908731
-0.085912870245
-0.002148758199
-0.124768269248
-0.060069229872
0.010631426872
-0.015934779830
-0.002313290688
0.035898330119
-0.001129578891
-0.047002595165
-0.081838115232
-0.047174085927
0.008275788696
-0.083636521842
0.029157056535
0.041311300562
0.069989645908
0.009306282868
-0.074239603040
-0.011147804757
-0.028972502399
-0.065529672233
0.043326741589
0.020698210118
0.023479808203
0.041458387716
0.028391185102
0.077357875571
-0.033551847408
0.089649732877
0.019544079552
0.005584226866
-0.027538408276
-0.073346827082
0.101892826620
0.003777382639
0.068307324685
-0.027408357386
0.065443416205
0.067638791738
0.087317474023
-0.095146490144
-0.047283478681
0.008293505772
-0.075534480958
0.028139273098
-0.041463967350
-0.058981269752
0.080761732241
0.051081482029
-0.022945880076
-0.015137683735
-0.082309514651
0.015933866185
-0.063401515647
0.049884174369
0.064748216794
0.022520296474
0.018566684115
-0.027179763885
0.009719664082
-0.036020894981
-0.038107660648
-0.016789484243
-0.017635832565
-0.022555779075
-0.043396228217
0.036620234292
0.101858955882
-0.011600419761
0.040097601091
0.052250569755
0.040490392325
0.075734374394
-0.044277034946
0.028594929879
0.117364497982
-0.031280065512
-0.021881258974
-0.050991094468
-0.007652807728
0.049356088304
-0.007396021580
-0.017007438390
-0.039108444836
-0.026148085182
-0.027870614450
0.048182381596
-0.036447387820
-0.041513530928
-0.025390504690
-0.022025145600
0.053279445448
0.011183335998
-0.002182020586
-0.006317918596
0.032083840121
0.055068139212
-0.022282311767
-0.048430844519
-0.032826385842
-0.034066777865
-0.070023392234
0.012452248118
0.027927110391
-0.012583068077
-0.117055028277
-0.016072438214
0.086370034770
0.069587593833
0.038286393039
-0.038676670211
0.005380479070
0.095201745058
-0.002720046708
0.064188144735
-0.040869273036
-0.038009225611
-0.070934723204
0.063464282091
0.024806658478
0.119275356762
0.066550065168
0.059567751530
0.030015199548
0.034323592259
-0.023288738748
0.059238678859
-0.011699354474
0.044800916635
-0.013711525477
-0.006448759597
0.023389588780
0.055335740756
-0.041186518571
0.012645421586
-0.010380627731
0.013043163117
-0.055466398506
0.064518460474
0.001901411491
0.023619605700
0.032191421233
0.072201183194
-0.020445388074
-0.042179998577
0.054822624995
-0.078476347933
0.046822043518
0.079200744423
-0.019935963941
-0.043985776565
-0.032008158622
0.133564415781
0.038012966584
0.059491164484
-0.035725309072
0.007149696276
-0.081743112210
0.045438139769
-0.013531037350
0.072664496507
-0.044628775287
-0.010646408289
-0.012033107721
0.009942322814
-0.019597500186
0.005588718544
0.062779101179
0.030777140250
0.017968719636
0.049626897501
-0.080173833764
0.037744550027
0.068607907860
0.073719593174
-0.034222377352
-0.026886769917
0.036679578586
0.004993874494
0.003285629009
0.074149923377
0.001043921808
-0.038643362632
-0.077537528009
0.059346400357
-0.005439276663
-0.046926524192
-0.021039146727
-0.021187582666
0.015883689815
-0.074435449895
0.008627316247
0.038589307258
-0.039433294565
-0.039197528588
0.004956145286
0.025962050284
0.014990009556
0.053263722685
0.034764249425
0.021346211489
0.036535153520
0.026548829188
0.008345188820
0.045756693277
0.023783507677
-0.005724492018
-0.041964615972
-0.023458147335
-0.007780713246
-0.035627854257
-0.056963540000
0.030315768178
0.021843196193
0.044155853530
0.029811022597
-0.052384263868
0.018286789664
0.024117425668
-0.002148470078
-0.014183074588
-0.068966226477
-0.046999916258
0.051716602642
0.021063429360
-0.093409657330
0.056555096299
-0.028709641336
-0.115235927618
0.018045286140
-0.054084451952
-0.004966390164
-0.078417221811
0.005887662230
-0.025379881616
0.130653571146
0.033471109352
-0.123516057783
-0.030203149303
-0.008218806805
-0.024385367526
0.048859796126
0.042992211535
-0.020297764430
0.016336505430
-0.067935297232
0.070008863070
0.070461297256
0.035266246316
-0.001987079495
0.068463707033
-0.013658098270
0.040183558831
0.006998101023
0.023743666886
-0.001685410781
-0.015910181553
-0.030092667152
0.020327947421
0.017049965498
0.037358186931
-0.027276225043
-0.017437791605
-0.053549257019
0.059823340824
0.076498239100
0.069424091080
0.013248026668
-0.002963220909
0.044235198960
0.045212942384
0.078507641849
-0.076458345372
-0.091243409422
0.015769989798
-0.011105243138
-0.039445942390
0.084195634055
0.001815088564
0.022956357011
-0.011943873733
0.027657162658
0.036757194748
-0.038751433705
0.077322402261
0.002312796073
-0.028963761130
-0.002678027036
-0.057047523528
0.019154358123
0.047465136732
0.071413474642
-0.007127175678
0.059581175063
-0.034154902210
0.036386785779
-0.047694495844
0.012972486748
-0.072358783576
-0.037174441664
-0.016349418771
-0.143552280619
0.028194596704
0.090245100137
-0.020192862319
0.014256329226
-0.012209625109
-0.081201262286
0.075785152510
-0.087804105436
-0.027198734903
0.006915696661
0.083021043626
-0.047047952533
0.023823391740
-0.075042267538
-0.001186443357
0.054311157566
-0.059586895690
0.088379105466
0.067348647097
-0.013950200082
-0.014550452045
-0.068993879910
0.059778765533
-0.060067944064
-0.006620476982
0.026127409020
-0.002188662122
0.026763673248
0.003167040554
-0.020005469538
-0.020941415164
-0.004648301969
0.013687711314
-0.033487132917
0.058129739604
0.111035293987
0.004004103568
-0.046949583062
0.100554906255
-0.051614904799
0.066418063547
-0.016247762366
0.001294385372
-0.076670642393
0.028187562528
0.087498226300
-0.025436163675
0.006533744500
-0.014172274328
0.026918549844
0.030689811294
0.065932456803
0.023155116878
-0.022674789223
-0.014894099651
0.035058457541
-0.021569083623
0.023240355327
-0.005555446244
0.018881225867
-0.011518242254
-0.026487098887
0.054254897565
-0.023575521732
0.050788530852
-0.005162044444
-0.010643533173
-0.054102077770
-0.082526595495
0.010317485028
0.079009349986
0.005875866252
-0.002893691310
0.074523869140
0.024095278478
-0.040626531362
-0.011358647101
-0.012501221986
-0.020050468232
0.061761275572
-0.019241658703
0.003622693112
-0.030662069468
-0.007746519169
0.047136897959
0.066329499245
-0.037381508466
0.000700640908
-0.027960696493
0.036026433768
-0.045787341126
0.018948008916
0.027185175005
0.025722485661
-0.092507498451
0.017062165215
-0.003895898762
0.024773945870
0.032514824414
-0.011588835265
0.008090979951
0.033623567216
-0.030456559076
0.070571972382
0.105465561442
0.044901771150
0.020445899634
-0.027451218017
-0.029798251367
-0.003432635623
0.020622088100
-0.094403659201
-0.017309944360
-0.019984438290
0.057998619110
-0.000538298585
-0.024633315756
0.037051398072
0.005585443563
-0.036144094100
-0.011992894034
-0.050898055850
0.056762233775
-0.030673645677
0.042789752443
-0.025135780836
0.016710925846
-0.055896376228
-0.024338443350
-0.056598032452
0.014130161372
0.003563660455
-0.042641666240
-0.013687145015
0.037025169335
0.043951137100
-0.041380670919
0.078311583709
-0.069383900018
0.043794555074
0.019954171866
0.034103236802
-0.027624949362
0.023992265642
0.003071189734
-0.024057434703
-0.059867597147
0.022892854734
0.040151151805
0.042819433592
0.008616757994
0.000247399483
-0.017583044977
0.020413510382
0.012723580732
-0.041367409308
-0.041549130508
0.028212289813
0.038232830414
0.072878548124
-0.088073520733
-0.011697715057
-0.075649775551
0.008242224089
-0.025613360989
-0.009142600958
-0.033249531231
-0.015567133420
0.057033067347
-0.014900637600
-0.083071961354
0.042152040933
-0.036271995415
0.015301356769
-0.025285745993
0.020271277694
0.066271480915
0.062984311015
-0.014526058739
-0.112337276537
-0.077914010719
0.048664633935
0.025459287998
0.031193874674
0.024232308841
0.022446692200
0.104593731437
0.043334743094
0.014828741989
-0.079439346615
-0.002333717862
0.103674857257
-0.034911262838
0.026229903549
0.024083941176
-0.026995415604
-0.012765609285
0.028515944489
0.014688704772
-0.030424005588
0.021148787631
-0.014831678827
0.021051159248
-0.033606328753
0.082724059336
-0.008073270855
-0.021654361819
-0.019605123381
0.021511779074
-0.007596549146
-0.017949404006
-0.005991821949
-0.033728672307
0.003999669014
-0.010042061877
-0.068695276495
0.028414087637
0.056521636247
0.037246275471
-0.046741594841
0.050265112668
-0.014113784300
-0.028187771530
0.007689270139
0.023772204153
-0.000346178264
0.065118479756
-0.065853820770
0.005248729199
0.006284925783
-0.050069763426
0.043416431708
-0.000197962550
0.040667641781
-0.049332926490
-0.005807961127
-0.054287043082
0.049597497787
0.068170671023
-0.104411063495
0.065890417588
0.012036951844
0.043839693315
0.095141211197
-0.023796901751
-0.003004126352
0.043770558513
-0.037155938944
0.030185430760
-0.065471497687
0.098940901123
-0.030315167721
-0.076765746614
-0.078959665933
0.003131158059
0.008374680786
-0.068643501146
-0.019228738432
0.020764033471
0.065038675307
-0.024637855861
-0.075184722734
0.006546349097
-0.065403230021
-0.055151679846
0.053753139036
-0.025046613395
0.056522193879
0.026843608323
0.062421405889
-0.060396593161
0.012965656331
-0.019285690260
0.012836769080
0.007242829308
0.090218790288
0.014594709341
-0.046711638944
-0.001175657016
-0.057727071189
0.038534543674
-0.017314888067
-0.098264422099
-0.023022735009
0.005455156969
-0.049256642761
-0.033553055536
-0.068282329019
-0.009442696284
-0.099546564106
0.030027811771
0.013462218491
-0.087684792850
-0.062854490352
0.014832210821
0.022194964580
0.006571597730
-0.011208759405
0.031635304958
0.048162019201
0.016924334108
0.046496726163
-0.054097725827
-0.027617211214
-0.010233584912
-0.004837209983
0.040008583242
0.052214087489
-0.018884006083
-0.001052019589
-0.053231586764
0.009978477944
0.001119730830
0.000734124797
0.044147627181
0.000069604346
-0.011179679291
0.051072948178
-0.064708569365
-0.032489839522
-0.098903005036
0.022340744383
-0.040827458956
-0.059246236712
0.058438378023
0.050970338458
-0.029607302987
-0.065266442004
0.029100492632
-0.073522490930
0.008095290761
-0.023598398494
0.024889016393
0.037948533508
0.058583618677
-0.014735827806
0.024874106200
0.012029207285
0.011691765810
-0.006087447537
-0.004062524123
-0.024453217575
-0.038636690423
-0.007329924113
0.042054209697
0.014066629201
-0.005343728051
0.031051285351
0.036161263092
-0.004896337165
-0.066190408666
0.013183238745
-0.024601761972
0.034183190501
0.038218712708
-0.029420318277
-0.026911013399
0.034723143869
0.029708650921
0.072579909963
-0.028179085509
0.012209444867
-0.099315245504
0.032569742683
0.036037800309
-0.060268948505
0.033502319572
0.086384479519
0.030806812810
-0.068198222910
-0.019614248862
-0.059757999369
-0.052591198503
0.011431110202
-0.020320950016
0.089727644631
0.048240943112
0.006927271813
-0.026114576735
0.033347953050
0.034660400766
-0.051005032107
0.080007781778
0.043404449562
0.044626795588
-0.039491450834
-0.008252760480
-0.057857762639
0.059033676021
-0.022789692282
0.041007197277
-0.004649021331
-0.032175481182
-0.047537403230
-0.023417929647
0.047645403704
-0.027569954654
0.004474852690
-0.036170821863
0.061067103319
-0.014353446942
-0.009955227397
-0.025915313089
-0.017251611786
-0.016769824289
-0.001913212265
-0.009214563590
0.035422021245
0.050213769091
-0.022413337259
-0.009216803424
0.064844258898
-0.019669076439
-0.038836425004
0.051951159949
-0.001395818739
0.056905894690
-0.033819412385
-0.087569498011
-0.018168586401
-0.086367614648
-0.043658245802
-0.023817579079
0.006000362586
0.015585666195
-0.024827899280
0.070412033304
0.076860582057
0.017369683456
-0.005710439216
0.004321236319
-0.031163804665
-0.043404776589
-0.067082916391
0.066793694988
-0.058074218168
0.017622507763
0.003880152698
0.041534463054
-0.009636324982
0.014019177540
0.047298803303
-0.036387464036
0.014390456040
0.021311359168
0.069259317672
-0.032333840932
0.046206301514
-0.049893658925
0.142901146620
-0.026078291478
0.009408201824
0.023774375598
0.002764127430
-0.074798498028
-0.000137498328
-0.050656119230
-0.010125302368
0.021666460900
-0.000408811922
-0.037899934379
-0.001153418525
0.061973142046
0.020216058943
-0.045795733433
-0.043500657659
0.059066043822
0.069051766032
-0.036135760984
-0.002714461155
0.024167842354
-0.040147968968
-0.008670002137
-0.048888333158
-0.022046697428
0.024511464631
0.033731828468
-0.025905221114
-0.058732502198
-0.052044819684
0.047613133659
0.027331562627
-0.002330074014
-0.042835008984
-0.058572117238
0.059560525444
0.057431307928
-0.044224328188
-0.021615995468
-0.025835116339
-0.007964829317
-0.015412019557
-0.029273872767
0.038237360160
-0.009802679794
0.022839253998
0.047029533480
0.037357945229
-0.009934228269
0.064944121090
-0.036782461875
-0.026296298502
0.024413807703
0.007605042529
0.011343665799
-0.032962709367
0.049696729188
0.001131103579
-0.017784565713
-0.001792010001
0.021309955596
0.022719883751
0.067964349446
-0.013170527502
-0.015750064392
-0.009221623028
-0.046336365436
-0.013903357012
0.089553503946
0.005598935093
0.052260670517
-0.013351364083
0.038023760219
0.017358860662
0.038622696064
-0.016878375963
0.015635699654
-0.060708876141
0.013614292896
-0.073110118435
0.055790483068
0.036554078164
0.004028455687
-0.027378387926
0.021670395020
0.075704279065
-0.033168141425
-0.004030188932
0.035464928422
0.017062588346
-0.026284534267
0.023734947913
0.063044851597
-0.009224007881
0.070640980490
-0.081774382162
-0.012664409791
0.005907837214
0.101672652934
-0.003550308156
-0.002221728645
-0.051990209257
-0.004130534293
0.020904012164
-0.014824360039
-0.004547366176
0.018842863445
0.039252438908
-0.007348134758
-0.025307722679
-0.097637690037
-0.070572507725
-0.106845412960
-0.052531954510
0.075085794356
0.005317786296
0.055261835702
-0.020319859605
0.013017172293
0.035217914617
-0.012048180368
0.040760019135
0.019451548283
0.010844848755
-0.043310282785
-0.018876584394
-0.039016576140
-0.032187013956
0.028147296926
-0.037263518119
0.001131958632
-0.088363124118
0.017007858064
-0.000930358079
-0.042367173360
0.044435913933
0.059913248433
-0.011468078367
-0.011006283318
0.000273262401
0.043532142986
0.006911042261
-0.084090149772
-0.061147530533
0.082777267396
-0.080603160296
-0.011842708737
0.028508871058
0.024783733983
0.059277964652
-0.007109277821
0.038147520495
0.005276022921
0.034649926839
0.073062545195
0.068782526432
0.033088181344
0.005177756575
-0.000114837290
0.045866187046
0.007308375391
0.029155340124
-0.055010298654
0.014378725309
0.010542127102
-0.011954439813
0.030242551080
-0.020950875908
-0.046958164391
0.110498134350
0.027698262766
-0.035018335145
-0.023340456548
0.042219210290
-0.070944652448
-0.034027649757
-0.047665628763
-0.012112808878
-0.056874948569
0.035999089160
-0.040414910652
-0.066351171721
-0.060821766056
0.027537763178
-0.002799256543
-0.000579430918
0.013360014649
0.037825237973
0.023018791951
0.006883883188
0.014778112643
0.005168746404
-0.040859770743
0.089418273894
-0.009149400157
0.024058554664
-0.017241789165
0.102967451790
0.022879260886
-0.021444983819
0.062415495975
0.054927542401
0.061740967599
0.073141451072
0.035550686840
-0.052672597072
-0.017299376110
0.096616084242
-0.070944094292
0.017812783996
-0.058012123416
0.043910308190
-0.020054023592
0.011130332462
-0.056398691058
0.023052346645
-0.008420711578
0.008417987221
-0.002367424230
0.002927891745
-0.078017189072
0.049713087084
-0.007589282723
-0.029682600138
-0.050737022526
0.070057184051
-0.039135058986
0.027047411397
0.074521221872
0.034085711556
-0.082798129866
-0.050844407931
0.001926032631
-0.021264019544
0.061781168610
0.009968625251
0.068467346630
0.019587297569
0.044854599856
-0.038257545736
-0.065433110278
-0.086426539463
-0.040541887071
-0.021199811187
-0.092104596138
0.020663853662
0.025188480422
-0.003118148019
-0.062591519525
-0.064327402735
-0.059121327657
0.005311839104
-0.020594091079
0.020208907892
0.082070893159
-0.026226192432
-0.027427283701
-0.040570685371
-0.009662638663
0.060741561285
-0.025018150676
0.008802482872
-0.026093220646
0.014523080243
0.009035927646
0.046874744098
-0.060732436409
0.069722590121
-0.038871039106
-0.022980853248
-0.054605362488
0.024746897339
-0.067074500661
0.079408034347
-0.003119783979
-0.016799470867
-0.026020519660
0.048095654881
0.047191944024
0.029344430424
0.031777046096
0.050466521509
0.103546671490
0.029894629606
-0.109252524141
0.008850409617
0.083841856225
0.004999571652
-0.012119299067
0.015594203042
0.048253400485
-0.015597211312
0.010013492473
-0.026278542400
-0.005663783929
0.021858500924
0.027695318782
0.047812387589
0.127353140330
-0.008349958458
-0.002663964191
-0.008124801590
0.013891238357
-0.000780482465
0.011688525581
-0.084131800051
-0.117502994079
0.044568477962
-0.055074042756
-0.026002820648
-0.029287030758
0.018002731628
0.000448397250
0.004670420902
0.032324855150
0.047808319245
0.073766682782
0.090568808208
-0.000558752844
-0.035956702009
-0.070171180119
0.011430547496
-0.031087592282
-0.038001151820
-0.097409536713
0.069450798776
-0.034629637935
0.104100336385
0.002775227695
0.040590947534
0.094081569256
0.020973274188
-0.004716495654
0.004195184863
-0.012265637130
-0.047090742429
-0.047508180201
0.025311011841
0.040135119990
-0.024512742180
-0.056346699791
0.018051669368
-0.010563712257
0.029478186294
0.005089703030
0.003688750630
-0.034295965002
-0.063486271256
0.049119752400
-0.048173678782
0.007443136984
0.064793330521
-0.112943027115
-0.089489108097
0.005898197407
0.002773820612
0.026070596059
-0.138741534777
-0.020000270662
-0.052524659124
0.102667743459
0.010914295286
-0.021261265713
0.024302358376
-0.044914392058
0.030478489711
-0.005021873160
0.022384761296
0.016390769261
-0.036124743254
-0.012144808163
0.029711649273
0.038716601241
-0.017720668586
-0.054123363807
0.025475231189
0.022521265414
-0.014421991765
0.034443327624
-0.107619009564
-0.076139981238
-0.020625691525
0.041562650484
-0.020570480557
-0.067678501187
0.014103339760
-0.087539475954
0.031216582511
0.013617960542
-0.049733793090
-0.043819998364
0.000784008852
0.073301907948
-0.038829740640
-0.059837128576
-0.060297156261
0.026203300826
0.023662138195
0.019190407700
-0.012860169484
0.061643836905
-0.004574685766
-0.017309276768
0.026460947423
-0.012180258636
0.008692405632
0.044979318788
-0.021906391546
-0.054512958592
0.034610262595
0.082708447746
-0.026853779118
-0.007843307234
0.019829777092
0.027536512804
-0.123325781138
0.008616703564
-0.081888828577
0.033409117768
0.129583568788
-0.044128882961
0.076734867273
0.039641421250
-0.045889262884
0.027122864553
-0.053262245627
-0.034761100394
-0.006986237884
-0.103169526800
0.079540409744
0.008574520826
-0.059606786418
0.041039720142
-0.048697385018
-0.041492931770
0.061711057745
0.059136139288
-0.056991666065
-0.035425874212
-0.044390897902
-0.055789186470
-0.037380879403
0.005749533431
-0.015301818401
-0.013800126050
0.070675646303
-0.024921207059
-0.073178110304
0.032243325518
-0.072051144932
0.005191452784
-0.024621562078
0.025447583915
0.006636108298
0.023975503163
0.016107550677
0.042419219250
0.005941094317
0.039728002022
-0.034093556968
0.036914862397
0.087817716973
0.053167634285
-0.034259287382
-0.034770549912
-0.019335147118
0.065376576719
0.002541997902
0.017244217844
-0.021473150779
0.018109100048
0.068982460585
-0.016332548495
-0.038499053132
0.000861194375
-0.013465561855
0.025028607380
-0.060717741869
-0.079678101328
-0.018678544700
0.027231890032
-0.004237238329
-0.011160376561
0.008101705780
0.048949814526
-0.059480580667
-0.072357484183
-0.064726092846
-0.075474504119
0.104409795657
-0.032546720028
0.067206775506
-0.015448542838
0.010827556193
-0.041844676179
-0.032808021348
0.043298535638
0.002791570824
-0.006009789821
-0.068010881669
0.034369037902
-0.079571159204
0.045170831668
-0.037788242944
0.041507370908
0.008462569129
-0.037321264694
0.014380501150
0.004487608813
0.035964674440
-0.013801984826
0.003081846833
0.044808688714
-0.053156166560
-0.017640286512
0.032637871702
-0.021305279695
-0.010228303359
-0.073499353864
-0.024440990661
-0.027192907520
-0.050508679006
0.006302809296
-0.095110591623
-0.002450228074
0.077610425578
-0.002034126773
-0.117308425410
0.056197664638
-0.012019826236
-0.108908730689
0.042752331426
-0.001202988037
0.042762494500
-0.003767590055
-0.004754866217
0.110350907761
0.015593219930
0.002848185584
-0.028714930170
0.077344856141
0.017189125414
0.116593346415
-0.013983209480
0.009710508357
0.012994015100
-0.103572701069
-0.011879291815
-0.069751669120
0.094801990901
-0.001063470045
0.059399227054
0.010594219475
-0.114822623785
-0.031269206802
-0.024226229766
-0.027411670523
-0.015237731671
-0.044956244077
-0.040923789020
0.061016161409
0.066375261220
-0.020791730153
0.050816953953
0.051169368848
0.058069268593
0.021508926598
-0.008888358732
0.062093148525
0.043573590250
0.021015342650
0.023811087747
0.018449507209
-0.028121674420
0.015899655005
-0.079330542397
-0.009028243832
0.062298428150
-0.064118007524
-0.013583713181
-0.053193098506
0.035186834565
-0.052479480745
0.055535509649
0.107741682040
-0.052670023439
-0.011921656986
-0.072868873068
-0.039318171422
-0.073120164047
-0.102696875653
-0.019720030546
-0.021678527445
-0.026717844174
0.024636198327
0.024593809152
-0.014230923649
0.105164484547
-0.039576798482
-0.026709409663
-0.105910834461
-0.016474491700
-0.009268094346
-0.005086481992
0.057165453971
-0.013171986378
0.019746132719
0.024009006229
0.016528277753
0.104687678517
0.014524256761
0.068787248177
0.004218747315
-0.076382594098
0.102915774142
0.038337258354
-0.042416074272
-0.044075045019
-0.010559505914
-0.025280075390
0.035738998998
-0.114430248990
-0.065053849955
-0.018893973454
0.030410812432
0.028718492605
-0.007705570111
0.013438876347
-0.018692491397
0.013347622288
0.022982621182
-0.043512738183
-0.042451250405
0.087541459130
0.029116991325
-0.120252199522
0.014724617196
-0.022669026156
-0.077226527365
-0.028222364051
0.017367707485
-0.007144984649
0.054512001259
0.016176847189
-0.088960586831
0.021890561579
-0.010889360599
0.054851111669
0.091243594451
-0.009732199992
0.064473916995
0.000699865554
-0.022989994973
0.023303698294
0.036898680224
-0.093952678036
0.004938963217
-0.035959103722
0.077509107462
0.035745603416
-0.015199119415
0.123501616685
0.000598986518
0.044757582122
0.021462028477
-0.013395421217
-0.027544297686
-0.008585613336
-0.005142647077
0.079854908128
0.064380046146
-0.084458325144
0.074110177995
0.052238826120
0.005983392338
-0.002250509544
-0.016625012064
-0.006353863064
-0.068611445007
-0.131979341510
-0.007735438288
0.096052071139
-0.072388984258
-0.020906971883
-0.033333116151
-0.116879528905
-0.017774170495
-0.048085967773
0.042498484471
-0.019005213256
0.011835382073
0.061033439000
-0.003676821923
-0.039622028529
-0.020586160426
0.123779032226
-0.036428465959
0.030301780403
0.094749284234
0.080173394692
-0.008658712354
0.026959892204
0.003266994305
-0.005049382066
0.013964178767
-0.074097568322
-0.001665137936
-0.020442288494
0.044826254526
0.023142813798
-0.049587126775
0.052123583060
-0.012624979801
-0.008181603613
0.149115027803
0.042678047103
0.000627261608
0.021394496028
-0.017900564951
0.011419622386
0.055368631819
0.083472663031
-0.018537594439
-0.004229860142
0.010181989782
-0.042947475318
0.021307452456
0.017743544217
0.050957482010
0.076702105560
-0.035999426449
0.021578575988
-0.090078212198
-0.057901778788
0.011801210527
-0.069524360274
-0.075300789474
0.014494560666
-0.009528417355
-0.048800396650
0.013434399981
0.030528809859
0.003893932760
0.018305198526
-0.033904066864
-0.012274636667
-0.087484907874
0.031921402677
0.010587242973
0.042327644890
-0.037006238846
-0.017695239826
0.088355280602
0.027263448393
0.056483380066
0.020452988943
-0.005897049622
-0.099627106958
0.025384092652
-0.003897357677
0.004527245760
0.020395576930
-0.017295252213
-0.016383298502
-0.067285089607
-0.037049751203
-0.054388069459
-0.089637475902
0.012219782628
0.046693603251
-0.007156488706
-0.043561162645
0.013127778573
0.116636738481
-0.053132951116
0.043402316184
-0.021239855801
0.080281174745
-0.040714693415
0.088328445479
0.006493481305
0.108596127212
0.057715607606
-0.099595321433
-0.004876639592
-0.052676795935
0.117247858122
0.022858414225
-0.004642118624
0.016878252280
0.006641557298
-0.005343921783
-0.067209824488
-0.014820662347
0.066958521456
-0.014152926097
-0.018781919994
0.122099900248
-0.049379519002
0.019258219653
-0.031280065469
-0.000685627493
-0.065308456494
-0.103160788932
-0.013479013200
0.011732251752
-0.026370369054
0.016870275985
0.063924997114
-0.022452282919
-0.028426924312
-0.028469494590
0.004516054063
-0.050248663127
-0.034107491120
-0.014674564062
-0.002352302117
-0.035972396167
0.042912215991
0.041489037085
0.023196081648
0.092865341031
0.008423297059
-0.015197863233
0.016619873710
0.015116839387
-0.018345873811
0.010079447042
0.044245255393
-0.058528268985
-0.034339988639
-0.036001834484
-0.011647787585
0.115886701045
-0.053342323272
0.017186992894
0.017395274667
-0.013285522123
-0.011033427363
0.040887274912
-0.026171133513
0.007739414608
0.035222701166
-0.033719867389
0.056564745780
0.051388567012
-0.006593332827
-0.002156707535
-0.069662359274
0.070888127620
0.037107740230
-0.013873322338
0.071519588137
-0.065019467895
-0.017412691705
-0.031336804930
-0.039906816285
0.002873967427
-0.027631962382
0.008496994070
0.004928289646
-0.047421466719
0.011200684973
-0.041912090294
0.035199610824
0.025340917799
0.062905558192
0.011412329176
-0.034838169794
0.079605343505
-0.024479576764
-0.008694700064
-0.029335998782
-0.092557844669
-0.019067147388
-0.026479956127
0.060588969658
-0.032494166458
0.037608710774
0.030470064437
-0.002122976465
-0.046748258244
0.023798475241
-0.031768964824
0.000190776693
0.002164543696
0.034936121096
0.021193652086
-0.019281240554
-0.045092335993
-0.035816382627
-0.059200125416
0.030981396893
-0.036330782432
-0.033592385076
-0.029684798276
-0.023464262867
0.040752005218
0.002678691221
0.027061616829
0.093625905414
0.017660139506
0.037960088180
0.120426751777
-0.010078351714
0.026986761211
-0.058377887060
0.018700386343
-0.024379356733
-0.005849648438
0.050259787577
-0.040544234577
0.060144410647
0.000840819967
-0.035430512002
0.021447893739
-0.034267644047
0.019502663471
0.038273017789
0.050338987514
-0.007354071528
-0.065580416115
-0.029111092735
-0.046241109257
-0.015360334472
-0.057575889549
-0.010821597155
0.025161517362
-0.000770239174
-0.004160542622
-0.022154200853
-0.005317463598
-0.065473536893
-0.021184656567
0.000204011790
0.015924360137
-0.004397156037
-0.010816146237
-0.070480324691
-0.025302747848
0.064391177105
-0.043757881895
0.035146718659
-0.007760093967
-0.019752188724
0.042391213545
0.086655936022
0.028692512136
0.010453970733
-0.052801840519
-0.017897277539
-0.003944953793
0.032533933985
0.051048028482
0.014012368998
0.019007354402
-0.092873447666
-0.001003417104
0.033500669780
-0.000790195208
0.030980352917
0.052586598347
-0.026979077637
0.031267680427
0.059387907430
-0.034624568826
-0.091598639401
-0.018575001675
0.044792386289
0.058931139250
-0.001541034154
0.029323355670
0.014164802517
-0.100052333652
0.036378124945
0.046726679219
0.002078002408
-0.023374298839
-0.040437074655
-0.000530650272
0.041071767172
0.009924259095
-0.021058142046
-0.048786224085
-0.020660018101
-0.012602096661
-0.036262284126
-0.003965585624
0.047924504544
0.002118257230
0.015386315372
0.061698128697
-0.013026414543
0.010159563097
-0.023735772759
-0.027297260906
-0.017010114296
-0.010306606214
0.047226501456
0.000382865026
0.119269671782
-0.057362783023
0.050697728679
-0.017278830442
0.059775076235
-0.087784924306
0.017133161275
0.030245443645
0.064591804229
-0.102796687987
0.020683882619
-0.004313946997
-0.026946240139
0.002631331352
-0.053317949572
-0.039301073097
0.002780673088
-0.031282993188
0.040189475120
0.047248842741
-0.016613474639
-0.003682668027
0.013471816046
0.110503705556
-0.026022877698
0.007937170495
-0.072786896837
-0.024999494125
-0.025634988272
0.059958149330
0.041968652269
-0.011028582896
0.013066142160
-0.010157803854
-0.045078993441
-0.006061191718
-0.003565117423
0.090632943725
0.063961611173
0.031456134562
0.006559030109
-0.013315610130
-0.028356196532
0.007276973019
0.035951672445
-0.031777528331
-0.043610401208
-0.011732937866
0.011609297240
0.019932906021
0.016464542937
-0.063621572166
-0.041518077539
-0.017119989291
-0.088292387874
0.033649531436
0.067688400172
0.029669130035
0.029967480486
0.004090146243
0.024677230769
-0.005789799030
-0.041378704472
0.047131805060
-0.000998630136
-0.017537756244
0.009440556764
-0.015459548187
-0.078796488871
-0.003178552600
0.028683708872
-0.009216800149
-0.092485247857
0.022302907328
0.054698369709
-0.036290937572
0.039297478081
0.079291310180
0.040298481195
0.045222059296
-0.007686505100
-0.021876447747
0.055197179510
0.062235993613
-0.002660312311
-0.020407025891
-0.027220400806
-0.028867840711
-0.014348061594
-0.027882672221
-0.017453784884
-0.014467184174
-0.035394474788
-0.016784780609
0.030598113046
-0.038176211055
0.012169127906
0.041199370142
0.047703034390
-0.031302732776
0.072838866667
0.020032393792
0.014309215704
0.047498206772
0.009255379154
0.018962676104
-0.054373065117
-0.027996797264
0.046650101158
-0.034808782248
0.027924786083
-0.004748775848
0.039849090868
-0.036475721416
0.007922957333
0.059938215672
0.072621449714
-0.047673459263
0.076824002029
0.043815045314
-0.011360596120
0.043122251492
-0.098645830388
0.007903111739
0.005368451409
0.042636314969
0.040232264550
0.019148076447
-0.018340426300
0.018489169677
-0.009070056320
0.022246380200
0.034182956231
0.001253918415
0.020175085747
-0.010555249330
0.037598233568
-0.025853599336
-0.020527755114
0.019888537602
0.008182156735
0.074510297921
-0.122948291895
0.022755300912
0.039941783714
-0.007220145494
-0.010291582913
-0.063710209088
0.010400778395
-0.062836266275
0.039159177862
0.082686406213
0.038067055233
-0.002369761875
-0.023443113471
0.038665769439
-0.023215075628
-0.046925862191
-0.049615130015
-0.054013483608
0.026493450761
-0.016794763403
-0.045251742086
0.006712825730
-0.059577733186
-0.008577594303
0.065082706090
0.009214871799
0.080701610805
-0.044257762829
0.001437804438
-0.041605458057
0.021039554816
-0.015930741558
0.030287254112
0.014938334540
0.015460819476
0.009412543365
0.016771249058
-0.004457222054
0.077115999555
-0.020029712106
0.031845910833
0.097432743337
-0.110760084356
0.089330128085
0.021936006600
-0.068342043544
-0.085863723867
0.017080594551
0.013904157078
0.093811277029
0.059883640052
-0.094609091618
-0.001662816672
-0.008242459768
-0.049639637092
0.088488567327
-0.005601364668
0.017725386605
-0.009132771546
-0.038963805595
0.038932858150
-0.062426872973
0.028096164526
-0.043759539238
-0.042091135729
0.113432453747
-0.072175908091
-0.033472087631
0.009337555072
-0.007250941266
-0.012303302754
-0.029380945102
-0.010754831104
-0.018090152929
-0.038638044296
-0.072315063658
-0.070075054028
-0.004918103580
-0.047231198385
-0.005741169745
0.005557649418
0.014906378730
-0.054079403154
0.023952427603
-0.007579606187
0.063397519940
-0.033061894372
-0.029343603010
0.006236191196
-0.080604345376
0.057289775655
-0.107371525529
0.080535470957
0.053710337432
0.009639728185
-0.038934375497
-0.013610232871
-0.007023268064
0.030269145937
0.001651107608
0.007984753430
-0.076660042246
0.074922783297
0.005332207216
0.033016423771
0.001415821715
0.044645244665
0.042381097404
0.014254032461
-0.082935649821
0.026809374997
-0.021360059505
-0.052220032042
-0.056601197951
0.011759852725
0.035900504188
0.037693465723
0.025124552944
0.042632079489
0.012709653712
-0.015526316893
-0.017941772634
-0.032420252153
0.001346616691
-0.017986949173
0.059051226699
0.026468688288
-0.008388368164
0.052174708943
0.014987711905
-0.040440918964
-0.067259041115
0.032915312080
-0.052920644445
-0.070406159538
0.015467971044
0.063527161250
-0.000609210769
0.072660236799
-0.074120734020
0.020939472768
-0.053941044503
-0.073655961242
0.052747165318
-0.067962270619
0.052472110558
0.028226467542
-0.052885378334
0.007001058377
0.058983385845
-0.000326188777
-0.046143007948
-0.017777104970
0.009644181117
0.037436018866
0.074365145324
-0.036120242074
0.073073753338
-0.058037827223
-0.000040802450
-0.034088622195
0.046951432538
-0.048693455647
0.001628265421
-0.015436937657
0.017029860722
-0.069519332134
0.026894947949
-0.048945866513
-0.019332534873
0.041389454904
0.060923140856
0.032998254761
0.029551295915
0.003740359393
-0.023148660383
-0.023360889274
-0.016156444249
-0.068157789854
0.056818411471
0.015210498534
0.059907614840
-0.060696868562
0.033136255464
-0.042872640208
0.096785448007
-0.006860061146
-0.010034268677
-0.057218813280
0.000554647454
0.028876897295
-0.056406946841
0.038511078723
0.068872065176
0.027308022189
-0.011094570127
0.057495623805
0.074342713917
-0.058226349826
-0.057567022417
-0.010259132892
-0.013188533857
-0.044606569390
-0.001719965460
-0.027132784627
0.113005433136
0.006054760181
0.090169433919
0.058707843456
-0.069227964849
0.024426329619
-0.007283892477
-0.041708983822
-0.078437280455
0.002320917579
-0.017173291690
0.002716665279
0.007686221247
0.052160333996
-0.038823132881
-0.019267570407
-0.036056989241
-0.011800748722
-0.125166881985
0.025138031092
0.092229334565
0.004058598886
0.052792153320
-0.047814082760
-0.034628708757
-0.066940800658
-0.012679477805
0.002913740475
0.033112389064
0.042380231383
-0.032063843063
-0.009479866751
0.021116950977
0.006531078987
-0.047423532027
-0.070287960538
-0.003024890257
0.000475291563
0.140230156879
-0.014655297466
-0.020532322427
-0.002814910153
0.075287148347
-0.011531672276
0.011080364344
-0.076008901783
-0.031585112033
0.009827520856
0.016671201478
-0.032240593740
-0.005923190316
-0.015083686454
0.094986428706
0.041006168219
-0.007804383042
0.042825197953
-0.066233597644
0.062648598306
0.063275553640
-0.022656374665
0.019741744823
-0.024444794869
-0.014267869189
-0.028566312655
-0.008916617078
-0.010240949830
0.039169316357
0.015378448643
0.020521859305
0.057698067927
0.013240215885
-0.042501799607
-0.107028463389
-0.104076086792
0.037599352362
-0.037414579016
-0.029724102435
0.073773314836
-0.056868135478
0.025199272782
0.060414962089
0.072696411440
-0.081647974953
-0.034546301761
0.043153531234
0.039931421338
0.064911719267
0.019458582439
-0.032238997162
0.024080799664
0.009727666558
-0.021034445114
-0.071382038953
-0.045941704311
0.001532130212
-0.046285053222
-0.035591783173
-0.030285207610
-0.037789902778
-0.028057984326
-0.081937617603
0.028163929148
-0.007343412799
-0.015054197168
-0.057260933705
-0.074297144048
-0.016600913194
-0.027440571842
-0.038325291790
-0.069972906256
-0.054650142889
-0.097136566686
-0.054211082614
0.030823798762
0.001197749608
0.008971467965
-0.056610804047
0.124720918084
-0.027469293291
-0.028671351149
-0.030784754810
0.026146921958
0.026394110190
0.018207947493
-0.052594913994
0.018910073270
-0.040257310298
-0.050604599508
-0.093833818580
-0.021453092630
0.066638660258
0.035405340839
-0.061684743779
0.026782213410
-0.024776605051
0.006417451072
-0.071981705586
0.011991297545
-0.003146758536
0.022435548849
-0.030535465691
-0.027929156401
-0.023909421574
0.070416077288
-0.030294392084
-0.009866723653
0.075105046741
0.015602452364
0.009427916273
0.016539788789
-0.043188350201
-0.009104684229
-0.057974862781
0.041806116920
-0.046554430529
0.016932319549
-0.080453169506
0.040214692674
0.023785742986
-0.054033715954
0.025918355787
0.089992084271
-0.031472229972
-0.072350740249
0.001790887269
-0.081054909155
-0.005816331517
-0.036287455667
-0.036255900743
-0.058662029444
-0.001991063084
-0.051001878974
0.025844423052
-0.052510672889
0.045264294889
-0.011496827619
-0.016970497859
0.025820218859
0.058857256719
-0.042636496715
-0.017658350251
0.033237923031
0.064725246664
0.023970914518
0.009841635771
-0.004088801524
-0.022839351885
-0.039233101968
0.078276584809
0.095911782801
0.049691309103
-0.005684188244
-0.050287391337
0.031153403803
0.029645398568
-0.099420259628
0.000110249648
0.015897282384
-0.056874654223
-0.004153297082
0.044623474574
0.087512248080
-0.005761591481
-0.073562293889
0.065869954169
-0.003041919082
-0.001602147433
-0.070130457314
-0.044949286890
-0.011367802291
0.057772760255
-0.121680314595
-0.050615951652
-0.006195244511
0.009993093947
0.025182629221
-0.012843222352
-0.022133312032
-0.016356109692
0.032672823453
0.077376877744
0.045166029048
-0.001471361456
-0.009485086599
0.019218149796
0.003972544810
0.010645890807
-0.003060586023
-0.032345684262
0.047268924731
0.063925488886
-0.123554321492
-0.025039157536
0.052001423897
-0.042274025126
-0.046092189652
-0.056817160756
-0.048902276710
0.042934148490
-0.017987464471
0.031803133891
-0.039126486160
-0.019844850641
0.017048199025
-0.035587302353
0.037232219514
0.009278936479
0.014185245101
0.007771742767
0.004630404923
-0.011191419462
-0.001329112168
0.038926450606
-0.076324054355
-0.040332994557
-0.018420696418
-0.011582367938
-0.023202851713
0.010839464718
0.030761439719
0.012973633262
-0.008541726626
-0.009996821273
0.008154029818
-0.020763688693
-0.052557952242
0.013087527578
-0.035615848352
0.019095840084
0.012640026279
0.031403317545
0.096075805131
-0.064750168965
-0.047938972622
-0.051635187219
-0.032509695258
-0.010326002744
-0.019598277116
0.033401354228
0.062251902542
-0.024655841326
0.072473531709
0.009090646283
0.068134331613
0.030711422563
0.044740513990
0.120154850490
0.011116253430
0.034671373105
-0.003011578355
0.016340941053
-0.028918270140
-0.122707501904
-0.025490332752
-0.020628573203
-0.045417572948
0.008102474167
-0.002324150074
-0.010399569680
-0.023989437769
0.024773378467
-0.011239712403
-0.005352084034
-0.068775877779
-0.080647552388
0.034119313318
0.026726827366
-0.010331082219
0.068756694488
-0.031233867686
-0.034698758405
0.034152734159
-0.018114262600
0.012552859294
0.039085115947
-0.020064731795
-0.028043673249
0.035803522555
-0.014634271312
0.013979248388
-0.055933920322
0.014466232437
-0.015312587068
-0.001213425103
0.027940754021
-0.017996013947
0.050927009484
-0.011168507483
0.038016469609
-0.038299479140
0.048697751456
-0.003396396100
-0.041418177863
-0.038024427031
-0.014954683753
0.049591871111
-0.024331794055
0.018242432248
-0.045974775612
-0.055356034083
-0.067755952365
0.062935066087
-0.050251773408
-0.049410813254
0.049308451261
0.039743558839
-0.030802536289
0.010829875406
0.061846051824
0.029418761907
-0.029247705229
-0.029585974240
0.041944712775
0.037593703375
-0.017412117116
-0.037890388033
0.019984356598
-0.023861467826
-0.051095639126
0.086054419657
0.046474058255
0.003048865729
0.004779440456
0.018325345409
0.016956198908
0.007720386262
0.006661872263
-0.009692556131
0.027844281981
-0.005075288004
-0.067783702995
0.005785176670
-0.116197151034
-0.023385735556
-0.033449077521
0.089198440299
-0.031482495322
0.051241753956
-0.016075088407
-0.006897421117
-0.023657819238
0.018152749427
0.025668941787
0.037731754555
-0.030004825048
-0.047446273591
0.026418497192
-0.004960706121
0.007939371790
-0.093663375910
0.016859423171
-0.052340669063
0.017739275988
0.010491658809
0.019140148750
0.020077376707
0.006294849840
0.009722184264
0.067204616285
0.081162638395
0.014836340193
0.117299969908
-0.021676446513
0.022235568948
0.027896944079
-0.038035386826
-0.007636760547
-0.074846931087
0.014253527723
0.019469382930
-0.015604493422
-0.009380286974
-0.027150891643
0.006394785582
-0.090005674680
-0.056202942507
0.069247811406
0.009176777054
-0.126827653690
0.055928247227
0.035644368930
-0.017818864375
-0.044134702582
-0.115642045681
-0.020097769521
-0.030135501614
0.020306262863
0.002346713454
-0.070205213207
-0.027982858914
-0.013365849489
-0.036320487108
-0.092934691788
-0.026566053306
-0.006263622912
0.024749470096
0.002789021431
-0.019191139177
0.041058481354
-0.029506469120
-0.039779780347
-0.026282395835
0.005742878718
0.034262804424
-0.084190678272
-0.000658620560
-0.044607687982
-0.005127596287
-0.052489610015
-0.105321649031
-0.030380982357
-0.069594887746
-0.025258181000
0.027537857408
0.000260991926
0.039740384673
0.059170253723
0.029028536466
0.033177330287
0.074017570472
0.034117623451
-0.027464697441
0.008832386545
0.061998599774
0.007179093897
-0.096671992991
-0.089792360728
-0.021251243115
-0.055071822495
0.017423635553
0.014715000885
0.004968728484
0.036586035663
0.030972874021
-0.055068842253
-0.084375298155
-0.004397155569
0.039876820301
-0.039477555058
-0.033903786232
-0.000507354947
0.032776670177
-0.008447225722
0.055220364001
-0.021950433114
-0.033510510893
0.103537567045
-0.105090140872
-0.028675977382
0.115001319204
0.034404414553
