# Supplementary material for: Statistical test for ΔρDCCA: Methods and data
Source: Data Brief. 2018 Mar 22;18:795–8. doi: 10.1016/j.dib.2018.03.080 (PMC6103976; doi:10.1016/j.dib.2018.03.080)
Supplement: Application 2 [file mmc2.zip › Data/N2000/PDF_2000_n8.txt]

-0.065160951534
-0.015296805756
-0.004746858916
-0.035798337310
-0.001646439338
0.030131756862
0.022624224503
-0.058169359220
0.035348627963
0.027735690966
-0.038896520193
-0.037659883152
0.015695192428
0.088299661091
-0.052162179992
0.017258105108
-0.070249691581
-0.083799852452
-0.013602714042
0.017646136905
-0.077698337187
-0.050210511034
-0.091131506255
0.079641268386
-0.065778097806
-0.037663437845
0.031710308889
-0.012360893666
-0.041751907012
0.100587206881
0.014161540748
0.045765756914
-0.066033395765
0.042119348456
0.001472867365
-0.037176112772
-0.005598533516
-0.027089329295
-0.011202488108
0.074045866253
0.063761234223
-0.024727283322
-0.068201988493
-0.036622792457
0.068298255902
-0.005952048335
-0.078706302186
-0.035364791176
0.045697903092
0.085710105353
-0.059122579833
-0.013864061025
0.085587384459
-0.012572052326
0.011636720195
0.014413510598
0.028582357668
0.075723908285
-0.016104394127
-0.002143191156
0.062012668104
-0.032273949019
-0.008068363275
0.027173100751
-0.010131400487
0.005405183451
-0.005823229179
0.030236880790
-0.051471883535
-0.000463109505
0.007496416104
-0.109662106078
-0.012145104421
-0.039608795537
0.034882617644
-0.011613136279
0.079219782101
-0.029917119530
-0.024977986051
0.101780243522
0.035869553648
-0.025836454846
0.001713587852
-0.118463369446
0.059967034535
-0.069883317689
-0.038668247323
0.022557575077
-0.019924305114
0.052118657912
0.034770243979
-0.001066997468
0.003287400947
-0.042667498712
-0.019045969762
-0.046883411742
0.008105876205
0.009235884577
-0.003828882847
-0.058306230240
-0.008049904886
-0.039940368756
-0.007880986108
-0.003510698017
0.052639829744
0.034189971017
0.012785028587
-0.025931802833
-0.029845088344
-0.054730929625
-0.022812234050
-0.028869243010
0.047776985206
0.053259237090
0.055882031169
-0.032033600263
-0.001925280730
-0.007329149320
-0.078608436922
0.014333220772
-0.055021945087
-0.111591713285
0.030070541922
-0.018994039238
0.041999449484
0.031374110835
-0.017595339139
-0.045573081487
0.161377009320
-0.007591574574
0.022140196352
-0.046354821446
-0.053744311431
-0.025899992648
0.104182983834
-0.012584595949
-0.026925115392
0.066453039758
0.021184665601
0.018710902655
-0.064661096226
0.009431920244
-0.147304641816
-0.032044875365
-0.010575612614
0.013177717676
0.046374471072
-0.013814630878
0.064059997605
0.010535504699
-0.077604696751
-0.018557133974
0.046898898581
-0.007386726110
-0.054890974124
-0.069532667350
0.037681367808
-0.015560022146
0.076671951458
-0.049016101776
-0.031397007870
-0.040685676047
0.021626262347
-0.056805753592
-0.033243929184
-0.041455458458
-0.039569613312
0.021098760855
0.001100944785
0.066122795953
-0.050790707710
-0.020297272910
0.071241274676
-0.030148928711
0.021924016557
0.018894673688
0.061093590333
0.020762665741
0.026631847656
0.001094109755
-0.008834131162
-0.013162204355
0.018036283500
0.025529136998
0.056130450413
-0.000741276821
0.014085040220
-0.044266596850
0.094097822106
-0.025059240742
0.139268428223
0.061072523688
-0.025866063073
0.004447588649
0.065663694978
0.007888710892
0.005125981145
0.031887085931
-0.034871816807
0.004513599131
-0.023872061499
0.021465735947
0.012982797621
0.054431676706
0.004173780413
0.096060687494
-0.018228258838
-0.039573879491
-0.005692121920
-0.064410114877
0.054149899911
0.082235469507
0.010532133335
0.003353574213
-0.024265895463
-0.102362347573
-0.032737626628
0.034316793051
-0.006467581677
-0.062911741632
0.013384931748
-0.041618234566
-0.120867618423
-0.025325006185
0.025293755739
-0.013503934712
-0.035016359316
0.003144689572
-0.056143896018
-0.051046512608
-0.037451036778
-0.065282139620
0.037146746346
-0.034471015954
-0.035753619370
0.012706355090
0.037703076030
-0.020626124219
-0.002845738751
-0.017721887859
-0.041957139581
0.056230521720
0.051159296340
-0.000033018740
-0.008728132971
-0.023316075748
0.063502027737
0.034720935364
-0.096212454043
0.045608054826
0.074301866299
0.024786554471
0.034061965236
0.026018826747
-0.098346287939
-0.001750657130
0.024091723959
0.031316705375
0.043347988082
0.001439543674
-0.099474837512
0.050005023726
-0.029651564304
0.005857183217
0.002188154232
0.121165946018
-0.033374015045
0.003008219307
-0.003553227171
-0.023253032371
0.031509712211
0.034273403031
-0.088000397340
0.001023371955
0.060319268156
-0.022850332519
-0.047108899334
-0.033620663821
0.033124060434
-0.006213463390
-0.013396540567
-0.000847222482
0.036193860622
-0.008981509970
-0.091802441343
-0.033094442297
0.040590469554
0.021749835079
0.045462696525
0.047105101199
0.013818020613
-0.012922583960
-0.035344656474
0.034035392408
0.057261902357
-0.085067412096
0.011826967975
0.121010927896
0.030007868406
0.051638798022
-0.055057442900
-0.061798652796
0.045154944693
-0.072772095540
-0.041931177406
0.093799087328
-0.017309900315
0.043307173952
0.022547575977
-0.104817417241
-0.011934304398
-0.063337992638
-0.045651095960
-0.036657481770
0.111098364823
0.062738539388
-0.074086431426
-0.078568288402
-0.028573335822
-0.063586807722
-0.056463843309
0.019353784167
-0.021546055987
-0.018171987847
0.058414275326
-0.001721929644
-0.034394274463
0.051003499867
0.012486791200
0.022355277361
0.068527361601
-0.034118010660
0.029194990394
0.040499136019
-0.046084075918
-0.019149506564
0.010124804353
-0.024684259160
-0.066002069013
0.054497044772
-0.009128538109
-0.010932076188
0.041940001504
-0.013446224239
-0.056472390151
-0.085725278494
-0.057047876460
-0.039414556434
0.002578549349
0.098566431979
-0.057545051691
-0.057776085081
-0.016270562594
-0.007127766254
0.036735608333
-0.076720761837
-0.000624278063
-0.029469702332
0.037216839544
-0.023699490236
0.016520641148
-0.034094611659
0.013327050370
-0.068182848033
-0.026814058013
0.005242285842
-0.011375935672
0.009997642478
0.033475502850
0.044502686973
-0.064739457820
0.004246664294
0.032139769979
0.018599837510
-0.026213946215
-0.059838601107
-0.099322213085
-0.035533649144
0.061283664281
0.034077267172
0.056739543661
-0.039608641201
-0.041659220027
-0.066945774238
-0.002201062010
0.059864307729
0.010432623752
0.039033997927
-0.006814370660
0.084471386256
-0.069092080170
-0.028619611918
0.033597741575
-0.000728379783
0.045526269397
-0.039679097936
0.028421556318
-0.070059625777
0.074176745452
-0.014010664577
-0.000604320756
-0.004857827040
-0.046644141136
-0.036133486914
0.026332715928
0.114740106020
-0.010404591481
0.024213953566
0.015220992055
-0.037273830866
0.069233395850
-0.052612561722
0.011322511013
0.030881721880
-0.061799072294
-0.019680623303
0.025004051208
-0.029620919867
0.046505586696
0.006929822138
-0.002693764546
-0.037805768146
-0.007022509232
0.034190526723
-0.059284374359
0.017822737411
-0.055741708655
0.001344517904
0.037669550680
-0.027747017162
-0.025382506499
0.051291461295
-0.149115450676
-0.053236426725
-0.001402862977
-0.051986983429
-0.054833380114
-0.000124775644
-0.053724661204
-0.055078171219
-0.054715027687
0.079173903452
0.009242240173
-0.017764373616
-0.053583426850
-0.027877914583
0.018063297126
-0.051425900955
-0.048098491431
0.037518118650
0.076027523488
0.015943716875
-0.050272201849
0.028283828240
-0.050085237832
0.094344477272
0.086940645948
-0.005853927434
-0.026019278511
0.036807968272
-0.000913533528
-0.082169002806
-0.086404068144
0.039657228912
0.062846213435
0.049918441183
0.009503874703
-0.013295992496
-0.084687894213
0.046995158635
0.069022600135
0.113751865540
0.034240368932
0.088406300208
0.064802843038
-0.042353407771
0.001899743332
-0.030751614281
-0.039463301996
0.060073946420
0.007764686109
-0.003241752082
-0.039853164658
-0.077219349964
-0.002855241500
-0.017445101894
-0.057933835377
0.043798213479
0.018465984390
0.034975986143
-0.054317066772
-0.056185435319
0.020575956535
0.117519806874
0.071331474464
-0.033300313975
-0.066632688574
-0.096189513707
0.001346707890
-0.010750233530
-0.065060840125
-0.097712873322
0.045110179787
-0.025502779596
-0.021908546706
-0.090083632356
-0.036394503289
0.001405247799
-0.020297120080
0.064762577799
0.005919877791
0.028285611302
-0.061267538644
0.025981859729
0.038286023928
-0.017889589739
-0.041557699813
0.008780590258
0.010858399783
0.043156955611
0.002920752435
0.051883230333
-0.032179634131
-0.036363155345
-0.065194560410
-0.026606228790
0.065970268886
0.039598598407
-0.105336672513
0.059083062358
0.006419532074
0.007138971413
0.027247103130
0.058718597381
0.023225700163
-0.009618263645
0.130832565454
0.047109742106
0.004151717852
-0.024408686342
0.045483618547
0.070445094775
-0.022130171927
-0.024963195533
-0.050983905458
0.071032957435
0.059260507860
0.004907120796
-0.063628391191
-0.026441658539
0.043840720809
0.012803340568
0.022652810497
-0.060652760352
0.075222658147
0.020647257937
0.020617256841
0.058424400258
-0.087040789379
0.075114705039
-0.049106060721
-0.042026944925
-0.030240177291
0.030415345048
0.023570537115
-0.030281707648
0.032268287756
-0.017680911620
-0.001401575696
-0.077168882666
0.034592956595
-0.046601281935
0.008501854774
-0.008527847049
0.005902157205
-0.036275803237
0.025656388578
0.000090925243
-0.003408735563
0.048729241601
-0.018361866484
0.040653018513
0.002156377432
-0.003966991781
0.003290818028
-0.057718297568
-0.063651406691
-0.037453963355
-0.117128197653
0.028140814362
-0.084197467328
-0.003957465293
-0.058351841721
0.018885502828
0.075570171386
0.001145909366
-0.000325276808
0.067264097086
-0.071054122735
-0.011844017700
-0.006162170705
-0.075091531204
0.034271321612
-0.123354254951
-0.016153655207
0.047274954367
-0.000371766593
0.037848867630
-0.061776475183
-0.130388142097
-0.001129699686
-0.014574928433
-0.044144780886
-0.024653781430
-0.050448629131
-0.041821627896
-0.039442399167
0.001085437906
-0.040059162836
0.039411558489
0.009647743636
0.018990278435
0.048354190651
-0.113399955644
0.040003123431
-0.065617754552
-0.000186079300
0.064440355054
-0.054670199838
0.037363216032
-0.031221767074
-0.046575673702
-0.069653581511
0.083920890030
-0.019616013208
-0.062323194334
-0.004091318222
0.004864694086
-0.015267435842
-0.002175060865
-0.020824047962
0.066535012198
-0.009425717875
-0.059894799898
0.065915389715
-0.039453336776
0.041010448984
-0.077919459205
0.010840600300
0.024131217186
-0.025747937426
0.062723521121
-0.053328171331
0.012906261410
0.027908998857
-0.022255863776
-0.016997064260
-0.000747758398
-0.006572380408
0.067356283957
-0.042840418800
-0.042699772153
-0.058614124391
-0.086460443794
0.002707518913
0.022629512581
0.051374508915
0.044975906931
-0.037281551229
-0.032129613433
-0.038754920402
0.070130834345
-0.081362865407
-0.089047461887
-0.026601228405
0.000050013255
0.045159745161
-0.002972484020
-0.067557419724
-0.000298937019
0.081576704630
-0.078200825584
-0.047278438849
0.016156161611
0.049440206080
-0.050629020142
-0.061481228668
-0.008159006409
-0.031230855340
-0.055731959816
-0.039559459203
-0.047615273312
-0.039951264614
0.038875925302
0.082584517292
-0.087088698965
0.112191578019
-0.070615166902
-0.050965951331
-0.015949768493
-0.063010709516
-0.027583144896
-0.047671524415
-0.011462108502
0.010524150128
0.021306603572
-0.026542549469
0.004287685729
0.094993136071
-0.065903561495
0.032915025927
0.004463887556
0.009341384992
0.010425590625
-0.074041576542
-0.006635103706
0.017355731645
0.009093481547
0.028666615359
-0.011946057488
-0.032267130343
-0.063348298936
0.007152854083
-0.045381768160
0.068932310415
-0.071799012496
0.007447532117
0.010874237468
-0.080140318592
-0.032828869575
-0.035205108452
-0.000080382299
0.045223615301
0.013845839824
-0.032527451937
0.042689616826
0.074347199195
-0.018752982420
0.007085367935
0.047101919136
-0.064034132939
0.040128613439
0.023997323192
0.040599809151
0.051422770560
0.045706204314
0.073603935218
0.011908567645
0.010149655130
0.005427510526
-0.027032476657
-0.022125894501
0.048873194008
-0.044746478183
-0.021034750486
0.028390753271
0.006870324569
-0.022104807256
-0.004312778382
0.021848987683
0.051017741690
0.041666448324
0.059329468574
0.034313084176
0.053559682415
0.019073029867
-0.006881375564
0.061869487872
0.009242946589
-0.005297012476
-0.039846001115
-0.107098067051
0.057907140298
-0.022313166622
0.063384720656
-0.023800913557
0.048554964783
-0.053755087156
-0.043671970176
0.048584211095
-0.005882714741
0.022278531316
0.030988826149
-0.052439088393
0.017168733987
0.007791311409
0.007351034595
-0.080951151099
0.018736330931
0.036599842520
0.012146428275
0.006327220169
0.063136674870
0.026030103407
-0.022135150999
-0.018442593400
0.036546217846
-0.053636520750
-0.030771364887
0.031969772551
-0.020438214321
0.078793146711
0.011010063385
-0.044179560054
-0.048490243422
0.104823318946
0.011488973114
0.009639803976
0.050991675450
-0.019654461579
-0.028102244513
0.080307910117
0.048993371119
-0.116281632819
-0.036446996150
-0.005719152861
0.012062159952
0.004123613677
-0.025294565175
0.020602737248
0.007213264355
-0.006140372443
-0.049135601272
-0.074825451153
-0.086109927058
-0.042939031171
-0.017128446885
0.044855824477
-0.009253733129
-0.005709064383
-0.046665091797
-0.054514426248
0.003416730537
-0.015078470111
-0.076163024342
0.015458450035
-0.024642946949
-0.004704370406
-0.055449738085
-0.023189450439
0.003550374274
0.034175741022
-0.016580771914
-0.064116372474
0.012428366512
-0.128427806662
-0.030884752630
0.054042918103
-0.018689144053
0.039402270260
-0.013429738491
-0.078475097453
-0.022076553117
-0.063156614086
0.135216884110
0.023405290808
-0.037257540574
-0.000437246656
0.048801117354
0.032164079669
0.001097126468
0.043489866091
0.045157252086
-0.052709231486
-0.001693364699
-0.014360585377
-0.023205828503
0.030005338968
0.037041358695
-0.062001365839
-0.039262559187
-0.029536207561
-0.009641383833
-0.009268321733
-0.086125712572
-0.005225198686
-0.057352667697
0.019842336206
0.073330258842
-0.097161974518
0.040265461918
0.052646059268
-0.066889353357
-0.049908263919
-0.028281020577
0.092382930589
-0.052129792232
0.045914414360
0.098294831955
0.016072014216
0.043074216935
-0.047798668693
-0.003197590113
-0.032784960373
0.020407195196
0.045019526398
-0.051500208271
0.048844697361
0.010510755726
0.063834325930
0.034032293378
-0.071027794642
0.027052834482
-0.018633981896
-0.132944268785
-0.019706518633
0.016683449030
0.075617190734
0.000562543195
-0.059941042847
-0.064915599234
0.102276954349
0.034710943805
-0.056664331110
0.054886203440
0.044724110600
0.006548970079
-0.112356653395
0.040204873517
0.093567151323
0.069189397623
-0.070631660696
0.032459847557
0.014429945586
-0.012323614134
-0.090229319736
0.015380832522
0.006546414547
-0.038736463404
0.068141442649
-0.004300295571
0.057589992650
-0.116051929829
-0.062444518173
0.009139705899
0.009315728476
0.001993407057
0.101427260593
0.105794413655
0.037810339128
0.050973506588
0.026757085406
0.046804394489
-0.008983574617
-0.030580378969
0.080125421579
0.053933971334
-0.063322028865
-0.041303122951
0.027278583129
-0.015173174796
-0.050998380735
0.025834965761
-0.053127051191
0.030144542621
-0.045761143762
0.015394411936
-0.061712949943
0.025618013595
-0.041772417752
-0.062231791127
0.010568303185
0.038182741062
0.006961876769
0.083909686204
0.052909537036
0.004734476662
-0.018457990839
0.009721348496
0.015415192096
-0.114848379338
-0.010353119098
-0.071243458610
-0.024743085720
0.044075054482
-0.068599658010
0.062835766019
0.028179874354
0.058236058550
-0.004394561144
0.004878827048
-0.033483213498
-0.059147390612
-0.035799367603
-0.087391412478
-0.050090202349
0.076778824643
-0.016635131434
0.058752719978
-0.066504115514
-0.027740581364
-0.000459100540
0.024805789530
-0.056453170700
-0.010408297774
0.039111686148
0.056773023646
-0.035378623996
0.024678209630
-0.001555013119
-0.018825553272
-0.040727364228
-0.036802585848
0.091019719672
0.016336028487
-0.065362208605
0.036025595837
0.067819454795
0.019714874344
0.062314782463
-0.027120854222
0.075437792980
0.001447880083
0.056926453727
-0.012945518833
-0.060319917991
0.012253804506
0.033334496651
0.084409287885
0.010308458369
0.037719104368
-0.065569445527
-0.104676377620
-0.026688682176
-0.059195887704
-0.064842517246
-0.013897757413
-0.054701631118
0.045923640505
-0.035651862155
-0.108043243611
-0.067668226301
-0.041736899789
-0.050560110427
0.002765403081
-0.011287392776
-0.004680076544
0.043059758409
-0.009321765148
-0.026481537668
0.028608620037
-0.028830468895
0.032545315321
0.048623281418
-0.047887984720
0.005824013866
0.131959258949
-0.019612199208
0.007086915399
-0.007875144694
-0.069820704958
0.053240900726
0.015264857806
-0.001835435082
-0.056990014887
0.027198436762
-0.095500485088
-0.062164644726
-0.016195382264
-0.007541110817
-0.084053685756
0.032669611706
0.002444816329
-0.034091428970
-0.101488411985
-0.004898550981
-0.002567015066
0.047335163684
-0.020103433753
-0.054170400613
0.004827459816
-0.023179892993
-0.057588424637
-0.045656407146
-0.037826408674
0.038397133822
0.006670672409
0.061971131689
-0.057352621988
0.009902725082
0.022762425712
0.034079809146
-0.042241277346
0.046321704967
-0.036113964120
-0.074187751261
-0.060216703284
0.049682690472
0.053898685763
0.067711951392
-0.020291396074
0.076655640846
-0.043172073419
-0.071788680780
-0.092585036717
0.013837857776
-0.032749763201
0.005802982835
0.034449523167
-0.017413264260
-0.135036103228
0.035706084696
-0.049243501102
0.008104404915
0.037854838625
-0.022066792480
-0.090763426497
-0.044218381551
-0.053786189159
-0.029485410819
-0.092612570283
-0.124902785625
-0.011183665783
-0.025255939039
-0.013660305249
0.017252186531
0.030660166754
-0.009209450779
0.005337535412
-0.088871588154
0.028766970171
-0.001626364239
-0.123142835108
-0.059998022262
0.045275009811
-0.036502810604
-0.015088204830
0.003788339976
-0.040087497590
-0.116731677925
-0.025909330117
0.033624234748
0.036495965450
-0.032554451429
0.051853930680
-0.020296982546
0.140061928958
-0.005633328937
-0.032953814943
-0.072145414117
-0.003374753190
0.029481718731
-0.017657995078
0.100006153297
-0.070693669285
0.069798944049
0.047694523806
0.018310767028
-0.033929429968
-0.062766035113
-0.003520232115
-0.040318554680
-0.060483123397
0.001479394787
-0.031663328444
-0.057792608141
0.002240127705
0.044531595262
0.025496730432
-0.000142239517
0.056818280766
-0.106507382905
0.020626544534
-0.005617338125
-0.056816674742
0.027088977378
-0.090122281165
-0.092688934090
0.015301528724
0.003334055341
-0.020623435960
-0.003288118285
0.081995880071
-0.054227339038
0.044340930698
0.046550562478
-0.042949011027
0.000817429451
0.042937673898
-0.048071351547
0.056586109319
-0.047893403986
-0.046929436747
-0.050238292573
0.052710867517
-0.074148852439
-0.043129267669
-0.005872059451
-0.027408307174
0.028061510385
0.052279312610
-0.005711487714
0.069218995229
-0.030126468911
0.012012846793
-0.008114989822
0.008457852154
0.005958814012
0.126826131753
0.058260671340
0.060563549208
-0.067273982986
0.056265563188
-0.012399023050
0.002698142181
0.011694302876
-0.027107095510
0.049835059226
-0.069017643457
0.009690572944
0.020835614570
-0.012415567074
0.066043522206
-0.014595285313
-0.070205400013
-0.020034180650
0.011910537423
-0.046618596815
-0.058151433977
-0.054109283808
0.013977567163
-0.052030167560
-0.030588648333
-0.103960107604
0.071464559092
0.006976370635
0.007653037583
-0.026348338992
-0.062263236386
-0.091101963952
0.041074025226
-0.011460255773
-0.055609150703
-0.016387757309
0.005785479874
0.062792120374
-0.091494964883
-0.117076159800
0.015685141146
0.054629011578
-0.004977324712
-0.003346425578
-0.054015212954
-0.032552530444
0.026630955673
0.036592129064
-0.013336430593
0.004735908700
-0.090037910747
0.106634654844
0.017916026028
0.003080968688
0.081788287238
0.066927195013
0.049224474512
-0.023623886740
-0.042399737750
0.080389775830
0.072375956073
-0.063192926380
-0.016163608935
0.056751574442
0.051732208807
0.055674436855
0.022588018161
0.026805701816
-0.053054183547
0.005441430197
0.088299251082
-0.005977179172
-0.052178157614
0.070225997786
-0.119976900100
-0.018074981486
0.005084251153
-0.026034999620
-0.016657280234
0.034201857696
0.015597878628
0.025234400547
0.002471026783
-0.002114931651
0.030538207806
0.044053235958
-0.001930622264
-0.056508050704
0.001457023651
0.006842665607
-0.039775322815
0.051136840932
-0.029947533348
0.032567982088
0.009856755880
-0.035720027697
-0.040274425578
0.028311488196
0.051490413057
-0.013023860303
-0.000039698841
-0.076170338865
0.003024202203
0.037242648791
-0.061537210777
-0.031187189979
0.032827963351
-0.056499990121
0.077490507096
-0.054572621970
-0.062531138313
-0.067126670773
0.034990468741
-0.017199487886
-0.024973542890
0.043944582525
-0.020956603169
0.039895342929
-0.031515787858
0.028334382050
-0.028831404839
0.009473954829
-0.017576911290
-0.002507508963
0.017710266370
0.059902203647
0.023638580908
-0.022652182518
0.020410035438
-0.042345311769
0.030078585775
0.026066389559
0.067655659902
0.058037020160
-0.073250639156
-0.011543335145
-0.017211422498
-0.020984041814
0.012100007359
-0.014465650478
0.052466822510
-0.069438617288
-0.008231313728
-0.009607840017
-0.048158475741
0.053208992561
-0.023248784648
0.004891579436
0.033512065689
0.037710278552
-0.027582685382
0.043153136829
0.019423984805
0.076372277685
0.004689296237
0.005775277496
-0.015332353848
-0.011724735195
-0.070465803537
0.024909552661
0.064897614284
-0.018826292665
-0.022188239076
0.023177340353
0.067458889405
0.073852656648
0.003702156900
0.035043172679
0.134818234586
-0.059194429725
-0.024727228712
-0.077483415957
0.063363798765
0.054191787799
0.113132659518
0.029662998572
0.105870641160
-0.001168143118
-0.025460530935
0.042498635476
0.004236818287
-0.008189978930
-0.007554003149
0.000606554008
0.021310321090
-0.090288034185
0.034470675348
0.020166834429
0.029010887557
0.091424120379
-0.048972121257
-0.027924807169
0.011141008263
-0.081282209579
-0.068559594257
-0.029957308983
0.000980401623
0.034673817015
-0.011518449269
0.043479011544
0.019586296676
0.013301353174
-0.022517571697
-0.080309477974
-0.069083402344
-0.023397849104
0.020192366794
-0.022199922455
-0.080408517799
0.041783743089
-0.001914872247
-0.024780215988
0.046246805604
-0.005769119414
-0.066812036615
-0.040448021753
-0.080036967431
-0.048561148817
0.041160216139
-0.077267719103
0.050888993779
-0.012422670226
-0.010799225587
0.042034070404
0.081184147293
-0.035210710476
0.035525823247
0.000796533108
-0.011750630936
0.097460902262
0.031014414194
0.131607729468
-0.039626483446
0.058452760247
-0.019630217806
0.000004867409
-0.049362083028
0.055398284115
0.010660800319
0.027834922839
0.008456509227
0.010103010491
-0.058286325064
0.060204739778
0.076093750420
0.040392845966
-0.055213051410
0.074877345151
-0.000733193649
-0.004875560387
-0.083155613964
-0.036759320593
-0.029637144756
0.032327010270
-0.001695944727
0.004725145490
0.033519419778
-0.024187758032
0.048964701410
-0.045079222523
0.007749491688
-0.026998132803
0.003373985974
-0.031242822857
0.084752319718
0.038990482752
-0.082729615858
0.060664681583
0.051915147120
-0.041578789365
-0.047615624513
0.016346368511
0.008569049612
-0.138718701595
0.001067616400
-0.078351354652
0.060103905621
-0.029493011505
0.018343630824
0.028772335313
-0.026938180787
-0.020375729994
-0.076664552297
-0.040421613923
0.008088433486
-0.005372452285
0.030767745287
0.079502448470
-0.032775382508
-0.014271883061
0.005924661546
-0.077191080144
0.029831823569
-0.022911002082
-0.040434224415
-0.023845701580
-0.056388013447
-0.020579681153
-0.065517884917
-0.017290942668
0.035587835174
0.029161590067
-0.013729769245
-0.007165018223
0.028414228865
0.002144692543
-0.036103545815
0.042673870596
-0.038298947694
-0.122717009529
-0.008928522829
0.000546669010
-0.063485915817
-0.082867313733
-0.026079843727
0.125702277801
-0.056427347951
0.015285479434
0.005431994343
-0.090584505306
0.000491173638
-0.003198427363
0.002921854323
-0.040019650085
0.003044652079
-0.026006505521
-0.047266409322
0.068543290102
0.020275863814
0.005464818880
0.015216926539
0.109401520120
-0.009614842876
-0.029463234494
-0.051307056277
0.024615538703
0.045702739343
-0.027207833473
-0.005788019935
0.059757624972
-0.046425159905
0.108330720058
-0.052105151550
-0.033678619225
-0.033088576442
0.139990883862
-0.031029489206
0.019226787161
-0.014975610185
0.017150922477
0.048839372945
0.033748592286
-0.008000412922
-0.063022048552
0.028509257156
-0.009450101711
0.006461316014
0.034290378526
0.032168005051
-0.047508929815
0.051567353843
0.000659865172
0.034049414738
0.003444306107
0.000821646289
0.036582211736
-0.024856120921
-0.078333034685
0.039662029313
0.002302367314
0.092162719160
0.116148526465
0.006351318691
0.035672187054
0.031174892206
-0.009076282306
-0.027601157703
-0.023172496169
0.022766328542
0.055561872672
-0.005485938953
0.061940059784
-0.020686016457
-0.040704071953
-0.047931291902
0.049871748550
0.026483453802
0.008498071016
0.015631304622
-0.005926697177
0.048917731732
0.023714624631
0.119578985263
0.023952391739
-0.071160933754
0.072923401938
-0.003332484508
0.022588360114
-0.011139142025
-0.052982945300
-0.013467601819
-0.009176792358
0.033596148188
-0.079321266233
-0.023277770161
-0.054389236054
-0.032951704453
-0.101141849635
-0.015530180559
-0.040026413459
0.065177544061
0.045099667416
0.011410231095
-0.060704595309
0.094829108648
0.028604229213
0.000424308893
0.001534636748
-0.041279363699
-0.039269600226
0.016734081384
-0.042860617030
0.045728459969
0.013941077417
-0.073740835398
-0.027921988354
0.055594421275
-0.091665906253
-0.001559866073
0.081416507922
0.051903715161
0.104192006921
-0.081873810470
-0.063771673140
0.086840608482
0.070581672819
-0.099342700313
0.015436776688
0.065668193939
-0.036760083404
-0.033825242898
0.056291125527
-0.138341399035
0.101316578081
0.018194160451
0.045018841710
0.041212183865
-0.019105692726
-0.076644618158
0.028506906861
-0.036197914022
-0.028365767130
-0.042696115870
0.044636965193
-0.024526604298
-0.042823194761
-0.020375592844
0.091692159692
-0.006879338366
-0.020196404706
-0.022142131492
0.023806026983
-0.004286670821
-0.003623421769
0.027982493977
0.009132393367
0.020649020918
0.039395346997
-0.078337815539
0.036177284184
0.041262183932
0.008757744883
0.002449668253
-0.014126923124
0.048324656390
0.025164849691
-0.032302555063
0.083917346620
-0.019901583742
0.011308290321
0.088545108221
0.038660215825
0.003286501642
0.036236322614
0.013020413404
-0.045656740405
-0.036064995977
0.064639941702
-0.027140905922
-0.009520010327
-0.093565098616
-0.000878414132
0.016878979360
-0.034001018442
0.043491844713
0.047596610074
0.063075160723
0.017418065220
0.032093891772
0.020904248014
0.042033081051
0.000151581731
0.040954468373
0.035509878330
-0.013701736321
-0.046053577677
-0.027887642767
0.101983699468
0.003575701591
0.004744892738
0.014259061886
0.077485592406
-0.049242288975
0.023733789673
-0.015489381399
-0.049166360457
0.038437887733
0.032946811387
0.020599088158
0.036477853283
0.076486577952
0.004778369325
-0.066758154614
0.033581246587
0.033831566965
0.153304823042
0.031455584989
-0.030928842018
-0.010875877650
-0.008585762944
0.014250823585
0.048304382512
0.004332624134
0.014760876245
0.019269453648
-0.016105824750
0.137661446460
0.008941275619
0.036591863533
0.029065676454
0.022973093818
0.025996512778
-0.020841184759
0.042609550335
0.061975463620
-0.019340152517
-0.009399329441
-0.017559609571
-0.010064369095
-0.029131950760
0.042779706487
0.015196948086
-0.083791645998
0.010027928794
-0.082235488600
0.024520067917
0.076174937571
-0.000750201800
-0.077576238738
-0.052374445369
-0.002218312757
0.076562023511
0.027404591729
0.072984125025
0.052089928628
0.009201735463
0.033450328642
0.043153654261
-0.031950712201
0.086067086737
0.034948482010
-0.058892283565
0.012852029369
0.058046114089
-0.014059184795
-0.024894268263
-0.026301438762
0.008705290593
0.075729117420
-0.049214199738
-0.101805819550
-0.016474640559
0.008660686458
-0.066056997491
0.015751009987
-0.002472568025
-0.081920772588
0.015374922337
-0.042077485469
0.093281633102
0.029812977517
0.002311922827
-0.004597849643
0.017489311380
0.074610526592
-0.031633417455
0.047600065870
-0.002132599063
0.006604854935
0.050256270959
0.005166141878
-0.026046235613
-0.035238541936
0.080248430928
-0.060800357103
-0.045846239164
0.049371949171
-0.017585448406
0.026982288609
0.060397547002
-0.057578214571
0.015490389460
0.065210182000
-0.097013691260
-0.002670337027
0.000461318040
0.048284266434
0.136564093743
-0.004941880203
-0.064112446706
0.107891366541
-0.058997106444
0.001657689471
0.025527483585
-0.066281824911
0.030495421025
0.034154137982
0.074902028035
0.020747156717
-0.012998811317
0.021401719267
-0.014286673066
-0.039957029403
0.067758236592
-0.010565789264
-0.021782713497
0.050910350184
-0.016409191483
-0.027983066664
0.064431367091
0.115356136347
0.026652337440
0.020247870087
0.024004959252
-0.046563886776
0.006744545717
0.016219343859
-0.024029974589
0.029712056005
-0.037434570271
0.037193512103
-0.022709391125
0.099269157882
0.072609791933
-0.016735234905
0.025661692407
-0.036303110722
-0.072716363312
0.043091012082
-0.080371461284
-0.002012750013
-0.112570635917
-0.017514106498
0.060862875632
0.093097836890
-0.055927378493
-0.010864319130
0.052087335015
-0.033630488479
0.023518948299
0.066997899669
-0.057866409654
0.008370804187
-0.030247325983
-0.020937988767
0.012933652626
0.021057322815
0.056327558262
-0.013328180350
0.002433340142
-0.038774114672
-0.060739805032
0.014925559252
0.088033796078
0.054467362574
-0.095670261899
0.056288735097
0.002553906332
0.046461938820
-0.015042314792
0.045782683072
-0.042819019434
0.065136818049
-0.022530028975
-0.039755196582
0.012551859051
-0.036672157283
-0.032025263529
-0.032786224447
0.012818518558
0.076040360806
-0.064357801932
-0.004278649862
-0.034103155683
-0.037438210861
0.044887796273
0.066921606895
-0.030393635911
0.023263688268
-0.033042309728
-0.013730981712
-0.069633843857
0.042390208200
-0.004878390694
0.016428708492
0.018554531777
0.005417096471
-0.017564102302
0.111330456734
-0.081128848795
-0.021586464166
0.002949408181
-0.001298359273
0.056560949315
0.033612321383
0.024756871954
-0.019905552816
0.003890849255
-0.050882859286
-0.045212037150
-0.018127808323
0.004221683096
0.031512935625
-0.092461882444
0.051560411671
-0.007055961453
0.027433866157
0.016750557506
-0.085335743830
0.003219868343
-0.025726963700
0.061706817853
0.076226195912
0.062285796863
0.019830302289
0.013246285465
-0.067471458767
-0.061914499131
0.057075189986
-0.029200608428
0.057563878312
0.033594030767
-0.026420101789
-0.047414652635
-0.007574096121
-0.008908191873
-0.020529513614
-0.019545798317
0.035197380235
0.091910901305
0.018358347024
0.038537062812
-0.005815116502
-0.044506751068
-0.027887661789
0.117446574800
0.067452497988
-0.034607873100
-0.062705106380
0.032849105233
0.019063506307
0.019818118746
0.005447170893
-0.008053217915
-0.058504261236
-0.063988511059
-0.087904691603
0.008174142890
0.009957628096
0.019278803025
0.004407923505
-0.088922250260
0.002001205048
-0.017611793581
-0.041529941860
-0.004142145166
0.034792972002
0.062130645533
0.048964825795
-0.101563383532
0.028951149917
0.041150861071
-0.005624961056
0.015543809872
0.024742526031
0.057566260942
0.010882294076
-0.044182568452
0.126539532841
-0.065599393533
-0.049109557528
-0.089994043752
-0.038489045174
-0.001507876216
0.075237117971
0.008132171187
-0.045727644650
-0.060773392030
-0.026896730873
0.042740486463
-0.044378689501
0.082267887265
-0.013210108818
0.006152072848
-0.019869982754
-0.004958222190
-0.061139309214
0.000863863692
0.060743079858
-0.095575529759
-0.015346444942
-0.029886853072
-0.095930735842
-0.009987872142
0.003070967852
0.036130424194
-0.038794538167
0.006112894667
0.042762218100
0.071655070287
-0.046617310043
-0.105089062303
0.021791994635
-0.066357722066
0.032638407491
-0.061744064030
0.042047779464
0.017864102112
-0.002539211874
0.010543561132
0.031784589745
-0.019615470649
-0.001185759960
0.011390429543
-0.043581988614
-0.039574673399
0.054730938952
-0.079930705073
0.012706499292
-0.015345900343
0.001662867253
-0.021840992098
-0.053857858731
0.023305559563
-0.014803387536
0.055074997013
0.056858954885
-0.068592590129
0.033933059347
0.096840044787
0.025054210557
-0.000678576347
-0.073910974856
0.055093896983
-0.069302337681
-0.008586670336
-0.020318143828
-0.113047862697
0.024260797063
0.021573635029
-0.090125557725
-0.010351037737
0.023276693794
0.022759484091
-0.045224873317
-0.005767378897
-0.093608483954
0.038818532735
0.040322972567
0.043007965591
-0.017660931844
0.007042102162
-0.012815720305
-0.046268029277
-0.000195811886
-0.055051188224
-0.054315376834
0.052464327938
0.041187926154
0.050219286638
-0.017134009574
0.031999811823
-0.036247099682
-0.070054649768
0.002706401520
0.022020550997
-0.002932729726
0.006128753525
-0.077647467888
-0.055378812829
0.075523825316
-0.029244218694
0.001590157840
0.042578317714
-0.061414606484
0.040970221809
0.050628840782
0.043048436832
-0.053305569332
-0.025699851554
0.014874997639
-0.059726347427
-0.009430589971
0.086322332491
-0.033790842552
-0.053396856251
0.013842333689
-0.081402627530
-0.001530017448
-0.095675512462
0.029088085156
-0.051483959046
-0.071662581223
-0.041776270549
0.060197984062
-0.004272691892
-0.002176658689
0.051845708103
-0.021202704007
0.032816472887
-0.048501936094
0.048145270955
-0.050188417706
0.007585434654
-0.044726181460
-0.017601615791
0.039165945221
0.047709222136
0.019622540674
-0.085804864877
-0.018186078838
0.000757780950
0.012551672994
0.054473827003
0.001963326506
0.054754940175
-0.043755769699
0.028694847380
0.019358289959
0.016020567029
0.015436961576
-0.054801897753
0.042683959029
-0.018783472842
0.031699042868
0.018465931885
0.030267769273
0.010334092295
-0.025272582962
0.036587505321
0.005078828020
0.046211037746
0.007931517323
0.020436231780
-0.050114779749
0.036444855629
-0.014615010960
-0.018179525422
-0.029206695033
0.064679475706
0.049363080633
0.042085394964
0.034866174361
-0.169301898100
0.006077450844
-0.059387747368
-0.049215998665
-0.021772223873
0.027649113359
0.015934309062
-0.027258097054
-0.080774267335
0.000119607734
-0.011876987318
0.015962323012
-0.019307228436
-0.014031864461
0.084291733340
-0.018962069099
0.038048064166
0.046781358303
-0.083564505800
0.063447446171
-0.024339663589
-0.038884353888
-0.038888251009
0.007854197623
-0.121573324943
-0.033981267588
0.088026288790
-0.003803157725
0.018372615665
-0.019613497349
0.017599069481
0.070074137029
-0.015351987774
-0.041735699189
-0.007126657061
-0.007304599917
-0.083506972823
0.028111967290
0.137460548099
-0.048915446493
0.010409507932
-0.008945566375
-0.018310619214
0.025912441566
-0.063085081118
-0.131019436904
-0.002926789186
0.000615716013
-0.023868331790
-0.030525591476
-0.045739269797
0.012059083699
0.051188848547
0.016819813839
-0.049778065775
-0.023665658446
0.017557112500
0.053635788814
-0.047767632057
0.062764951329
-0.087982248034
0.015383087297
-0.147589178185
-0.070980234836
-0.042336182191
-0.000814320724
0.151392390406
-0.022387394896
-0.049809723204
-0.016828106225
-0.035567858365
0.042878102460
-0.075059140334
-0.047792033129
-0.028288975525
0.031630978630
0.037653928361
0.062500968854
-0.015815326276
-0.001207689915
0.033408595174
0.020598024039
-0.011409841820
0.038109240887
-0.154119780089
0.103233658641
0.022999667003
-0.046249116261
-0.023556975018
-0.020628414906
0.052044574601
0.027630974314
-0.004812190874
-0.044655849165
-0.032845500504
0.029307487002
-0.055543733120
-0.048334788232
0.010152275392
-0.016899912755
0.032277795515
0.070875040252
0.007363215388
0.005761826757
-0.057453583495
0.013533947271
-0.005408272988
0.006519153349
0.102098748614
-0.036026672504
0.023609936636
0.026609805801
0.016697614133
-0.037562584858
-0.018782047791
0.074726653838
-0.073066101918
0.017973251842
0.008356602601
-0.040579544569
0.007493655262
0.024615678875
0.007993184531
-0.055707628386
-0.064169733406
0.001499356076
-0.052342439239
-0.003779907473
-0.040798256963
-0.088897719481
0.019325629929
-0.052880789450
-0.066175355794
-0.058410859519
0.008108432296
0.058719234467
0.033740000495
-0.040226694520
-0.031695254778
-0.004996909418
0.008893219657
0.030713432134
-0.043503461585
0.017261257796
0.003036032435
0.043593190964
0.057526556053
-0.007560068619
-0.017761349649
-0.040879747964
0.061323037575
0.031107075733
-0.014542497646
0.047648242630
-0.001621336280
-0.047223297046
-0.040261170561
0.057805960640
0.010874211477
0.007027102208
-0.077885207417
-0.128961398398
0.049942388597
0.029902560770
-0.112674008796
0.115644669484
-0.029177822897
-0.047561303500
0.005297756659
-0.036914197621
0.023473122629
0.009261059605
0.060554156265
-0.010356182454
-0.048071009432
-0.044519280151
0.013413276265
-0.047690477242
0.078864732233
-0.017327371145
-0.017592615146
0.018535848751
0.099489298399
0.002196566028
-0.009723731738
0.006187947998
0.000024103637
0.005069786091
-0.085665560159
-0.031367696956
-0.035234080277
0.054771060751
-0.025975976501
-0.023527543801
0.070291629416
0.112650491144
-0.008019810295
0.041281988370
0.071036045335
0.034218311907
0.035446763725
-0.042089364746
0.050519952352
0.000708168498
-0.000956321570
0.117336221061
-0.016062351794
0.023940790008
0.055811309542
0.012081593818
-0.065146180066
-0.039899033065
0.023534283122
0.018704807826
0.095630393066
0.105064302796
0.022929931389
0.097665102238
0.037658391324
0.032653475147
-0.036146741507
0.033540368269
-0.108104077344
0.053020408116
-0.015124290498
-0.030083137692
0.082283565299
0.014665802316
-0.017481686828
-0.022733584285
-0.019442964823
0.063069393753
0.025572362175
-0.044821288396
0.012438258202
-0.116266312834
0.073075787454
0.057893608061
-0.018360303757
-0.007749271251
0.024291901164
0.130993371792
-0.042385055252
-0.084579921048
0.012975519367
-0.101802347385
-0.006325251853
-0.045369654526
0.030191729337
-0.011629006349
-0.018457362643
0.054812776911
0.013462103513
0.049951998951
0.010395121861
0.095238769708
-0.047746806698
0.000112078459
0.009535928746
0.027371472641
0.048961506750
0.050802485000
0.023436232321
-0.092047983999
0.045303089817
-0.053642290282
0.072842237327
-0.022430381526
-0.032524344693
0.078372812086
0.022292573100
0.068895756507
0.007151060063
0.017773449336
0.099289428915
0.052170929861
0.048406723693
0.036090964227
0.052541104690
0.028837466462
-0.045109448481
-0.033719116186
0.087701298114
0.088687763727
-0.033401022565
0.056608776243
0.056287865997
-0.017811673845
-0.000359334881
0.007761292624
-0.032307311375
-0.035366603140
-0.020658473076
0.011240298139
-0.031326703355
0.027340625149
0.006960964309
0.002593334026
0.002605424567
-0.020472070540
0.051473038307
-0.040247711260
0.037558904856
-0.026820451753
-0.026732887491
-0.029025713274
0.069755101589
0.079342490479
0.118931272625
-0.107152157289
-0.031847313712
0.032883954046
-0.026509439447
0.018314617336
-0.026657058186
0.005351509088
0.089392896186
0.004399066989
0.043476102597
-0.099464228012
-0.050171622955
0.006452713470
-0.091173637237
-0.052817897807
-0.061278692605
0.041951427429
-0.024086121882
-0.023369095555
-0.083949890817
0.000555241501
-0.013238752310
0.028407944726
0.058902171553
0.056685308403
-0.005639627429
-0.061344314850
0.063032772783
-0.022382748700
-0.048888648857
-0.018398616864
0.031808863927
0.060897357700
0.062015917239
-0.009968849879
0.022683882176
0.044187302018
-0.021136296315
-0.022982304643
0.037957760876
-0.021505596810
-0.015468148637
-0.036838227499
0.020994950070
0.039169905225
-0.039177072853
-0.050831918962
0.124810076845
-0.065373965085
0.051917408930
-0.000092751506
-0.036060195102
-0.063621034415
0.003088554553
0.013378217089
0.057341579835
0.032573826589
-0.010150293988
0.008688292077
0.058137249058
-0.015064861845
0.001544188960
-0.090932443723
-0.017072046370
-0.026308632185
0.096754559884
0.031811269919
-0.078346444538
0.041995060815
0.029054856739
0.023449551066
0.031222532481
-0.058852663807
0.059433969722
-0.052149204108
0.034463926471
-0.043472075168
-0.005576770646
0.000579233459
0.071075339304
-0.009490378273
-0.061971033381
-0.010165849492
-0.021014281797
0.017776398817
-0.083877571443
0.027345929863
-0.068991986891
0.063411660689
0.059114757751
-0.046239694206
0.025906921266
0.012256868248
0.003780022922
0.047679784709
-0.036024681291
0.049597447581
0.007457144936
0.004087938963
0.078198554199
0.073235634730
0.025537770602
-0.003102074524
0.080041503541
-0.012053807793
0.000789645449
-0.027819392061
0.058700840066
0.105846808326
0.005117238318
0.001511898162
-0.029920392931
-0.025422297416
-0.030265051792
0.022271309089
0.019793567976
0.029862073323
0.060704441678
-0.016713960390
-0.010383613939
0.036754200256
-0.088650902274
0.020442282869
0.015656516981
0.057921558770
0.005828992390
0.006558204705
0.057968000337
0.027923530756
0.004451163231
-0.035899682063
0.036516886373
-0.053736325796
-0.082308789657
0.019630721048
0.016784100827
-0.013459924254
0.057885828796
0.062172522003
-0.086470418780
-0.013423137908
0.046561344208
-0.070756677182
-0.030489088060
0.037968210788
0.038415697506
0.054482671158
-0.023347348032
-0.028905672243
-0.037984702379
-0.124805654608
0.008390756935
-0.069551669078
0.018971103670
-0.040592875025
-0.105641322671
0.029508123560
-0.044515788766
0.064862315696
0.055283200709
-0.017132292152
-0.065591489414
0.104441462220
0.051933364799
0.024079275224
0.031403201734
0.028191316983
0.002195599202
-0.012694373161
-0.017140345006
0.119446587642
0.021128256454
0.019027629862
0.049793329195
0.025729882321
0.009073985874
0.013842124716
0.077740606259
0.030976392115
0.094770616438
-0.023862091439
0.039873424102
0.033831688725
0.035101274825
0.064315154516
0.091990278173
-0.048556890644
-0.052320947672
0.018812897361
-0.024634073819
-0.034005715486
0.037130501205
-0.084807314890
0.064223682180
0.052049870929
0.031001844375
0.007278792107
0.048851756611
-0.057003394907
0.000282736980
0.000986541485
0.015126015257
0.060696074120
-0.073517843035
-0.011245359056
-0.102668963417
0.032787212787
-0.008743484283
-0.078888986823
0.005952141747
-0.071852092610
-0.021123376685
0.017455732893
-0.051899286137
-0.009392828513
-0.071651424467
0.037910108087
-0.018992660859
-0.021173252356
-0.003176192399
0.056008229475
0.035451752007
-0.103624819499
-0.076590940939
0.076300063620
-0.075281888504
0.030281560158
0.060804318402
0.020142335469
0.044355182929
-0.005737840066
-0.011644891135
0.014595279025
-0.097213972935
-0.004486493333
0.067902892573
-0.038118090639
0.023288437538
-0.017279731347
0.029961653775
-0.009275321462
-0.075313923546
0.057060405453
0.065649735465
0.040968526025
-0.005182089805
-0.009015863439
0.027373712492
0.072396935853
0.040475212571
-0.087624115730
0.069109136192
-0.049062065176
-0.066367435127
-0.101414941499
-0.016476857890
0.004335124031
0.030898799749
-0.057400035828
-0.070912179444
-0.035854732847
0.003339678161
0.026930877253
-0.021108377702
-0.036936384055
0.057537452706
0.005416230705
-0.048850768511
0.038068070651
-0.036159963109
-0.095251220847
0.038226192356
-0.030142902151
0.013535604324
0.078284338205
-0.029402896292
-0.013354182504
-0.083636298510
-0.011424642774
-0.027067829064
-0.014873575313
-0.003348912223
0.071878430059
0.055605736421
0.044956127302
0.021219105924
0.010543934373
0.067029434262
-0.013603281144
0.032391583668
0.008286354474
-0.070312880189
0.037046787019
0.128204451885
0.078803981537
0.006230286337
0.043527004727
-0.017476993623
0.033445590376
-0.101771806075
-0.007401834181
-0.115164711932
0.010053315109
-0.074705127606
0.075807064111
-0.042611272025
-0.044143788811
0.061385004741
-0.039411223442
-0.011390225065
-0.043624037991
-0.046371883674
-0.020588153191
0.039651415596
-0.028363750581
0.003150547926
0.063423547247
-0.006542297562
0.005249509151
0.023884441451
-0.063025332493
0.016374296010
0.075793779102
-0.003712736368
0.031882421714
0.035219251068
0.021030584542
-0.122692062976
-0.079753021915
-0.112599209121
-0.027300089063
-0.056835619108
0.066074654616
-0.043219504109
0.017749102183
0.018585054227
-0.047759434547
0.047498173602
0.052690952558
-0.029364477014
-0.104116884571
-0.037184773041
-0.088345202554
0.015309868835
0.070586813198
0.004116974734
-0.015640101432
-0.035675910444
-0.062978247442
-0.031282914294
-0.022014148229
0.019338303391
0.021347641238
-0.033744349004
-0.007863898652
-0.068766486106
0.022609734202
0.009777507644
0.025652481484
-0.020798592222
0.006891234562
0.029795624847
-0.009631329147
0.148097876447
0.027413781629
0.007064133919
0.020525649104
0.000593608598
0.012446308668
-0.062362911276
-0.040815304096
-0.078605737296
0.058336786157
0.010802799926
0.065792614061
-0.055460906575
0.017095466650
0.036372911675
-0.035577821049
-0.049592875745
-0.038195319761
0.002875410003
-0.096413599038
-0.023432594192
-0.072890102548
0.115057161112
0.034538769973
-0.039676430146
-0.016113198045
-0.017815845845
0.059395820604
-0.038716700463
0.002032215468
0.001706922726
0.011260860828
-0.022663065146
0.050968895124
-0.009065574887
0.043220600501
0.045698570543
0.019790745485
0.066621401268
-0.033810485682
-0.055548328798
-0.009269188107
0.121722268576
0.003542436961
-0.031336035185
-0.031446882073
-0.029726891130
0.010011065258
0.066083250038
0.052819465504
0.033897079970
-0.017981225107
0.016274405160
0.028030349800
-0.024488812838
0.068858425740
-0.052612078642
-0.037005268172
0.005628560184
0.071802670691
0.018317254042
0.081327461453
-0.007895629492
0.019061836995
0.036345065307
-0.035714901637
-0.083801104192
-0.000250296232
-0.051081332163
0.100826514902
0.009889596326
0.002498429562
-0.004478862050
-0.017274784394
-0.063190067551
-0.029773285463
-0.049159462255
-0.028900150282
0.024633394045
-0.029469482176
0.075178064184
0.069415012394
0.022821058001
0.056730571189
-0.089886259827
-0.014520751331
0.078595408670
-0.040032883564
-0.072481990387
0.041519180030
-0.082373266831
-0.056132427126
0.003316240788
-0.059455308744
-0.046389755026
0.014321532575
-0.065120631367
0.093872437673
0.055179270928
0.029267424366
-0.003778486852
-0.080424491109
0.061162591735
-0.024849204323
-0.004750259871
-0.002628066060
-0.036290674909
-0.034851442329
0.037154526551
0.075684256866
-0.050723815565
0.005082030005
0.007707341058
0.040975176161
-0.051377919798
0.038283116521
-0.061724783971
-0.006628936734
0.016697973962
-0.053136162739
0.070817497701
-0.023114857245
-0.057154699460
-0.045717687227
-0.014983590924
-0.025305226936
-0.070743533918
-0.033266187862
-0.080205909368
-0.064206738960
0.014947083282
-0.007446217600
-0.028364999741
0.004643512811
0.039415911758
-0.028320197460
-0.010322943560
0.078249128447
-0.004004157502
0.033576796373
0.006466933215
-0.020611146341
-0.101534866314
0.035694201497
0.028495633207
0.005672808585
-0.084246468987
0.052301804360
0.027432592023
-0.093361424393
0.065262192954
0.010048411855
-0.035603067600
-0.046541470634
-0.006720896624
0.006137278423
-0.006531992474
0.023115312290
0.021158152058
0.014862457203
0.069886791629
0.071410637815
0.033935728652
-0.029906671930
0.014161176622
0.023253509636
-0.077660643629
-0.009889226760
0.064679202190
0.038898110372
-0.057495484080
0.093725473160
-0.040610276969
0.011472986909
0.011586166548
-0.062649201593
0.017955007908
0.042760370580
-0.096786116447
0.011954456343
0.094337644602
0.012313852024
-0.034815375575
-0.044419381766
0.013206358383
-0.119004848295
0.061154049794
-0.054627991467
0.066332163932
0.043392370873
-0.022260027205
0.017690569866
0.037170888244
0.093827392617
0.037231822447
0.054647255471
0.067768217847
0.034211405862
-0.041584143807
0.041567035745
0.017565029578
-0.033461981752
0.073975702144
-0.065136778649
0.041630102152
-0.028509560947
-0.025824439837
0.020217551881
-0.061770110997
0.023039424797
-0.082627735111
-0.127695900885
-0.044533760559
0.072120591522
0.126704431239
-0.045529830903
-0.058907150276
0.013066061630
-0.037102522687
-0.020500656030
-0.033054537196
-0.104126194684
-0.032600259030
0.004450885633
0.075498867481
0.004765193092
0.010421592544
-0.015329653901
0.053450163125
-0.068571915096
-0.021213967924
0.010447958357
0.022453143183
0.034940173824
-0.065399300633
-0.024294678714
-0.084883283038
0.108756808196
-0.017273561650
0.061803436947
-0.038702378062
-0.000912454518
0.073023035449
0.018409817437
0.047877119544
0.019656740499
0.032999525633
0.021403253402
0.009911700444
0.033743516628
0.024381165365
-0.037929811903
-0.105513775119
-0.076512090723
-0.013211545554
0.066175433769
-0.015007750922
-0.039491798596
0.019822647956
0.063370251894
-0.004131408977
-0.008581692058
0.013826107811
-0.066196900211
0.035987685384
-0.037470124665
-0.034565294775
0.103845310537
0.016340656134
-0.046491219391
-0.058004632128
-0.040913942323
0.065453134732
-0.047137528272
0.044526649867
0.056663564682
-0.014155341843
-0.032744384538
-0.036164566086
-0.062436363875
-0.025603947690
-0.018867759359
-0.016904160756
0.033580444477
0.000258336713
-0.028525992503
-0.017947897459
-0.030450353702
-0.013227447234
0.030665453699
-0.118415409918
-0.084544466625
0.087699125397
-0.015981441433
0.017821557303
-0.140307864436
-0.049714701485
0.006659564024
-0.036199281531
0.011694645186
-0.062175425280
-0.021561030473
-0.000111326061
-0.056202945787
0.061982698435
-0.033463749537
0.028319189629
-0.077006194387
-0.047544315324
-0.038228017619
-0.047198018582
-0.037610165350
0.013060323265
0.020967830635
0.002652062586
0.025979517272
0.010246120034
-0.014475419593
0.021105260852
-0.086871372740
0.016172187436
-0.014640037287
-0.019407966951
0.022019806792
-0.002110663723
0.011808982518
0.012806487266
0.012855762951
0.033092592924
0.044488673516
0.046717576188
0.020938068359
-0.068683060952
0.060149372916
-0.015175588195
-0.020915702151
0.046624610007
-0.002076794817
0.068890490360
-0.009756758904
0.009865484356
0.012007468780
-0.080453204167
0.044694663059
-0.037493080405
0.003210491413
-0.047595644471
-0.041445105275
-0.044224169741
0.013431273265
0.070380519437
-0.046140737901
-0.096942006564
-0.017714848405
0.016622774904
0.068824888999
0.024828992674
0.047616537144
-0.027659930160
0.004582129219
-0.008622718813
0.074424115845
0.005503150378
0.036185098451
-0.062918095320
-0.058151389836
0.068211132676
-0.001318832381
-0.062183695328
-0.028295402689
-0.025459505693
0.029394484270
-0.057868268001
-0.032316520410
-0.101156025775
0.048532490786
0.014077007159
-0.056752009059
-0.047373027400
-0.063495871440
-0.086700249160
-0.065128940026
-0.003788433381
0.069061306352
-0.019741165777
0.048496043503
-0.010582833260
-0.079988056315
-0.064331315556
-0.013532628129
0.026269449570
-0.086075928840
-0.045583766860
0.014470133061
-0.029945872752
-0.082951695399
-0.041842908250
-0.112482719875
0.015646099073
0.045194558041
-0.024271131882
-0.000258512893
0.029393793782
-0.088681479281
-0.002243154296
-0.018637480907
0.017114330865
-0.045460933090
-0.038885784135
-0.033604269550
0.000054202156
-0.024634648138
0.039422798002
0.031490298242
-0.016794132484
0.076035463198
-0.004881068057
0.031681756994
-0.043132647499
-0.007581086684
-0.044256334864
0.118306894283
0.004725077815
-0.031610602359
0.020244109736
0.006673457510
0.057968127162
-0.012099763967
-0.010454699919
-0.064554078032
-0.052603162263
-0.071023109488
-0.026161021999
0.066882256369
-0.027829025514
-0.051674073610
-0.090188115973
0.008600609432
0.045512256449
0.068013298977
0.003351766893
-0.044350252060
0.026178278065
-0.000825371031
-0.011902297719
0.121800715076
-0.096160394838
0.019130604779
0.029935686029
0.025662661383
0.023616563971
-0.010242304630
-0.061508524772
0.000774859837
-0.079381532359
0.118561953453
0.109281445700
0.039969500411
0.001989065693
-0.014512795572
0.001942162147
-0.042163121862
0.032528877828
-0.039355371431
0.016671328112
0.016083569439
-0.027438553141
0.048460504164
-0.022669363582
-0.024521745262
0.018477240073
0.075821986626
-0.012224248066
-0.033422490162
0.001885359550
0.043144082352
0.081910086666
-0.089813655126
0.017680572537
0.076028983043
0.027224216949
0.037533825700
-0.029075615067
0.085058230106
0.000850306432
-0.033601171635
-0.007664783717
-0.048315522851
0.096789300733
-0.026855561773
-0.026462397399
0.073893611780
-0.022680872453
-0.044802185478
-0.075660947220
0.018855248202
-0.088316229461
0.038946493404
-0.034090178193
0.050185338546
-0.049981414131
-0.053364748226
0.026472865364
-0.010727399116
0.009444393536
0.027361793635
0.079417904855
0.053337017489
0.043660739091
-0.060822496452
-0.043780791518
-0.063541873343
-0.086193270344
0.037237912714
-0.036452844282
-0.023712629441
0.016859907636
0.025245575721
0.010563500466
0.004169833412
0.001367712147
0.001469938927
-0.011292597190
0.025380214591
-0.072498724720
-0.015046587342
-0.037103977475
0.036988345262
-0.027846677537
-0.067615611369
0.004145626574
-0.048895974346
0.044291824096
-0.031429217526
0.051425239407
-0.047398729330
0.054112973695
0.045340144398
0.048729771372
0.015940217675
-0.012537489921
-0.044686752806
0.014989420025
-0.004514876561
-0.030350069774
0.028713378314
-0.008352937260
-0.028665306636
0.006826203667
0.012075679435
0.023655196651
-0.010459491578
-0.010494414551
0.017817556095
0.041286943611
-0.001962313280
-0.019838588577
-0.029219362107
-0.019597706934
0.002407422017
0.014231457586
-0.009111241742
0.033305377197
0.011387132133
-0.020769939911
-0.041876701802
0.015474250594
-0.030878291898
0.012598637265
-0.067933477960
-0.064933305485
-0.038566372642
0.044211231714
0.076098402836
0.050609904641
-0.001516443895
0.040475789634
-0.092125746991
0.080253515362
-0.008602310853
-0.036287505367
0.016553636845
0.006731075787
0.000425399728
0.017950246036
0.055095435479
-0.036950862751
0.052250441432
0.035653576858
0.014998295934
0.083771806041
-0.003837998852
0.086639287571
0.031864018762
-0.014910058413
0.053974199007
-0.028545964665
-0.017480995424
0.080634940201
0.022713417368
-0.060349008902
-0.082760373536
0.065964874777
0.030434444485
0.011608074196
0.011186384690
-0.048695834418
-0.056291448791
0.006017307788
-0.040001948736
-0.037412874369
0.009148994886
0.015108191971
-0.083294910471
-0.028527031982
0.038828719309
0.036536304260
-0.057132944341
-0.012571457045
0.010136613340
0.008676268362
-0.019987575892
0.087820346856
0.137980222177
0.060514949642
-0.013612928335
0.001195324431
0.026279208755
0.076019779056
-0.030507955868
-0.026392317642
0.040614329413
-0.057445179636
0.028300248818
0.005987486897
0.038736330883
0.038769132536
0.102037914967
-0.010641713405
-0.010627710766
-0.068513973232
0.000573523293
0.042929666939
0.001379240992
0.079210117519
0.056498383422
-0.045407980632
0.031107873346
0.027309132794
-0.015815460424
0.033770688441
0.017739182745
-0.008946086811
0.046223449637
-0.014187352519
0.008527043624
-0.015555736355
0.030277629928
-0.020781183462
-0.103119137959
0.051298904690
-0.010698525954
-0.028936255826
-0.005640299505
-0.013662552406
0.099613747593
-0.041173515958
-0.017793658982
0.020408829622
0.079919780588
0.033660286274
-0.013177687344
0.015379801621
0.002731140640
-0.026503400348
0.030655083870
-0.046829295447
-0.012230716365
0.013430363175
-0.008145725643
-0.029966186399
-0.024446173344
0.113642355718
-0.042371754487
-0.056291310107
0.064049460786
0.031072633929
-0.083011867245
-0.048997320990
0.019512071303
-0.122602340559
-0.068935372771
-0.036201723287
0.050694516224
-0.071938680040
-0.007919232916
0.019236183383
0.130809695545
-0.002194290522
-0.074393124458
-0.015847477431
0.014781022322
0.009965961180
0.013846942980
-0.013604235296
0.023964357992
0.020628586868
0.013762600148
-0.008753460946
-0.020591233344
-0.049726640025
-0.045617091678
0.107140049940
-0.084990518866
0.007138401203
0.050180472897
-0.020353190641
-0.067960232093
-0.094697146736
0.007868406688
-0.023041356806
-0.040240552377
0.029709710067
0.054215952987
-0.014253784001
-0.007697633538
-0.036083665901
-0.018820943504
-0.009151628596
-0.041334990194
-0.009106793840
-0.013474939284
-0.020960944938
-0.020375054434
-0.060274295810
-0.034778869126
0.034666320847
-0.098188549554
0.088064596483
-0.008868385717
-0.065117932415
-0.019266880224
0.015233144476
-0.013831279900
-0.011331363435
0.041225010612
0.077052595092
0.007152704735
0.049716032015
0.005237123599
-0.001231722982
0.038587631714
-0.053249629757
-0.011503885460
-0.009950457444
0.016981877941
-0.063253329506
-0.004580625403
-0.000787665077
0.023274449143
0.147048827329
0.012784851685
-0.053230688433
0.025509099914
-0.036536426139
-0.021071569393
0.032067298694
-0.100288719944
0.003691499218
0.019196058791
-0.036666404915
-0.071110107412
0.015682050403
0.042809388694
0.059955249451
0.026580230677
0.052329213424
-0.038098691947
0.031807725180
-0.043064641455
-0.076154061156
-0.052883612488
0.005636655737
-0.087339365913
-0.001097694921
0.071083725088
-0.027482194356
-0.026602162716
-0.046925200562
0.061875284394
-0.088642790157
-0.002696089379
0.024023750214
-0.067630055150
-0.014611974061
0.023835880120
0.005224800964
0.006341679956
0.093874786644
0.019142851755
-0.011651989920
0.023645508713
0.010711183411
0.088098887412
0.087622293501
-0.034141540032
-0.085861741971
-0.037693940232
0.058287848374
-0.053382924476
-0.066902349307
0.008407638543
0.094730868911
-0.086429299967
-0.002398359401
0.037082545119
-0.018300120495
0.036111140911
0.083317214548
-0.048887573030
0.045949395214
0.024144790610
0.042891268152
0.076912938910
-0.046897630848
-0.012001782493
0.047376479765
0.035476105163
-0.048798594919
0.066645902930
0.055915997873
0.025745539885
0.076311280752
-0.047796137695
0.043101757139
0.028481552674
-0.106026495796
0.058641653375
0.057626568482
-0.013997700953
-0.024203831441
0.127486284141
0.008341155651
-0.046723312487
0.081249505157
-0.024247592436
0.058243351383
-0.004070429529
0.032815083979
0.066439294695
-0.077765647276
-0.040612111556
0.001109528246
0.019645770745
-0.008877987969
-0.009773517264
0.013829232027
0.069732781938
-0.034077279010
-0.060890879625
0.002530909961
0.015393567710
0.013861754183
0.045617359716
0.027440663580
-0.053641278298
0.003932139356
0.004523123271
-0.056927346067
-0.032465528445
0.057373555146
0.006172202621
0.030065699641
-0.052565925234
0.042460333175
0.008598066257
0.065928990222
0.054378541458
-0.005527276598
-0.042667480032
0.019217244754
-0.032848159214
-0.044186916117
-0.041127590561
0.051260487726
0.016203052274
-0.055305194080
-0.051357780021
0.062956592120
-0.049691719806
-0.035895416164
0.026403840628
-0.001677895305
-0.004014164543
-0.014263685456
0.029376912984
0.103003303432
0.051768711257
-0.053108499005
-0.006383296749
-0.024795867045
-0.049391310616
0.004290489794
-0.014080079016
-0.022590166102
0.056308266367
0.037451286503
0.019708655200
-0.059410978496
0.040937194871
-0.037981245534
-0.054164032978
0.066279025909
-0.004845560603
0.020106915093
0.033720163967
0.003940171593
0.019303693477
0.004363577204
0.025070066303
0.006910715860
-0.098046892387
0.032798178238
-0.082713003555
-0.009365593689
0.116473344313
0.043165174556
-0.009207140196
-0.053045855892
-0.084873694149
-0.023035261030
0.003425875255
-0.058475458286
-0.012362008555
-0.037470478256
0.000526048385
0.057443423050
0.057528137423
0.008130542667
0.097475688423
-0.048199283462
-0.015037640069
0.003709093598
-0.027163154301
-0.042953977996
0.039699983515
0.020235044005
0.041421685848
0.031411067325
-0.012313991589
-0.068006312636
-0.048174406536
-0.044051066848
0.044947318250
0.030620609766
-0.048744852689
-0.019954027044
0.024324060037
0.015174637033
-0.058931218449
-0.028120942088
-0.031816266931
0.032301849262
-0.060981022559
0.056443574127
-0.022095933602
0.044828219361
0.028060107260
0.072324085038
0.036929585501
0.044867678017
0.018890040360
-0.045550925106
-0.020511131175
0.031789492539
-0.064692306005
0.023978700037
-0.003805948790
0.050034002752
0.036972047461
-0.045536198981
-0.059298292467
-0.022936929358
0.017337937208
0.001130907003
0.046039293905
0.085441027367
0.056925435583
-0.032457569315
-0.026878852291
-0.065220073221
-0.071719714670
-0.013511397348
-0.021457787763
0.021299656977
-0.007307422793
0.048250097208
-0.063709680729
-0.010256144916
-0.010642908588
-0.021643527211
0.007829244726
0.009778380223
0.015268869080
0.029751324402
-0.045607680033
-0.012461542718
0.000974638964
-0.053722194214
-0.102667485942
-0.128273167618
-0.087300563390
0.005881182340
0.004251749184
-0.082462104525
-0.051316551170
-0.045749053629
0.055934329966
-0.076032987615
-0.019351774542
-0.036597110547
0.031258236076
-0.035324316591
0.070530686526
-0.062138516178
0.052630454258
0.021259347094
0.112456116910
-0.044529018476
0.073804503770
0.031058122943
0.033193990554
0.018790525035
-0.010026615711
-0.037305930425
0.031021670732
0.101082867805
0.008688735727
0.023369448287
-0.047933648245
0.045654309184
-0.036621030938
0.101020044122
-0.034235006375
-0.054551675164
-0.005629311177
0.020084849261
-0.056293800817
0.014177256881
-0.003655818393
-0.047699075670
0.029414376226
-0.026421253363
-0.021058180215
0.056897914106
-0.009949483240
-0.029244431839
0.112403734900
0.046295437840
-0.014653302701
-0.074613694086
0.007979289038
-0.089668061118
0.007149968632
0.077036091095
0.106909726196
-0.000610983371
-0.061134427865
0.067034538934
-0.082896624506
-0.008601398501
-0.033840900164
-0.075507104824
-0.045161240520
-0.009159694576
-0.117775981375
0.029340318613
0.093284209681
0.015291182690
-0.088325007392
-0.050760999684
0.078422185697
-0.078157065105
-0.026019263722
-0.073955054792
0.076711205927
0.060890167882
0.015408057014
-0.030431913860
0.064568491811
0.041577966909
0.000184094040
0.047742417539
-0.017050026522
-0.021725832545
-0.093612491927
-0.004808825607
-0.012227212620
-0.040153992304
0.042300643899
0.035483980275
0.085202307481
0.043172392804
0.124568477900
0.064467218746
-0.029598782879
0.101540328630
-0.041501401147
-0.030225306039
0.024547442158
0.005624897696
0.002552594360
0.020994748891
0.051048226132
0.053326900080
-0.082899775245
-0.047079945775
-0.009875457531
0.035993198158
0.002983287248
0.007579580275
-0.061107240739
0.095215630489
-0.011843829390
-0.061341789198
-0.012364724958
-0.021728858709
0.056133662685
0.025043327637
-0.006415598203
0.106949371546
0.042063928776
-0.024870584371
0.046823082650
0.075540627167
0.024726303697
0.008512216160
-0.080345888982
-0.003229381519
-0.060406190751
-0.070265418817
-0.028217482823
0.040184267086
0.036144502250
0.011458224054
0.019028474532
0.074716532882
-0.025235150693
-0.018618916085
0.021936975510
-0.067711795201
0.026321993083
0.007805267036
0.043333324664
0.004644899692
0.097099532607
-0.054182407380
0.001634515011
0.019685302570
-0.039220348524
0.060127066884
-0.066803136037
0.083459772319
0.061012092641
0.107803367501
0.045906419665
0.023584256796
-0.040101045335
0.064488056395
0.115403789271
-0.025047118386
-0.048966650217
-0.028048609560
0.020740737279
0.020444511757
0.116668480903
-0.046022655360
0.050090498327
-0.083134777842
0.026602214905
-0.013184778676
0.004193534897
-0.090505278025
0.010521194987
0.099586547987
-0.087126732354
0.085050585515
-0.011652732445
-0.105514186840
-0.048564787816
0.037836072389
0.031491750228
-0.073616554543
0.069010243155
0.032165320065
-0.026459635206
-0.017798856471
-0.023126503889
0.022084242281
0.029050292414
0.058006629457
-0.066198277034
0.046971259817
0.044054753783
0.109398886698
0.070506927122
0.054029083436
0.008709022654
-0.013162278169
-0.004250882337
-0.044066781017
-0.040538241467
0.059554454089
-0.007288855691
0.019867918413
-0.075629298596
-0.003316202114
-0.044082251534
0.024126145833
-0.041864275485
0.003325206280
0.026797728328
0.041348738819
0.127933126334
0.002781918080
-0.079977998016
-0.092620222956
-0.011007516904
0.019752888329
0.054956185166
-0.037828284885
0.033073420823
0.049840241546
0.053828748948
-0.048193347182
0.009684238750
0.058342981818
0.016285820996
0.024556614738
-0.041894012810
-0.016272417239
-0.080677644590
0.090741355524
0.006947284814
-0.002151543718
0.002168037280
0.041813997841
0.058168213422
0.088779774249
-0.061290520871
0.020552204371
0.053441331412
0.102890751657
0.047249961400
-0.050190041503
0.014152233499
0.038355084727
-0.007312834044
0.017754540541
-0.006240000047
-0.021562925061
0.023760842579
-0.035302945078
0.016435153753
-0.051590271984
0.085212520254
0.044196208012
0.062037420950
-0.005118915385
-0.030166257685
-0.033522501469
0.050141493317
0.003101763622
-0.005122974294
0.005228882884
-0.028913027379
0.099451629752
-0.001983385045
0.025025962767
-0.007634144484
0.093764698056
0.046536763847
-0.006378207253
-0.057079184829
-0.020846907312
-0.008375516354
-0.085014507717
0.016116448641
-0.049079687002
-0.019518122627
0.005071593897
0.040762603989
-0.060701916668
-0.056770862481
-0.040471141186
-0.028331971371
0.042611627729
-0.037793703498
0.058585182952
0.059051992335
-0.006515579053
0.013583882572
-0.017878891776
0.016395139816
0.074035745303
0.044926965806
0.009320896782
0.018321945322
0.024591556961
0.047829522745
0.024228018105
-0.047750408192
-0.090682093553
-0.035013381586
0.028141078552
0.094143998387
0.040978537970
-0.046827532025
0.014457958532
-0.078584448226
0.043490569775
-0.069080140011
0.013415013919
-0.028589559581
0.035305117658
0.021132130482
-0.038408744477
-0.053076378985
0.010496950954
-0.030107361810
-0.075499018816
0.047749475346
-0.063557102564
-0.025748518128
0.077182335634
0.004572500429
0.008031518506
-0.030910197101
-0.020948223673
-0.092362739550
0.062166117907
-0.015553451868
0.047991967440
0.022266642119
-0.047545122123
0.007239823394
0.049893530060
0.035271512681
0.062578137066
-0.057336949431
-0.064856999732
-0.119033035693
0.069454492551
0.066596129759
-0.101839545759
-0.017009566402
0.056925526822
0.030706846051
0.006370188988
0.048819349141
-0.016050263579
0.048640172506
-0.096338780790
0.072515110690
-0.021594130341
0.007443602916
-0.008358908899
-0.053108338939
-0.035285437955
-0.071355799906
-0.064006861106
-0.041157558775
-0.020385108488
-0.106127116165
0.060856296274
0.053968326990
-0.029330603030
0.077582267277
0.036108935196
-0.013750698498
-0.079959815816
0.024352474066
-0.082451915220
-0.030940601202
-0.047835266832
0.039908896838
-0.054116380419
0.034417829497
-0.055556907007
0.033356049226
0.077538918050
0.079477854861
0.151517837025
-0.017967480068
0.070618172209
-0.059977262310
-0.058342557193
0.099781131691
-0.087655052315
-0.014631769716
-0.081373718764
-0.080167023681
0.097157815855
-0.010608550111
0.050436343563
0.025725857549
0.035621231836
0.070715292777
-0.047823717323
-0.049118573026
0.029766764921
0.042176218492
0.005699472770
0.000660764285
0.000854513922
0.027944006447
-0.027242831700
-0.010377383647
0.016114051111
0.022173907178
-0.052054292558
-0.017696231754
0.043004202111
0.043622720063
-0.000722007557
0.004530741793
-0.051058556585
0.040741133383
-0.082199118398
-0.014490233566
0.029289464528
-0.053768799286
-0.005307436315
-0.152228092463
-0.122671888476
0.027057319879
0.006942669136
0.014974450450
0.030412755387
0.005425951437
-0.009437611799
0.011677235884
0.006763783108
-0.020621788638
-0.029620163489
-0.016417855700
-0.075919727842
-0.074432223316
-0.036531765290
0.083722846230
0.079747764446
0.001697691943
-0.038873063668
-0.015954834025
-0.042011876969
-0.028349293743
-0.062927893124
0.019858072269
0.051461415897
-0.064613241450
0.092420173432
-0.013288973081
-0.032441645061
-0.002763498583
-0.030796859768
0.007135842026
-0.017919427418
0.001872083184
-0.063203336448
-0.078773430930
0.056401680882
-0.059392405352
-0.049463183778
0.000034788228
-0.081635215024
-0.097039309379
-0.058200996304
-0.081043669398
0.007285801829
0.045670100009
0.085606810680
-0.082420252478
0.082892597256
0.064203960482
0.030376193214
-0.032586504734
-0.031356211286
0.052588324517
-0.078967652659
-0.007750801418
0.058822401998
0.019919059218
0.000061284393
0.020777285856
0.024673999134
0.016496325244
-0.011382159143
0.017005012621
0.018645979308
-0.090360466214
-0.007906267358
0.094328275615
-0.020914974042
0.084885488704
-0.023521535132
0.020976562152
-0.043246563044
-0.000974849881
-0.065361137262
0.007642823465
-0.057475244758
0.025404349138
0.003119386651
-0.029046526202
-0.059111377237
0.024908855310
-0.028324103712
0.060732313800
0.001413545553
-0.037704123744
-0.045954672139
0.033821585458
-0.038168333039
-0.063536622621
0.057213254067
0.027171713042
-0.012310729353
-0.011156658262
-0.073387279229
-0.015723467733
0.005517837948
0.036455396763
0.008566690882
-0.005280140973
-0.006376162404
-0.075088389400
0.044414820761
-0.000218470905
-0.067748527442
0.027190239143
0.011502847958
0.082323559644
-0.052271597910
0.032448481750
0.090550128604
-0.009604018145
-0.012853228356
0.015688390323
0.028116366527
-0.037814770222
0.017110056393
-0.000625191968
-0.037380917410
0.027891526522
0.068412195854
-0.037503832224
0.073680782909
-0.063123914870
0.025394482101
0.004544915915
0.050395971898
0.113482059491
0.098627238226
-0.013233660105
0.005039882519
-0.009797874759
-0.004250444805
-0.055716737144
0.020050314609
0.082123851517
0.018834627475
-0.025920763409
0.021156888397
-0.006401070679
0.125765639350
0.020613822508
-0.007651934272
-0.055199075336
-0.004849259394
-0.061726362122
0.073711061146
-0.050142431435
-0.048710133401
0.050708083747
0.126781346685
-0.002499244551
-0.063406165888
0.112629111214
0.107060681246
-0.041612679990
-0.048386171441
-0.015020238717
-0.012343522525
-0.059851151201
-0.025412552721
-0.007832240371
0.030015084537
-0.019989799054
0.002649524684
0.014121189937
0.006444348827
0.014244284500
-0.032410065047
0.054977303727
0.001203848090
0.036563637706
-0.136611460357
-0.033033078736
-0.095244153197
0.020209270287
-0.024650122991
0.043112362922
-0.035299792354
-0.016286678016
-0.001939994163
0.049419348934
-0.039126801609
0.017617581330
0.038539231495
0.042336448362
0.013725346887
0.015663486324
-0.015496216809
-0.041382947406
-0.034257813409
0.049405587824
-0.061920939159
-0.082340172637
-0.021874091697
-0.037304046411
0.007037759840
-0.038781372311
-0.001561680081
0.072955337851
0.027005875952
-0.005261910953
0.034094239024
-0.090164767424
-0.019867283429
-0.157585048508
0.032043384356
0.007827223949
-0.058076458040
0.015180828102
0.009167930295
0.024820997692
0.027887520741
0.012725890093
0.086931460303
-0.018243183931
-0.006419695299
-0.010546336151
0.028532730714
-0.013436084746
-0.059051791811
-0.056183214543
0.059524161064
0.091731374767
-0.030614968005
0.016687508768
0.054001526682
-0.021498677660
0.040425350540
-0.026929665785
0.026966940662
-0.028678104636
-0.093987632986
0.009198450558
0.014418358787
0.021781514827
-0.091227706282
-0.002724860982
-0.068468529557
0.010361151395
0.007081854134
-0.023910487532
-0.026908799082
0.058986456373
-0.048907883763
0.020566292672
-0.066517741598
0.067976615154
-0.013212660678
-0.060833741884
0.022870256552
-0.039055334121
0.016852720316
-0.054642587063
0.115119285317
0.015824238952
0.022486192701
-0.042166805687
-0.001354035096
0.007374897091
-0.024515823041
-0.047821341662
0.019856718446
-0.001144264481
-0.061307065232
-0.006375448226
0.121081367588
-0.019793123785
-0.063770341069
0.029002294067
0.044248708369
-0.074598875285
-0.096266327116
-0.046628507275
-0.052622420159
-0.045360559172
0.064014664511
0.002928419002
-0.007431616748
-0.008475599828
-0.040465948949
0.023876470356
-0.033909577133
0.023495820647
-0.033145562632
-0.012881991474
0.009332994799
0.087155969432
0.033631050937
0.039624541217
0.021930036763
-0.005213124897
0.034878466500
0.015028379937
-0.016339045846
0.079574750234
-0.010123362145
-0.018271177379
0.060723374214
0.030792529049
0.003989491688
0.067166635726
0.044106003411
-0.021698993927
-0.128826036687
-0.007300827874
-0.047834858736
0.020555056249
0.006243068496
0.018808800855
0.029059612942
0.003890642477
-0.064132866583
-0.066448100260
0.012951307104
0.036885162041
0.003040897848
0.008152486487
-0.060114206742
0.056780695351
0.026283821480
-0.002443554833
0.001963565575
-0.042002601007
-0.017215192030
-0.061831249855
0.024131400623
-0.007206263392
0.034710287198
0.003339220661
0.008540799536
0.043304401755
-0.014820700772
-0.094547869953
-0.050260465318
0.008491667393
-0.017347141542
-0.038119111706
-0.034148433761
-0.011112000106
0.065311288663
0.095299509988
0.000961437946
-0.057437613578
0.077334021295
0.058188448544
-0.040971516374
0.007077611370
0.075281561930
0.051891964082
0.044172668487
-0.042645492122
-0.069203353145
-0.066009802780
0.003470533897
-0.038326020383
0.046939032005
0.021212868272
-0.077490753243
-0.035568929844
0.051924480423
-0.001189964989
0.044622519377
0.007000072563
-0.105778973561
-0.062551554539
0.050116125373
0.014679996038
-0.027436561898
0.011213380925
0.090083652192
-0.024009995240
-0.035540330291
0.064095343627
0.051378076931
-0.143451756635
0.024157027301
-0.018182741040
0.033088587878
-0.000170013515
0.047050261040
-0.086023420092
0.035888543142
-0.014335456835
0.008775032268
0.078650965767
-0.018649610716
-0.024016864274
-0.103757363325
-0.054757292099
0.027371977613
0.080070338259
0.021975542957
-0.013467633330
0.015303540166
-0.096748618693
0.107967407866
-0.020225927429
0.013777121821
0.080878207408
0.069168130763
-0.057656323261
-0.035609252502
-0.058608770995
-0.048352723999
-0.028918697842
0.045398928908
-0.046565942664
-0.033339727265
0.105110820994
-0.019349127666
-0.032441371185
0.035298185207
0.013155572780
-0.009423145741
-0.001734403775
0.044223711755
-0.044954767261
-0.101541249965
0.016504066636
-0.098488869844
-0.015186683932
0.053724873158
-0.009037816004
-0.020791919828
-0.002810050016
0.030265197457
-0.024718383257
-0.070650010034
-0.010904955896
-0.050351606223
-0.043348406592
0.051511883573
0.010977359769
0.026486033564
0.071019529292
0.020709138037
-0.023105262621
-0.047525830963
0.081377760788
0.046334922593
0.007296599545
0.105545795804
-0.003749424380
-0.030174246352
0.034351369911
-0.071263389344
-0.063527357288
-0.015679226146
0.001836248490
0.017699324837
-0.005920670610
-0.013673582456
-0.000662302985
0.024617167268
-0.033821080925
0.004637076883
-0.077942475022
-0.024615902439
-0.058574767432
0.050416724363
0.003101130716
0.056607816553
0.006544809012
-0.005613733376
0.014639629814
-0.024052120904
-0.078951119379
-0.056639466421
-0.045515691286
-0.054335498757
-0.019379688324
-0.089832971352
0.005561846087
0.028479952692
0.000732672484
0.035480613463
0.101031314913
0.023261897208
0.047684191466
0.003051263165
0.065044986371
-0.057155427720
-0.030373020183
-0.034057668693
-0.034370427018
0.004516858999
0.042968559389
0.011153299390
-0.006459365145
-0.043785141481
0.016250724918
-0.069187160706
0.006059423568
-0.100508672887
0.003371275367
0.021575753772
0.046881734927
-0.088069772011
-0.058424794145
0.026636851245
-0.014600068319
0.136868664646
-0.066766773775
-0.025398365397
0.073961835603
0.006999262568
-0.005062542638
0.044165966953
0.009307944514
-0.038069553044
0.092607896398
-0.038256389773
0.000824884461
0.054447228392
-0.011208986156
0.067946869777
-0.023431798151
0.054294187111
0.046598894795
-0.026793482641
0.033674680587
0.067016429552
0.012390115009
0.093257847880
0.040585333971
0.062419166959
-0.050325332911
0.032294308680
-0.048923073844
0.046836358958
0.021738786665
0.027928822599
0.022486289353
0.076830218611
-0.015280498052
0.038761721117
0.037567978109
-0.025885628078
-0.024338489240
-0.043207461817
-0.014637013178
-0.007188161688
0.033202092140
0.024856477317
0.064870612444
0.038827209672
0.079678882230
0.071112169120
0.010513492279
-0.056596451412
-0.059296326922
-0.075059681671
0.033550941324
0.022347207080
0.006049829424
-0.024642599857
-0.039109137403
0.000638616797
-0.006513034035
-0.100013755508
-0.006544582325
-0.056688680991
0.004118828972
-0.005009130162
0.002499737674
-0.065172394647
0.019462822076
0.066256682482
0.038746152686
0.080707424020
0.068201921443
0.062448629053
0.023410368980
-0.005480793440
-0.060966578033
-0.085117777913
0.024688389148
-0.022470156562
-0.002211027013
0.012291514977
-0.005669586553
0.087947222927
-0.002336256087
0.012890839818
-0.054601752754
0.049645159216
-0.012227400314
0.046040956776
-0.019490776292
0.034429879278
0.017663761134
0.016959196489
-0.054900923484
0.019576080613
0.015972911941
0.074909145905
0.083010744132
0.011298707257
0.083158283722
0.051615136122
-0.074648202314
0.071413731191
-0.041054600079
0.039747828469
-0.082755425615
0.015630453809
-0.009896537614
0.008605776412
-0.044680553320
-0.020092292410
0.104123210417
-0.025652379872
-0.077533559344
0.056847614856
0.005598116423
0.066412372791
0.133611153725
-0.064633418071
0.010599944535
0.007626056597
-0.069103648240
0.053538755675
-0.018587329781
-0.018413355406
0.066028809953
0.046247308702
0.076309370723
-0.057754110651
-0.020038919213
-0.026814178898
0.035661506789
-0.050463580308
-0.118204503701
-0.008512244716
0.097451849173
0.030856492824
-0.060472213557
0.071854189551
-0.080122120357
-0.026243815546
-0.049124581361
0.010682668255
-0.048356700543
0.050286260032
-0.000678078713
-0.035180241758
0.056161892888
-0.031725742359
0.047386737913
0.044377875328
-0.003903162428
-0.041116478171
0.091590897983
0.015000196057
-0.006347009133
0.009500611308
-0.035046777774
0.047217661668
0.008610407990
0.087512811140
0.029154792877
-0.023736182729
0.014229877356
-0.007343238118
0.021817805496
-0.024146896787
-0.061041596799
0.104491181675
0.058810130502
0.010913731383
0.002747277529
0.079470033439
0.075449526062
0.020778802729
0.123656206453
0.051371087289
0.008538557535
-0.073116879924
-0.034183206095
-0.043738551165
0.075927794011
-0.053287096717
-0.060309696952
0.025191669110
-0.045735400803
0.008673398736
0.058995892754
-0.013022211155
-0.077485843914
-0.003028785030
0.028140284935
-0.021331422266
-0.093702540912
-0.008625365272
-0.045831897562
0.001603728141
0.041117387076
0.052425894034
-0.030360233066
0.003355088747
0.004315313420
-0.006092865865
0.000158972104
-0.007823765094
-0.045153935043
-0.047230087682
0.039764998605
0.046233382252
-0.048658343648
0.025097464442
0.038048185522
-0.022572106780
0.008077594942
-0.032576958140
-0.019586690159
-0.037975581478
-0.074081955823
-0.065170117150
0.008036826464
0.055272018855
-0.014988140389
-0.014459972981
-0.099442963381
-0.006951890328
0.003078100643
0.022197047456
-0.058353754047
0.016559410738
-0.029671895083
0.029372532831
-0.029736205990
-0.026788445279
-0.039167467598
-0.014131923829
0.028590992784
-0.059536461000
-0.009148257571
0.072698851442
0.056630097312
-0.040524756423
-0.032569905450
0.016315515716
0.071899680103
-0.011450887223
0.026247921623
0.033875869574
0.111069108301
-0.111589231949
-0.031540601824
0.034618516019
-0.014774048156
-0.029574784024
0.019633237752
0.052463482785
-0.003440744659
0.064986078528
0.112846792394
-0.103056000505
0.063587559926
0.025627106119
0.098881113552
-0.064705890995
0.012969429217
0.043440505331
-0.013502939257
-0.019296770971
-0.007548364057
0.080072024928
-0.086550361163
-0.049500321343
0.012512162488
0.043408689590
0.097059139442
-0.022667564318
-0.007935801250
0.042106535023
-0.018234764977
-0.053538934007
0.016928251954
-0.024969698041
0.083924799130
-0.006114471405
-0.048216444971
0.018124922720
-0.000059139470
-0.090971118495
-0.029942537148
-0.039508653158
-0.045984973579
-0.120130715547
-0.012961700897
0.074272110446
-0.044588432446
0.092855784431
-0.026999027774
-0.017578547582
0.055251134929
0.062020420817
-0.012023316549
0.019431073414
0.010377284549
0.095800577192
-0.061403493444
-0.005702308549
-0.026893557598
-0.069558282572
0.017511663110
-0.034482235113
-0.046404826620
0.044596886143
0.006581487272
0.056189492705
-0.035086639322
-0.019383294947
-0.020451924034
-0.070494030741
-0.119974501493
0.026745469276
0.064544537214
0.006822542052
0.026298040153
0.063946059384
-0.054072328662
-0.032259942595
-0.046921051924
0.030050483558
0.056995275752
0.013964082477
0.134744240598
-0.073034656349
-0.052099750469
0.027652943905
0.027147729498
-0.092054201817
0.080494839477
0.044225458267
0.068352531098
0.000589700203
0.063004412202
-0.105765002309
0.102252758031
0.037261462014
0.009436408210
0.016405358133
-0.111440635653
0.043894426711
0.018732091851
-0.026371351625
-0.046005351181
0.030009363555
-0.022083625812
0.000364771187
-0.028012118791
-0.005671055958
0.019593026253
0.023765206043
0.031861311265
-0.081199632060
0.036586999975
0.046113453968
0.006771875965
-0.040824475894
0.084254860819
-0.029706937920
-0.019443927251
0.054512964072
-0.088590255068
-0.037269707463
0.013844009528
-0.015045037585
-0.002762185930
-0.004392824243
0.038531402477
0.079495375609
0.038056108714
-0.014515301068
0.065480545579
0.017589261716
-0.017117875712
-0.017716400122
0.100750494492
0.045245536885
-0.037354277206
0.036220874294
0.068684765519
0.009542787300
0.057882278094
-0.081063962246
-0.080049801212
-0.070865176388
-0.069540851058
-0.015990318702
-0.060431316787
0.039054502607
-0.046423984001
0.032062467142
-0.017253792467
0.000555797141
0.072754377894
-0.066632674291
-0.052869012311
0.004172437148
-0.021039649247
-0.015829184335
-0.014701585523
-0.008545536360
0.011080990881
-0.017257005780
-0.120326261537
0.013913060392
-0.013674466597
0.048586691132
-0.102096340477
-0.004380847202
-0.038999736987
-0.066389721145
-0.082624902553
0.017053627490
0.131359772538
-0.052782377139
-0.002747099688
-0.005084526281
-0.002885250453
-0.051141335555
0.043854120364
-0.034851782026
-0.041418099004
0.022720162690
0.005011768306
0.030930245413
0.005915572317
0.039126857307
0.020555370002
0.002574609111
-0.077342930425
0.000598007687
0.031463171179
-0.015960463151
-0.121637565430
-0.014873957584
-0.053929098568
0.041951567436
0.061405105506
0.066774625588
0.025472008014
-0.022310851707
-0.044436481963
0.056275120999
0.034938797560
0.038170073553
0.036564153392
-0.060117335868
0.090052481507
0.082240331240
0.005161978710
0.056167605062
-0.030763498414
-0.040485950273
-0.055824427203
-0.010795197613
0.043740743237
-0.000826816476
0.092145816402
0.024275375868
-0.052016821294
-0.005743617984
-0.082602274766
-0.083557742972
0.032042485683
-0.013953824131
0.015850586513
-0.031833539154
-0.054256926510
0.050624531795
-0.044683814052
-0.019646223667
0.012245701174
-0.064208568049
-0.058619889350
-0.034390518542
0.024450387104
-0.038424016387
0.002081322933
0.039241454921
0.047911720100
-0.060578622490
0.004180121498
-0.055904629215
0.000189364349
-0.022437023270
0.024092009157
-0.018070226794
0.063239336457
0.043733730886
0.003890611540
0.042029506161
0.047883970246
0.010007239502
-0.002509184649
-0.020384820942
0.074856526102
-0.015613447751
0.060748242152
-0.129748560559
-0.072656599656
0.031223253573
-0.017811213283
0.051396508023
0.002738215234
0.039125900867
-0.092833455008
-0.043788527219
-0.016609796259
0.026874048634
0.023054760294
0.039334038254
0.000484680913
0.054409979195
-0.042601859409
-0.041210529921
-0.074377564554
-0.019641541994
0.049259835219
-0.043485488488
0.069739984059
-0.036834656632
0.079337682138
-0.026223461757
-0.043064899392
0.015930003178
0.098188757120
0.056073209226
-0.039177005298
-0.035949513328
0.003936135504
-0.010257492106
-0.005189101482
0.037628783967
0.006017773517
0.087983179127
0.068458125419
-0.054834554236
0.071539630001
0.092998413941
-0.053649002349
-0.029275865913
-0.093907351595
-0.090113825464
0.018012747520
-0.040690764823
-0.049561612171
-0.037830280492
-0.000026510069
0.028543406091
0.014404336083
-0.005502334611
-0.010693806164
-0.002072519038
0.063893645618
-0.008737138005
0.128392672798
0.043480530339
0.040737587080
-0.026475122387
-0.023813820276
-0.048690241491
-0.009400836611
0.031636843459
0.049402297740
-0.046590067207
-0.080320372046
0.018416768945
-0.002919128858
-0.060200730142
0.048154882254
-0.028037932475
-0.017621001864
-0.043242350024
0.081343701737
-0.029292317521
0.020455459495
0.005137462144
-0.042076994968
-0.010350958675
0.043924811704
0.124381745868
0.001772789719
0.013708661254
-0.017829727066
-0.065610728696
0.062159935477
0.013364632224
0.006921017621
0.067836260319
0.018929147307
-0.051240640056
-0.079294391735
0.109688600495
0.001247263601
-0.028481066294
-0.026797374885
0.080723146838
0.012124212333
0.040812947265
-0.082948745873
-0.050739044514
-0.013455653553
-0.008152841979
-0.007035807600
0.012641096029
0.087225785148
-0.022799964835
-0.024729943077
0.020768677837
-0.021861636841
0.083561885639
-0.036891956891
-0.086116825411
0.074256090151
-0.023151200738
0.112671963986
-0.035891200656
-0.065909808481
-0.037004583365
-0.032384112426
0.021332423665
0.046976931109
0.062314356822
0.010382968987
-0.029812333653
-0.062701918614
-0.107933634727
0.040062601001
-0.037886262745
-0.015837243604
-0.003149293010
-0.067201593127
0.067025469721
0.016767835117
-0.059809594494
-0.020373951691
-0.093613584918
0.112204522431
-0.007067250707
0.019338164226
0.084138544775
0.055559230098
-0.019303511568
0.006896133532
-0.083922052933
-0.024616808711
0.009029830842
0.059561938314
0.020328103744
-0.078471824444
0.098976705076
-0.044913079340
0.011588891251
0.019648211603
0.043059962683
-0.015951621439
-0.004301761930
0.067919113059
0.024137137669
0.051009393326
-0.077265383984
-0.063873085868
-0.057312563700
-0.053754606168
-0.083364418821
0.080845537225
0.022903475486
0.031636788161
-0.056531534889
0.029725393970
-0.080763864252
0.035894112070
-0.003238967548
-0.036661828915
0.106686925169
0.011952277518
-0.013244474769
0.059441781637
-0.005322579777
-0.033370139193
0.119072412703
-0.080406379439
0.049805312315
0.009687592975
0.035868584750
-0.082971000496
0.025803317736
-0.004354280220
-0.043884274649
-0.058438880717
-0.030582117925
-0.106455285581
0.067393229944
0.019938822382
-0.035100891703
0.010308384398
0.028593602841
0.010609397810
-0.063226788475
-0.006782506344
0.002289443655
-0.020954930500
0.084972093418
-0.086702532535
0.065141145020
-0.003860716680
0.039403388028
0.035169699058
-0.054977350170
0.014325915146
0.044656551152
-0.036175448132
-0.099452523203
0.012974938787
0.047871284391
0.028667867244
-0.032110227570
-0.027348213372
0.005977147334
0.067757348501
0.063314329445
0.004211908893
-0.073004107408
0.028212256901
0.024002006601
0.022906514009
-0.080792349186
0.058433082204
0.019684135285
0.088917253766
-0.065230905806
0.050898904015
0.036003873000
-0.030388316614
-0.064199726906
-0.065683606574
0.000148778093
-0.000779959989
0.031389588312
-0.012289558844
-0.076092420476
0.021074537175
0.044706770063
-0.069802038492
0.091599902873
0.094650169612
-0.011212179139
-0.002408903464
0.021661906357
0.055946792894
0.042344017569
-0.075571595975
0.016360925428
-0.038915483130
-0.088719016233
0.018522920418
0.027234411021
0.002177950133
-0.019202725098
-0.026047126917
0.059985601828
-0.002340772225
-0.031240477193
0.029244944088
-0.051583600211
-0.050552912578
0.085210216081
-0.023709636231
-0.003014738270
0.002188422090
0.043380657131
0.088451579461
0.003445450923
0.034477150576
-0.052818405049
0.018033957324
0.030867129438
-0.007122869094
-0.004168765690
0.006824904198
0.038007328023
0.054491784108
-0.018248480840
-0.047624540493
0.068689152555
-0.015654189675
0.010417222021
0.044431792201
0.037474766987
0.043425849719
0.018761089250
0.109058443265
0.035213810564
0.060324542303
0.019338696483
-0.082925833386
-0.037005848854
-0.020656858021
-0.000164838199
-0.061003051148
0.059474732403
-0.081633796508
-0.061577413181
-0.006769389503
0.004312041916
0.070417576098
0.020664343405
0.022952346253
0.125241897871
0.024634730563
0.066124485187
-0.011212049575
0.008303255465
-0.059535650650
0.076683641324
-0.090138777033
-0.028605239596
0.020518026392
0.007050816095
-0.024499367107
0.085219016754
-0.036599113489
0.014974072586
-0.069057734195
0.088648646814
-0.087393020921
-0.030378625836
-0.025029061931
-0.043446789552
0.027095493402
0.029843090090
0.022320663381
-0.119289604130
0.023979816791
-0.035276245945
0.075743193087
-0.005226539671
-0.017036002634
0.028314058829
-0.065704284627
-0.054831818994
-0.054230560419
0.034184867414
0.059359217983
0.037098650502
-0.066013069978
0.008927976377
0.023124892630
0.026130786783
0.022535348576
-0.050484442410
-0.032917391223
-0.020886932923
-0.040506253131
0.011713377577
-0.040160399527
0.056454566731
0.003410652409
-0.017667919628
-0.012481182650
0.055690576243
-0.035533720660
-0.023853461402
-0.008161444724
-0.004927884324
-0.030009298430
-0.037856750339
0.005009094874
0.001575670235
0.019637141586
0.053780422480
-0.004223259062
0.007639931099
0.024761864279
0.079697449541
0.016354794422
0.077848379546
-0.090359683975
0.001004711708
-0.022184266448
-0.016141996084
0.025018673033
0.019422131691
0.024706463178
0.003579353781
0.004633275567
-0.010530164983
-0.058360972395
-0.010398484284
-0.085454874210
0.017306434927
-0.074097606706
0.005009325633
0.075019582083
-0.041284882298
-0.017169627302
0.009649577033
-0.112954804022
-0.009470450433
0.047951762694
0.011194266347
-0.052668240763
0.032494142330
-0.058309762317
0.000700510954
0.070199754722
-0.023189785697
-0.060034951940
-0.015428555862
0.024680248802
-0.124060838378
-0.082148933612
0.042319734911
0.043204168463
0.072260234708
-0.016989488107
0.001682771673
0.021358198900
0.009397474417
0.033124085061
0.030558863749
0.052657361964
0.006653819894
0.107539949800
-0.026398423211
-0.043801168675
-0.052714010227
0.059549155087
-0.016905545721
-0.013153542764
-0.064739510787
-0.044675999272
-0.168105109938
-0.019704427348
0.012549905774
-0.008532431738
0.030949965607
-0.011080586945
-0.023792765094
-0.050039809654
0.060194474602
0.035332016746
-0.027915015766
-0.065559388202
-0.014584309093
-0.074339628450
-0.091338382351
0.019885734018
-0.035235972795
0.030403317576
0.084639035191
0.088991935893
-0.070065530398
-0.033246850248
-0.023683575150
0.004993592407
-0.063597253677
-0.025819013813
-0.011388462206
0.012010833090
0.031006111507
-0.033657053047
-0.008005527165
0.057239235105
-0.091891189757
0.006269831739
-0.005029906346
0.041719433084
-0.053641239321
-0.141044453548
0.132750112303
-0.001804785174
0.054419270794
0.028243094885
-0.027323491847
-0.048259478941
0.038769940228
0.040624040262
-0.046994832693
0.040303995489
0.022732071754
-0.024451143630
0.011118973287
-0.029836850079
0.016730827220
-0.082361505930
-0.042995330481
-0.127195363156
-0.045737074792
0.009007609442
-0.056526323297
-0.046782329587
-0.017920729922
0.034348109770
0.059651984269
0.059928463880
0.038475332247
-0.045321773949
-0.052019324603
0.069149257697
-0.083264282429
-0.060326801479
0.129175787227
0.017123544849
0.055283010880
0.023282759794
-0.066326934532
0.128169961643
-0.030161285790
-0.033051971117
0.033606016005
-0.029021139664
-0.031915007660
0.018798153992
0.107800870894
0.002698466989
0.029396105093
-0.040662955434
0.117867365510
0.030933098261
-0.059848547498
-0.104715730499
-0.000883196938
-0.035810209802
0.016477535669
0.076960994507
0.009494127871
0.053193017693
-0.067818477079
-0.025246327568
-0.040283622190
0.040035266665
0.028830471176
-0.040203664735
-0.004607484222
-0.004437203187
0.062203227161
0.031363321325
0.007719128192
-0.040445716279
0.037184881937
0.011374907527
0.051193178957
-0.035505081131
-0.038041618781
-0.020224903638
0.055932813829
0.046774618326
-0.071782848258
-0.061935221572
0.040311005242
-0.063028490058
-0.016967279440
-0.062786518352
-0.105179821625
0.013101706000
0.023810465724
0.007328369177
0.021646169068
0.022022812110
-0.030059189769
0.002535806775
-0.006011519258
0.004262651749
0.027237209543
0.024177153934
0.024968786657
-0.041508836151
0.060195807877
-0.072292331016
-0.041303839569
0.033084855636
-0.029768127960
-0.045250336200
0.016973505787
-0.048107801008
0.004915401195
-0.053200555896
-0.030934109078
0.053687266396
0.021650331452
0.026008796782
-0.017178379239
-0.043504662049
-0.012853274307
-0.022216462867
-0.070090991307
0.033319265779
0.033319822024
0.035904335434
-0.034293833220
-0.003256302686
-0.024828354557
-0.070601726378
0.009448809044
-0.038086870164
0.138865220267
-0.052994773345
0.073081094182
0.018518191354
-0.057466334817
-0.081833915007
-0.004976777571
0.027321708203
0.016571241583
-0.074521797573
-0.047774244724
-0.010072538059
0.048015272518
0.059608162520
0.030865589593
0.122620438218
-0.022169415872
-0.054284643311
0.030013702640
-0.027575574836
0.025603276184
0.088740798258
-0.032665916052
0.034327412811
-0.010900796502
-0.054889825853
0.016047159295
0.068659145962
-0.027958464479
-0.007973809805
-0.038768987003
0.007700417399
-0.036792995480
0.024350057082
0.035505325220
-0.033051980754
-0.006933312009
-0.035316031022
0.206179154749
0.052305495980
-0.006774745999
-0.026288545733
0.113929434957
-0.009081084102
-0.029856392700
-0.008365576648
-0.055397584381
-0.053489180416
-0.009267199317
0.015841258168
0.073222372634
-0.013143589947
0.015009600815
-0.024442979647
-0.005653480879
0.032109382168
-0.045761738028
0.097466726438
0.005928173711
-0.041237370106
0.054535232231
0.020289113391
0.017038801935
0.013762467153
-0.007207126461
0.015617828790
0.034787739354
-0.018259863367
0.072692827897
-0.068064075936
-0.033723621776
-0.066098542939
-0.039493794147
-0.011128713590
-0.039638210997
0.144817068517
0.087581989255
0.057615803254
0.004374252107
-0.076210295364
0.022508114403
-0.027801388748
-0.040237646905
-0.048017536312
0.020197787018
-0.039292268568
0.033327807078
-0.021265235258
0.019134903161
0.121165781964
-0.013458239269
0.045602362079
-0.059511598983
-0.045755429935
0.071290833209
0.024057996414
-0.014769650235
0.089817413194
-0.092928592928
-0.061740383409
0.011581876695
0.076294590483
0.020335233354
-0.106812076709
0.006523236801
-0.073880335377
-0.000277331001
-0.050933068365
0.012175784068
-0.001727524009
-0.012226330878
-0.030105988149
0.049832798108
0.012313721756
-0.042152647301
0.043965839681
-0.016808710504
-0.038177979940
0.028802126033
-0.014464459759
0.031033432686
0.033508182545
-0.056142136162
0.102232761770
0.140675209301
0.051144634801
0.019997303320
0.080969050048
-0.012449479037
-0.032658448865
0.090380512444
0.001313078464
0.018406582689
-0.035502058993
-0.015485709680
-0.043444806868
0.020355736783
-0.009686809619
-0.062507440677
-0.036803127090
-0.016836498963
-0.006000252342
0.040734862451
-0.023665132811
-0.022863045451
-0.031843274799
-0.011677808987
0.080567198035
0.090991637119
-0.006407618741
0.128363480246
0.036248467518
0.060650943182
-0.034029565418
0.005388087656
0.046871534534
0.008630313541
-0.018186687403
0.034884288505
-0.030795065896
-0.030351585361
0.012158075290
-0.051587933073
-0.042983663642
-0.103599237870
0.039315779444
0.037871623441
-0.042407211104
-0.002705777585
0.000237312697
-0.118686582124
0.041992313429
0.004222283281
0.061345371553
0.014148891436
-0.015322368416
0.050725549273
-0.020871790628
-0.035826419550
-0.103507714027
0.016210117964
-0.010323890080
0.038904184449
0.003234346647
-0.031789954480
0.027132300116
0.083539041021
0.025668070502
0.006438210360
0.061029984075
-0.035458559708
0.023858876869
-0.189628232514
0.017226192903
0.038886121168
-0.012714863825
-0.021497612548
-0.044457368445
0.022587672168
0.010421695230
0.048863145533
0.113832443634
-0.050641067448
0.016187677160
0.042163646205
-0.055764363081
-0.030913889791
0.034065468012
0.032637863814
-0.019408469835
-0.080964442303
0.059667752782
0.030515138675
-0.004519985161
0.090007255238
-0.012818672268
0.032678054975
0.030677819802
0.030252540653
-0.009821648207
-0.081717854004
-0.068859296566
-0.036889289555
-0.016391686745
-0.051483167183
0.024369762132
-0.014560967319
0.002655618282
-0.022719768212
0.051322273518
-0.051559462067
-0.006330119824
0.058168241907
-0.009018840512
0.032960275845
0.038088472944
0.144170297195
0.023918427197
-0.000147385306
-0.011415410697
-0.111699079647
-0.030061229706
-0.011797457711
0.033018676272
-0.048315543607
0.015949025263
-0.028892875922
-0.032610289731
-0.004810238353
-0.031168277215
0.014574320405
0.013857959954
0.045066282230
-0.006384576055
0.050664924385
0.080205576275
0.083163526846
0.070959417043
-0.065157357682
-0.004774531896
-0.116495924689
0.051508502851
-0.034953209344
0.010371865265
-0.046851698026
-0.006275791205
0.018218865218
0.041983060973
-0.001665314990
0.079754522357
-0.052160501398
-0.085882701013
-0.020710382955
0.008399460536
-0.064092314544
0.099688198686
-0.019609097132
0.005396656025
0.014800233098
0.030519185961
-0.059271630013
0.021796389964
0.094379644352
0.098225334263
0.084249001891
-0.038035807407
0.060428832491
-0.033741700532
0.072642016254
-0.030314857124
0.061505897430
-0.001175605244
0.124539461496
0.019232839371
-0.096393499199
0.119856795323
0.097922218572
0.010973611379
-0.013822732012
0.000377620338
0.040430686143
-0.040154545367
-0.135307859499
0.001771992087
0.051215610628
0.001882061013
0.075124329709
0.000174578386
-0.014413646849
0.066718505249
0.030704057939
-0.015621717222
-0.040787064582
-0.013409370842
0.030110031497
0.045595846005
-0.025421373551
0.002202156332
0.057865077425
0.002886723570
-0.040693539556
0.082964608371
-0.011114080167
0.018214897576
0.030071407973
-0.010872601286
0.040374764316
-0.058624986169
-0.006204655115
-0.120267526562
-0.042130550168
-0.089327552454
-0.037150256488
0.015676052538
0.017411025108
-0.108150610296
-0.048288980967
-0.029045667422
-0.015223658419
0.074809297246
0.002353318458
0.073563733832
0.073601625607
0.043517984463
0.091521152389
-0.011154405348
0.005013726036
0.046425451167
-0.020426482825
0.009775814409
0.029531481085
0.035335266102
-0.037317806328
-0.031042322147
-0.021411547940
0.040464545615
-0.033553944900
0.024477222041
0.037063970042
0.011403729322
-0.037224341642
-0.001880632710
-0.064127545418
-0.024876685169
0.048442017652
0.081188684831
0.039755712250
0.030319617737
0.039551479246
0.036544093073
-0.035241393861
0.135443156062
-0.027304919500
0.032492247061
-0.074484361912
-0.042842123574
-0.040178674884
0.077989374016
-0.009822684500
0.028053041963
-0.062161364004
0.016258832921
0.060528253895
0.094778591838
-0.063279434489
0.096796732432
0.000791951805
0.007499379887
-0.088729626205
-0.018037795286
-0.021114041383
-0.055958227417
-0.068753415687
0.064213532812
-0.010674225981
0.023346156412
0.012541277612
-0.065821343794
-0.032015547451
-0.013806167705
-0.045160512154
0.106423380175
-0.064876265976
-0.024086600178
-0.007153765797
-0.033081959073
-0.039739780467
-0.044348932382
0.008055747915
-0.034125275341
0.039329146571
-0.033812564224
-0.002756180918
0.065937551439
-0.043595585268
-0.027041618414
-0.014204953062
0.007307933788
0.004786210713
-0.006576990627
0.004576305794
-0.003108608733
-0.073056739367
-0.035306113066
0.054233821744
-0.015387084270
0.037099715313
0.012380185177
0.050342876068
-0.038866947692
0.016773730192
0.028084531508
0.001083135710
-0.047985011552
0.048235711527
-0.040608528655
-0.055226988926
0.044929008520
0.053618172558
-0.002935207135
0.061717682856
-0.037735713849
-0.011117720245
0.018065776284
-0.038735739525
-0.055219074411
0.042087616593
0.030168767469
-0.049727381486
0.050698092134
0.072740078734
-0.124705321803
0.048185587956
0.120698265026
0.052027116912
0.041258343573
0.002807882579
-0.028692288965
-0.063831212299
-0.064359788907
0.042755858621
0.035900811185
0.014378122155
0.016264502538
-0.030255955621
0.029499503100
0.020560636900
-0.038534644866
-0.070727269480
-0.014568832216
0.061838942477
-0.027575394143
-0.005044811243
0.111060792096
0.093374948957
0.086553614306
-0.034174465768
0.044717663902
0.000526990458
-0.031132915292
0.028300302304
-0.050515682823
0.153625545086
0.087914508169
-0.002072832258
-0.044106287752
-0.031181939114
-0.004878209242
-0.109361165360
0.038563896655
-0.056179383968
-0.039434768481
-0.001327246610
-0.014516642625
0.034857219275
-0.090107536739
-0.038084477973
-0.059628650292
-0.049375565639
-0.007142324069
0.017181141317
0.011869044564
0.006858232595
0.012626172939
0.063835771673
0.028263246624
0.045785585797
0.009239687170
-0.101367654296
-0.030019013803
0.022884958330
-0.001034508061
-0.068539842413
-0.026818898486
-0.088545256866
-0.029359623934
0.087391957246
0.008558178649
0.090980635797
-0.036263868805
-0.052419980327
-0.051952501491
0.037185586048
-0.007271044975
-0.010122156459
-0.041908202950
0.028563400821
0.088739261564
0.007432337306
0.055798125756
-0.014477067919
-0.032204437830
0.015871919537
-0.022724995571
0.021699781220
-0.046984811549
0.024469907046
-0.048437816856
-0.000442365916
0.048943308876
-0.026949359102
-0.007040666200
-0.018077572272
-0.025660812240
0.008767828861
0.003204229092
-0.033856618623
0.012718944376
0.010007640288
-0.019818698044
-0.032097052045
0.005126733163
-0.059897646899
0.014795774592
-0.003929973067
-0.022626570430
0.074905851873
0.049694693705
0.073128493002
-0.088110764989
0.035006376706
0.071133758320
0.023365360747
-0.014207191758
0.047063914405
-0.054457562626
0.034985751632
0.011674737314
-0.068475942242
-0.024642340914
0.024273096731
-0.003816637320
-0.022344568974
-0.074866124535
0.009905408838
-0.030779044900
-0.022167654142
-0.017406734677
-0.045393805649
-0.012864443894
0.034194902596
-0.006385995275
0.074264896310
-0.017834514364
0.005603565682
-0.017647864965
-0.014406204434
-0.040589170481
0.053627156304
0.041874538849
0.025835382614
-0.030425287997
-0.073147144348
0.002261286571
-0.003051898950
0.055349698710
-0.029420994341
-0.042078865592
-0.082517999247
0.044231300332
-0.005466192597
-0.074388947579
-0.056242326758
-0.031356472836
-0.096046022491
-0.036987968736
0.076448679099
0.052351167296
0.071832820666
-0.029867965381
0.058844681141
-0.003408874049
-0.015431372740
0.020758289949
0.020405590819
-0.043364808212
0.038618085607
0.055948341562
0.021136081455
-0.005566085215
0.010894873609
-0.022317598761
0.059353429137
0.005342298342
0.011634136435
0.012285119679
0.004438528331
-0.096571068079
0.037283918270
-0.002256038208
-0.077098442351
0.032273634483
0.047857573058
0.010929244736
0.015978806214
-0.035804633540
0.028860256588
-0.004184915540
-0.062957114503
-0.018751398463
-0.008664947471
0.048518541436
0.087759606320
0.001806789136
-0.109411576038
-0.054909949328
-0.032554191042
-0.049027540495
0.010152844090
0.018753448486
0.002094358152
0.039515574682
-0.056020148978
0.019270045736
0.012030678208
0.019193600511
-0.033313577762
0.012911613309
0.046862628286
-0.022221771763
-0.019378173446
0.029603072639
0.109085027204
-0.036139574611
-0.041200243748
0.015176947433
0.019441786875
-0.005800826543
-0.018961104339
0.076187782752
0.018573619508
-0.000900047493
-0.024102714044
0.047693488898
-0.139657092014
0.055307727772
0.060888608728
-0.103214648501
-0.016105621544
-0.022195268675
0.089587713179
0.017624088126
-0.017425220779
-0.013005983548
-0.017782908287
-0.121994670643
0.035367675339
0.025271215717
-0.035194255951
0.034488218997
0.008512932670
0.003438918242
0.015548806081
0.018797302621
0.099696878778
0.016989127184
-0.030439110022
0.050738146367
-0.032851165817
0.046588762393
0.011489670347
0.010249643067
-0.063131577582
0.003451502895
0.003978921151
0.034515566405
0.093200900604
-0.054692026318
-0.073698654149
0.000269384037
0.011965572671
0.021062989921
0.032814400915
0.057590935076
0.030031907878
0.022828881338
-0.081104549291
-0.055710751812
0.022603759268
-0.010915520862
0.022339867642
0.042514594310
0.048394679531
-0.027682632450
-0.013362293852
0.032742101375
-0.041040413969
0.017148218900
-0.065785703600
-0.005996678569
-0.094710444404
0.048830748247
0.063817432145
0.006153991657
0.042992432689
0.005747119789
-0.037349442847
-0.048202179932
-0.011932937258
0.006420950729
0.023237233733
0.090583562517
0.057037411887
0.093989460504
-0.065979576001
0.035743334882
0.089406655112
-0.025978019339
0.041494686673
-0.078503610224
0.033870097623
-0.025459358338
0.029060066259
-0.042308465529
-0.047797790864
-0.016338636085
-0.022650255295
0.033730808633
-0.025242074624
0.006139218044
-0.006067572092
0.052535494024
-0.011689928517
0.016320485481
0.114866304551
-0.055458401376
-0.086810106056
-0.107713805156
-0.028296306766
-0.007737946675
0.013621041996
-0.089545862659
-0.043167646509
0.006134943512
-0.004756073916
0.031864494776
0.045543223381
0.042401546847
-0.087652077400
0.052562980420
-0.024644092425
-0.076328987353
-0.048676064406
-0.050048419597
0.015130925370
0.015614141959
0.106616574312
-0.012409625054
-0.028299666996
-0.052851369894
-0.007893633839
0.038450913380
-0.049412185637
-0.025467959494
-0.008755920842
-0.031842492106
-0.066593677248
-0.074375606827
-0.035499787596
-0.007194049945
-0.075929236131
0.002837919670
-0.020971564771
0.065502627626
-0.007441478347
0.074714900339
-0.010300225904
-0.056989530055
-0.013475722996
0.002213702688
-0.087801260037
0.024652478354
-0.038233977711
-0.005409601869
-0.060028383278
-0.056374145472
0.008470246716
0.045208502889
0.044183548199
-0.070716351314
-0.009919537528
-0.023789078125
-0.044145230841
0.004339588176
0.014970624155
0.129859884511
0.088494433777
0.055814689397
-0.011547604756
-0.084669017704
-0.046813852662
-0.010161185293
0.034058775096
-0.021979499255
-0.066400640598
0.043572355046
0.006389158534
0.040329724816
-0.001903574090
-0.109411831583
-0.013786500997
0.033030543664
0.046267434396
0.012810433511
-0.077415998600
0.051923100937
-0.076990781302
-0.012429831956
-0.046904882618
-0.005447329763
-0.000134366997
0.016637387985
0.062356054528
0.049200825469
0.003879434305
-0.013557663546
-0.026897612390
0.026120722458
-0.064749608007
-0.088035246872
-0.003144644953
-0.037128562105
-0.037663531220
-0.059989049013
-0.029684556419
-0.019041654807
0.070192730019
-0.040709828603
0.015240626457
-0.056227880339
-0.063380850274
-0.008915749179
0.014075311373
0.012577905722
0.013799093424
0.017496798208
-0.035995667886
-0.025110067848
0.066588321125
0.015073550325
-0.047842348335
-0.036058327800
-0.067405449190
0.052428395645
-0.027869857357
-0.035017849344
-0.051676423452
-0.053269902916
0.007174220078
0.069523816766
-0.074884682607
-0.035767835855
-0.009617398838
-0.093548595398
0.056284165748
0.004208464837
0.002357144880
0.014631786126
0.011620681859
0.008756071042
0.040125767332
-0.080434400502
-0.092319224740
-0.005778203776
-0.007836666217
-0.017358506057
-0.051884584560
-0.005698252133
0.023928603671
0.035085099291
-0.048857059075
-0.001847074431
-0.019874760652
0.022615744452
-0.063865958329
-0.075392860519
0.015994507532
0.027439280001
0.055120937920
-0.067105124173
0.081561538346
-0.047437587973
-0.077177786682
-0.048745778563
0.031706258083
-0.052277824106
0.053244823005
-0.055848972407
0.029312381773
0.040690630717
-0.003738698733
-0.052498528392
0.029643247943
-0.105019805906
0.003709671184
-0.055343195380
-0.016358271892
0.052511362210
-0.036318167420
-0.016201265227
-0.015738796238
0.080111536640
-0.021450887927
-0.007151929882
-0.024447654286
0.030017491424
0.042256998892
0.034539261914
-0.064478875770
0.112896443720
-0.033287601553
0.080263891421
0.040503335147
-0.009248778564
0.017407105987
-0.054435836700
-0.012172330762
-0.079253130988
-0.077694469217
0.039945395425
0.008116260594
-0.038935222621
0.078796809187
0.008747691515
-0.024462120324
0.078040367002
0.054253017836
-0.021273054171
0.018428686881
-0.012169488498
-0.050621694481
0.016649969842
-0.064360430338
-0.004413903638
0.024529098726
-0.015180083175
0.056652860053
-0.015731297825
-0.019722269044
0.123809872783
-0.062026496242
-0.057358342448
0.044771166895
-0.056569481504
0.130860114189
-0.004297990390
0.006914296788
0.029240721683
0.106141695040
0.038406983973
-0.011960188990
0.054739373896
-0.082941127673
0.020801316592
0.043808214672
-0.046455050521
0.022298971021
0.007565134218
-0.021053167561
-0.060262056337
0.036385738679
-0.006111869634
-0.099402992883
-0.112459537827
-0.007057709733
0.007385699359
0.041025928353
-0.033669495790
0.065074231790
0.047366651853
0.004229081015
0.061133602091
0.054238722902
0.055197477520
-0.007112895245
-0.044315898828
0.041356440037
0.008207972390
0.016679612593
0.004042145718
0.018305656430
0.010295522733
-0.025131647516
-0.051740685485
0.015684015328
-0.003381207255
0.033808605901
-0.102375931704
-0.093903138825
0.014289050599
0.039788415442
0.085008066789
0.011684973647
0.068634606481
-0.028468362895
-0.046790597623
-0.081371875443
-0.013666159065
0.058197855511
-0.049061665599
0.008117264816
-0.019977514866
0.012352140985
-0.061115578593
-0.069381039151
0.021721899974
-0.006209104467
0.016898522064
-0.070695254454
0.010440131335
0.004093278706
0.031126999709
-0.032881051238
-0.037774251407
-0.005181934954
-0.027157374914
0.022952647237
-0.054495095600
-0.008046794529
-0.001788585264
-0.018685324642
0.025142272367
0.009881596970
0.052640699931
-0.045512204536
-0.010190452856
-0.007580941052
0.021589964064
-0.007213512303
0.047616927998
0.010737654483
0.013726560931
-0.114144616323
-0.013901871792
-0.048148164394
-0.049744768168
0.031377019714
0.087404454552
-0.062819033704
-0.044468139635
-0.058364721684
0.014792645468
-0.114471905700
0.022106556183
0.035220773529
0.018867268938
-0.036024424512
0.071634084798
0.017352860057
0.149465147902
0.057831250267
-0.029273429106
-0.031084191226
-0.083152576684
-0.076026769551
-0.091068200289
0.088924298746
-0.072715309267
0.123697320287
0.023379809890
0.046727603697
0.104834697356
-0.041331647578
0.016199238317
-0.009280702440
0.064886247264
-0.092588663722
-0.011849166229
-0.011635441870
0.002637178554
-0.003177477090
0.018975422151
-0.013841623312
-0.009081594891
-0.022240474985
0.106145245654
0.038128396109
0.025861505929
-0.029655242462
-0.017542202243
0.065113324485
0.024409485615
-0.067329392080
0.029590741314
0.022476692831
-0.062118602407
-0.094271544776
0.035078838895
0.009402355683
0.009337581130
-0.036105799285
-0.019437004759
-0.098969635445
0.018122312355
0.077510116865
0.009949324333
-0.033531759004
-0.023406532714
-0.024481891133
-0.042275474888
-0.002601974132
-0.089716620320
-0.000995983764
0.063467129645
-0.034431613096
-0.043063636827
0.043910317538
0.004998600919
-0.048032777573
-0.041563633312
0.016924110123
0.008193745458
0.035006045787
0.012789974634
0.026520935307
-0.014514474135
-0.070390380585
0.022859713305
0.017840355363
0.014174677751
0.035320855014
-0.069270839656
0.013804853309
-0.002440470313
0.018029695968
0.013178715561
0.019197966758
0.000246233084
0.028914512056
0.086706370614
-0.027343638667
-0.052367722332
0.088813476499
-0.028166087177
-0.033913525248
0.013803231284
0.006183765227
0.061478035504
0.042725261686
0.037578632596
0.040915150222
0.032348250246
-0.020287558270
0.021960171037
0.051092785850
0.013700826848
0.016591876646
-0.023483211682
-0.045587977981
0.006102213675
0.018824658924
0.075987846492
-0.010183186524
-0.044454085629
-0.010581827037
0.008369500480
0.027882585602
0.000582909931
-0.041074934467
-0.001244606974
0.057807344464
-0.006398947377
-0.085789148066
-0.055085000052
0.024505625522
0.114846845730
0.024591218842
0.074552746353
0.009685726102
-0.084550112750
-0.051418523420
-0.001338511994
0.013189367391
-0.060139988355
-0.008097872679
-0.023793710350
-0.002985873893
0.037316081368
-0.050287651417
0.007610841603
-0.031307001948
-0.078680638430
-0.052734145249
0.105925119792
0.013889775197
-0.002868008724
0.037958550949
0.006674263548
-0.068236163076
-0.024131012767
0.064177413192
-0.056600232597
-0.019880738194
0.087937522343
0.058586349650
0.032914156146
-0.023859939497
0.042993275394
0.109223672842
0.123593156971
0.041847285337
-0.018016919443
0.081629888728
-0.027450379431
0.012967673545
-0.044528527000
-0.007120409611
0.018523947991
-0.006824185954
0.088372922554
-0.039960804428
-0.112694930032
0.017904254724
0.074179426249
0.097431014782
0.032543072135
0.024717676250
0.051921049414
0.009813118240
0.032072397075
-0.052588827795
0.058617293108
0.072249504063
-0.029680515664
0.031188838008
-0.018387040834
-0.011916132598
-0.074215797799
0.045589609880
-0.022379031510
0.045064191276
-0.017680526638
0.076843003305
-0.001435489104
0.073796100652
0.104387022595
-0.028893373119
-0.014680171212
0.063369201155
-0.024677055980
-0.059393471033
0.025859135463
0.014467121871
-0.043666515081
0.031998747660
0.020792330756
0.023985211009
-0.014542394450
-0.010114169877
-0.009772799099
-0.040241507215
0.015329609654
-0.048555728339
0.085277273735
0.031917740696
-0.011186018775
-0.044060493094
-0.038025023549
-0.057314010245
0.053737435766
-0.068477481217
0.004238453980
-0.020018617910
0.102384252971
0.054489667790
-0.044825696294
-0.025379111237
-0.072702908586
0.035285960788
-0.110809908968
-0.022604805693
-0.013616658488
0.030220319703
0.114270395018
-0.016140220429
0.012412581669
0.016417135972
-0.014560366263
0.033390621444
0.011561707382
0.018171525173
-0.039104250493
0.049055932746
-0.041110217608
0.035995528656
0.085766017174
-0.024439238052
0.005120481124
-0.026117766565
-0.006891748916
-0.085264880996
-0.123680720050
0.060150308388
0.003173711017
-0.002647909335
-0.039664285031
0.011316779390
-0.035940155059
-0.010672385686
0.088251159075
0.032434556270
-0.089661673854
0.004172397595
-0.002124321947
-0.011594694079
0.005624550320
-0.025385447226
0.066601638092
-0.050589483600
-0.082625272220
0.153084674255
0.008696400152
-0.008961214520
-0.011990286822
0.013337453592
-0.040652063714
-0.005487749720
0.076739912865
-0.079646612024
0.065172407734
-0.004831410823
0.000262999065
0.061244355983
0.046279092593
-0.003394255324
0.002418178338
-0.023593351783
0.119824680965
-0.016670388966
0.068619132816
0.031277771598
0.004520559656
-0.019275761851
-0.034550620246
0.034989269298
-0.016483165310
0.057173311375
-0.013887876947
-0.049846581059
-0.019308272519
-0.018073605740
0.027681056299
-0.028723601911
-0.027495427236
-0.030265285043
0.007036002212
-0.014706912387
0.012223470215
-0.038204472773
0.026337444634
-0.020972835054
-0.035560031753
-0.013987409316
0.061059467672
0.020923200124
0.000492888144
-0.037547491048
0.028223601474
-0.014268315044
-0.057501848527
-0.038208751707
0.019712490066
-0.084602938080
0.031687362707
0.008617094092
-0.019529206773
0.112211717008
0.032445572002
-0.013162041814
0.030913287319
0.004126139421
-0.020354410774
-0.025233353293
0.001180856842
0.072555589989
0.042291469381
0.024754207945
-0.070460988872
0.042786393430
0.001148331532
0.034060506426
0.074332587654
0.025943426828
-0.018650792803
-0.057039437953
0.092309234159
-0.089595007989
0.032252981616
-0.064662826518
0.024564534343
0.067217628358
-0.009911461111
0.031316183977
0.020188653744
-0.006764109722
0.037163065446
-0.005153485693
-0.024876340422
0.103990789139
0.050262981989
-0.023248703140
0.006417582479
-0.026875080267
-0.020821399098
-0.036572636379
0.040021974110
0.047975629871
0.048181963191
0.108254701560
-0.019462754295
-0.086402444496
-0.032545335794
-0.035631338608
0.032777956954
-0.023119832894
0.115818823734
-0.038321631038
0.028503818771
0.008370956389
-0.066808789545
0.003154729159
0.103988468797
0.017948091731
0.118797858747
-0.040693514160
-0.039692688718
0.042610549031
0.025290578450
0.072439069238
0.008507593925
-0.002252763007
-0.029409544796
-0.011323721774
-0.087208483426
-0.097725427368
0.024815221220
0.012780418880
-0.008894615272
-0.002568353569
0.033382085208
-0.012135846846
0.000933228928
0.072109570128
-0.034476407175
0.060248377452
0.065541311656
-0.056190249087
-0.084053898122
0.022424216398
-0.076086782029
-0.006450225989
-0.001184508164
0.014534927973
-0.118890712055
-0.039089268956
-0.093157553316
-0.038689893671
-0.022728004870
0.006312807740
0.040545917331
-0.091087460956
0.010015575735
0.031356173110
-0.029951817999
-0.010379605875
-0.019870332325
-0.005953784062
0.021092926723
-0.023523924192
0.018363521403
0.002698849011
0.049797601338
-0.061775229780
-0.002578147903
0.045600780106
-0.023380787018
-0.024533666453
-0.037620456531
0.003037100283
0.013250764617
-0.011309140148
-0.030037079163
-0.009443838370
-0.032263667904
-0.039410715005
-0.034470435186
-0.042330470928
0.043822692923
0.099922801667
0.072636548776
-0.104236444682
-0.018843377139
-0.118805143081
-0.074791250502
0.009733857400
0.005084040452
0.001898930595
0.030294904342
0.030581087529
-0.058592829822
-0.108997129695
-0.035434595853
0.027084893860
-0.061826132986
0.037610326969
0.019538518206
0.075328581926
0.007264995689
-0.042972071603
-0.005024685762
-0.020120957562
-0.042758064904
0.030862721989
0.011102213683
0.015152343744
0.025352022426
0.018747169741
0.103516639455
-0.024164644505
0.073700183655
0.048711794298
-0.011398334650
-0.018765212931
-0.100022843474
0.125552401297
0.010068383529
0.055601220104
-0.048174273972
0.070863683450
0.059177042887
0.102887119135
-0.110667689010
-0.042449845365
0.004840304664
-0.053617813257
0.025451864890
-0.049159782472
-0.072647939471
0.061183197868
0.038227638159
-0.028619265113
-0.047528176063
-0.058340799166
0.041627492814
-0.063451209181
0.041160654235
0.064117241370
0.002054714471
0.012383526166
0.000155792905
0.035037769985
-0.013570006339
-0.036123572711
-0.007718802204
0.005419781335
0.007307085388
-0.047248461316
0.026200963531
0.092987786378
-0.011725780569
0.044868921082
0.058524598804
0.021768106083
0.076582792350
-0.006260481586
0.048185106838
0.108550924153
-0.053154628404
0.001987670276
-0.074235806450
-0.008167272903
0.105430914585
-0.020054130463
-0.020736032436
-0.080310121986
-0.032774940339
-0.005963263165
0.058646237413
-0.063645187932
-0.032769422155
-0.004422140334
-0.013346102744
0.027927549651
-0.037859272806
0.016398842715
0.016596430913
0.021188632229
0.089407879384
-0.018484023554
-0.054241333835
-0.014536575768
-0.016735170781
-0.058863953621
0.040559090185
0.017693324928
-0.010014711017
-0.089692610102
-0.024661856788
0.056554944211
0.040649630396
0.070315953549
-0.057824450355
0.028872649971
0.087349000311
-0.019990858025
0.079614836907
-0.046523260218
-0.035146415316
-0.043924015109
0.074074276822
0.009547224941
0.116451856548
0.068208646623
0.063634393896
0.029138692545
0.048038930565
-0.031355481254
0.059203510234
-0.010864697799
0.036678192003
0.005544993019
0.044615937005
0.026024190635
0.093199800887
-0.011502340760
0.015053720370
-0.019549463362
-0.002756803167
-0.040033481790
0.089452640597
0.013859521694
0.006867129574
0.047702595792
0.072294613599
-0.030282581249
-0.051936703600
0.049415659731
-0.055619337706
0.040402331210
0.088031697125
0.001214181937
-0.031476277924
-0.047436669047
0.121259648552
0.040525875062
0.060090800108
-0.071537784759
0.012034876989
-0.054024867395
0.043890948742
-0.034345084053
0.060246152111
-0.059075455440
-0.007751158258
0.000702498334
0.004711107937
-0.007653438697
-0.000807946181
0.086617504123
0.050008760642
0.021895899619
0.045242908821
-0.107038158435
0.049276932609
0.083689277820
0.086739307719
-0.035706936002
-0.051758839439
0.012599564004
-0.016327626672
0.005561161262
0.036482370027
0.006876899759
-0.058233409967
-0.082930690204
0.048858485950
0.012415825510
-0.046363294708
-0.030041360107
-0.054930763589
-0.007514292395
-0.093853223579
0.027691085983
-0.002299062050
-0.037567016985
-0.040958769417
0.022993000497
0.021640803752
0.035479971686
0.061427639514
0.037242699967
0.023443068615
0.027753817624
0.023019062393
0.024792283306
0.052525838591
0.054243166454
0.001688527431
-0.045668089532
-0.035488927447
-0.026391113622
-0.001139157963
-0.050415644909
0.036164533250
-0.000411912504
0.045686102825
0.022837137911
-0.057497043910
0.003898804010
0.039560497920
-0.019048588409
0.012893416300
-0.043862800932
-0.071298770256
0.041398795895
0.002524525883
-0.077995619073
0.031459419988
0.013739646427
-0.120757352390
0.039064987504
-0.042987536481
-0.031304820131
-0.065005474226
-0.025297384045
-0.006983479717
0.118904773173
0.012361211914
-0.131449682447
-0.024502361991
-0.017441030628
-0.057013266445
0.055953689891
0.030016755727
-0.043552751862
0.038177706358
-0.050677494377
0.045199904953
0.043562103506
0.027122229611
-0.018076337557
0.092275788213
-0.019038081269
0.038788131088
0.033261437969
0.036946656320
-0.002381889480
-0.012407544967
-0.075814573753
0.016969966187
0.005055534284
0.040595976859
0.000290563327
0.011962809406
-0.042547761870
0.067944734123
0.091864044393
0.082944626250
0.013324398198
-0.034992412096
0.037429389591
0.058753833765
0.049972161813
-0.071615800918
-0.074304810004
0.021711699194
0.008413007379
-0.030845414088
0.075028087318
0.001000803262
0.048114331162
-0.032697512810
0.032883715299
0.061579933979
-0.053142818676
0.080586794570
0.007029962333
-0.032781542854
-0.008076790446
-0.072240707625
0.016980924046
0.048096478833
0.072172223862
0.009626595718
0.073006287523
-0.024476434678
0.008240176021
-0.029246512090
0.015330321043
-0.060578399746
-0.036798374000
-0.006093672732
-0.127637259324
0.019465715170
0.065759510082
-0.043361976219
0.026395318366
-0.040261252797
-0.102189392960
0.059236458035
-0.079479568235
-0.002795618798
-0.008142192376
0.082424865479
-0.058362416265
0.051635601268
-0.060374660118
-0.007943797090
0.065568462705
-0.030819389294
0.104362927548
0.078992168363
-0.012743684669
-0.017245325303
-0.070088064099
0.058811255230
-0.069767713904
-0.006761232530
0.048073752595
-0.000009565993
-0.009897365495
0.037865023062
-0.025942182660
-0.032664889895
0.027239001492
0.036962810202
-0.024426088108
0.065879759808
0.102046539032
-0.013739026443
-0.068126863982
0.101127339756
-0.067020118087
0.075097291287
-0.017429465363
-0.034989670576
-0.127801932411
0.073232653926
0.074325195260
-0.005495068355
0.024465128674
0.007283845619
0.042924824393
0.029320762653
0.086044545935
0.018184165830
-0.029233446717
-0.005641944942
0.047941039199
-0.031464753883
0.041811049417
-0.019281306457
0.014290918422
-0.026613976773
0.001334206205
0.053951629856
0.020833962565
0.043708954375
0.023965999056
-0.019899066363
-0.048331172333
-0.084228494762
-0.026720134633
0.064199683295
0.013726340343
-0.010828653808
0.087722037926
0.036170270950
-0.032523532133
0.000418593726
0.006019637091
-0.030810937304
0.044858544122
-0.000086671982
-0.005322900444
-0.026139628719
-0.010045455172
0.061009004231
0.052469920371
-0.042939372558
0.039236545884
-0.021937571805
0.016608059087
-0.082102847992
-0.033430989911
0.011963737210
0.043432823308
-0.069328383117
-0.011639302129
-0.012620794558
-0.010885596374
-0.006771566948
-0.002367706358
0.007605372565
0.027874510006
-0.025263118485
0.057347102257
0.107989633212
0.042390632595
-0.008423803879
-0.018139697253
-0.056871043562
-0.003930741687
0.005325720609
-0.090889398213
-0.023845807151
-0.014634656983
0.058738687108
-0.004284443167
-0.022671400960
0.048743385366
-0.006445100743
-0.021512082987
0.001381562397
-0.031595582427
0.065220237231
-0.035020093504
0.047126048974
-0.004591783064
0.006815699759
-0.039863857889
-0.026158480144
-0.012132942611
0.016737745254
0.022219355517
-0.070975074447
-0.006236777614
0.006428205103
0.048659287589
-0.051515952100
0.116727062741
-0.061769000006
0.058133063670
0.033378964279
0.051621283726
-0.029479466703
-0.013609362628
0.004470430959
-0.011292333132
-0.069230636042
0.004235922541
0.021535177627
0.059135977964
0.026933791082
0.001232741574
0.018637270018
0.020249609612
-0.029171015573
-0.043210203217
-0.046623036693
0.025451847425
0.040032269154
0.043609785202
-0.098198758217
-0.037928804370
-0.068022423762
0.006175541645
-0.015001320173
-0.052620262738
-0.015337091989
-0.060286259918
0.018555203519
-0.009513274966
-0.059607508631
0.029306569465
0.008395961366
0.022261873154
-0.019907802495
0.005407766128
0.019767875659
0.057550263125
0.003556779945
-0.107182330591
-0.089628803372
0.035504141072
0.048935929379
0.057292922776
0.034961952071
0.018716373593
0.108532507843
0.040242198971
0.024265828701
-0.102043731884
-0.026418701051
0.125482855305
-0.027811110692
0.018596537307
0.017358445646
-0.033200016437
0.004355036914
0.016236577227
0.009882949091
-0.069721236837
0.014658068127
-0.026668781868
0.006273551611
-0.084951026097
0.093540760342
-0.018516825090
-0.043912926338
-0.047005218532
-0.025551145968
0.003068036863
-0.022259547750
-0.012217797869
-0.024634464724
0.015681925603
-0.033595077288
-0.076357759063
0.028366648981
0.029263437864
0.056679024474
-0.030597513475
0.039172300561
-0.013484620533
-0.018645435737
0.007421913803
0.013631734923
0.031576161532
0.052465793059
-0.051725478692
0.002766261431
0.029121268358
-0.032883154688
0.046070780639
0.006168690570
0.057957724080
-0.024842073700
-0.008851827204
-0.035356238612
0.068127196732
0.079244305658
-0.123125485890
0.047209333605
0.026934113382
0.056900241368
0.057042989983
-0.044438952663
0.000760481721
0.058015604922
-0.054031197757
0.044757159051
-0.055512172581
0.101854092438
-0.017381509750
-0.054864163506
-0.094682323291
0.012965022425
0.053378665891
-0.090529831288
-0.051006651718
0.005188951876
0.082796779310
-0.014289539920
-0.083241891230
0.028183183246
-0.080486177340
-0.011906331627
0.039344627753
-0.007203558135
0.070025535695
0.012426823386
0.086683204655
-0.082141595792
-0.003239653457
-0.038993220756
-0.016589485147
0.008213051318
0.091280992407
0.034097319635
-0.020756861835
-0.004547281780
-0.053640684775
0.026560709731
-0.000674452027
-0.088064838804
-0.043747944528
0.010749915108
-0.017565663973
-0.031872374972
-0.046805559061
-0.027725785417
-0.110702976062
0.067431709363
0.002932291677
-0.100483034797
-0.035005031075
-0.001312469984
0.047335844051
0.019980480510
0.041781582386
-0.015926176832
0.017982164528
0.012915285976
0.067200486279
-0.039584910108
-0.035631625017
-0.004409468244
-0.013545529844
0.040437406866
0.087112491626
-0.039534768179
0.013626663836
-0.078036138647
0.012063687536
0.006917941562
0.035738238531
0.072750695256
-0.019407395551
-0.010086249035
0.053767648100
-0.068068460100
-0.043715283341
-0.086457430363
0.012723849800
-0.026445457224
-0.058014112822
0.053194055176
0.067609044752
-0.048945913086
-0.078595426837
0.017718778849
-0.071083446860
-0.001010108866
0.017256361451
0.010537086069
0.067219309535
0.017629159404
-0.025937104398
0.005369221824
0.005331392861
0.010165541587
-0.002453101613
-0.003016255839
-0.007101701524
-0.040718465249
-0.014063795787
0.041804338018
0.030998358830
0.018477661525
0.018751998086
0.035827189979
-0.013957642642
-0.062026160645
0.010513586705
-0.025358108952
0.053151754023
0.066058550155
0.001578784372
-0.012936727541
0.023013742017
0.041550048250
0.050382259240
-0.011059094156
0.009243886386
-0.067877768178
0.039607279316
0.032950354040
-0.083487880933
0.048577147859
0.065315524546
0.035920754304
-0.055776969620
-0.005187166054
-0.048095049817
-0.051041288387
0.006234913057
-0.004244682080
0.078599209376
0.052356129498
-0.013460484112
-0.025684199147
0.024083191049
0.013117036381
-0.076025875372
0.061734136777
0.072723058216
0.050558369853
-0.030485934063
0.003434467382
-0.089576833306
0.065311706583
-0.015983926691
0.017767593533
-0.015849843422
0.007250670671
-0.026169667664
-0.057333932911
0.072089464235
0.007619481653
0.001707415032
-0.038206588276
0.092601120677
-0.014668485284
-0.074009426758
-0.028548239834
0.002002287456
0.004741608531
-0.005105321835
-0.009229362473
0.015136338027
0.052815723724
-0.047253402532
-0.036724667767
0.063869314985
-0.031449846311
-0.018179171027
0.046545236502
-0.007180205089
0.024152300807
-0.049897507016
-0.068603121423
-0.014691015343
-0.074196041604
-0.044370735216
-0.023868333749
0.025240633960
0.044903081298
-0.029630340657
0.071943497420
0.082997574957
0.038749176167
-0.022746990980
0.007674313858
-0.035013967390
-0.024597366990
-0.060290919539
0.094235467544
-0.033418866401
0.028155219890
0.018973313452
0.014057939827
-0.011066878870
0.034021985077
0.041326488241
-0.054779866698
0.003962973874
0.026812312654
0.069561236746
-0.022549524264
0.045713464862
-0.020653895123
0.144656729867
-0.004250750993
0.004654738910
0.002998264594
0.006372244130
-0.077361439834
0.018277354724
-0.055210151570
-0.007484767049
0.034075969538
0.034219133092
-0.027189707833
-0.005700193340
0.042821386898
0.026393278061
-0.051548931390
-0.086284870845
0.063158036428
0.072096906745
0.003631217784
0.019615204165
-0.001874211444
-0.037213514240
-0.022616377848
-0.036308053815
-0.042194834302
0.011683764671
-0.006125289647
-0.027133918098
-0.040322614705
-0.059400253212
0.019497305378
0.035056788451
-0.017781586507
-0.068627685002
-0.046141281762
0.029003931480
0.038320332813
-0.000312627239
-0.023848716124
0.013057161494
-0.011893697820
0.012061868600
-0.016115474537
0.042398277673
-0.034429411354
0.033777749596
0.059383177860
0.064687757918
0.007587402233
0.038862196701
-0.051808838154
-0.011298734130
0.034648500242
-0.008922532640
0.014779794080
-0.021117136753
0.025555353964
0.002404223908
-0.005681318704
-0.011787671958
0.009621811538
0.031939650593
0.071016878712
-0.021121111077
-0.038334666778
-0.009143460976
-0.070054274961
-0.060883896066
0.081575043177
0.042897105001
0.084122631030
-0.000971344673
0.039143346567
0.012227032512
0.041665937356
-0.042487875432
-0.009179152877
-0.060426797097
0.049657743009
-0.079304047833
0.042426931285
0.047727421346
-0.019358119852
-0.023226895806
0.029108908978
0.074906582092
-0.021336992744
-0.003446315097
0.068620169289
-0.008947366001
-0.044876726173
0.011526730144
0.093313453456
-0.041978361034
0.041836308355
-0.081193220473
0.019335286650
0.005348702344
0.087804877548
0.026936997213
-0.003859218728
-0.039553662523
-0.021776415096
-0.001853399669
-0.019505775955
-0.011360736757
0.019855686111
0.033059589906
-0.009160782329
-0.017965710331
-0.088578390927
-0.086931390875
-0.137544594148
-0.047200987855
0.099367703292
0.024561648642
0.060543982234
-0.037239031181
0.020443831277
0.040992574318
-0.013806984971
0.021712528802
0.041186754724
0.026896563144
-0.011593785080
-0.018850361318
-0.018858997537
-0.011557159582
0.017145654039
-0.033285649486
0.024209397218
-0.081614121479
0.012740650532
0.002295355658
-0.030725372292
0.066050562756
0.040538331436
0.006963132333
-0.006971108356
-0.001354220301
0.010765443832
-0.025538499541
-0.074958150476
-0.059504448174
0.071115099881
-0.056468933037
0.012442882657
0.011930906862
0.006218863147
0.029496337280
-0.029286445393
0.003334948792
-0.013056577237
0.060075387728
0.087627652385
0.112792333759
0.016813625352
0.039081689671
0.004406222604
0.065374109209
0.017281866270
0.050142613794
-0.024119458386
0.020194541455
0.014643448440
0.006457921988
0.020414853750
-0.027486361214
-0.026020651009
0.115726704931
0.033625729540
-0.053760940067
-0.007601594139
0.086438737573
-0.084192346604
-0.067182508506
-0.021537945305
-0.019243148589
-0.066867938036
0.038636623470
-0.005745248489
-0.065178700834
-0.039549133187
0.026842097798
-0.017195025891
-0.014094002722
0.013380346081
0.008997097762
0.006688600990
0.006444811223
0.015403888456
-0.002983025506
-0.067963463800
0.083054964553
-0.015557706980
0.035047389129
0.004709316075
0.084158540467
0.011257686897
-0.025804764910
0.071074559364
0.057341380552
0.039664580688
0.063352335139
0.044306424682
-0.040996607711
-0.023081733077
0.066158372815
-0.094771838103
0.036589777506
-0.051201102816
0.047807572467
-0.053278339610
-0.004661976462
-0.067377931489
0.023716266049
-0.031217902403
0.006276625133
0.014142797684
0.008214823230
-0.073137561234
0.030590458743
-0.001455585696
-0.055949260537
-0.083646729585
0.068137913066
-0.024647734794
0.051155014553
0.065751860607
0.020260194932
-0.087143481534
-0.023473706334
0.037097031435
-0.007546393434
0.111815766735
0.023680575785
0.088129927854
0.009599583207
0.039670190171
-0.040848250468
-0.071321157707
-0.072834785802
-0.038094496331
0.008784081820
-0.098824021546
0.001025168232
0.027537023973
-0.004297910408
-0.050496106094
-0.063509213193
-0.069580265895
0.021845305600
-0.013854291507
0.010189173400
0.100531033320
-0.040990473287
-0.012966210673
-0.047730757602
-0.011232506727
0.063617073225
-0.036038099830
0.026470717504
-0.028154730025
0.012646363167
-0.042430535698
0.075006325037
-0.060754313179
0.105655221600
-0.039432385935
-0.041211467478
-0.075134145790
-0.002530973001
-0.084459526065
0.072680624039
-0.004118548181
0.005269766080
-0.013861820637
0.035746539036
0.031662675001
0.007915839593
0.010915215524
0.062638761882
0.066033257688
0.029173484445
-0.127721261146
-0.023566906118
0.089376413680
-0.046545111655
-0.016599652865
0.011911627713
0.044359747557
0.021733567689
-0.000687866640
-0.025225187837
-0.027403470084
0.029289508962
0.026108517716
0.035503326156
0.097954803118
-0.027400315199
-0.012619299513
-0.023831429903
0.036610279409
-0.014391615883
0.041922991782
-0.069482566460
-0.126645690278
0.058687561492
-0.051187440812
-0.013149727078
-0.052397938587
-0.002103357122
-0.025343302892
-0.014655212259
0.057466444637
0.070906846929
0.082894874134
0.111875048576
0.005240115056
-0.016761656532
-0.086819018555
0.016063842628
-0.025232679716
-0.028392193670
-0.071838205523
0.069850043676
-0.014091506161
0.112163773178
-0.004003351589
0.054747677248
0.082538617144
0.037348728588
0.019533343324
0.025784234263
0.008091345295
-0.040626222406
-0.048768917327
-0.005964942839
0.006391267979
-0.048570739273
-0.041476018450
0.034965061890
-0.001088255904
0.043523107963
-0.022486600157
-0.016332352950
-0.039353341834
-0.073803461208
0.051549478211
-0.004044103035
0.007194302298
0.094921729114
-0.100442073898
-0.086962181960
-0.020837375689
-0.007471088257
0.041999069944
-0.131020301364
-0.000556340727
-0.043404113367
0.114266385648
0.055324590945
-0.056930672188
0.064228699754
-0.020637478092
0.032839758174
0.012893943189
0.029509068126
0.025111580838
-0.014484467847
0.013306641694
0.026691014082
0.023627225611
-0.042564656212
-0.059040159122
0.026641256171
0.012746672991
-0.041522106742
0.065924401916
-0.109872488067
-0.079410092046
-0.020943346860
0.035302646013
-0.037761803815
-0.062527259362
-0.031466094109
-0.096034275474
0.018338045010
0.020332070983
-0.028333914741
-0.027704837277
0.009823638285
0.065330574912
-0.022238767164
-0.041271559309
-0.035148173660
-0.001301670832
0.041770743025
0.001508201796
0.001324118474
0.046891523466
-0.011136042111
-0.047279308973
0.020975595539
-0.011306077655
-0.001391849317
0.042949059209
-0.013566626576
-0.053705265465
0.008553898085
0.084611921503
-0.051208516114
-0.039441047118
0.033109205019
0.037319892945
-0.113278393000
0.016993044869
-0.086943324666
0.018327905895
0.133085515811
-0.037967224407
0.084139746386
0.012763807814
-0.055023718745
0.016968400564
-0.034458116697
-0.011028880419
-0.016979080873
-0.069957590495
0.098538916020
-0.007746975361
-0.061857945750
0.003698447283
-0.047722988219
-0.033962358082
0.041751751224
0.063610300826
-0.046061990921
-0.039263993938
-0.062808609245
-0.027137455600
-0.038971436397
-0.002322647130
-0.022733797126
0.008139557803
0.077832804907
-0.015426485567
-0.103019267775
0.063387337621
-0.046311701711
0.053629609029
-0.056082619466
-0.005395102010
0.010142160300
0.022905242819
0.035255323121
0.020637474689
0.031816885795
0.011410781177
-0.060929064646
0.033639507079
0.071951532914
0.043919641645
-0.055114358665
-0.034077630556
0.009156787771
0.017678395930
0.026934110035
0.006214286143
-0.012431216369
0.016634504354
0.076622803287
-0.014569507953
-0.051512603603
-0.000290954863
-0.035919274226
0.053260328436
-0.048844911637
-0.077629536551
-0.007512885000
0.009946122915
-0.015758827888
-0.006818221268
0.009922209032
0.027680976997
-0.071788634227
-0.066017669526
-0.079715028986
-0.063881636500
0.076442126414
-0.025060854208
0.062702993964
-0.037272395211
0.018203408258
-0.001127825524
-0.018915943116
0.040631100742
-0.022901578591
-0.020224433570
-0.072197721106
0.035343222143
-0.057516153343
0.063262482407
-0.056888148680
0.037635625121
-0.001442635785
-0.005424639734
0.037880732877
0.015535843869
0.005371720379
-0.029924458189
-0.009974033787
0.035955805871
-0.031857672011
0.010927782239
0.009092580368
0.000416602212
0.028642086553
-0.080329085838
0.011290410714
-0.018738996206
-0.020086774074
0.005232912039
-0.108779655447
-0.005532847324
0.078140723886
0.010886687897
-0.129914527255
0.055815801493
-0.026427688243
-0.100785816311
0.056982340018
-0.021914862998
0.033578912764
0.019174950903
0.003026281948
0.095989809864
0.011273760380
0.027790997660
0.004538140174
0.097752242183
0.060436663194
0.132876882960
-0.006236817396
-0.011989738920
0.001697517810
-0.118619380967
-0.027164149038
-0.055911717978
0.085022046334
-0.004823837357
0.074541173366
0.009726507722
-0.109284072392
-0.036386875610
-0.060192829585
-0.041608529750
-0.056011939992
-0.043687300643
-0.028460742611
0.105481971758
0.062441359741
-0.036436407980
0.026499460447
0.070496794510
0.053892630557
0.046196473003
0.009367286879
0.048299341807
0.047962714504
0.027674599854
0.009566932733
0.006277757377
-0.021852020325
-0.022019893284
-0.102794201701
-0.027053865373
0.076194175268
-0.053722796192
-0.034048261624
-0.056083789050
0.002554126512
-0.082934752250
0.090886166750
0.093873364222
-0.034260405094
0.001547292473
-0.071561659368
-0.057320818612
-0.056840815483
-0.110958495538
-0.021938979991
-0.012567865981
-0.011411546615
0.030605611351
0.013446275175
-0.047173994823
0.101093201314
-0.028556479116
-0.015032662091
-0.129204964582
-0.012558148310
-0.011364934504
-0.018731573033
0.060252918244
-0.020957035485
0.026079105436
0.011161642599
0.033848985150
0.088281410603
0.012048776815
0.070645044451
0.002425106344
-0.065902197379
0.052201953818
0.022733709070
-0.032752017741
-0.055430232162
0.008088639368
-0.010569679109
0.018190156424
-0.100784861458
-0.096901044791
-0.028124265181
0.025341694862
0.027522804937
-0.003791053072
0.022639309901
-0.014978783691
0.000934966177
0.043107603755
-0.034862079592
-0.009583509510
0.107557198194
0.045015492251
-0.122719908005
0.012116790886
-0.030187431107
-0.088256051968
-0.053189047632
-0.001848147167
-0.004578206442
0.027139648573
-0.008084125506
-0.076752995803
0.052341365393
-0.039470691455
0.037891856212
0.101536722649
-0.027363034527
0.082535710601
-0.000794651180
-0.004821617058
0.019823991017
0.031320022464
-0.098425437807
0.014993785629
-0.049976872155
0.073141817434
0.045435194669
-0.016415519522
0.133556267418
0.021107740761
-0.000709164434
0.007018897412
-0.010528519538
-0.037851432822
-0.021552897221
-0.044193137787
0.079390318063
0.040584472084
-0.082598540216
0.037684361868
0.082656685245
-0.021392653505
-0.002595722996
-0.011017538578
0.014242693420
-0.103270429822
-0.119607315686
-0.032401126725
0.071990154656
-0.062480741321
-0.023609946999
-0.030851944067
-0.120796025228
-0.047203825838
-0.050008146835
0.057998129043
-0.015545989657
0.000754099058
0.034230363269
0.007645319462
-0.041209257376
-0.015112651251
0.127695779558
-0.049111023988
0.023782230842
0.072436005963
0.068698999436
0.002622895676
0.044008757025
0.004056372805
-0.026197038646
0.009554358017
-0.086652259191
0.015736605018
-0.061969712439
0.031482966488
0.022478438291
-0.045742044039
0.077900869720
-0.019463186787
-0.000718282480
0.146704307244
0.097279520884
0.020218394309
0.023874781887
-0.028733434532
0.037326947852
0.075388131887
0.087182582049
0.020787771704
-0.010788258485
-0.011508885429
-0.069576810028
0.052098570855
0.025339363479
0.030878862411
0.066111040772
-0.062994716499
0.042863065078
-0.074537489887
-0.079640226961
0.007713632870
-0.056706315919
-0.063466716279
0.044583612619
-0.010532546411
-0.050570874659
-0.011484931215
0.016279953192
0.013015739714
0.026165099385
-0.024046397416
-0.006942274057
-0.063217012816
0.021701325886
0.018701557413
0.047008567904
-0.035824430845
-0.006362301093
0.073521526844
0.042347902232
0.080452955245
0.038192654513
0.021415863516
-0.105951913437
0.020754478764
0.000019652371
0.012626151276
0.037254382616
-0.029582164145
0.002930320862
-0.073658227452
-0.020684432749
-0.062798729669
-0.123383586295
0.018020803268
0.008054893871
-0.038116919277
-0.065208871107
0.035461992294
0.127655675536
-0.069704199985
0.011838690233
0.006119204729
0.086067016472
-0.086768236172
0.065136134619
0.000161384755
0.086037947049
0.033553600166
-0.080985616037
-0.016620015161
-0.088533879051
0.110442323691
0.057182284685
-0.010117702201
0.013793705612
0.021625164600
-0.007673607581
-0.047676759273
-0.032469717335
0.028362782118
-0.011829472104
-0.026475971580
0.142281941888
-0.042825816806
-0.004490497844
-0.016069097788
-0.018218498632
-0.053056633135
-0.091096137141
-0.005242713268
-0.018153376273
-0.002324580221
0.022169618791
0.069398836333
-0.017687192086
-0.016481201108
-0.034119318515
-0.036156893130
-0.031188804623
0.021273181062
-0.011006427125
-0.006514585722
-0.046810306223
0.024525816614
0.054897553347
0.023688605839
0.128552227362
-0.004943153470
-0.017485422144
0.017057203724
0.015875285898
-0.006978796594
0.011273116149
0.023978241907
-0.034019051594
-0.050065137985
-0.038056608671
-0.024982600116
0.085511117538
-0.059296114690
0.027937220944
0.006639495264
-0.026989720959
-0.007064684268
0.047347255822
0.013223262128
0.010580899620
0.009829571453
-0.023744808225
0.072102094088
0.060951518763
0.020863172437
-0.016657374256
-0.084537292446
0.066121436502
0.040034625853
-0.014294775604
0.062502541955
-0.049151484540
0.010228045299
-0.059269951939
-0.031230026510
0.014430844644
-0.045123720753
0.023861319460
-0.009466354910
-0.095840854879
0.007653798210
-0.073307777785
0.013817199365
0.009238175923
0.099263350191
-0.009907260689
-0.055305464789
0.065730014710
-0.031293540373
-0.010964934397
-0.007458811590
-0.080386971594
-0.026593735665
-0.043274559533
0.060621558093
-0.037799020531
0.029274560022
0.001798859035
-0.006974653221
-0.055053253051
0.042192218277
-0.020502602550
-0.003262811603
0.013894739213
0.074378656952
0.005056370405
-0.016219082755
0.001397064122
-0.022113037047
-0.050281913683
0.019739997132
-0.025214457438
-0.051231928018
-0.030232627828
-0.011825233904
0.038149718953
-0.008139289970
-0.000656690988
0.102024255465
-0.000675536688
0.037208464346
0.110036724695
0.000958175263
0.048243606292
-0.069396523254
0.042858867383
-0.078092318754
-0.030036497558
0.065060516005
-0.073135229047
0.073498018560
0.004652690885
-0.052323689984
0.034012230818
-0.024158307542
-0.011125769953
0.055077357987
0.035354235944
-0.030597146820
-0.058692818696
0.006013467671
-0.045351565428
-0.000775743377
-0.064628197302
0.012362114109
0.030858959524
-0.014887640071
0.020682564511
0.024847053501
0.012163476657
-0.060678913242
-0.027487827110
-0.012755993673
0.045635562787
-0.032675836249
-0.017863787986
-0.085900128709
-0.003597367855
0.066321912132
-0.030928678879
0.026864294196
0.020382372373
-0.049506318064
0.021716072609
0.076223862373
0.027483773845
0.012503593554
-0.046809515107
0.025353006923
-0.002488120421
0.022556848156
0.067819062399
-0.006997197073
0.013827576385
-0.048801075649
-0.002151763873
0.022137579736
0.002784195229
0.031639086823
0.088585568332
-0.026010676621
0.034257350307
0.055585907841
-0.042002461779
-0.097753481431
0.009921973756
0.047449496117
0.049956979144
0.004748685966
0.021129721608
0.013995871296
-0.093003858696
0.048051445741
0.070574618274
0.011301017899
-0.032628597458
-0.027012454162
-0.017485667873
0.056164480093
0.023112401796
-0.025844602483
-0.026862241090
-0.020906813195
0.004945925063
-0.036787134464
-0.014219122698
0.051603044576
0.018011704509
0.033784642085
0.054638212528
-0.059059829389
0.014125307454
0.002375834627
-0.051170555637
-0.015537062142
-0.022549886774
0.037199017736
-0.020335301503
0.120287691009
-0.083519600007
0.048510626787
-0.004249132186
0.050613899343
-0.054749923036
-0.018307657908
0.024118477315
0.071286315225
-0.096418423021
0.016837214050
-0.017823865901
-0.024827872713
-0.013554403888
-0.015940333105
-0.053010333740
-0.002698711072
-0.030283857482
0.041448623933
0.066116624725
0.001636779342
0.007037414884
0.041884073915
0.106423691225
-0.039445848574
0.023372096741
-0.064504993269
-0.004150392725
-0.002893481346
0.056337665175
0.024703996021
-0.026930170296
0.015248401984
-0.045317559585
-0.073179861006
-0.003891692485
-0.010617128935
0.070806179289
0.041686915631
0.038920641019
0.015326720373
-0.022218660925
-0.055760520432
-0.009024992883
0.010947622611
-0.045330142652
-0.039683074644
-0.010296725214
-0.012212179289
0.023621862008
-0.011190684613
-0.062532710213
-0.092634833103
-0.027009587375
-0.100228782886
0.024713085439
0.073386942296
0.022582082295
0.040490065411
0.001119432326
-0.019702645915
0.015230946798
-0.015439656733
0.012630471293
0.031340601960
-0.016858324625
0.013286197521
0.004363399695
-0.093129063784
-0.035563311609
0.058814629138
0.003061173879
-0.123208479227
0.029308763355
0.060003975861
-0.031824872181
0.043702664142
0.057831497616
-0.005544656222
0.044305428719
-0.035310460469
-0.013774979618
0.043753839976
0.062471532688
-0.005594469340
-0.015246894307
-0.010823254038
-0.015911835600
-0.013981929526
-0.013478605972
-0.013676438671
-0.017555283249
-0.036417956909
-0.010672905740
0.019534592110
-0.007064423262
0.007803220706
0.061447212878
0.053344970103
-0.016116420344
0.088202729996
0.025156813329
0.019856128431
0.035787520096
0.026732424810
0.021156897686
-0.077761600376
-0.006027377959
0.056607174017
-0.024561761775
0.045887590958
0.002803564106
0.004929310675
-0.027382795224
-0.014218324236
0.053917470712
0.065731652500
-0.051456472020
0.078406919013
0.014955377321
-0.010676534432
0.031008553466
-0.115956872441
0.018428063846
0.007608186911
0.019299816468
0.041534493619
0.001764129752
-0.009761912647
0.025274336338
0.016166562842
0.026645362407
0.053993183658
0.002271092046
0.030786613282
-0.033668194744
0.060657092247
-0.037430961512
-0.014694798443
0.010501521666
0.013436025803
0.077091189726
-0.139555202817
0.036398997120
0.033325296477
0.004858553964
-0.000891826762
-0.100051976537
0.022589989226
-0.079770627059
0.047810324350
0.110807145824
0.036714023014
0.007238650450
-0.034424566685
0.047565178245
-0.043326098447
-0.036355415781
-0.050250103993
-0.055928097342
-0.015800219435
0.001992017574
-0.068611847306
-0.009665174715
-0.029343637556
-0.030624318659
0.066633263359
-0.000035864631
0.081803311470
-0.033237000215
0.013826388212
-0.027926458014
0.032667011996
-0.021454446902
0.036663110995
0.016809442363
0.006020518734
0.025018078446
0.026511268512
0.020547132354
0.112817584796
-0.043715849336
0.044944988119
0.082622506793
-0.108489490544
0.118825551777
0.014513089282
-0.095225676955
-0.058066503486
0.004192788569
0.042267287284
0.086340648412
0.040533032987
-0.087640916463
-0.016091267024
-0.032551272025
-0.044589057701
0.088849358664
0.009539077623
0.034153876031
-0.002510007109
-0.043638900966
0.062667859223
-0.058098425960
0.022587456253
-0.041334707192
-0.075627585477
0.114726392870
-0.092119225943
-0.044355233645
0.035280919249
-0.010649961512
0.019663695088
-0.063674063997
-0.021020314593
0.005483721298
-0.030636684798
-0.092027216415
-0.084611991675
-0.006600732559
-0.073740582374
-0.015521704721
-0.001745637943
0.009173313487
-0.024697118300
-0.005358899406
-0.043100266086
0.037291420886
-0.038577903275
-0.001214801094
-0.000472200046
-0.089439179485
0.051597807078
-0.091347635981
0.070285178699
0.063893332814
0.034121802554
-0.026813833775
0.002021283637
-0.024041757249
0.012268769417
-0.017029800313
-0.007460733478
-0.064520790372
0.085405862334
-0.004703449376
0.051052826952
-0.006973131782
0.024179030043
0.048051203439
-0.013269280290
-0.084929186017
0.011827708415
-0.042032252462
-0.061306281700
-0.040902330651
0.030613826930
0.037826823776
0.011740076098
0.052000511466
0.057921248131
0.018699071868
-0.017177699473
0.005185622171
-0.033132546049
0.014261664993
-0.007854792876
0.035341358495
0.026601419710
-0.010370064451
0.038798618168
-0.040943679605
-0.037994507195
-0.043318432887
0.045488133992
-0.039818511864
-0.074922907628
0.027161093132
0.060370972804
-0.012410430370
0.085192297443
-0.088987828589
0.025693701537
-0.055249113956
-0.090761455565
0.054850638222
-0.077478793145
0.002676368493
0.020608580071
-0.038220789862
-0.021611042655
0.057377623216
0.003233294787
-0.039740537994
-0.026277116984
0.043789986480
0.037659381332
0.078703226632
-0.023557429560
0.065942431317
-0.052150335375
-0.005271436320
-0.078763866263
0.019021766689
-0.085593964030
-0.012518674741
-0.037497462449
-0.019225575679
-0.067823690009
0.002188491369
-0.042549406613
-0.002589879812
0.010396054147
0.078368603248
0.053728426289
0.045329312343
0.046848242311
-0.082626707160
-0.029187947147
-0.000180522942
-0.056319074758
0.065370260544
-0.045321456592
0.082656387673
-0.029006129241
0.045226171739
-0.048884606306
0.076807852841
-0.036053125857
-0.001977606800
-0.032696215074
0.009339237684
0.024873434855
-0.089879107911
0.032275867619
0.092406613015
0.040762237293
0.016487629488
0.043676738848
0.079738351021
-0.049904500656
-0.016925132089
0.014048850111
-0.035541656665
-0.050947286664
-0.016733819146
-0.032080752268
0.100394381864
0.009196864608
0.071625324304
0.037158284732
-0.067936034161
0.026312231615
-0.009923170775
-0.031729410793
-0.078762335412
0.013469914671
-0.006773395068
0.003915917208
-0.007893258371
0.068310509435
-0.034742578674
-0.020702860119
-0.019683638469
-0.038823202763
-0.120983074675
0.007501069753
0.115212431129
0.023574941652
0.063748181980
-0.047817462200
-0.065875280251
-0.028517896708
-0.016902669713
-0.006274253309
0.060333456077
0.055634189520
-0.012689310555
0.011563755603
0.005271400081
0.048516430456
-0.011531461859
-0.101323469162
-0.000222354261
0.028012838831
0.105415145078
0.005823184594
-0.036930534960
0.013704870050
0.073101723230
-0.014431665472
0.004359836609
-0.058015767592
-0.036458942360
0.022127343084
0.015865435804
-0.018431693681
-0.012068388854
-0.056674637679
0.078592081983
0.001779168566
0.005026152015
0.029442341043
-0.099601894197
0.067177291974
0.070846446022
-0.046619918748
0.026467996082
-0.017228098489
0.001509428774
-0.013469886180
-0.002525503245
0.020606551053
0.018737436632
0.009744324991
0.007260740130
0.051807797637
0.002558492749
-0.027894986926
-0.086035118132
-0.113230457418
0.020736071275
-0.016669763528
-0.042874118264
0.073313387836
-0.071979557504
0.025143580826
0.056536610581
0.092559151517
-0.099702281389
-0.039054998271
0.061295316643
0.027800441773
0.064898546446
0.039628897495
-0.026294304397
0.023545071456
0.000238563803
-0.032827036632
-0.060256809371
-0.019616216831
0.009635774814
-0.029867981585
-0.058931761950
-0.035963164445
-0.024004613776
-0.026710148651
-0.151835198226
0.032084038825
-0.019152000768
0.024030855024
-0.092123778408
-0.093210289338
-0.007449145667
-0.039810087047
-0.017803888580
-0.077644801981
-0.064995067258
-0.079001920970
-0.038158737914
0.033044965898
0.029760585134
0.004781270556
-0.042436483839
0.114432258371
-0.048331570744
-0.030963091720
-0.022431126666
0.039784536375
0.054480152848
0.025360948305
-0.060953278709
0.013649130880
-0.027414513200
-0.058984901634
-0.071595211562
-0.058812950851
0.047062459212
0.016918437375
-0.045014175635
0.011038181066
-0.041054056527
0.013069286561
-0.088350133226
-0.007153872425
-0.000086478125
-0.001089303400
-0.011229134603
-0.032548896995
-0.023060201543
0.086580267161
-0.004958676500
-0.022479003883
0.131079808679
0.026443993310
-0.015283194563
-0.002962407697
-0.022617318836
0.003815956206
-0.058556693465
0.048411473222
-0.035946133931
0.019878863781
-0.056001587623
0.043739283727
0.042815090802
-0.056087226554
0.001036050606
0.101335315965
-0.002230816528
-0.084588578915
-0.017816314702
-0.099262874077
-0.003219843101
-0.016920266322
-0.048368957148
-0.075324013078
0.022459015730
-0.041695510743
0.044216612286
-0.040659040820
0.043882203044
-0.011213454004
-0.025667457628
-0.002640771820
0.079425992084
-0.027846959123
-0.027945546341
0.024193449303
0.091067064607
0.039168032863
-0.045807035398
-0.030289039214
0.007464158255
-0.035472686846
0.084675281483
0.071878431125
0.063329138140
-0.011209709095
-0.039031245267
0.022912119859
0.013421810514
-0.089236976983
-0.008330512635
0.006792865316
-0.046424673181
-0.003499527356
0.063491450679
0.080973452838
0.000452439621
-0.099944785237
0.066521182644
0.003203741958
0.016951244345
-0.113281784987
-0.038215258180
-0.030442964667
0.041606466571
-0.114708293693
-0.084556930117
-0.021371691007
0.019334440770
0.006955520031
-0.037017150357
0.026844941872
-0.041896429124
-0.013728285750
0.082815305307
0.039498901697
0.000717652768
-0.006889308987
0.031747200722
0.015885666487
0.008961544916
0.005419878751
-0.025059066167
0.075713662211
0.071869144454
-0.140164434244
-0.043008258197
0.064594949149
-0.063903305720
-0.013685365705
-0.082165369474
-0.005419360365
0.010861358344
-0.032528607195
0.014374979900
-0.045162398068
-0.006065620708
0.070334345619
-0.038313598982
0.053086945502
0.003542987316
-0.004509843231
0.024981720320
-0.001322341009
-0.037977027716
-0.015791225466
0.044698809748
-0.068166278854
-0.029136498877
-0.010780486400
-0.012171676389
-0.025804863892
0.035373889944
0.038485737416
0.025813376025
0.029387014577
-0.017665418212
0.022727189362
-0.029057930314
-0.092482307199
0.035888165230
-0.018881174495
0.021618361423
0.003076844533
0.060984210418
0.089064868375
-0.043779722212
-0.029762570860
-0.067917407114
-0.017480944060
-0.021569309206
0.020798738094
0.029394588467
0.084250672352
-0.015741227735
0.118049404631
0.006209566933
0.070037822588
0.056377112645
0.067663162932
0.123374224894
-0.026852059775
0.023025524969
-0.018153813515
0.018580385727
-0.048582849125
-0.116475798841
-0.026852647578
-0.007019636148
-0.048523119673
0.027836919353
-0.022012072926
-0.028484841382
0.003958662719
0.012848698175
-0.013279595315
-0.027906370959
-0.082021536399
-0.083430633356
-0.012354746232
0.026125877086
0.007009377239
0.068323584437
-0.072380011855
0.000183390470
0.058212905261
-0.029097729582
0.056322401435
0.027870674475
-0.022764286976
0.001776998517
0.012060208272
-0.002308617097
-0.005007712481
-0.049826535601
-0.001714469984
0.000813131523
0.030621737139
0.029163735353
-0.025126864322
0.044226306874
-0.002000195797
0.058221760502
-0.050172614178
0.023494935228
0.013761681762
-0.036227546305
-0.042327674762
-0.031931260071
0.056542709856
-0.020736952770
0.041543550643
-0.071162581177
-0.056589628181
-0.089208915380
0.053272073455
-0.045202482695
-0.076164734065
0.055160556982
0.068214083115
0.004031146460
0.014709980432
0.062562763243
0.030693269689
-0.022232362855
-0.060840401972
0.056253290578
0.042368937661
-0.018309746678
-0.044435103417
0.020687265953
0.008428255416
-0.012900037001
0.105387132987
0.040574000016
-0.015103472201
0.000021412342
-0.000816352115
-0.018437413570
-0.002470061733
-0.021091461552
-0.004736732437
0.037977836693
0.008804008574
-0.072892907244
0.013389558921
-0.099523865784
0.004099154935
-0.034917805804
0.027939111860
-0.036715752290
0.036525638019
-0.032924558842
0.010207908094
-0.073089695587
0.012982433259
0.030018022561
0.014335155503
-0.050333604084
-0.004856545804
0.042698879053
-0.007251343810
0.037179715505
-0.062939128643
-0.008510526487
-0.064413002365
0.009093262278
-0.021812561975
-0.016595709771
0.006045115476
-0.000605623402
0.013458113229
0.070436750650
0.085794591960
-0.007394997901
0.088650721538
-0.012067371702
-0.002934393997
0.001827566091
-0.024815951133
-0.000823939690
-0.093865883607
-0.008526184450
0.022851013405
-0.029819452602
-0.023295173933
-0.035204459404
-0.032287232020
-0.109387348154
-0.066199890372
0.034087372341
-0.014546694271
-0.113337946453
0.036036396043
0.039011954483
-0.031476792392
-0.037170194549
-0.088186507123
-0.026680633240
-0.029876684757
-0.008165762590
0.007648836805
-0.067299523015
-0.007122757391
0.014157157704
-0.057018841142
-0.084495128365
-0.058761133284
0.001118180344
0.024963456254
-0.025194702069
-0.038269468634
0.022509693488
-0.003460860510
-0.039814280822
-0.029070707364
0.007383959075
0.044606260160
-0.065239331885
0.000476226549
-0.076188566004
-0.023423041996
-0.045254626164
-0.095622213576
-0.035574013893
-0.035214726853
-0.020082170284
-0.000726985911
0.004546298884
0.049466397958
0.036173879477
0.054883862293
0.053722324245
0.057510346127
0.015520133054
-0.031622932824
0.029452436144
0.059765971390
0.005220479208
-0.074438082033
-0.089075336662
-0.019417703477
-0.057590790259
0.003016983689
0.012646555277
0.022624234994
0.030563602069
0.020166492573
-0.020209832524
-0.087349607920
-0.022099607116
0.055606001192
-0.025376740574
-0.032882607913
0.014665100905
0.017473287311
-0.012972940288
0.078602200442
-0.029410277929
-0.023430169331
0.094166445545
-0.114475095782
-0.022281135845
0.072621398096
0.033301966124
