# Supplementary material for: Statistical test for ΔρDCCA: Methods and data
Source: Data Brief. 2018 Mar 22;18:795–8. doi: 10.1016/j.dib.2018.03.080 (PMC6103976; doi:10.1016/j.dib.2018.03.080)
Supplement: Application 2 [file mmc2.zip › Data/N250/af2501.txt]

-0.481679
0.567699
-2.029081
-1.238153
0.969709
0.958464
-0.184058
-0.556552
-1.333038
0.114349
-1.920432
-0.817477
-0.293173
-0.697889
0.299298
-1.471527
-1.700302
0.707258
0.436493
-1.445864
0.692774
-1.241078
0.916782
-0.149855
-1.532899
1.085760
-1.789277
-2.133413
-0.384137
-1.046439
1.289026
-1.243075
0.346533
-0.112894
-0.239366
-0.243267
0.963999
-0.356022
0.553781
-0.347973
-0.397815
1.324530
-0.632566
-1.976328
-1.334878
-0.313719
-0.069177
-0.780431
-2.032113
-1.058448
0.068482
0.390794
-1.880781
-1.503712
-0.020182
-1.087660
-1.855007
0.049862
1.045559
-0.176474
-1.218167
-0.922960
0.637277
1.036545
-0.860552
-0.976123
-1.426145
-0.121096
-1.389096
-1.527446
0.542897
1.123653
0.661922
-0.714298
-0.328717
-1.477583
-0.794532
1.185629
-1.931679
1.684032
0.945751
0.173341
-1.794978
1.577816
-2.061377
-0.104197
-0.773753
0.925132
-0.908058
-1.355817
-0.358717
-0.904695
-1.121825
-0.153584
0.983205
0.467459
-1.457081
-1.463095
0.523641
-1.161102
-0.667707
1.158626
-0.683941
-1.601094
0.148418
-1.408675
0.347502
-2.046547
-1.763062
1.210528
1.329776
-0.949448
-1.277271
0.070544
-2.184248
0.760688
-2.361692
-1.022254
-1.414417
0.862804
-1.519093
-1.430895
1.579856
-1.492597
1.477828
0.952141
-0.441969
-0.029000
0.974309
-0.412805
0.361867
-0.742718
0.792347
-1.918971
-2.093143
0.171900
-0.640622
0.073497
1.633839
-0.906600
0.113211
-1.303977
1.055386
0.558877
-1.029277
-0.688255
-0.315635
-0.889993
0.032524
1.315693
-1.488795
-0.350342
-1.522348
-1.022680
0.373756
1.336107
-2.109258
-1.230062
-1.960237
-1.766953
0.571601
-1.440356
-1.626623
1.210322
-0.288176
1.421010
0.356952
0.439462
-0.134691
0.861122
-0.798732
0.613042
0.376598
-1.608595
-0.170656
-0.191157
0.922321
0.570636
-0.033830
-1.413349
1.020312
-1.422333
0.341390
0.729125
0.306129
-0.609262
-1.515793
-2.113169
0.448704
-1.421594
-2.243055
0.175204
-2.229362
-0.949657
1.253956
0.565173
-0.791943
-0.021769
-1.869928
0.769642
0.174929
0.986681
0.369400
-0.370748
-1.894248
1.081282
0.931375
-1.154721
-0.464208
-1.744792
0.204386
-1.893519
0.230870
0.711052
1.433131
1.185415
-1.988386
0.792113
0.929995
-0.090493
-0.600458
1.113810
0.175625
0.828493
-1.659836
-0.074188
-2.087167
-0.974535
-1.849618
-0.073379
-0.179733
-0.587731
-1.562647
-0.843635
-0.686691
0.936182
0.209112
0.850528
0.930429
0.906650
-0.913555
-0.546585
-1.872813
-1.314895
1.111893
-1.397962
-1.484159
-0.905279
-1.337750
-0.889377
