# Supplementary material for: Statistical test for ΔρDCCA: Methods and data
Source: Data Brief. 2018 Mar 22;18:795–8. doi: 10.1016/j.dib.2018.03.080 (PMC6103976; doi:10.1016/j.dib.2018.03.080)
Supplement: Application 2 [file mmc2.zip › Data/N250/af2502.txt]

-0.583378
-0.533958
-2.124780
-0.819945
-1.210415
-1.805900
0.262796
0.418241
-0.610568
-1.061767
-2.260765
-1.125160
-1.033699
-0.380835
-2.096213
-2.200439
0.512996
0.010447
1.281732
-1.633161
-1.857690
-0.376458
0.868722
-1.392177
-0.542943
-0.661457
-0.907863
-0.025223
1.457123
1.749042
0.213497
-0.452471
-0.123035
0.701621
0.084354
-0.007269
0.444612
0.653881
1.113013
0.466363
0.421631
-0.532284
-1.671312
-1.767984
-0.989916
-1.523310
-0.819393
-0.950997
-1.665229
-1.013384
-0.089794
0.433524
0.727914
0.495917
-0.999094
-1.998823
0.979682
-0.849392
1.151006
0.874183
0.003634
-1.504872
1.063800
0.955641
0.610665
0.551321
-0.713950
-1.088834
-1.435868
0.753417
0.575160
0.032834
-0.420637
0.067009
-0.346778
-0.603999
0.928172
-0.880925
1.271689
0.110471
-0.169373
-1.520674
0.218720
-1.106264
-0.506562
-0.616679
-0.398717
0.547432
-1.583625
0.907235
-0.853782
-0.475211
-0.084015
1.591564
1.776237
-1.096956
1.235443
0.183628
0.761006
1.777058
-0.133224
-0.999712
-0.591093
0.350310
1.319569
0.108197
-1.642330
-0.228455
-1.337109
0.755058
0.054533
-1.211742
-1.519827
-2.105925
-0.657391
-1.921678
-0.514639
1.125901
1.178425
0.423752
0.782602
1.101355
0.385708
-1.010751
-0.250479
-0.331941
-1.644500
0.403813
0.595428
1.519041
-0.249401
-0.856973
-1.719024
-1.734820
1.075315
-0.699793
1.374701
0.788979
0.889681
-0.144106
1.220452
0.389683
1.551619
0.333326
-1.086785
-0.248795
1.318955
-0.352894
0.031294
-0.081880
-1.869543
-1.565314
0.514215
0.749621
0.448500
-1.489842
-1.775094
-1.340232
0.289485
0.257031
0.084109
-0.678892
0.946586
0.884736
1.615891
1.918886
-0.390616
0.433417
1.213127
-1.526168
-1.648910
-1.551685
-0.948702
-1.092868
-0.247829
-0.149173
1.428967
1.070966
0.384236
-0.334571
-0.616798
0.952085
-1.494384
-1.692601
-0.749221
-2.000858
-0.736475
-0.832176
-1.260250
-2.225691
-2.386045
-1.278116
0.605078
0.674611
-0.608053
0.362457
-1.247667
-0.060128
1.448468
0.681107
0.118702
-1.353742
0.499393
-1.469620
-1.673575
-1.662921
-1.922508
-0.171111
-1.111241
-0.297317
0.065897
0.626432
-1.645028
0.290188
0.125417
-1.323443
-0.594584
-1.733626
-1.008269
-1.458400
0.334273
0.415556
0.317960
-1.209841
-0.524124
-2.058626
-0.915109
-1.219827
-1.573428
-0.881033
-0.758551
-1.083559
-0.434145
-1.891910
0.541532
0.245899
0.984743
-0.553425
-0.172630
-1.114525
-0.232178
-0.716212
1.357403
1.810834
-0.615980
-0.831739
0.386965
0.492812
-0.868058
-0.785811
