# Supplementary material for: Statistical test for ΔρDCCA: Methods and data
Source: Data Brief. 2018 Mar 22;18:795–8. doi: 10.1016/j.dib.2018.03.080 (PMC6103976; doi:10.1016/j.dib.2018.03.080)
Supplement: Application 2 [file mmc2.zip › Data/N250/PDF_250_n16.txt]

0.069705503956
0.189939256732
-0.111055129841
0.101534452692
-0.025122082768
-0.183356689286
0.073845954222
-0.334468649852
-0.056225851638
-0.073162487284
0.003791999185
0.231135615073
0.078051545625
0.165669357607
-0.148927476295
0.060722474437
0.027366921932
0.265449276595
0.002039409198
-0.034079352472
-0.007387284120
0.049843053122
-0.056956541367
-0.017061300415
0.223430753240
0.064468804437
0.020245603421
0.194879394462
-0.018648766508
-0.137539818521
-0.078050080902
-0.023030178705
-0.021311630533
-0.313922343157
-0.052261316418
0.265712448895
0.000647438079
-0.113206998868
-0.004523599129
-0.053974646962
0.183536150333
-0.177266289952
0.047741095313
0.154783245165
-0.003531524651
-0.088410139668
-0.058812461818
-0.072931674116
-0.011047753578
-0.269726784762
-0.287199098425
0.087620026533
-0.031849629687
-0.048157884049
0.003738491263
0.061825745286
0.013611001362
-0.180925342328
-0.081645328475
-0.082703273047
-0.000349211903
0.085683322145
-0.188997621191
-0.265335168538
-0.162732697610
0.087307801809
-0.008922151618
-0.007506704889
0.046257653470
0.054889004709
-0.155093030172
-0.013979537494
0.084954219797
0.166675814905
-0.036273062135
-0.268505537900
0.004916252381
-0.106842434999
0.078397189698
-0.127366348795
-0.027404569283
0.127662138149
0.134854099308
0.046784140584
-0.192558494043
-0.126174951880
-0.106656315455
-0.143138777619
0.058778756456
0.255859252106
0.214004805447
-0.118960698179
0.333586680234
-0.050335822823
0.026504763592
-0.001705573217
0.015684308582
0.035153011689
0.064349574720
0.241939372167
-0.205155751032
0.127009642449
0.073653830521
-0.131059937754
0.110379908664
-0.055431854241
0.127004358739
-0.030756653005
0.137144600369
0.241926120040
-0.007655846928
-0.237838797732
-0.014299478265
-0.083212301663
0.050394546434
-0.097753273695
-0.019087553234
0.030027242960
0.119783246356
0.119588599598
0.148866919033
0.122418878630
0.116234255160
-0.131038884219
0.093352778628
0.103892637335
-0.157150395541
-0.031586077955
0.223554221459
0.016490634271
0.037041569534
-0.041078068399
-0.052584068288
-0.029044290323
-0.014338768723
-0.217027022776
0.098437009936
0.026136626210
-0.098355375798
-0.386372322540
0.363836627674
0.052113610393
-0.067847802085
-0.139793187620
0.088987061438
0.043001001711
-0.197344343190
0.145692714843
-0.181132471156
-0.030278779431
0.075774213753
0.011027751901
0.134246391804
0.111832834704
-0.251579555625
0.016003814395
0.031499993668
-0.068731052973
-0.329299083736
-0.048499403170
0.139198458287
-0.251249583020
-0.065335792935
0.096879670595
0.039686871805
-0.241639482201
-0.115551214922
-0.069717050701
0.121665832391
0.193591134964
0.060019178660
-0.008917293242
0.096816067350
0.126812791707
-0.093919725979
0.007209490165
0.106274153355
-0.000414126948
-0.399621956428
-0.149965438924
0.039946953429
-0.168647890664
0.090998918817
-0.153903756939
-0.360202610398
0.182664550452
0.115644704986
0.108986265780
-0.065078704157
0.118613712760
-0.142667928873
-0.098479946013
-0.104495454983
-0.181410569357
0.099051869957
0.107457646028
0.273522851467
0.127088436132
0.094484512707
0.108508315407
0.030798627545
-0.153711943163
-0.076915073422
-0.181633218552
0.154688763422
0.122770552376
0.127015560700
-0.103694979318
-0.176321608742
-0.300729897106
-0.001552646425
-0.032147655147
0.068292418718
-0.044264763651
0.064078179515
-0.139017400789
0.114139423185
-0.256291933837
-0.063082276511
0.172577250235
0.215408455089
0.028687456250
-0.168605628687
0.139521295063
0.074931305465
0.006840021387
0.365729817007
0.078296029794
-0.146803671392
0.035115841737
-0.002059838326
0.002517091282
0.021341686716
0.013427761332
0.070459568843
0.078793429312
0.019675934994
-0.115196910785
-0.028929568676
0.144381025941
-0.194039713404
-0.003870433438
0.124643539240
0.027300716401
-0.077164532799
0.109804617305
-0.024247606460
0.008299604422
0.225846559989
0.108338602679
0.099079535413
-0.228198460593
0.014943094842
0.115345149795
0.113346018248
-0.015001166570
0.010934610468
-0.293762661267
0.087003596586
-0.185315932329
-0.176394176280
-0.226158776229
0.293418084783
-0.109997561504
0.023290971946
-0.137206135203
0.225863115923
-0.052992992738
0.087636152960
-0.088292562827
0.139394472436
0.137588491723
-0.153897062920
-0.053803541658
0.002486017539
0.035039041166
-0.176964566991
0.033296283268
0.004311529135
-0.041427530030
0.180679549237
-0.107265974826
-0.037400513988
0.041415734522
0.133262269139
-0.140099431254
-0.052995874115
-0.119147873099
0.078784247652
-0.022072966671
-0.115286447094
-0.079250681104
0.025424318572
0.048960611020
-0.026833457822
0.092988058889
-0.045353184417
-0.136011995037
0.085757356066
-0.184341595024
-0.188208538059
-0.006921300255
0.010584132827
-0.071181835112
-0.027270558056
0.081559039476
-0.044702168432
-0.043793591568
0.138369898561
-0.035752943708
-0.055961001166
-0.011219207116
-0.066454109638
0.061978941870
-0.142492945554
-0.063125642268
-0.058474623642
0.044085471647
-0.188229707792
0.071579067327
0.059482915998
0.245950855050
-0.021541669704
-0.129021233488
-0.244178388593
-0.113604009217
0.170416090401
0.029855214458
0.004899908879
-0.038593851222
0.190758108932
0.156599426917
0.001867827846
-0.033158109962
0.099513546372
-0.078467545229
-0.225376402650
-0.033360806165
-0.051327565003
0.066968882441
0.100732300219
0.060081756982
-0.066241404787
0.132479842769
-0.158133330737
-0.006819534970
-0.072572947759
-0.062509270091
-0.063106699149
0.076323354289
-0.141513682838
-0.136061020732
-0.036883603179
0.010261296213
0.120127690935
0.037742647285
0.177297614542
-0.057649120501
-0.268084171678
-0.059330862759
-0.099471264011
-0.093685171838
-0.027367516697
0.173285727216
-0.064721600858
0.034935904781
0.041738062087
-0.156494617596
-0.125307765816
-0.097322875609
0.088406603126
0.237944388507
0.510066503018
0.137121007571
0.091226712655
0.243830450746
0.199210166757
0.211858231225
0.031189541661
0.339293250041
-0.047677799837
-0.341836344979
0.100754922412
0.082656356460
0.181833664262
0.126790201171
0.163940893865
0.096728845257
0.144336641468
0.030598691208
-0.113553677667
0.007892103749
0.098727270377
0.033295961558
0.058522231737
-0.071719046613
0.262243395292
0.024532099843
-0.135870565911
-0.128925841180
-0.131535429416
0.012966043589
0.140098065652
-0.072097366787
-0.080067662379
0.029783293300
0.198823606176
0.156086981783
-0.310746237844
-0.062646610889
-0.110872192964
-0.021219101431
-0.016502043043
0.011702613466
-0.083518685261
0.007189029457
0.130268889389
0.053480960011
0.170250400323
-0.123067687250
0.061458799531
-0.200049889465
-0.281636559696
0.118194336365
0.131646763231
0.060097685874
0.105470846352
0.046471962336
0.196616766235
-0.251275658988
0.011991590869
-0.018263545263
-0.183600684427
0.000541809664
-0.255258223664
-0.086311605139
0.035390892698
0.035776766611
0.154194104398
0.049118054431
0.098269667952
0.079054718578
-0.026749261262
-0.103644269174
-0.045576484507
0.036811918193
0.088065914801
0.122786333069
-0.019046910215
-0.054106674277
0.038027605178
-0.057859380410
-0.008799460004
0.032003796693
-0.082753117688
0.138330339856
-0.072539954571
0.076490724459
0.086534362457
0.152344484361
0.064013007831
-0.132160403261
-0.071379043008
-0.051234715482
0.151588336510
0.100935692820
-0.271217347373
0.206230082569
-0.136484177817
-0.025353781262
-0.078578059336
-0.041038955143
-0.117379459164
-0.241321769679
-0.116750158265
0.079768777322
-0.097085298171
0.102504194539
0.083876994977
-0.067091514253
0.149224578537
0.060499518725
0.128635809358
0.013927424415
-0.117079363599
-0.076097315317
0.038544204497
0.010172014609
-0.022320852543
0.043144644592
-0.124788455274
-0.170460142551
0.053943051671
0.055673615694
0.220046807668
0.163750270538
0.046344325022
-0.042954462684
0.156542858104
0.258200687057
-0.026247361237
-0.243289742901
-0.045442870892
0.095266963572
0.188148133913
0.033571111058
-0.145766791280
-0.191929504252
0.015845682579
-0.070043059544
0.170011343052
-0.104380423264
-0.012673685711
0.129891974806
-0.044257013933
0.053516735301
0.119970274559
-0.119062372554
-0.049929552653
-0.172732964438
0.178890067070
0.006721932594
0.305626986959
0.088305522033
0.065169782104
-0.023051009769
0.023796149787
-0.179048127307
0.032796355303
0.119464028928
0.001999136907
0.107295271890
-0.244360197799
-0.290530844432
-0.005428698408
-0.061241057610
0.076634858328
0.202697087717
0.039751514685
-0.010299370834
0.038857673282
-0.118817263906
0.153989111474
0.006902803868
0.114592031734
-0.099017091234
0.019043127594
-0.051753155286
0.219586109195
0.080078209046
-0.062695898631
0.014445939607
0.087313314677
0.075168857128
0.202789724731
-0.222603022608
-0.151269553874
0.099021450057
-0.111106035843
0.010897209417
-0.042917699839
0.079128228704
-0.114339495607
0.094746052345
-0.007256529595
-0.076726548430
0.035650589835
-0.047125992846
0.067770469131
-0.025404904686
0.088079569291
0.086703920654
-0.331715914020
0.128591578619
0.033238321123
-0.037390143951
0.073686401535
0.018361959787
-0.070870497025
0.009359715251
-0.206940403725
-0.044060855380
0.038476618920
0.111429093250
-0.028641796703
0.011199733330
0.064051420182
0.120116729351
-0.231764194284
0.022965101228
0.147670576661
-0.066563422427
0.001577974902
-0.010318574323
-0.237536170899
0.028095721113
-0.013876998756
0.105842603560
0.280994787223
-0.067051814934
-0.102275641747
-0.136973159689
-0.006161249627
-0.130471329442
0.027791302541
0.151303822917
-0.082658190349
0.076838849625
0.141575142113
-0.000296931151
-0.072210913062
0.215638983221
-0.201713900895
0.013819097924
-0.143814156954
-0.071305231974
-0.001022299973
-0.086261118258
0.100397600830
0.085718395835
-0.183857251310
-0.112027458162
0.003144049702
-0.014074793882
0.089573090372
-0.151868872740
-0.060907739179
-0.201024862083
0.037843726106
-0.112930010227
0.102247825142
-0.234235096353
0.064953620254
-0.056144638954
0.178469805129
0.010624046388
0.278523919339
0.256107282932
0.139498507044
-0.006580807266
0.211754455399
-0.006297132244
-0.080940175239
0.066651621257
0.104995374456
0.319886519233
-0.207162700978
0.068245215082
-0.118405770617
0.016008079689
-0.093538432083
-0.229608186180
0.153860373921
-0.011832827038
0.120254872781
-0.094203663089
-0.127599948180
0.046913408625
0.033667434044
-0.341967299683
-0.044616995268
0.117989140518
-0.121721568717
-0.115228726838
-0.040262435304
0.090250036417
-0.002847549320
-0.271651257395
-0.049871615277
0.193316876120
0.044723296739
0.074534276649
-0.050332909325
-0.066999899313
0.322740168538
-0.172761825164
0.107111280037
-0.126462888239
-0.130769674458
0.011662221846
0.141144397460
0.034589661180
0.050382526700
-0.087833987498
-0.027614263735
-0.085299226346
-0.031405608644
0.147069966344
0.006765335490
-0.182491003325
0.120536106012
0.023698431955
0.109991072055
-0.262478543639
0.091634309258
-0.025214694636
-0.035293956155
-0.156532097893
-0.412588235045
-0.151674369884
0.034289150785
-0.121255467218
-0.055763185639
0.056428162576
-0.017256796944
-0.006529005372
0.357726375413
-0.173292002977
-0.165774187745
0.065170469143
-0.053560875499
0.130285069670
0.256736358180
-0.180480109185
-0.108886516352
-0.162563161666
-0.037800360464
-0.226939147475
0.205661149674
-0.239431517198
-0.228705432145
-0.208955143183
0.227209004268
0.007853508548
0.080530972216
0.298098147742
-0.221507829026
-0.008871173766
0.037118246044
0.292064290853
0.039162274655
0.316381107268
-0.164081426107
0.108344745115
0.040114517234
-0.060772746911
0.303128171300
-0.269039890431
-0.205254914915
0.002589759688
-0.053703009886
-0.150018152570
-0.222668676452
-0.043818194900
0.062457618853
0.047072003442
0.126652887308
0.059439403720
0.089922109648
0.171928705125
0.184258255176
-0.071737071921
0.042317639568
-0.258098925060
0.055152611613
-0.121241412563
0.019288753996
0.064289231251
0.108995619053
-0.172243764671
-0.179703774597
-0.001554490553
0.056758471508
0.027456785447
-0.006135043949
0.138839192944
0.120273136487
0.131488738061
0.102647119406
0.096855756114
0.019165383304
0.158992232916
-0.171859908162
-0.170189784841
0.061613126147
-0.196825315258
-0.068589726997
-0.085423596160
0.017558369955
0.281962330020
-0.071980804762
0.273655977115
0.004126526733
0.195562571930
0.018020640325
0.125709809145
0.096473394641
0.048040240294
0.019955317538
-0.151642156571
-0.186250615750
0.085385800335
0.038683018693
-0.031248314999
-0.094710254013
-0.067831323780
0.183622337293
-0.082209667508
-0.062407458560
0.007937779519
0.140812702635
-0.217344307678
0.040105616259
-0.092745348439
-0.203783357705
-0.085381428993
0.003730629549
0.034379243607
-0.175572419685
-0.017345624768
-0.079616939873
-0.086640124710
-0.185586643434
-0.009738553575
-0.050414499276
-0.170519769637
0.131868209967
0.003064504486
0.063723139855
0.013619270298
0.011028611138
0.190107150188
-0.278890677183
0.343162534264
-0.155113260149
0.003050308772
-0.032753553885
-0.188323315719
0.088536024199
0.219125197271
0.085924792478
0.151910804792
-0.165945587362
0.008055820754
-0.143129533440
-0.062490525360
-0.076878073482
-0.228129693254
-0.056071184952
-0.084686126969
0.133998151177
-0.138727928869
0.155232261682
0.204269066042
-0.312437164270
0.008237999902
-0.247607608326
-0.128535569071
0.202962703709
-0.273453264398
-0.016815130157
-0.117570629296
-0.087131744748
-0.197998886998
-0.085849098080
-0.020606846104
0.173427362921
0.001611946772
0.001807498502
0.139655114152
0.023766224158
0.134521081137
-0.122599749858
0.005687443024
-0.136982122101
-0.129656712179
-0.221313286110
-0.487206848377
0.029938778210
0.112004668181
0.185090223878
-0.054104897407
-0.446186380935
-0.050665312692
0.060450995443
-0.127735782651
0.191923920176
0.017295722722
-0.053809596695
-0.155906344568
-0.084886759244
0.056730843735
0.073633878668
0.167144532362
0.034902498805
0.092002307749
0.037215400442
-0.068356347383
-0.363358848194
0.104410548457
0.023727440128
-0.104312888203
0.201852164763
-0.009164422252
0.000675514510
-0.044353058298
0.237810149235
-0.036993614800
-0.061257156477
-0.136828596431
-0.003469205268
0.175442259504
-0.069373997163
-0.186221207694
-0.396446050566
-0.057123037208
0.072554122095
0.019353351778
-0.152941282630
0.221973451775
0.174816568473
0.056327483000
-0.010930687609
-0.094545581071
0.002280969815
0.098843869368
0.007591192600
-0.136910031833
0.053724768052
-0.037371322241
0.052691878547
0.063995780592
-0.210773125191
-0.064262734531
0.037029683390
-0.214397211308
0.022794606042
-0.191068461570
0.236738410375
0.003318110213
-0.114513555325
0.196550796444
0.088196976154
0.092311294741
-0.147333346106
-0.074987415683
-0.017540606422
0.056246277579
-0.032908948281
-0.078243902599
0.253419604446
0.024647547091
0.060040437293
0.082150055346
-0.128586075541
0.033981324812
-0.043135749149
-0.025242638762
0.100051589788
0.244305917505
-0.238583962334
-0.330624134509
0.091182319711
0.170515917935
0.121234385438
0.063879196428
-0.064538520439
-0.027088277150
-0.062209718693
-0.028635050692
-0.009626680804
-0.199441420962
0.097980995859
-0.209377312492
-0.215802814590
-0.063439640278
0.086114475808
-0.040023924696
0.012477458646
0.027874941534
0.110977442640
0.008515654029
-0.224616301414
0.184385114370
-0.226956742374
-0.032394491780
0.003494373993
-0.204030693851
-0.029296025320
0.090945998453
-0.003255332837
-0.271181756609
-0.031320397172
0.175396363743
-0.277870020321
-0.040119029371
0.169018936747
0.075439281309
0.002477892174
0.069529791283
0.037283543195
0.040779277598
0.234161658859
-0.144778906648
-0.115399424195
-0.019242491474
0.197362693753
-0.051826597160
0.064846643629
-0.260431664659
-0.041462838728
-0.188482406208
-0.052264348098
-0.066895169419
0.033058571509
-0.146050205344
-0.078359411986
-0.067489824545
0.163978137437
0.244641290101
-0.087845077105
-0.055762189222
-0.347057633819
-0.054649552406
-0.223681184928
0.220450696089
0.123845624931
0.024649422906
0.033908796524
-0.255116501709
0.001470801533
0.039885481963
0.067775782891
-0.048298247022
0.064437269571
0.063403500635
0.133502879491
-0.043657971500
-0.105784896879
0.225231243297
0.065993905947
0.060912362961
0.169494926553
0.123099951147
0.160062664006
0.198454983163
-0.204547140330
0.150568612247
-0.082473367480
0.176047429382
-0.048120851051
-0.010095804191
0.095968135239
0.060026431661
0.120926725234
-0.044078998012
-0.146361050538
-0.019525643147
0.015207135250
0.056333228216
-0.157580498097
0.014573792697
0.208074443888
-0.126896189921
-0.116920371139
-0.026313366692
-0.179565297179
0.360710795388
-0.020813947551
0.303509891144
-0.163189330131
-0.072038029164
-0.075842717571
0.105509495739
0.020584433612
-0.131750791535
0.077462232061
0.145044460054
0.016967893174
-0.087621789745
-0.038756907158
0.241290339176
-0.042339959195
-0.111389872826
0.241759615758
0.070825360757
-0.126403378605
-0.249025203069
0.432297555117
0.169618363530
-0.345116539482
-0.099484966822
-0.117544078068
-0.075770630820
0.033922404571
0.182803603282
0.033524516408
-0.135620271256
0.221345900460
0.190960303835
-0.165577355374
-0.376741151164
0.091452145321
0.017897646601
-0.124169893142
0.209017256460
0.205790351246
-0.002877255811
0.202319581896
0.409338661616
0.044806759527
0.107810963336
-0.029258574065
-0.132487952714
-0.098042887585
-0.054074875194
-0.028913172689
-0.082158152502
-0.026890074787
0.172529088559
-0.147340694984
-0.010862867603
0.071402610206
0.072245625965
-0.114173567957
-0.022369607778
0.275250211357
0.085019402799
0.190150690541
0.046090942065
0.373547649056
0.266520369747
-0.019461323434
0.045158002646
0.013937001792
-0.194779734549
-0.073735679335
0.100348143574
0.101553011312
0.138000975172
-0.116272683622
-0.000886165819
0.180549387845
0.296376716305
0.096398070005
0.054731924172
0.053758208821
0.012683720685
-0.128817010415
0.001530563607
-0.069810601957
-0.225326454229
-0.192514198535
0.269061700455
0.128148197016
0.216140034475
-0.175345464584
-0.132634145837
-0.185317503863
0.002454495147
0.059811779350
0.130987217667
-0.198735654162
0.049367503175
0.053452645507
0.114078024613
0.144792781050
0.072661567344
0.232405635444
0.092246203247
-0.255095223694
-0.200361453852
-0.069548630409
-0.063011029254
0.070695046590
0.088867411937
0.125383131961
-0.199284703203
0.033481020876
-0.040173571996
-0.127246379448
-0.017369649964
-0.014253073196
0.042164770672
0.096587141880
-0.030247869391
0.177426231904
-0.138446340146
0.155858867010
0.058397151581
-0.032398224019
-0.241590157334
0.040077711165
0.061611860916
-0.127319076342
-0.016891017983
0.067365859036
-0.039656915381
0.094915964595
0.109007303498
0.062703075946
0.138700410856
-0.101851914125
0.192123205291
-0.133843052667
0.014868844563
0.082982886142
0.127336829841
0.154625636630
0.178709495545
-0.046188890013
0.124882769127
0.004166367181
0.032792397622
0.202227880315
-0.078580562474
-0.486479149621
0.117345949461
-0.050717063695
-0.045326708741
0.025995424240
0.015768381569
-0.099952219980
-0.236886560229
-0.141337072506
0.194926722488
0.247923027358
-0.185271540889
-0.177866830830
-0.091732892479
-0.205901548487
0.000926379500
0.009519335957
-0.003391274560
0.109775544690
0.013578513132
-0.225621420428
0.044308121984
0.056741476296
-0.141593624081
0.014091221534
-0.150158485651
0.140483570132
0.189140304519
-0.017352599531
-0.013524576956
-0.202178612837
-0.050996703486
-0.039189545380
0.060828890789
-0.150704376014
0.091683483335
0.122926734935
0.086235502427
0.198308612875
-0.001473624769
0.051363920903
-0.028587926037
-0.074358831603
-0.172847115552
0.182261517370
-0.185919447830
0.036942542474
0.197414915960
0.177514294150
0.124808786953
-0.014321435327
-0.141563451018
-0.083854031262
-0.133872852357
-0.116016764766
0.043694635505
0.154922043012
0.132440156691
-0.049358064054
0.076994005729
-0.042968962443
0.159620038133
-0.073727197379
0.109631434751
-0.009042683468
-0.004567620076
-0.098024644159
0.081952741141
-0.124495603236
-0.088935499016
-0.049090063019
0.322428127862
-0.094599123086
-0.177954169960
0.085830644011
-0.100000393882
0.028454063917
-0.032541881986
0.110404875398
-0.038126514655
-0.036893908399
0.045639387549
-0.174580447029
-0.123979260355
-0.041641488203
0.042019418515
0.111893072041
0.096370849594
0.020998109436
0.106522136065
0.155718576144
-0.233413394950
-0.155090881947
0.081747119774
0.108601120418
-0.060624331727
0.065567879692
0.102748239569
-0.171789060450
-0.011240536352
-0.014693167029
0.004852309583
0.002794448068
-0.065138133795
-0.138996864652
0.072115207858
0.035909549245
0.026213730728
-0.070741239900
-0.151476898119
-0.177336931182
0.012285386406
-0.139481271711
-0.058204070253
-0.156303799832
0.171729784401
0.062773144929
0.179911482514
0.044575051997
-0.054230534035
-0.236194542246
0.145260214410
0.002452662124
0.004343365323
-0.134024541121
0.023017995516
0.040293468951
-0.050200803252
0.081323406066
-0.029119669574
-0.033407766399
-0.037702452578
-0.273696508561
-0.110537558193
0.138259700926
0.016607568048
-0.071982577153
0.009252500969
0.140482904399
-0.130697529088
-0.121339732997
0.198906179025
-0.031472473315
0.037796407104
-0.122553980994
-0.224243151265
-0.053381039087
-0.196555883480
0.179643738785
-0.016066927427
0.098719889418
-0.048234327933
-0.169233223317
-0.078743772319
-0.099033543395
-0.018767853478
-0.018819331843
-0.111851082672
0.026776134637
-0.204227219842
0.055919967161
0.062225504300
-0.048198966241
0.178761935989
-0.000370131921
0.134264537467
-0.105106074745
0.100404061654
-0.132330906106
-0.305996277060
0.020105686288
-0.048854190774
-0.135693331614
0.024716963085
-0.029381497857
0.131822464255
-0.030144092437
0.166885072059
0.180493635567
0.171935938435
-0.036447469586
0.012254649415
-0.058607237140
-0.140557257802
-0.036240615013
-0.021433473445
0.062826822853
0.123474244513
0.035859711764
0.137407812501
-0.012370854381
-0.042180126681
0.094870595929
-0.055187650793
0.137619848069
0.131693087050
-0.275695090381
0.135604900514
0.134361460257
0.159256057652
-0.009671717491
-0.149953229947
0.077744804119
0.108621564363
-0.204276724471
-0.068963808370
-0.152230581604
-0.023908893486
-0.194486728228
-0.134704887372
0.155335191942
0.001592273257
0.106472673666
-0.317233177119
-0.182313522752
0.057652103602
-0.142223964625
-0.135920679910
0.235917360970
-0.130265729707
-0.078561708276
0.250414588190
0.016740190135
-0.147291243641
0.317289375908
-0.158999341205
-0.069798373316
0.014502010331
0.202546624593
-0.218958971218
0.086413162536
0.286893157758
-0.144279601764
0.082158192566
-0.105474551202
0.140509542866
0.001070758379
0.049240620972
-0.249643060710
0.006603541463
-0.134753510172
0.022003798812
-0.001332370287
-0.119935979230
-0.061702306669
0.001395336243
0.060653472319
-0.047692045910
-0.133168163573
0.012945182380
0.006698587095
-0.318761404546
0.151598885496
0.090487735537
-0.085138487389
0.023517851824
0.058613217737
-0.163316013988
-0.034776417479
-0.188327066230
-0.153145640209
-0.120848504276
-0.009322874403
0.133213043064
-0.119110634563
0.022841632795
-0.031345721133
-0.044678914344
0.104897356279
-0.039537651845
0.021465186646
-0.005626273768
0.095142679226
0.166879059139
-0.120683774181
-0.074474880147
-0.108634157985
-0.084438724145
0.008317583865
-0.076157357885
0.179427899698
-0.085740758999
0.098577629102
0.027691187035
0.131143932688
-0.027557351447
-0.065574246568
-0.006313013582
-0.136699474769
0.062463179069
0.036095361827
0.030155609725
-0.124680757770
0.069670418591
0.153418229162
-0.187175964570
0.144930347915
0.047758063634
-0.201302747018
-0.128060778017
-0.187280004929
0.092791730822
0.002287816163
-0.093307925764
-0.073338238384
0.071896603217
0.081779592642
0.252593280169
0.144954211044
0.080077936403
-0.049384122434
0.004723573747
0.003434770068
0.011131672383
0.008294362546
-0.360047165631
0.112408280308
0.076271333386
0.058781866941
-0.093794375863
0.017237183851
0.022533778679
0.047501810586
0.071881471834
-0.071190673872
0.011921117706
-0.170903482558
0.074467717919
-0.031098781211
-0.134925852534
0.264240749232
0.016024277616
0.035367399971
-0.092224839873
-0.043214150875
0.094996033384
-0.044898638892
-0.113982787006
-0.016786226694
0.079406008450
0.325108603239
0.051553045035
0.106927867134
-0.117516682065
-0.038822813931
-0.196288485808
0.145431282842
0.053213756086
-0.070971305272
-0.190062953679
0.142181200041
0.145405018341
0.251392836287
0.135185407710
-0.132148648497
0.063691324311
-0.006029281204
-0.100304392609
0.232277731452
0.185047246296
0.175626326100
0.107201223231
-0.037420381097
0.191585938718
-0.191138281051
-0.052223594711
-0.209081824448
0.033930092418
-0.342166537697
0.060334144711
0.025755607524
0.046301769433
0.157371338589
0.035921097367
-0.083627084311
0.259298136406
0.239375094777
0.136208432408
0.125594597241
-0.079427308301
0.036519554660
-0.062075393752
-0.063615538926
-0.303502231801
0.044876991788
0.050011308596
-0.009998683534
0.204011996026
0.071824136104
-0.079362816735
-0.094612177851
0.028118878635
0.120429031867
0.090085147211
-0.047591097759
-0.004716684152
-0.092287621109
-0.097765138587
0.060470829789
-0.069404653721
0.051242598215
0.180650633445
-0.081594640835
0.068968404027
-0.223765474593
-0.110386702747
0.025046172098
-0.194479230512
-0.223139300485
0.124965073908
-0.019654446221
0.060696810844
-0.012677583243
-0.056702333297
0.189169343313
0.092281718023
-0.216196095065
-0.017668263920
-0.162170237471
0.230178412415
0.059847393683
0.132493439150
-0.034682888839
0.054933666963
0.119291019323
0.070428662762
-0.031622204936
-0.051380516478
-0.113792004613
-0.002855777461
0.453227265925
-0.110973943048
-0.235833407882
-0.019763650615
-0.130181522415
0.187647576480
0.197896767911
-0.198912974866
0.027236468604
-0.003876469502
-0.316669872017
-0.169208522722
0.349486607649
0.039788999966
0.028845310648
-0.116916005328
0.088211671866
0.006392351108
-0.159869884665
0.252163915856
-0.071180383612
-0.261488847034
0.060123267234
-0.058582613604
0.048321297725
-0.031961346660
-0.201068463455
-0.036777407393
0.122318570786
0.107920322198
0.146112044933
-0.087999280974
-0.092551258251
-0.060753592579
-0.055419564638
0.016205451760
-0.105459450363
0.125377697692
-0.001670822434
0.271130668370
-0.112025078655
0.038283248197
0.198812588667
-0.091463282488
-0.045952343415
0.011179116532
0.067992692086
-0.035307487992
-0.162889309442
0.215941013858
-0.021437460749
-0.013501020579
0.026058064218
-0.014557374636
0.068762299190
0.093865643052
0.030705507732
-0.011891122316
-0.037812655283
0.225995965306
0.109583002569
0.286913954194
0.029315349876
-0.113178082280
0.094880686048
0.083355487750
0.099193964491
-0.032109555924
0.170108976775
-0.120195617231
-0.035484150485
0.003124251177
-0.153514736167
0.025768050240
0.077656335775
-0.040949669772
-0.158213478025
0.010095432231
0.211536787438
0.029802443954
0.092236499688
-0.019587029324
-0.089412103516
-0.093142728757
0.032508626339
-0.198334531510
-0.213287374568
0.086963276545
-0.017355825370
-0.124267448375
-0.019701948316
0.189975762895
-0.287881330297
0.047239901328
-0.200235430097
-0.132092730774
0.095616485881
0.097724140161
-0.018632574028
0.127634689738
-0.068934283277
0.180991299720
0.103511209547
-0.028205601078
0.023335506603
-0.124757422870
0.119302838133
0.049822966570
0.102246577458
-0.090100023266
-0.049830727164
0.255684540754
-0.013087921035
0.051847877496
0.062537204577
0.092555927859
0.165835108757
0.155322902068
0.044393377678
0.123202115604
0.146466710586
-0.031451163458
-0.064687488284
-0.068646623118
0.104993948480
-0.160907679926
-0.160368162395
-0.245284548817
0.003100506057
0.011888853559
-0.138797846219
-0.002881585661
-0.336339803321
-0.087443683884
0.075172785530
0.049477245282
-0.037253158677
-0.005515933883
0.093494444259
0.003794163946
-0.089915970609
-0.061203446343
0.060017603259
-0.068011393285
0.231806406117
0.117622488566
0.006244288747
-0.024687916804
0.148166392496
0.001492463731
-0.019816344692
0.149379206480
0.196564192681
-0.099012624308
-0.245896208292
-0.232541836310
0.316423491315
-0.006186137205
-0.212097250389
0.155908963784
-0.103939137644
-0.142707986253
-0.279497720640
0.091475853798
0.002726006380
-0.037165265360
0.058183665995
0.072525167122
0.163883441836
0.018039239487
0.156668447187
0.123553697068
0.219269413440
-0.249862265329
0.155709590302
-0.007104266557
0.233614694683
-0.026263939582
0.157346603259
0.000164792569
-0.030684191280
0.117054366156
0.095314929806
-0.061360647948
-0.028265864778
0.053859244248
-0.173738006123
-0.190710590348
-0.175784364662
-0.011789547527
-0.003558125572
-0.183416185053
0.024183374346
-0.128526303400
0.003894822992
0.072633063331
0.064932853246
0.095699416866
0.178806181018
0.005503965653
0.059347829443
-0.022310662187
-0.139829255786
0.285732839746
-0.047391757070
0.037431346438
-0.281392469080
-0.160373595960
-0.031352640908
0.018356855672
-0.105017824833
0.111042036007
0.196987426469
0.098877055168
-0.047349052628
0.182478685849
0.118482141685
-0.097559833135
0.085007277686
-0.045288600441
-0.280232641815
0.052560650001
0.009597002774
-0.204112800391
-0.250496516819
0.202543938057
-0.077152741709
0.225502185191
0.058041336500
0.041915522565
0.136782866897
0.018342962481
0.006465510694
-0.021494602675
-0.075407426475
-0.224243247737
-0.286701901156
-0.149510210598
0.103657858151
-0.115457771009
0.012257974488
0.100870452373
-0.021189821263
0.004664771119
0.043557073742
-0.068832432780
0.095717051873
0.105655913397
0.261790165743
-0.048958381832
0.019944514921
-0.073041526152
0.043660171331
-0.009244936531
0.087482867675
0.078097087968
0.114419431826
-0.118576828730
-0.040509128090
-0.063773521664
0.104125413671
-0.126703415662
-0.066283208866
-0.089765092163
0.024206603796
0.075164553356
-0.005205005673
-0.014620286103
0.023422277844
-0.211919954744
-0.078048592215
-0.070308249055
-0.020813173619
-0.040665268038
0.069614794853
0.064763360650
-0.211981490822
0.056609836894
0.098371676858
-0.133393070568
-0.118748057460
0.134326124707
0.087066961783
-0.000291151485
-0.078973420331
0.188942838539
0.036888858500
-0.270883907208
-0.111034887390
0.121231125521
-0.055074471900
0.064616450876
0.193942774859
-0.066251678991
-0.033256589361
0.104198780850
-0.171652025111
-0.043135948919
0.008634827864
0.115297512153
0.114245625521
0.307373120627
0.031250610379
-0.052972482511
-0.057898521329
0.047953955288
0.295097228334
-0.158112233322
-0.049593606805
-0.127094617595
-0.074794445186
-0.054889021563
-0.164753991302
0.279216549023
0.078410351379
-0.406259413566
0.236551080843
0.079279425955
0.089994994462
-0.087566280572
0.274029379574
0.039230198945
-0.068511047159
-0.006142932593
-0.221138425922
-0.150099865332
-0.226020307696
-0.110334723360
-0.004088035751
0.053395898873
-0.049960789351
-0.110533170388
0.210694810016
0.263411865697
0.012155488682
-0.000153772173
-0.077604301417
-0.165595076023
0.019463081891
-0.029330948978
0.031588953599
0.175112962822
-0.014121045222
-0.102168231687
0.128290545514
-0.135032961697
0.232815929895
-0.046453513534
0.265730467131
-0.180139791022
-0.110786419462
-0.083865969870
0.168197489234
-0.055025304505
-0.179365315608
0.158200377960
0.095609437799
0.009592424316
-0.032347649739
-0.070066768727
0.060379854846
-0.057643076476
0.096178790008
0.073768251963
0.049753774924
0.036799720236
-0.058832342456
0.013882740464
0.035610104172
0.305769628172
0.056212029643
-0.199396870430
0.063309444587
-0.198508200840
0.121648321733
0.250538538796
-0.022145093307
-0.061926313021
0.135664263291
-0.048458927808
-0.045682640449
-0.074670269463
-0.148546884420
0.075267659639
-0.028610963861
-0.027925789941
0.149510154599
0.184978476302
-0.134858120695
0.145411699750
0.193040761754
0.261422967532
0.193614900446
-0.101100317992
-0.202262714885
0.068689824235
-0.143522688759
-0.042145260570
0.101242568493
-0.097678069093
-0.136270804584
0.011828864788
0.074226810747
-0.112029206453
-0.095320387930
-0.048610291303
-0.060210872988
0.105914545455
0.180424132815
-0.261165456188
-0.256148369888
-0.182734036733
-0.044552885223
0.130667099506
-0.219084876877
-0.144059108338
0.169102685029
-0.037284680462
-0.116107316085
0.244196786641
-0.270768264224
0.087654581592
0.057393622460
-0.090376916383
0.109760318956
-0.061306674884
-0.120894291056
0.180654123533
-0.065983969837
-0.169595238720
0.026113998565
-0.160938261042
-0.026294824163
0.207657584518
-0.013400004650
0.121068596873
-0.009126960626
0.114832765854
0.243828582167
-0.117939086309
0.272349238096
0.007650532885
-0.209786440167
-0.031921221490
-0.015154198760
0.130730037724
-0.159619501741
0.025781066138
-0.097497315885
-0.040247869961
-0.040116040680
-0.008727844897
-0.180878354372
0.007954912658
0.005545719484
0.012721268026
0.047198469715
0.082891049438
-0.127658325581
-0.005194811582
-0.037481899662
0.010976315018
0.165463230889
-0.087216016590
-0.144697893391
0.165626937522
-0.100097862699
-0.279673218314
-0.248950218720
0.187372459983
0.077752346680
-0.355465428844
-0.201437320401
-0.111793402452
-0.052080108956
0.031218320755
-0.058729043212
0.070498022754
0.029195897336
-0.123516534854
-0.048200720982
0.069519631460
0.148993445057
-0.000334091929
0.154998532323
-0.062232878796
-0.170490254741
0.091890407998
-0.232017642545
0.007455311589
-0.143843270176
-0.049323034168
0.105754359399
0.006882476266
0.135459552780
0.287908590951
0.001235415987
-0.099299859852
-0.010913043301
0.042820065808
0.051756600791
0.020393044011
0.098072256926
0.369786758817
-0.157133821452
0.245046418038
-0.072235019696
0.002758678951
-0.125891821742
-0.182344611008
0.137029410302
0.046957824311
0.070341849059
-0.195876616942
-0.034612628697
-0.115415162092
-0.179146648351
-0.075296275621
0.212703560857
0.038072900718
0.102180370385
-0.140829633183
-0.012348105063
0.185055576990
-0.075675394384
-0.116129847403
-0.013415773297
-0.047267328609
-0.030989486130
0.020154290898
0.012344787780
0.005302840843
0.096471117501
0.049470984803
0.023835912047
-0.053175402464
-0.179972632161
0.326897775944
0.015565187874
0.039502736248
-0.068878248138
0.398951740056
-0.025241060288
-0.139621402537
-0.212086169127
0.101190432581
-0.193435704755
-0.030977251388
-0.023573237719
0.087335126797
0.125099846481
0.176207198176
0.178005216494
0.213373978114
0.185735115137
-0.084323216983
0.033606781982
0.174051776211
-0.118571618817
0.086402220273
0.010185545878
-0.123590222466
0.058714497269
-0.110629506661
0.155341598609
-0.095039503797
-0.006434231069
-0.036515727384
-0.087995224434
-0.135346190022
-0.138138423864
0.155920876047
0.120214669776
0.214014651876
-0.107250792740
-0.075726041990
-0.214047491769
0.075271287303
-0.250029072143
-0.074210955904
0.027723042902
0.250036687227
-0.046584037722
0.091735254388
-0.121829619189
0.194292083195
0.040757307119
-0.028544969135
-0.087085614980
-0.026751614758
0.143744939180
-0.024730865140
0.050073276853
-0.084977983775
0.016959397673
-0.142799909537
0.049488024263
-0.046653178790
0.108165214210
-0.304066343594
-0.046549292030
-0.232508295138
0.049745695486
-0.130496851803
0.016024608168
-0.041329011339
-0.068142372884
-0.063176058199
-0.064455515543
0.274506181659
-0.270993407812
-0.115330236034
-0.075660695883
-0.008234441397
-0.162624259587
-0.121496940073
-0.079946573439
-0.071006600827
0.063365728070
-0.105387461725
-0.011836664090
-0.140581889928
0.105351028517
0.142136526162
-0.004241119924
0.017021135410
-0.035967122187
0.034574134617
-0.065946111836
-0.051239397774
0.134532871099
0.040714912654
0.013030460240
0.130560034234
-0.017302039842
0.124976459491
-0.013435948427
-0.228844513780
0.083684881528
0.000476349218
0.079286510970
0.098444274702
-0.093748035626
0.078373522355
-0.075344134825
-0.162049788571
0.080466332103
-0.062373362201
0.059698604752
0.015502771325
0.176595105756
0.158018808654
0.149473445517
-0.162886921842
-0.197947152929
-0.002501726871
-0.012172050414
-0.036034255305
-0.050675394614
0.140311218837
0.270177079534
-0.024389832261
-0.105853895084
-0.048578941874
0.109116757736
-0.084256052145
0.081880710045
0.175885957910
0.213740868232
0.313695851408
0.050593750464
0.008059299610
0.195820903007
-0.023314413516
-0.095798583572
-0.031117566210
0.129491026586
-0.106358590114
-0.129977003190
-0.034687170417
-0.016311347224
0.049215992755
-0.150143873149
-0.070524007387
-0.147700187750
0.205871687334
0.015456814677
-0.148310874109
-0.129129126072
0.033891799129
0.159173982052
0.001162608020
-0.176287146063
-0.068632673302
-0.030959241675
0.050289335664
0.157313400034
-0.227604793377
-0.173957735203
-0.087399699635
-0.075119852050
0.091043991745
-0.068043681788
-0.033575138176
0.073807718853
-0.078092521913
0.108951806179
-0.138903230547
0.008661499768
0.225236784327
0.125045169430
0.143544084631
0.159835577899
0.204420226327
-0.121799070168
0.149631601679
-0.041400472780
-0.184564658395
0.058202038774
0.130372481067
-0.050765017719
0.119904659178
-0.063496397054
-0.113651997002
0.054059731425
0.075930633897
0.099864548157
0.003688778449
-0.072103771175
-0.024495334154
0.243089818453
0.035289504948
0.112418802814
0.074380819852
-0.083489824141
0.024988759337
-0.146282216428
-0.127181569670
-0.232716849630
0.063923946843
-0.102835479966
-0.022073782861
-0.110843875924
-0.089772113544
0.124100182293
-0.048799297949
-0.131054810290
-0.111268966074
-0.279171476915
-0.102218555362
-0.037729767358
-0.013712252999
-0.039478032270
-0.112623909810
0.053362403898
-0.108801339137
-0.155619764741
0.064983707221
0.069836673047
0.251873057687
-0.158388184896
0.021638721330
0.007518319698
0.009264439379
-0.014322902186
0.166891929904
-0.194349281677
0.028820745134
-0.161702925198
-0.029020447756
-0.101955904421
0.018637448100
-0.037497610561
-0.008828300776
0.215280025536
0.010281538270
-0.376277369929
-0.100012242018
0.027453427545
-0.104863066315
0.003893888262
0.215053735028
0.040497626840
-0.065943223759
-0.113663327715
-0.035274511254
0.004762203207
-0.070586168432
0.193222479881
0.155261994359
-0.210708754420
0.176629703522
0.056801743443
-0.341025837098
0.114357101321
-0.051559911123
0.033335790195
0.068591990375
-0.017866619333
-0.088332269949
0.043812220316
-0.036227123246
0.221612963810
0.089277959819
-0.093063203787
-0.005973408145
0.099718138661
0.058279797812
0.048499042087
0.268653300997
-0.116973851665
0.097118552686
-0.046524425868
-0.029941208806
0.085527048458
-0.388052543889
-0.070476161041
0.025880006511
0.150196848860
0.019203043492
-0.052402815819
-0.041946837046
0.013689742267
-0.085322935300
-0.104070345438
0.238641845301
0.160434420630
-0.112792762900
0.049091201060
-0.127962828715
0.150471859652
0.173122251316
-0.100772367536
-0.086447088418
-0.008768100208
0.239093869509
-0.150983064182
-0.004009367628
0.048151079497
0.036366932887
0.179809110394
0.037362592924
0.036059762576
0.044087345340
-0.008599629688
-0.025775514025
-0.124757154715
-0.046801117094
0.219694647536
-0.014881042946
-0.013628672345
0.142974077285
-0.079825675319
-0.077119971653
0.216340585360
0.168488185861
-0.078430398739
-0.098605604881
0.193999983824
0.008636372183
-0.003224283902
-0.126340746191
-0.065253727677
-0.019498202544
-0.099785088072
-0.143216931453
-0.017939715233
0.042226238664
-0.061792622896
0.050805287839
0.014966495189
0.007947859674
0.041505107585
0.022710523898
0.001597809366
-0.111309100987
-0.006194873872
-0.009380373969
0.060206534678
-0.133180924977
0.019359251481
-0.032136498102
0.006210507328
-0.081874264419
0.137673512550
-0.067341872919
-0.024980138720
-0.076633873896
0.173926320067
-0.266246870400
-0.048442998915
0.226052243918
-0.144191664793
0.002515208492
-0.198791843400
-0.124311060105
0.000809133189
-0.061965948366
0.199006639801
-0.039096492050
-0.015568630252
-0.138151927170
0.004441271204
-0.046714353107
0.176476946905
-0.121970493962
-0.076495904891
-0.004485368811
0.025226218458
-0.092615628170
-0.211340413595
-0.013498590948
0.198708368507
-0.255203377443
0.039926099531
0.149873856171
-0.046826278994
-0.003865107107
0.030662357384
-0.091834233751
0.191422754693
-0.035315165565
-0.230382897601
-0.216979062638
-0.050337036815
0.125287953868
-0.150103279476
0.002280053502
-0.034717749436
-0.142016424421
-0.179310599901
-0.083862851097
0.001821827797
-0.111253678697
-0.025984919247
-0.005543304643
-0.075808950864
-0.126029662463
0.051638517635
-0.022408686710
0.175255655754
-0.061390119463
-0.000253110539
0.075510841305
0.178541757931
-0.092788236884
-0.032122562190
0.283375044691
-0.088888066395
0.074591410312
-0.262180800432
0.132102228712
0.071938701881
-0.037692375704
-0.139205704878
0.147605281754
0.131706213619
0.314019095673
0.119681963384
-0.050123086292
-0.185030565526
0.084976578799
-0.015078786889
-0.142621874828
-0.079626355625
-0.184503436988
0.064939926534
0.107351790218
0.052870563725
0.041870249106
-0.025701064088
0.037354478673
0.237710920973
0.282625932103
-0.104776972484
-0.017980290772
0.358293487234
0.026945943841
0.126420872376
-0.189935470447
0.135871877833
0.012735929720
-0.227219386331
0.167174582525
-0.104639482035
0.091096106956
-0.002090198432
0.108796549758
0.031973953183
0.051553055608
-0.153492118141
0.261303613212
-0.099567964186
0.052415664053
-0.038710428816
-0.218214602041
-0.264984491895
0.041897100524
-0.120599548859
-0.028966752029
0.264403950172
-0.221029503114
-0.017438367892
-0.065868187039
-0.096687919645
-0.121882351113
-0.164611708591
-0.182063851067
0.061660287851
0.166383349983
0.051955427639
-0.111920094937
-0.187103469961
-0.128672994568
0.040728325532
-0.027603059660
0.120041247684
0.048734510647
0.076580548028
0.054700847955
-0.007608952837
-0.071019341080
-0.166545170810
-0.000422099068
-0.029128858824
-0.153941045802
0.058396783683
0.146870182928
-0.006024921755
0.261940534859
0.008985137911
-0.094163817589
-0.019902925898
0.221734334840
-0.242055106161
-0.127715102616
-0.121918327040
0.089402068410
-0.020533531544
-0.141120885749
0.022455947008
-0.123059976148
-0.049574702266
-0.052819338943
-0.269296475667
0.058988657238
0.061480668889
0.110565458350
-0.035093309864
-0.049321678622
-0.129427811564
0.159261856490
0.055374522961
-0.135799149809
-0.259958539559
-0.133495881565
-0.011407518110
-0.157111727576
-0.087585084511
0.099647675889
0.168601335486
0.256020872563
-0.145783374415
-0.312245546105
-0.091827792516
-0.380269770574
0.233178576225
-0.315685776002
0.104403222165
-0.085279058797
-0.065005688020
0.131056396150
-0.063304824404
0.170576653246
0.105013145283
0.209701521357
0.244628965747
-0.250463415608
-0.009425268611
-0.129454238839
-0.140387078657
-0.081923576076
0.115982260566
0.121721458825
0.030483476223
-0.133642703929
-0.044294162518
-0.053907940361
-0.132768658649
-0.027546461749
-0.129680673583
-0.289101508243
-0.064778837993
-0.110979161973
0.077600504414
-0.067635440230
0.200309030993
-0.008915820966
0.092742865447
-0.074557778986
0.011283951423
-0.077883109339
-0.186201797756
-0.037861548311
0.100191916810
-0.020175261979
-0.046050454265
0.088166533041
0.020451308575
0.020193708188
-0.231117680419
0.136268057722
-0.071125626606
0.046576554039
-0.274187051800
-0.118781651774
0.088708960039
-0.123188151867
-0.074131890052
-0.105350331040
-0.108313848538
0.087576850993
-0.034606983957
-0.011556277261
0.272483673296
0.067869501311
0.182835040277
-0.038010760353
0.024303103816
0.084973901249
0.112066309668
0.258510248934
-0.179874530584
-0.054380081380
0.086974487610
0.004202506201
-0.042281048460
-0.271878308768
0.224880957083
-0.036947395258
0.029779382459
0.217834763052
0.186259859084
-0.029662043624
-0.047746942290
0.144624496778
0.173218100086
-0.086431573560
0.355444838370
0.090441857712
0.011514081187
-0.148475696127
-0.070021247969
-0.132606089742
-0.146715683061
0.026962302078
-0.016726363589
0.193261280094
-0.041392338379
0.296753806480
-0.088013976172
0.155154464879
-0.065863356789
0.117714248470
-0.156943126435
-0.167262887094
-0.044605490028
-0.072739062549
-0.157647715763
0.142718420517
-0.129742062368
0.040087998297
-0.035262997582
-0.263189370078
-0.032012209343
-0.120675209733
-0.047001834030
-0.270477122918
0.257431734324
0.134263224477
-0.169041681546
0.217549228215
-0.047050438458
-0.055053164497
0.221484688512
-0.010323353898
0.153376577342
0.052135058658
0.142671845348
-0.191858242569
0.009617817952
0.218856681028
0.026598571038
-0.099999774096
-0.091970792050
-0.211489623539
0.082187329304
-0.227200595560
0.149134255023
0.338424638243
0.251827310683
0.098796390755
-0.195331032904
-0.087117067498
-0.075817858450
-0.208088236027
-0.025061984564
-0.058222775357
0.039222523678
-0.174785846429
0.030520172902
0.005722105216
0.055640225474
-0.010513542447
0.025102603574
-0.072553357472
0.166528896694
0.068457792922
0.040645136417
-0.071331806225
-0.146741523124
-0.010391549366
0.087082943844
0.201730652150
-0.122294947522
-0.049472188860
-0.019040047617
-0.434328632939
-0.122414148120
0.167194397904
-0.014930795137
-0.143656440680
-0.056882160334
0.139431428611
-0.305263609654
-0.105710500460
0.070766092863
0.077734613188
-0.005867685672
0.057050821212
-0.110354926842
-0.083641750111
0.150935722113
0.172071963290
-0.026234934609
-0.044152172462
0.083766473026
0.019092022950
-0.157578804126
-0.004979798650
0.169164344931
0.156122182581
0.121168077380
0.147042872579
0.058906345039
0.098200029966
0.094736431197
-0.254469340584
0.138104147908
0.079384458474
0.039709332506
0.278784541513
0.143630114964
-0.044870857698
0.009613175740
-0.062023071138
-0.054491755523
0.209132658472
0.121781001774
0.153199992758
0.159029592231
-0.019952915585
-0.002508606307
0.015782219382
-0.115637077683
-0.023061420307
0.238769305432
0.047938896676
0.031922146959
0.099282859332
0.143840851219
0.030899222060
0.088854963037
-0.024605354696
-0.132924398433
0.225978648327
0.021337421400
-0.022211262381
0.097403068996
0.049183376835
0.164539612910
0.130237739406
-0.038419169848
-0.145578207951
-0.108410831297
0.173251159756
0.191103157479
0.094568127222
0.110382712639
-0.072400750951
-0.040863227463
0.120514344635
-0.011011109822
0.035704857369
0.073227602834
-0.149131422372
0.173621716547
0.118519195709
-0.223687582783
0.224932969164
-0.005320545688
0.040655799542
0.082715855877
0.051582061470
0.194557528743
0.066969169150
-0.079497279073
0.098240415784
-0.039048398470
0.064381120097
0.196706584625
0.409117294614
-0.249087795243
-0.242557477851
-0.079823455952
-0.248502517263
-0.082256701004
0.064534189734
0.098932297797
-0.252162474284
-0.142069973759
0.169392461475
0.109375741714
0.068456397635
0.366042996781
-0.102318930365
-0.058880840696
0.026515089419
0.029257385347
-0.066768455718
0.100690458320
0.129773760743
0.042609951922
-0.064834212742
-0.200571974620
0.267014338199
-0.238546181476
0.061880097259
-0.232827372367
0.047956511709
0.328564383811
-0.074486367344
0.160454354364
-0.005907481112
-0.037711037784
-0.116400268003
-0.032061161629
-0.069777028120
-0.027957180044
0.045023935146
0.119553500356
-0.128213087196
-0.031553748988
0.001663509805
-0.163963080192
0.314942762659
0.307245638069
0.118407720039
0.228762597596
-0.103241043785
0.218454203660
-0.031777624247
-0.206817594516
0.016740372543
0.014837824008
-0.144672484595
-0.014822049608
0.137925667154
0.124605979102
0.151037289586
0.044931684593
-0.133232925575
0.059995410910
-0.168771364402
0.016488815166
0.034202069423
-0.022340904494
0.037890972226
0.008662797735
0.198477792375
-0.079525038763
0.015860511758
-0.104684079446
-0.038664127960
-0.023842979428
0.131314934445
-0.107351551600
-0.018544760624
-0.111631941368
-0.014779847143
0.140528108420
-0.100852114744
-0.032778795974
-0.327714094964
0.148137105932
-0.002629016103
0.056851045838
-0.162969226569
-0.009030789432
-0.024257201650
-0.063550452059
0.124685053554
-0.056109858911
-0.059969274544
0.241452144618
-0.176418569404
0.009517978242
0.111824136819
0.100843586565
-0.027861185323
-0.130214782037
0.004314682106
0.028770483382
0.084054681681
-0.079566825085
0.035401338920
-0.154849266278
0.027002118075
0.002292730302
0.223144989700
0.120586165878
0.121149673553
0.028577440098
0.108236442120
-0.023026569444
-0.143414192209
-0.001113578953
-0.033749381430
-0.028621318680
-0.154205694477
0.060732358813
0.055485239487
-0.275215728397
-0.309630340731
0.183026141196
0.029960068241
-0.009740248019
0.077785396960
0.051817375712
-0.026643156255
-0.091576404108
-0.012060698915
0.076130926921
-0.179261716549
-0.150491577273
-0.080647531101
-0.311130800448
-0.084985097720
0.086591321626
-0.046122904986
0.185037118181
-0.226069715865
-0.084782867922
0.034291006194
-0.135688599947
0.040302673892
0.122916953598
0.012238953401
-0.246627712898
0.193390083961
-0.007040376982
-0.359207878308
0.119979099202
-0.045150294520
-0.111482923017
-0.048997714283
-0.010625410865
0.100360684562
0.065130712184
0.123360375119
0.157944096034
0.136141125013
0.098454580088
-0.204638653932
0.153758046676
0.206613016946
0.177994282263
-0.354488739346
-0.010295425902
0.083446136394
-0.200879959448
0.016843636435
-0.065257181886
0.106218148934
-0.176326156635
-0.104558138083
-0.056518746116
-0.097015778485
-0.139481642112
0.010261791484
-0.049586270652
0.140536649538
0.058910572964
-0.083809226477
0.338364178040
0.027354577065
-0.072740915109
0.008341073529
-0.081155432217
0.013517652332
-0.045328029979
0.075890963426
-0.069420319249
0.033718624644
-0.201985838674
-0.018297926502
-0.011774226853
-0.012072368466
-0.107677178152
-0.055384076123
0.327013479997
0.008849722782
-0.020712760283
0.074689620831
-0.059040209966
0.011955252066
0.257764658774
0.001946360669
0.194865387062
0.053828234162
0.036863016447
-0.018364806403
0.073285391194
-0.079442262087
-0.305427516582
-0.021012839108
0.134718975925
-0.057384321786
0.185990083983
-0.126187429373
-0.010638356061
0.023324791597
0.166463432284
0.080208792532
-0.055722910628
0.169283502222
0.109883194485
-0.196117845427
-0.032977985404
0.123924017097
-0.029677296529
0.074647676085
0.032856912660
-0.064349831294
-0.096601193090
0.025111880501
-0.000216186217
-0.002798218657
-0.217692959558
0.132016146139
0.099165956514
0.051101337716
0.094003076968
-0.163065209393
-0.213007941006
0.086528263786
-0.012407747551
0.017180848702
-0.123218712026
-0.165729434793
-0.124414601175
0.357158839917
0.147931019652
0.073857721108
0.038766207920
0.029772753311
0.005458088650
0.023008140740
0.059700969103
-0.254076040988
0.069173201372
0.067570180070
-0.113456613599
-0.075796983001
0.151639751428
0.104487164574
0.108112450796
-0.206837254110
-0.076506568380
-0.252679372846
-0.101829031612
0.119482234363
-0.042498667829
-0.019544897721
-0.097360881205
0.047001158022
0.028662974371
-0.096612822211
0.062171550995
-0.040366631857
0.039278694305
0.038629917850
-0.069356904083
-0.131848309105
-0.064949480263
-0.100663352173
0.037752587501
0.027128799489
0.054557852299
0.212135551928
-0.039600972452
0.133644063741
-0.313777203142
0.131912814088
-0.085450573330
0.016515110925
-0.136840564394
-0.028166028289
-0.123609133054
0.336902814516
-0.257342987338
-0.044560339249
-0.264481894711
0.078154925860
-0.036752596290
-0.084552383736
0.095979315849
0.107618123191
-0.212067844089
0.133375780195
0.014855529611
-0.285858591204
-0.179860398278
0.150248868076
0.061880680190
-0.054817152313
0.007128885121
0.128125860322
0.126458024914
-0.087533141784
0.117212051581
-0.120611852443
0.173963969371
-0.163613206472
-0.098412508071
-0.089681637736
0.135700001451
-0.163685841653
0.033836530586
0.009137704388
0.135017878852
-0.159761749496
-0.193327121260
-0.019401970520
0.047718756560
-0.101624204536
0.016725951872
-0.205401473015
0.043666782415
0.043796735031
-0.050537750261
0.107399091087
0.074590284818
0.147055862489
-0.043259387309
0.056746305456
-0.263036151665
-0.016337610858
0.006878765407
0.013641804715
0.168514999607
-0.105902380467
0.070159141807
-0.111099747973
0.048744788867
0.119721958314
0.045508938448
-0.029908982678
-0.041699108178
0.066293125219
0.015440134881
0.073435055485
0.200697172380
0.054153421861
-0.219623811674
0.045782858200
-0.142490837814
-0.134871512888
0.008645029158
-0.040299593748
0.109146129262
-0.198203392717
0.072112479729
0.013639845244
0.148795720571
-0.192095195262
-0.231577281538
-0.037759543376
0.109581657686
0.029706127453
0.113647931200
0.215220372104
-0.116569971911
0.138762687720
0.154900350148
-0.019679318229
0.082349643050
0.097617292207
0.389984544818
-0.140924620702
-0.029226846891
-0.182556380344
-0.015091526950
-0.044320903259
-0.189081384946
0.261762935671
0.228467231817
-0.110357897159
-0.242027939393
-0.139975853446
-0.083283567877
-0.015989482783
0.075678841541
-0.066188342929
0.208686270093
-0.016574832879
0.004897594140
0.056364551262
-0.057605604795
0.224437011417
-0.041585753304
0.039644069578
0.155542675863
0.019942246425
0.038003326857
0.107086810047
0.018434114090
-0.186273176031
0.082364481910
-0.043417126110
-0.043070957045
0.087563081410
0.230826519699
-0.044150198752
0.160535070657
-0.103145615670
0.029392522685
-0.106249175522
-0.126306934168
0.083313188961
-0.074962684481
0.071668160842
0.308431351785
-0.249414012412
0.118779271001
0.063408627762
-0.108599442083
-0.267189738857
-0.118736994618
0.072011719429
-0.128868421104
0.173677600113
0.054349732821
0.089689050790
0.178972188395
-0.247119404783
0.038069740550
0.017299194972
-0.020772202837
-0.033162760063
0.209433438658
-0.045427895293
0.188602085290
-0.146827009970
-0.050799729082
0.191200378905
0.037597135936
-0.266013123074
0.085358458538
0.141011258787
-0.048872565070
0.317025979310
-0.252477907037
-0.257333593923
0.037500037087
0.003780277737
-0.095173469964
-0.157718792893
0.044419281381
0.048555127759
0.117058560159
0.179407101899
0.177595576769
-0.071297518479
-0.061076006824
-0.104792547438
-0.100356404223
-0.257888491641
0.001478364208
-0.034222123257
-0.073168261223
-0.189741798864
0.116588709365
0.041485063353
-0.042255220891
-0.014878233922
-0.117967584226
0.119015435285
0.231732985442
-0.096197390639
0.226127086288
-0.078459279564
-0.014017254535
-0.059965491815
-0.232562609153
-0.097496338222
0.292337294160
0.015714246821
0.059179893525
0.050667943654
0.120636540193
0.059192621638
0.068388068063
0.015139891707
-0.083394066640
0.002725041707
0.019960278191
-0.157269187127
-0.042941998375
-0.006807729963
-0.080754743164
-0.068092354239
-0.061373288326
-0.019202965603
-0.025058759869
0.235712889460
-0.050248070457
-0.002194328176
-0.002066802692
-0.028026514428
-0.050925091690
-0.063806372185
-0.007547436522
-0.115032177926
-0.102589187975
0.014806083873
-0.192563598141
-0.138868326550
-0.171024590304
-0.109566841137
-0.140219189420
-0.028458359130
-0.142131687305
-0.083319406523
0.019276494695
-0.265700805103
-0.027598696774
-0.001281740510
-0.193417848613
-0.220134699895
-0.201038987750
0.142945497513
-0.105765374120
0.095680998497
0.177984358688
0.119768971645
-0.028337310999
-0.147246193279
-0.048456391168
0.175411613054
-0.207085359367
-0.096334291838
-0.014851087273
0.235919434523
0.077425449964
0.051665852174
-0.046710155358
-0.038452585935
0.043481372802
-0.071805849605
0.129373142297
0.155610453823
0.029342535521
0.174303680579
-0.092371805672
0.008886873614
0.004381661353
0.304264284654
-0.144118658007
-0.196793707305
-0.055591411491
0.246299120273
0.072832379879
-0.073970868211
-0.302638979439
0.149027095437
0.244042278007
0.132551877664
0.027733820493
-0.253220999716
0.005341518176
-0.055573711925
-0.045754765018
-0.058533701317
0.035964992830
-0.082754628085
0.009222150515
-0.304383735817
-0.037123734796
-0.012484733163
-0.123728685802
0.308866781844
0.085524379721
0.135816570565
0.167209273547
0.114237432738
-0.125426757774
-0.020763112898
-0.060461303347
0.075504558733
-0.008693920126
-0.008131699955
-0.081935900421
-0.175426523255
0.004203103580
0.262987217371
0.228426643705
0.173232569842
0.063526702612
0.239618079358
0.135220714179
0.024968880639
0.042371366223
0.308581247997
0.048738589535
0.143911602517
0.058200557268
-0.011079266202
-0.283391651148
-0.096531577158
-0.385431187569
-0.108759646368
-0.176905782014
0.020286357586
-0.046947398317
0.221675092639
0.237090940852
-0.006336602334
-0.009778633334
0.097136451019
-0.051802447594
-0.063477021704
0.128594373074
0.057636404650
0.076867748346
-0.060611826179
0.195020664065
0.104485181131
0.121438259706
-0.015660193594
-0.093826155114
-0.164937005572
-0.073103260436
0.026571040361
0.002762262439
-0.023991120234
-0.362966714078
-0.169128492529
-0.205039197624
-0.261106608424
-0.297708622718
-0.019680570206
0.288450110368
0.160301317383
0.022675050322
0.062602606485
-0.047762666753
-0.082541707400
0.065408843639
0.185818943642
-0.059561738490
0.234327152703
-0.221173786375
-0.101393787343
-0.080814762546
0.113191135023
-0.102211698750
0.025057194065
0.196610305433
-0.138215123693
0.087231564155
0.044249011047
0.064892863669
-0.175692113956
0.038540865811
-0.000627107320
-0.038810038242
0.149119367143
-0.188470593466
-0.038637041119
0.061869638378
0.099207433968
-0.121406647461
-0.052136695415
-0.050216298701
-0.110589814203
-0.072954033287
0.090511908298
0.166296135218
0.007487716319
-0.015383938458
-0.091221892504
0.278925278849
0.057057853681
-0.041768591140
-0.194603558945
0.094141205679
-0.006398232370
0.170719404548
0.135676060998
-0.047177070900
-0.074404633491
0.287658161629
0.171345378828
0.231794133674
-0.249457287783
-0.183310643760
0.058067067890
-0.037359257927
0.147390433629
-0.099438346096
-0.000050564616
-0.258583842422
-0.205548732424
-0.047353902577
-0.005533981559
-0.319941971566
0.232072312766
0.194769303433
0.063774924229
0.038139703644
-0.082576574663
0.089399035856
0.188731441170
0.120810123702
0.013261023083
-0.094770867055
0.104635810925
0.029131188874
0.273084726920
-0.147245217686
0.038034967716
-0.015701106520
0.129543097264
-0.039070560305
-0.215540033663
-0.043322616706
-0.149107303129
0.050551791883
-0.203174906404
0.139949026501
-0.160382195867
0.114288011910
0.021861272712
0.197199433982
0.105988181025
-0.136096176630
0.014072970317
-0.042441262911
-0.005246628598
0.039556841184
-0.111513147674
-0.211093137701
0.056399715711
0.051033206438
-0.067834323103
0.143912088530
0.118876695267
-0.096240715926
-0.062796911180
0.080576167068
-0.211035016293
-0.081481057961
0.115017654338
-0.034052098580
-0.193732126892
-0.110904267400
0.026123588555
-0.152866279674
0.020043328400
0.007319655320
0.109572613545
-0.063605634337
0.170891212632
-0.111441973411
0.025150798842
-0.024027784715
0.150227932768
0.165350946793
-0.081708012623
0.050351370382
0.195262555748
0.061731801590
0.095923681272
-0.052946363054
0.023415010114
0.309427506349
-0.035964352303
0.223959936648
-0.005191726511
-0.080674065371
-0.140842348681
-0.093139591696
0.222218103878
-0.237043298202
0.097201611682
-0.024144668287
0.141255108481
0.061060659822
0.135024497748
0.042932380429
0.050912887016
0.047129818083
0.065110601291
0.164342592073
0.198809017620
0.098016813084
-0.057665025801
0.088580194681
0.044866626431
0.275275138324
-0.035391682512
-0.014018336179
-0.247836213096
-0.054616323871
0.053334563587
0.149386346799
-0.162062191684
-0.132171021401
0.144422946090
-0.131803659367
-0.076253437658
-0.152754865415
-0.338479815693
-0.045915082156
-0.182475840798
0.034775326616
0.115245077597
-0.129932117891
0.169805940296
0.079412233778
-0.096793193110
0.210226832008
0.033436157958
-0.003142421416
-0.078279092422
0.187774111277
0.106569785485
0.062938325379
-0.113377985827
-0.018881323855
-0.072133184357
-0.275596988464
-0.189745288273
0.225474922249
0.002211424672
-0.245803030272
0.098596609253
-0.137523282936
-0.008579481481
0.217172641278
-0.097167266209
0.131007743006
-0.031815253721
0.156843555186
0.137470589366
-0.030535570787
0.016245520294
0.124635645778
0.026920330742
-0.177093831683
0.163920764448
-0.215730203224
-0.070821150303
0.099857910446
0.064444333765
-0.017083634961
0.099425691110
-0.135891351570
-0.099704952340
-0.093496821514
-0.205419459957
-0.153388240086
0.261930452231
-0.077955800187
0.099788566540
0.070705290610
0.113266657911
-0.004748173438
-0.032444160265
-0.151934629323
0.219439765757
-0.210550925064
0.130792625931
-0.053442736845
0.109224809425
-0.028568978409
-0.107851021299
0.300889484413
-0.145199550701
0.154512357812
-0.053455052053
-0.166910288733
0.082531023707
0.027902916120
-0.057257089916
-0.136054578107
0.025961822305
-0.144093139934
0.014897979202
-0.187272257970
-0.173238949262
-0.063574262639
0.118681987423
-0.088724952291
0.095991579994
-0.001672597111
-0.137636160035
-0.040569686221
0.051113019384
0.046914103205
0.045810062373
0.011519330687
0.000578865872
-0.034899272924
0.268465504694
0.078785481332
0.193890803952
-0.154488417778
-0.067401481144
-0.032603595546
-0.320419554295
0.061646961847
-0.117760649521
-0.114848288603
0.003217315345
-0.037283649482
-0.104639835589
0.040962322207
0.127131115306
-0.020014265552
0.115253932073
-0.293514161334
0.103659475631
-0.001633564233
-0.013647691975
-0.162936567604
0.055812630367
-0.015070019116
0.112325016443
0.292272738031
0.108807319293
0.181171994917
-0.010910752727
0.134891538930
0.157030939259
-0.081273821974
0.255658507740
0.016848988144
0.023497486718
0.130957017226
-0.293721986107
0.133396391518
0.065092673553
-0.253263527462
-0.215292130693
0.057588766966
0.198779708603
-0.213882111507
-0.040658021415
-0.054131231758
-0.148352630962
-0.136428306861
0.162711725335
-0.019875506777
0.016939698523
0.232990935691
-0.015797122181
0.143564230208
-0.202252941991
0.090428455182
-0.085864605554
0.029893423784
0.066249345989
-0.117534701985
-0.153572023823
-0.127214225377
-0.236246799640
0.162718331984
-0.020436811443
-0.192761025972
-0.105098382875
-0.079459818889
-0.174733554349
0.080269201435
-0.022425594029
0.087735759337
0.233144738510
-0.209175509161
-0.018981167997
0.020915033696
0.124771238011
0.254321196668
-0.149896803076
-0.001710107987
0.160412836619
-0.073640143635
-0.185701837780
-0.226445914341
0.097133759226
-0.146632647147
0.105507543546
0.191279596125
-0.141964799827
-0.087378060786
0.217290913401
0.145718255898
-0.156702018509
-0.009091414945
0.232199828806
0.048269309830
0.049782352143
-0.007273870657
0.017294420775
0.325955408912
-0.009924130281
0.129284331965
0.198378492975
-0.112530252227
-0.246728080516
-0.050169264175
-0.013785506374
-0.046414480211
0.141439699866
0.051783122906
-0.233087460545
0.015953322975
-0.011547307390
0.126164560872
-0.067780510130
-0.177746087270
-0.139834925844
0.113518049985
-0.043304070036
0.250415696685
-0.027377549774
0.071761289418
0.144092186759
-0.028638988643
-0.090566741939
-0.048345013416
-0.196689036547
-0.103804604836
-0.035377628230
0.017183309167
0.090462905948
-0.095596309092
0.087003807745
0.009732618358
-0.154004745537
-0.118159444720
0.054060224880
0.081483277337
0.048417513899
0.139769116006
0.143246109514
-0.085403296854
0.143793192658
-0.022529436173
-0.102914171745
-0.043075767435
0.196776721246
-0.103327860354
0.157688170437
-0.081956501946
-0.247912393218
0.134707462442
0.067885179690
-0.027458735422
0.018799073001
-0.350371601924
-0.055658406298
0.174909436880
-0.043490980931
-0.108603858058
0.037985471402
0.257392490271
0.159046884288
-0.143460416581
0.116713319411
-0.074129286093
0.086100674634
-0.215646165961
-0.002953618338
0.114806366739
-0.085152412317
-0.154515158196
0.072681531267
0.048450713635
0.170562461476
-0.311420056741
-0.097016297628
-0.184450120468
-0.003319933467
-0.101590326019
0.244067616337
0.071864758413
0.003507999281
-0.042195068323
0.217650345753
-0.005683446055
-0.019269854693
-0.146927036960
-0.178536555188
-0.008642380581
-0.043613456884
-0.022402663781
-0.010014263683
0.023885014036
0.030105409364
0.151877867281
-0.080810526797
0.027234577020
-0.055462734988
-0.031395573362
0.019479239790
-0.031995756613
0.205026716832
-0.167926402749
-0.084527965757
0.065832959408
-0.054895042690
0.113945967413
0.033985846728
-0.165979617525
0.139263102999
-0.093566287656
-0.035307381547
-0.284551563114
-0.144498740129
-0.044088066892
0.198411569172
-0.070414985971
-0.012438612837
-0.017630595139
0.276950860110
0.105130294407
-0.181169054923
0.012251438874
0.206411603329
0.045230472258
-0.142616120925
-0.111370131434
-0.087999593632
0.045650304421
-0.018463147198
0.214003583213
0.315014640808
-0.057459162594
-0.252642766309
0.094291014597
-0.034686209724
0.071017771628
0.190579397724
0.073080951465
-0.175991067507
0.300014744634
0.141296908081
0.011886962265
-0.161093445836
0.067667189828
0.158014650239
0.103335500233
-0.334612581459
-0.093210280113
0.168592098606
-0.098195976391
-0.123516636811
-0.076405699113
0.136015346114
-0.155345063654
0.106069932309
-0.011506556149
-0.282192450509
0.100542221943
0.132709642029
-0.384555762597
0.022400480964
-0.190891485855
-0.054179370506
-0.023931657015
-0.075437268284
-0.222704703406
0.136089565707
-0.021126197831
-0.134883989582
-0.007426287643
-0.015144641102
-0.025839690102
0.005906078869
0.056432742453
-0.051886093231
0.278618429288
-0.204060108340
-0.040802826293
0.225621323108
-0.006715831920
0.136904649044
-0.033965251026
0.097888098224
0.064396830563
-0.049770791716
0.176004018358
-0.113010622046
0.210043918643
0.163254089505
0.016931618568
-0.115517304498
0.086933607208
0.212679328808
0.103568843562
-0.117319498136
-0.073325800368
0.193456336760
-0.138116009328
-0.014967847766
0.044873996183
-0.273476562727
0.099805008060
0.007261776109
0.002035300045
0.085681454747
-0.110124123620
-0.022814440270
-0.020585248183
-0.176822684217
-0.005549827643
0.256706833099
0.029859897217
-0.015107748555
0.058039725228
-0.077797008761
0.048876078704
-0.017609000699
0.340525417991
-0.013142660857
-0.112138659638
-0.005623101833
0.070390159190
0.040880241917
-0.116182109087
-0.042274025017
-0.153481991570
0.066751128741
0.029123607738
0.047673161255
-0.036042479046
-0.124297344240
-0.128423297460
0.107654541245
0.137987047503
-0.005510274689
0.114218900747
-0.278050796198
0.062909028203
0.111295992147
-0.033835671674
0.147510551389
0.083977688700
0.051389401662
-0.210261440520
-0.051703047256
-0.021269379381
0.023960676522
0.146823655053
0.010477885007
0.082607445584
0.152578769207
0.286055766822
0.342804275423
0.147924828812
-0.036965391675
0.063098237676
-0.236823194418
0.217367309298
0.238258429792
0.019298890209
-0.087132033118
-0.021328982495
-0.056007408106
-0.058186274801
0.274829334537
-0.072034809998
-0.329717191809
0.022466198248
0.011109233445
-0.044208430713
-0.036128131609
0.025255052717
0.003031876714
-0.013801314671
-0.165663060938
0.083444026495
-0.086532864138
0.195459032435
-0.048668319867
-0.023222377806
-0.176126669464
-0.020781815383
-0.101449051996
-0.107410849458
-0.184573488658
0.008144752207
-0.222570014347
-0.106182892131
0.022262487809
-0.062577309858
0.095142725574
-0.012716660671
-0.236494112049
-0.227391701225
-0.024620391269
-0.272974331596
0.123281618955
0.034155833944
-0.063729412012
0.119033376705
0.189521147252
-0.315223716263
0.087856694459
0.013761684448
0.025906954976
0.188434305083
0.128727694610
0.039052732898
0.121748046937
-0.039130744855
-0.074391705348
0.062116444288
0.182651656537
0.032302910400
-0.000508551997
0.120683932089
0.188336709464
-0.256359800345
-0.055189356159
-0.132721140943
-0.129759728942
-0.222360793569
0.041421544498
0.085106950485
0.088229388017
0.001332123751
0.159722777952
-0.336314501290
0.150164111855
0.018108676917
0.091474795210
-0.035961145631
-0.172616864984
0.032584836066
0.111643546810
0.030694880478
-0.136120921845
-0.122749480306
0.055753742503
-0.059503776161
-0.134395095850
-0.146817408980
-0.241717963386
-0.244016539021
0.106678518254
0.157074734971
-0.012343401378
-0.267553773865
0.009769987139
-0.032408611007
-0.031258632065
0.095741551452
-0.070320901807
-0.172822750928
-0.049133577863
-0.048472017791
-0.076414943990
-0.120728702666
0.162653221691
0.107157652500
0.036771358707
0.063696529837
-0.017089209493
0.076891516909
-0.014993265789
0.122942664323
0.037979474170
-0.272724354681
0.030845533800
-0.109802666358
0.032075739566
-0.033060233625
0.185417624781
0.037589958422
0.133752722519
-0.224448439410
-0.128934865287
0.125301096900
0.466387611175
0.160768564206
-0.057825300977
-0.137558923209
-0.008750253458
-0.113668505569
0.149087908314
-0.000854372628
-0.040755723236
-0.010065253070
-0.240244446484
0.072901328365
0.325370604980
0.112797643642
-0.027092725604
0.057348923246
-0.060195737015
-0.213853566678
0.124343288350
-0.208897163356
0.111741038774
0.071091535080
0.065391126792
-0.068098180610
-0.113179033176
0.107643141485
-0.041925510692
-0.154646874380
-0.233109181695
0.173494486469
-0.125062280758
-0.250389459999
0.039510583471
-0.199921661857
0.288126712979
0.136158169469
-0.110403562826
0.011220218142
-0.016954458875
-0.158567656894
-0.236709172451
0.003940978933
-0.039602758369
-0.054948749638
-0.235643600813
-0.119665236232
0.087144009399
-0.045835288320
0.252897673512
0.037533160560
0.128085674758
0.172728950131
-0.097949718356
-0.008521328221
-0.239204637140
0.123633835747
0.286804037078
-0.296590650193
-0.137610569087
-0.000292235699
-0.154925086423
0.125374355012
0.237670699829
0.205944413928
0.041770463233
-0.021989614709
-0.061930236229
-0.003735034163
0.040567560584
-0.034148647191
-0.239370755111
0.013628136746
0.119324649785
0.310342199409
0.106608512641
-0.164994006235
0.072036383115
-0.154195227022
0.001126893376
-0.028842706236
0.019250463503
0.005245520784
-0.098314226281
0.053016073104
0.139199173813
-0.219976803875
-0.075703945717
-0.049403998637
-0.101339929854
-0.091533662194
-0.051962549768
-0.132327917380
0.219572292196
0.011586813853
0.011292553650
-0.080952866328
-0.041207400895
-0.081266875563
0.179258016857
-0.009479008199
0.194100939190
-0.024108349190
-0.104169657148
-0.144066119346
0.027794282646
0.002077680252
0.119275081085
-0.288409315220
0.019096526722
-0.094680857771
0.169297684945
0.154224039694
-0.180288857534
-0.042059713507
-0.101374187121
-0.083332657291
0.127995451160
-0.067987415591
0.217940886500
-0.000813149128
-0.046738875769
-0.080813202544
0.150579608877
-0.044978616086
-0.015525264763
-0.142204556153
0.090608932687
0.084841698862
-0.047784752528
0.088581506875
-0.198727424352
0.332617157701
-0.119434967892
-0.164364132305
0.092496240784
0.039907438588
-0.353299688656
-0.044789931340
-0.000891634520
0.140774601267
-0.131844704191
-0.035987573798
-0.142552848404
0.088416460874
0.268629078025
-0.034112223737
-0.101480273613
-0.029220338295
-0.170999597534
-0.033535166920
-0.227149863628
0.186334423327
0.018587961986
-0.059567572843
-0.085525043129
0.130223651979
-0.072784536736
-0.066746954140
0.238864672524
0.016135809175
0.178598204060
0.197155271781
0.092009544845
-0.201143786575
-0.049847462740
0.034826505952
0.000540462354
-0.165275876045
-0.263089129586
0.028815196525
0.115238184693
-0.183072525479
0.156184015889
0.026039896624
0.269853401970
-0.085114346602
-0.235769572183
-0.283766440844
-0.015161546642
-0.092621082346
-0.059450551493
0.103061308153
-0.003735466122
0.094983618091
0.049115240522
0.067596406189
0.020428217618
-0.034491831176
0.068015002148
0.243509753884
-0.267652363607
0.011146681306
0.060641727733
0.265293413016
0.135716650259
-0.122141777443
0.034717562780
0.100299257248
0.077730818873
0.132414828144
0.059456276748
-0.061266153150
0.019061277019
0.157593782936
0.038282149087
0.091257428805
-0.309065272884
-0.025458505753
0.229634219388
-0.146211064281
-0.183381675285
0.174563839511
-0.061177253729
0.123229650526
-0.072469460778
-0.085711863700
-0.109839699165
-0.000781056384
0.014795511516
-0.257650653896
-0.085058098201
0.034855631459
0.124414220754
-0.035650833161
-0.104273731541
-0.095232093402
0.127531759963
0.122548412787
0.212902055693
-0.092680274381
-0.054878378619
0.093511901103
-0.043964330927
0.001398400163
-0.106907366774
0.150037982706
-0.002490070497
-0.016259784338
0.199257564068
0.078180192400
-0.153672114054
-0.300463867449
-0.155221625861
0.139060399880
0.068302410168
0.208547593178
-0.166732047497
0.079709273326
0.056987450468
-0.047498654243
0.040587500857
-0.126382848124
-0.132894723601
0.284396579107
-0.142347955204
-0.115748141558
0.030350579109
-0.161568840005
-0.184549486619
-0.041140251284
-0.099467283880
0.003858442977
0.002770716653
0.116229291097
-0.133185076774
0.008885064393
0.020270345752
0.179775565444
-0.178040729885
0.100012431967
0.007724304615
-0.048341524049
0.066519955479
0.012681791300
0.032060204036
0.060655770898
0.051351615410
-0.003808630298
0.123463548438
0.025275975386
-0.124967192665
0.222310272132
0.161588847896
0.010039173362
0.003195296874
0.072943398096
0.212274085969
0.067028911378
-0.061822182219
0.294185246948
0.052057339839
0.085605848139
0.182943503541
0.007090495264
-0.060309108472
0.151004567498
0.135261341050
-0.294579691313
0.059266623245
-0.027907212004
0.244884579158
-0.357729662468
-0.179169716451
-0.414072170236
0.088093938536
-0.173152469707
-0.152213139390
0.052175291329
-0.115115602919
-0.298353955453
-0.006707291487
0.015174653498
0.081002384526
-0.112405397551
0.049986666247
-0.328768412446
0.045175727867
-0.119930463153
0.055571714906
0.024792938937
-0.068278838908
0.025475871177
0.005677234046
-0.030499734067
-0.059442602014
-0.151520938003
0.204535034851
0.112611142453
0.027327004005
-0.127568879982
0.097568851202
-0.264162017467
-0.038620207512
-0.139915640168
-0.018677207099
-0.428719891146
-0.133643709524
0.144931663853
0.073130987018
-0.200004299433
-0.013812507512
-0.116794396177
0.045019795731
-0.335347766474
0.076535116645
0.112972072521
-0.076993905193
-0.169844370903
0.089526040724
0.198980468060
0.024341553927
0.065866113970
0.130822146480
0.170869178429
0.169680051665
-0.054143949247
0.176757190480
0.273895442399
-0.092691213645
-0.134391155851
0.184533079905
0.215556870739
0.058170468916
-0.078110197041
0.137598623431
-0.012244839674
0.029159974906
-0.084732055635
0.150763785304
0.151514942745
-0.152202188767
0.039653176264
-0.231915362900
0.184241504216
-0.115368131466
0.106676639802
-0.183951937588
-0.196679394770
0.015509682308
0.017850871864
0.073490835624
0.227141708649
0.014089389006
-0.064402165983
0.087359389868
-0.120226391966
-0.148159132738
0.152614631642
-0.077059794472
-0.023903546398
0.003102440237
0.018408812671
-0.186366310245
0.104654221190
-0.069464311916
-0.059333284694
-0.062996050901
-0.061570653497
-0.097852766509
-0.060605565899
0.042908866267
0.221723588173
0.078659651451
-0.005626083320
-0.300994595074
0.075368437270
0.028562199322
-0.157852976424
0.132900422535
-0.062945705898
0.188814962548
0.059277311182
-0.060152218563
-0.038280852286
-0.049386345107
-0.039540752278
0.065063806617
-0.112155599843
0.082860180040
0.044732368841
-0.141894221096
0.070785176335
0.117715571935
0.189165855004
0.030325330579
0.148850123181
0.272393933595
-0.012578943488
-0.103756349890
0.139026282414
0.210496552815
-0.097372563049
-0.081705494886
-0.070464234764
0.200914848737
-0.004061161003
0.131708788197
0.020781649121
-0.111932512050
-0.147352129650
-0.239203232009
-0.184182109008
-0.079629148166
-0.064827949536
-0.051276251907
0.190327201002
0.295722231555
0.019998241476
-0.216641922579
0.099666966081
-0.074315129079
-0.111286872158
-0.035723146235
-0.305398149698
-0.116148106112
0.181800570439
-0.039830553457
0.119960699849
0.141738560667
-0.025411765385
0.058488319784
0.187311874524
0.158702766764
0.175365231430
0.096642099791
-0.113514673764
0.063176095247
0.026885667411
-0.170439190134
0.010954341044
0.239903919613
-0.065447297574
0.147695142959
0.010768319628
0.290310227913
0.212322665077
0.087202283141
0.095433773000
-0.028140951263
0.021262499944
-0.263937157433
0.014590089862
0.048960314727
0.046604970192
0.208699903389
0.059500074509
-0.108422748928
-0.137248943966
0.175556362381
0.107029266781
0.102634414497
-0.085696457649
0.000094037484
0.158228882261
0.095002671372
-0.377607478577
-0.077137477089
-0.045910087459
0.083066735689
0.186418080526
-0.358546778877
0.162008741881
-0.108982295041
-0.022879750998
-0.032912540289
-0.069682183540
0.151229572070
-0.081785675212
-0.170350144555
0.087890648146
0.189699620934
0.055756799601
0.149375620533
0.103299548111
0.196512010291
-0.074266943032
-0.191795392409
-0.060464271287
-0.113084411556
0.062513757300
-0.035210544177
0.013105035317
0.147350185811
-0.034046120282
0.064990459191
0.338891065755
0.029138337015
-0.192806216978
-0.031717605871
0.215357997406
0.168676293905
0.204971983521
0.069456119285
0.082791793578
-0.142519003057
0.026170398830
-0.178960396123
-0.232473725179
0.074672859851
-0.077337656886
-0.115731517361
-0.186210693143
-0.194771219067
0.026951208907
0.085244501806
-0.082863826233
0.126890529363
0.073241067029
0.433781274282
0.136630368704
-0.051538034109
0.037571133647
-0.160496566770
-0.080709356577
-0.003689964800
0.065535621117
0.232115203374
-0.088906888488
-0.082312422618
-0.110081891021
0.143285521811
-0.087247862249
-0.183452218788
-0.098480000441
0.034855014128
-0.037147676834
0.061806636648
-0.133603511610
0.156257155946
-0.127423705497
-0.079267745821
-0.211575639155
0.122431727522
0.171630746501
0.198263988512
0.022697728792
0.069417204440
-0.316924051432
-0.100578392435
-0.207608184088
-0.071931804491
-0.095447063419
0.015089443085
-0.090469387752
0.248079132368
0.021068052686
0.183002108351
0.212197308911
0.188246557885
0.221996249978
0.048604930766
-0.285581364680
0.139274566277
0.050190574511
-0.022684275709
0.010214138479
-0.347029473039
-0.112407156016
0.087915939295
-0.098616843685
0.160813356550
-0.221585748637
0.110332524300
0.076719015567
-0.064140288616
0.054203404400
0.209045059637
-0.131244549390
0.097895991286
-0.122647998019
0.179862472853
0.153821121138
0.000821636468
0.166968401081
-0.024093371471
-0.099133323588
-0.142186021432
-0.200179162794
0.016161907391
-0.024599357241
-0.015157366516
-0.223659306904
-0.089557356934
0.084611504036
-0.059657938908
-0.070252550105
0.170364894732
0.001886280848
-0.239175582930
-0.190432135558
-0.015261963946
-0.073764183050
0.087283486173
0.101384702911
-0.049511222097
0.135969164284
0.126587913963
-0.134418452570
-0.044876828879
-0.067476863398
-0.031299539542
-0.102619916624
-0.206590879645
0.007842786855
0.158552860162
0.131859841363
-0.019177516216
0.001858504384
0.169597748101
-0.068018873380
0.135947214667
0.008008840077
0.017891902976
-0.078250663888
0.070259165685
0.054486322938
-0.118059033422
-0.043800402292
-0.206884744415
0.139761300458
0.054257069858
-0.128141138326
0.272913350023
-0.134905091013
0.103946701111
-0.240247512507
0.044000526121
0.128907788555
0.095270363901
0.132760499534
0.165769251644
-0.049111056684
-0.000524686116
-0.186610265648
0.070108380894
-0.052809672908
-0.183325187392
0.037434311430
-0.055092424121
0.009780228366
-0.088007162721
0.154582834709
-0.174191408091
-0.168587600638
-0.181223383683
-0.202368253398
0.244892713946
0.220030048495
0.134362714611
0.063533670548
0.108188645459
0.045067849733
0.071284627872
0.010966967141
-0.181578351744
-0.087934559924
0.008561385650
-0.132197046497
0.125789501181
0.060977668622
0.089070269050
-0.088414792829
-0.097031496112
-0.024051200268
0.117566962992
0.148465820261
-0.082334482798
0.019489926208
-0.080279005292
0.015834606060
-0.165287816666
-0.194947626342
-0.053041571392
0.030465453004
-0.223957217772
0.036068294068
-0.068021142499
-0.328405293615
-0.159895207949
0.075164369779
0.104098763429
0.098824394010
-0.070760839735
-0.132729862508
0.010690483250
0.048211616611
0.059114413472
0.111716577144
0.113422264138
0.296554501048
-0.111912554203
0.335730987101
-0.028283023429
0.221095874156
0.139311714265
0.207036650641
-0.101201093157
-0.125992539763
-0.094398367706
-0.040093629334
0.247265557945
-0.207923994233
-0.027311997096
0.035602833340
0.006678673830
-0.035377022882
-0.333753192118
0.147618118453
-0.131296174954
0.227877114662
0.146963315806
0.038813256189
0.135936129589
0.108217878249
-0.025902594036
-0.120624107737
-0.020483885013
0.024771882602
-0.109869802670
-0.096391427190
0.125589574930
-0.021623816380
-0.210242336331
0.237998110025
0.054679317219
-0.198362510611
-0.008476679708
0.185272657229
0.168036101959
0.095021647696
0.023020002068
-0.146312555363
-0.161338857776
0.005772991867
-0.134132636743
0.030456340216
0.036094916301
-0.140730963429
-0.145266501271
-0.056464623656
-0.272382040027
-0.142730708673
-0.018093267353
-0.060717155816
0.047615673206
-0.033575720768
0.150532165354
-0.012409832832
0.057242867204
-0.336088646744
0.136940230824
-0.186742077610
-0.240194107775
0.151061388619
0.067002954462
-0.052954084679
0.036351331026
0.297055846979
-0.168965510137
0.115569173423
0.085952763505
0.261379342914
-0.058790281505
-0.034319355217
0.005750943861
0.010344831859
-0.130782775535
-0.103239698685
-0.028178269609
-0.275161133973
-0.154117943377
-0.049678191602
0.144458122795
-0.064853110246
-0.045326418180
0.189571663145
0.170734002479
-0.111330613607
-0.106100755543
0.020324424614
0.014059520668
0.021363592981
0.137802348105
0.020137098848
-0.030074645370
-0.109454976245
-0.108458783151
-0.031612481375
0.223471673025
-0.260730141696
-0.098036629926
0.037577810731
-0.149955469628
-0.140996203897
-0.287085837089
0.074347163611
0.175264200688
0.168952191538
0.005176907596
0.168461363307
0.035731211099
-0.154386400529
-0.000089669730
-0.003163668973
0.176033467786
-0.193304629516
0.136500049675
-0.072460470382
0.208964106730
-0.130324478555
-0.115158573469
-0.034053322165
0.010928981988
0.132461134657
0.043609528417
-0.044914087172
0.229000223996
-0.210892895611
0.141857147924
0.062040907300
0.090951301218
-0.033407178304
-0.087166474944
-0.001261336862
-0.144452312467
-0.150890069179
-0.093090952422
-0.001689654914
-0.096347216658
-0.062289072614
-0.163926810701
0.130235343299
-0.007167235561
0.049585978924
0.027941351381
-0.022942573318
0.097015995138
0.002750286096
-0.175439941446
-0.083868938017
-0.278809614734
-0.113177683068
-0.048217107545
0.078985051414
0.082045161826
-0.059510298494
0.093908317226
0.200870048891
-0.315135111124
-0.158673472546
-0.029374048789
0.047775293596
-0.237101442740
-0.118325617803
0.075158331053
0.012722116811
-0.022583689641
-0.125748404822
0.125240176123
-0.025182505196
-0.023923654206
0.180582035628
0.124794719443
0.102984401732
-0.080734205814
0.003203538786
0.173705218976
-0.031567540802
0.116071706825
-0.008260157209
0.128181376963
-0.045553916530
-0.169345754186
-0.042834212098
-0.021795587011
0.362505562804
-0.063898473722
-0.002985169699
0.229084493667
-0.031590562588
-0.020995365973
-0.001314104706
0.431920037419
-0.085610770935
-0.076507798656
0.105452995630
-0.051221437856
0.018250776510
0.039013011484
0.182659448116
0.072165395357
-0.001767469667
-0.014676210934
0.068430358965
-0.029690637476
-0.010371070610
0.051811776401
0.100092958349
-0.056455320402
0.135405582633
-0.085536547393
0.039306311525
0.116231564239
0.049767288664
0.052929814422
-0.095385968355
0.100805711983
0.005681807201
-0.045981020859
0.126281173738
-0.095484193348
-0.066368555163
0.146819185079
-0.149036356615
-0.116762103162
0.111734389409
-0.075990817920
0.094749369788
-0.169469760511
-0.017576807885
0.144426904255
-0.105130514957
-0.301214788988
0.000724501331
-0.008844001811
0.096502239983
-0.291341502657
0.218268238609
0.073677873860
-0.231714587462
0.246754304717
0.098366636038
0.255360651914
0.133151815856
-0.152613775312
0.007124010446
0.078471838156
-0.044236639757
-0.137624475933
0.101090367051
0.195023451660
0.169571805257
0.231236736884
0.131730437051
0.074594029780
-0.206893214332
-0.065265979556
0.036776345043
0.086704733667
0.057497283026
-0.080302859528
-0.124765636458
-0.239081332202
-0.055413495802
-0.064666069516
0.139523702882
0.141146158540
-0.160476113443
-0.023807971887
-0.186484780012
0.061328203574
-0.135739089890
0.312506230358
-0.017274696237
-0.256643163350
-0.127953978280
-0.012621213988
-0.135769258314
0.361982254643
0.153169367195
-0.233153835243
0.104814133530
-0.001667149024
0.063465064528
0.071306425172
-0.096552758926
-0.234086825537
0.047639307849
0.254802050107
0.068360115429
-0.104329576192
0.137190568252
0.037800136011
0.165952670010
0.047602002487
-0.076737774906
0.043095463506
0.106306635280
0.068150939327
0.044613678329
0.029878993369
-0.164973681243
0.162319148679
0.284181713302
-0.014455201484
-0.033523150781
-0.199476536492
0.129587288200
0.015000831595
0.200935066482
-0.071479025117
0.236569901329
0.104799547434
-0.099348084909
0.171210731704
-0.038929681485
-0.141027337411
0.159197106955
0.111116239598
-0.156108959716
-0.084835248197
-0.006108106853
-0.273591473165
-0.092055896088
0.158875167012
0.039185987231
0.136049909013
-0.252222830944
0.172604985714
0.061113205055
-0.097987207283
0.018847859534
0.269871340468
-0.065857841498
0.119400074496
0.149388784883
-0.133638367751
-0.076258061655
-0.130072906675
0.092029750438
-0.083819657749
-0.066993995380
0.126607376260
-0.220684411162
0.015563758447
-0.109205618485
0.003055364830
-0.282067445843
-0.046306797170
-0.316597857700
-0.170049408061
-0.121126947659
0.009919696978
0.009924283396
0.011694202655
0.066646495186
0.121434906942
-0.112229821119
-0.202812730591
-0.163298661626
0.087352008603
0.335272312300
-0.143862674141
0.056541892569
0.174224231829
0.298873360949
0.185835965672
0.027229010913
0.117757921391
-0.045401795482
-0.285066910269
-0.105828301499
-0.263790289472
-0.038515698251
0.099438718377
0.040950533838
0.116275095006
-0.001550046842
0.014003211539
-0.018891723917
-0.038011611198
-0.079958015302
0.144418882997
0.118382470823
-0.014043955914
0.040910312265
0.061213229360
0.145354826288
0.125227083034
0.292645232867
0.193383908561
0.171038404087
0.169006512645
-0.055446611085
-0.087190743792
-0.183281631546
-0.098241803719
-0.001851377566
-0.111915213436
-0.069424902423
0.070551909773
-0.059518646643
-0.285414225765
-0.085403584122
0.059245219050
-0.079972360776
-0.207335409376
0.029227550360
0.056950100583
-0.280591320184
-0.057726926010
-0.325833816958
-0.105677202792
0.104220495178
0.213521621788
0.051410711953
0.019105862825
0.194252241240
0.267125199854
0.036501028635
0.132316653420
0.162620487036
-0.009129229151
-0.223440816127
0.121598798386
-0.045120178598
0.035250609704
0.171835354336
0.123920813977
0.127965567515
-0.032572705242
0.071698610840
0.068299993242
-0.022908875731
-0.007534776246
0.239771034541
-0.014643436039
-0.278467294125
-0.032122934160
-0.007290905170
0.059041585683
0.135626084213
0.115552217624
-0.119575593676
-0.097365252800
-0.030619255988
-0.018296205260
-0.147408733757
0.076575378770
0.066354246359
-0.104930868623
0.211140515002
0.048509941042
-0.151993460018
-0.074324502997
-0.085754424252
0.176875844043
-0.037524157574
0.150766433816
0.003932761187
0.276817180958
0.019968542929
0.182114059539
-0.136523908422
-0.082488032874
0.090495178387
-0.094920500889
0.113869289382
-0.060701295358
-0.121915603894
0.260150371709
0.014130079661
-0.100428228254
-0.008251074656
0.168566594236
0.203697406479
0.005583334167
-0.142827390978
0.030251150939
-0.030511369173
0.092124751851
-0.168089008409
0.099702089719
-0.067058392807
-0.165306534009
-0.023801607627
-0.114025192331
0.045800257623
-0.092337542630
0.131154325946
-0.114477117252
-0.010504689201
-0.187924392597
0.156497896417
-0.137099052518
0.182503624580
0.027435106632
-0.138003165981
0.109563220661
0.091654237209
0.057865932949
-0.126776440049
0.039976388707
-0.185566174369
-0.231565546159
0.117411977791
0.129914740045
-0.136465663319
-0.269882859568
0.108395921915
-0.031452912788
0.110966731443
0.078482335148
0.011413822958
0.081189263228
0.087822059372
0.117772034843
-0.132922649123
0.026840833866
0.280057682444
0.098105401194
-0.008505452057
-0.146901899157
0.097488765501
-0.027141807914
0.016595794226
0.260862958123
-0.001243337072
0.186083493504
-0.009952904148
0.278929871648
0.112997474786
0.054530422822
0.108728067809
0.070139204759
-0.129652276641
-0.002027504153
0.252940597228
-0.153884215733
-0.039969558892
0.046480682271
0.073157205757
-0.002625606210
-0.024445325041
-0.139437377805
0.032967229891
-0.022427855456
-0.156655424621
-0.014122134713
0.350926335732
0.069446894893
0.214952273557
-0.157283302590
0.015886390704
0.121249876461
-0.288430376456
0.104720098615
0.015989604603
-0.186885283894
0.059652672140
0.072925569987
0.042891290941
-0.081180990801
-0.222782184617
-0.101646744846
-0.032712600268
0.078517703447
-0.152949584793
0.030871123990
-0.058502952361
0.015025510468
-0.177787610837
0.231237167286
0.331411999168
-0.075941436843
-0.016219984719
0.062126776995
0.143379967368
-0.066024443754
0.040977453588
0.196653031699
-0.069449646386
0.303655703451
-0.044654844771
-0.231943045840
-0.196148073987
-0.099686467855
-0.154467276182
-0.000520828806
0.073232958997
0.142035683148
0.208128846717
0.291705647301
0.267501738400
-0.042422160676
0.119160748681
-0.196732087763
-0.256945415665
0.049260876939
0.057277207745
0.055791417781
0.015397877063
0.010909753677
0.062909259063
0.038501528554
-0.194950501140
-0.024665016667
0.099880422890
0.039040332787
-0.022388153643
-0.085777719284
-0.126088552092
-0.100608017166
0.085014671444
0.173792360873
0.094872275736
0.093308300542
0.151278925494
-0.078107443451
0.016214534149
-0.088734663101
-0.244785250707
-0.020818114899
0.056381436512
-0.229148540178
-0.087677445974
0.110179194666
0.050235906828
-0.162480747202
0.072182380323
0.038432652398
-0.034007422137
-0.136292938587
0.029900739546
0.153294449514
0.027206591215
0.032292265608
-0.225358133308
-0.133554827115
0.007177531003
0.075307170310
0.041227415117
-0.124416971186
0.163675143082
0.081936569524
-0.045418907976
-0.125809682946
-0.082184462493
-0.281883565443
-0.142607833390
-0.328057267307
0.114791768428
0.116264955146
-0.227330577920
0.296679022320
0.080042325332
-0.176020673629
-0.138981812026
0.138808884464
0.031984487175
0.004924346629
-0.090837209611
-0.189829184331
-0.121282061460
-0.062642938904
0.317783316370
-0.103044497332
-0.356807129369
0.099842054095
-0.025421295765
-0.106171802634
-0.051081169686
-0.082267370939
-0.083400397982
-0.032465107064
0.200722610433
-0.061954009336
-0.128881003838
-0.079977583472
-0.168882831577
0.277616906924
-0.046342757259
0.016935078721
-0.072567584971
0.268999396053
0.246768413232
0.030316159947
0.163874812720
0.223489286248
0.098482182492
0.100000823575
0.060936234582
-0.041428800769
-0.062044735259
-0.047176905816
0.147147949256
-0.042196162330
0.163326476493
-0.098141828516
-0.063652711186
-0.271617426293
0.123896725934
-0.102655858971
0.049308756397
0.051561108775
-0.377357355339
0.316576491513
-0.147673737079
0.184005195376
-0.063633776480
0.253099681332
-0.183317045938
0.078227035373
-0.097301539850
-0.142472610817
0.114944596558
-0.080480943624
-0.205630481903
-0.164670343726
-0.104484214486
-0.078171409503
0.105192992497
0.141537074146
0.190815001057
0.229162139146
0.033307422942
0.075713011387
0.108768005129
0.073057706165
-0.109813242501
0.022256572048
0.193795773922
-0.007051129143
-0.171001584902
0.012636268774
0.106276233025
0.153250547955
-0.223791450086
-0.082073006072
-0.181091568116
0.058204177449
-0.144086794225
0.085548210475
0.059151975202
-0.076809197683
0.138255855308
0.139987798619
-0.055708851738
0.035004393533
0.131107739947
-0.061890531074
-0.137451244148
-0.041518337610
0.058466216773
-0.017739632799
0.121619107355
-0.074299691380
-0.032740809233
0.058683421032
0.018719108740
0.069641397625
0.128884474620
0.006735101888
0.064036377332
0.047860753388
0.118427541151
-0.033306230128
-0.270697584703
0.015774432027
0.176146694595
0.312849695899
0.035366017786
-0.202301268315
-0.008607169282
0.027308900719
-0.143832435718
-0.127567283147
-0.248362757188
0.138976200988
-0.018079729131
-0.002578048556
-0.097592865290
-0.031288991670
-0.074575028026
0.090947771962
-0.132960245394
0.058437697405
0.179435853438
0.207006618270
-0.163960019480
0.199281291340
0.186082455687
0.138470130761
-0.105034333889
0.060096448738
0.093645836006
0.254761804655
-0.159844210542
0.184901208258
0.112790179949
0.151497946342
0.014513053275
-0.252582823184
0.028592690210
0.001755844179
-0.118294801861
0.067818790642
0.124814295624
-0.111599553249
-0.119072148634
-0.132358374835
-0.208898584650
-0.126251505077
-0.065633660250
0.270683285891
0.088344990884
0.174992774496
0.355189016915
0.097283952173
-0.048192643619
0.085860940730
0.035402619961
0.113605634189
-0.198037965178
-0.385115795076
0.054562034666
0.044233975136
0.264394895135
-0.214089192962
0.147038033908
0.093821431863
0.118045241473
0.037059560735
-0.191840472932
0.089258998262
-0.176426476773
0.054452702483
0.223310548381
-0.034425783266
0.092172089438
-0.141923238919
-0.053156768226
-0.001686078840
0.147729324936
0.044582895569
-0.134934374866
0.105879799807
0.020070531173
0.233030644309
0.150866073453
0.235340652938
-0.083991682096
0.109766699932
0.002324810232
-0.223261391602
-0.203022578937
0.039844720271
-0.222264798758
0.262579508375
0.184017244942
0.142629002648
-0.136620036011
-0.013686094954
-0.187118402811
-0.142494642493
0.007824000756
0.010324951287
-0.150699706349
0.118127496422
0.091254206894
-0.147390187375
-0.022994701953
-0.132178528615
-0.178952741009
0.156122671116
0.118946828682
0.026420466287
0.071245786926
0.265781952745
-0.137308341001
0.003115042164
0.116303773710
0.047232590500
0.023174296099
0.132169008594
0.092093112969
0.054045590737
0.067914786907
-0.246009480701
0.156201872263
0.228200227383
0.117210534104
-0.119122736220
0.163889111833
-0.044492639876
0.091898856224
0.130223583133
0.120533487219
0.050602704103
0.314604783614
0.061552428258
0.133756725043
-0.037576867500
-0.114154573821
0.154399844046
-0.104851016312
0.174174785361
0.146855657114
0.231840775288
-0.241307563190
-0.074190946433
0.164382912895
-0.226492340769
0.088352619523
0.056324913948
-0.068145484850
0.038705922457
-0.123488014767
0.023196407116
0.170061447249
0.100075832262
-0.083241328194
-0.300046590345
-0.254751410784
-0.051320004756
0.010485246166
0.163353610040
-0.060536414731
-0.102360238448
-0.026776072039
-0.163398529220
0.011960529744
-0.034449250098
0.127598328508
0.010312982451
0.007598044030
0.231923777172
0.022267105031
0.119329991894
-0.127096055225
-0.068364810008
-0.042765454961
0.068560512892
0.139617315015
0.102552958907
0.153381889640
0.193219361421
0.048608152786
0.107991409210
0.015793344826
0.148951282354
0.221169235985
-0.191948244988
0.128516391250
0.311485001933
-0.002227402988
-0.018874799616
-0.037102108494
-0.008747516763
0.220571494984
0.027198432926
0.159157113529
-0.029378012999
0.021590708998
0.079991211502
-0.032555757070
-0.326627257094
-0.320727031551
-0.009098796813
0.072950454475
0.036159310883
0.055405911755
-0.091642154606
-0.161342684180
-0.167270096128
0.160266786158
0.182585711371
-0.192509359469
-0.108559532477
0.155947957302
0.003310250140
0.114030092185
0.011326231139
0.063393985806
0.179867738954
-0.183629994813
0.130387523350
0.079619799061
0.034357216552
0.002416090649
0.048609297171
-0.048638545716
-0.164006266052
-0.038225999266
-0.085057371219
0.029734974214
0.070606530978
-0.122018788045
0.157627209790
0.099616343729
0.029107874735
0.100333121455
-0.054875917335
-0.212696812949
-0.075777604467
0.042759900307
-0.237853817935
-0.044519933654
0.089042469325
0.284304946556
0.291181713897
0.147276197831
-0.151832738550
-0.002445926623
0.039192193681
-0.326068715777
0.245371597268
-0.128570176519
0.110646653822
0.234364588318
0.111068478061
0.147306672574
-0.017427294525
-0.015738040530
0.011930499464
0.086121432086
0.204983483794
-0.193955540974
0.059393205797
0.046173910423
-0.057509583653
-0.147799055911
-0.080546642716
-0.026122334710
-0.089912770839
-0.073684840283
0.285198439486
-0.028859036568
-0.031223952465
-0.157533154444
-0.150206276227
0.075869526586
0.006815005428
-0.156641985752
0.227182470326
-0.050114451048
-0.013683949573
-0.213303451674
-0.161666241315
-0.075504237437
-0.032164423162
-0.058495124720
-0.190402066837
0.405834923342
0.104820608710
0.114488109465
0.147096351798
-0.165258466822
-0.100528454313
-0.294300951297
-0.168349349260
-0.144416576425
0.086077096584
-0.234448973289
0.105881248859
-0.163178575058
0.340861757020
0.139283063674
0.229665901904
-0.017669248892
-0.091855261169
-0.184398310896
-0.134683420828
0.068748344757
0.117877362590
-0.131866130240
0.016137873668
-0.102101321630
-0.043452316343
-0.043329638683
-0.008900221694
-0.105224219236
0.033766938971
0.081370429056
-0.055276733479
0.059502928080
0.038224923910
0.177160013931
0.159251558806
0.119581021410
-0.169236545000
-0.166805065750
-0.070093802649
0.031324472504
-0.334968428878
0.062780540043
-0.144591915762
-0.070462238304
-0.043545235101
-0.021828669191
0.035491945400
-0.031789827369
0.050883463221
-0.236737625628
0.217764105104
0.268293158604
-0.011503123719
-0.132982092745
0.087383900826
-0.004347059990
-0.058435249707
-0.002603847365
0.077850049484
0.181766555108
0.078736236296
0.044686880222
-0.182691146688
0.174385438821
-0.110247714282
0.179701045798
0.192802281971
-0.047451718031
0.164721091931
-0.019947598414
0.038827318146
-0.090995922411
-0.063417883560
0.057775442708
0.099231026738
0.031362930557
-0.195767430244
-0.007954742492
-0.182195825035
-0.009878538543
0.034992894765
0.038445802497
0.241033021084
-0.070700771094
0.061864196832
0.172480874396
0.107523476321
-0.272528094453
0.061754985884
-0.183999628071
0.038934073846
-0.021300138865
0.210241959624
0.095019348774
0.085380646617
-0.037752464292
-0.026786468634
0.159455530799
0.228046977006
-0.003780802332
0.109512323202
0.080046079948
-0.092797919333
0.043478990637
0.078404170093
-0.108144495282
-0.087395524446
0.087703071927
0.156082117239
-0.020961781339
-0.238987251642
-0.011816251035
-0.001175488983
-0.094554864627
-0.076960671617
-0.322333395177
0.005145707706
0.166474808013
-0.065299741617
0.285498617272
0.084770744806
0.147636910907
-0.177854491980
-0.096064552804
-0.134222486955
0.070641614787
-0.139977999962
-0.014176709004
0.043340104754
0.292295648951
-0.070457506748
0.052723894798
0.262787649031
-0.039173721780
0.052196726469
0.052322810216
0.030964961682
-0.154317710108
0.104033203938
-0.149282438467
0.210161045767
0.109810115650
-0.026837088054
0.286178216463
-0.125066954670
-0.040578640840
-0.052873968977
0.204305591071
0.001966306548
-0.127873824832
0.052720810623
0.052720772956
0.115817669466
-0.027135628861
-0.035873625895
-0.099501385048
-0.052841449460
-0.012661231421
0.093743822962
-0.154153223156
-0.191482007091
-0.053091079672
0.004853428070
-0.097408459407
0.207668610757
-0.001734607370
-0.018482704801
-0.094898947170
0.061456690022
-0.035432042557
-0.112845428107
-0.219428918584
-0.012962609727
-0.008042240579
-0.239665929368
0.035567235502
0.072061924458
0.072172136383
0.031973511892
0.065952337558
-0.041968281226
0.133841417407
0.366751429010
0.056655268505
0.221122258580
-0.057534043581
-0.146954927488
0.044731854517
-0.094546406625
0.000839872668
0.031853774899
-0.108984149048
-0.096319963199
-0.109568086147
-0.007041791177
0.341663419418
0.039809435142
0.229967647397
-0.033681811891
0.094027686117
0.075437640446
0.188603821227
0.117624883487
-0.077105722213
-0.017727595230
0.145426546121
-0.054244411313
0.285888832403
0.054108947027
-0.127478299548
-0.063473281844
0.001208535698
0.040167962160
0.188965798730
-0.083841274376
-0.081191839432
-0.033120482933
0.137131124135
0.168987152312
-0.194704924340
-0.002116998450
0.202353544839
0.273651008324
0.019251952534
-0.158477425970
0.030746027378
-0.004503476851
0.131405626152
0.057258987881
-0.126730238577
-0.042782472795
-0.156763250780
0.113709627295
-0.038912112861
0.284694635884
-0.144883219903
-0.044356237727
-0.148840102171
-0.365235159866
0.192766384952
-0.073157422309
-0.156064126167
0.059639552229
0.059441973182
0.026809353579
0.115686099642
0.123052718864
0.059733014367
-0.008024180235
0.044124913069
-0.193366803550
0.203377005124
-0.211585743315
-0.201688188186
0.075883688308
0.092864993962
-0.066369687424
0.178025011236
-0.313352078839
0.019100071754
0.156339252641
-0.164798137794
0.035366181715
0.200688036561
-0.111321914585
-0.235278209657
-0.129428504831
0.078332225355
-0.079321170028
0.148287295652
0.125645654337
0.074558402581
-0.007895844255
0.023273360991
0.114359265952
-0.193068777932
0.161340354876
0.262005615678
0.140695458051
-0.029326238406
0.168776651563
0.083986193373
-0.056402828172
0.084120941513
0.307120748158
0.008192766058
0.022328786989
0.073799024790
0.114517440610
-0.103687524915
0.146509735799
-0.023717614387
0.031281670110
0.044177922118
-0.137527510671
-0.040300542418
0.052583569435
0.046249239211
0.014018310784
-0.143800899559
0.153555893020
-0.060349673579
-0.000433607235
-0.226231188430
-0.113279168615
0.018559741742
-0.120499445824
0.125529888956
-0.023530388079
-0.049146818785
-0.016397047913
-0.105915828097
0.125411610333
-0.118384628907
0.059931397960
0.162665856763
0.148065751959
-0.140802445572
-0.256867042816
-0.214932384263
0.024601442484
0.042752485843
0.082476087361
-0.255556207190
0.100472907978
-0.127815524098
0.158705956390
-0.111087568597
-0.049563302731
0.297251875307
-0.231690609012
0.107956013144
-0.049977832955
-0.143666257406
-0.088525541934
0.041159851419
0.010557289127
-0.154612383530
-0.019297027706
-0.053819884921
-0.147363285262
-0.201342143556
0.024642734587
0.153871003603
-0.053048315503
0.066964298212
-0.012997107559
0.350529578347
0.060889935652
0.066388666905
-0.042546609367
-0.284885743177
0.108827121671
0.043454746103
0.183483020531
-0.013466279612
-0.276546128770
-0.199127564045
-0.251179772307
0.083387441697
0.192709827780
0.107660595605
-0.119606792658
0.112753054798
-0.025191000223
0.091021941985
0.150147419263
-0.086587656937
-0.020206131014
0.043121156067
0.026430849042
0.127875466067
0.032176301276
-0.227703100346
0.074763748546
0.405875854934
0.145681781146
0.190951431129
-0.072611793215
0.111410969560
-0.051773588219
0.076923417435
0.055899459559
-0.109036763540
0.010288794198
-0.106483885032
0.105142427904
-0.086594541383
0.263858673368
0.001601885643
0.010265967621
-0.052400857660
0.080857586758
-0.149585650916
0.235264905646
0.175807210273
0.009567262605
0.140411251017
-0.037346598686
-0.010384664798
0.076381617663
-0.041104220137
-0.074057390261
0.013248868221
0.040014713059
0.115627142082
-0.203847261746
0.188072769283
-0.258346813869
-0.107839829467
0.052126328289
0.320405684972
-0.053630050961
0.168899863523
-0.146962289033
0.130795341903
0.087153527984
0.051738556717
0.156446999059
-0.104845276379
0.001208957635
0.247472355436
0.067916592432
0.184153677057
0.257233057142
0.180251020797
-0.164340057742
0.230344634370
0.060489527944
-0.064732126171
0.010405959834
0.234041626188
0.233691168060
0.243038705380
-0.176881764534
-0.020628011607
-0.148298524053
0.118503142803
0.063057444407
0.077571964839
-0.016443119285
-0.050974270898
0.003047419359
0.145404332914
-0.174274190325
0.003685055229
0.071918972676
0.018105335831
0.242073825975
-0.153755203304
0.027069037314
0.053926161692
0.087253635132
0.110027729122
-0.079914176453
-0.177593483713
-0.056208697561
-0.002460859386
0.130610734409
0.031847067389
-0.017816172564
0.153304578587
-0.047376882870
-0.115046593396
-0.032874965924
-0.082863400768
-0.097599793647
-0.026130259317
-0.007721567278
-0.139245392837
-0.065300470705
-0.092125960208
-0.094246173880
0.172253513449
0.125804794892
0.105910168806
-0.238602094794
0.076758895916
0.224308116304
0.037281897654
-0.152511457324
-0.040801621212
-0.084521673868
0.149718340608
-0.222864128184
-0.090600365490
0.145054836661
-0.069766087042
-0.125554068126
-0.088016399718
-0.095155519030
0.022888301588
-0.011435537465
0.178366583494
-0.060986741106
-0.095634969215
-0.072632231079
-0.151945621395
-0.029772772991
0.080915248927
-0.011823533917
0.003248634546
-0.158810955890
0.043860796631
0.223894583258
-0.084605338717
-0.370695056642
0.025450388794
0.134269703173
-0.041101349952
-0.045223696785
-0.073572155038
-0.103806506570
-0.130394653235
0.022755479659
-0.001590355648
-0.286913312404
-0.140838257992
0.046886879735
0.013815360022
-0.025895620987
0.060143574675
0.124952821618
0.066923326905
0.034273304717
-0.092259993254
0.081851295024
0.278475165759
-0.076266275352
-0.013311157042
-0.075108277641
-0.114744841172
-0.171110579723
-0.006178136257
0.027532499180
0.035339077744
-0.024239572368
-0.129099207224
-0.172259282464
0.109998985223
0.093957288760
-0.035181580536
-0.013121689492
-0.103632372050
-0.024516430743
0.009944625464
-0.229350810006
0.153832595131
-0.098547811100
0.312301236296
-0.154838747493
0.081949874189
0.178489455120
0.081759646756
0.048763198634
0.083319999105
0.083443391639
0.252113237645
-0.164602225157
-0.005322110139
0.067705700809
0.190505786410
0.012417267507
-0.047251267900
0.194089979007
-0.002215023831
-0.078126773939
-0.154153895175
-0.027442738490
0.051531245293
0.124109761762
0.006661553438
-0.085783368136
-0.104154397974
-0.144072583130
-0.092520438918
0.067392131485
0.263046001807
-0.186764867207
0.000554530103
0.149578735386
0.231777438178
0.067096444065
-0.301304033188
-0.005467825418
0.068015781703
-0.229666291364
0.258458859822
-0.154831939999
-0.117612545548
0.153324101070
0.045440593388
-0.112101933353
0.158339410123
0.268187438623
0.126880945944
-0.333316347345
0.012969444743
-0.218593746622
-0.278539844945
-0.139747656953
-0.010189106923
-0.228906039035
-0.040753801282
0.036942004347
0.146937368357
0.068396257686
0.101689675752
-0.202300590352
-0.002641189385
0.045324065549
-0.089673355894
0.114673982293
-0.201670931099
0.166194279762
-0.025307338114
0.235510558085
-0.158089656814
0.134931301866
0.106663548702
0.026229295785
0.131962071881
0.005253227724
0.002299382295
0.185943052937
0.107090220486
-0.134198390433
-0.005439439323
0.095471567238
-0.006303649311
0.010785460452
0.057200231529
-0.060589492581
0.102871685566
-0.268779625591
0.159773916839
0.011834859259
-0.266276255573
-0.025133054440
-0.202029127040
0.013338819057
0.300249587369
-0.069013685996
-0.177722860291
0.055869815918
0.086694886171
0.038174548347
0.054572572937
0.133019064813
-0.073458256618
0.072722298345
-0.164245734413
-0.214953090781
-0.005421941788
-0.089796051387
-0.206795146293
0.248209577739
-0.263180566736
0.081985381415
-0.361819200610
0.094823921629
0.104400251594
-0.009751250566
-0.171094053068
0.038572812411
0.045740173249
-0.073030889569
-0.041038412388
0.059455055504
-0.089071833934
0.033337400641
0.034929517524
-0.033374764630
0.125036884742
0.197420372237
0.060823872095
-0.038153960315
0.160460647899
0.213945375339
0.019390972424
0.087566672065
-0.162337784461
0.121256888812
0.010190325453
-0.253927357127
0.152446648553
0.003037200132
0.112611090432
-0.117011643685
-0.023041562111
-0.164653310980
-0.152711745115
0.186072936488
0.079744599360
0.150663340572
-0.198034984672
0.100600739880
0.044953603609
0.043762568066
-0.080267763494
-0.241432470371
-0.250676305879
0.150245173922
-0.071911743386
0.158904398012
-0.093586301317
-0.291389149900
-0.193198325304
-0.099167136195
0.107271883479
-0.110374570573
0.165929584047
-0.023150542925
0.072422583546
-0.390460866865
0.138608099315
0.329847210668
-0.087189293374
0.216883881217
0.083142225977
0.162012179037
0.141843062807
0.007331408349
-0.111445735998
0.168469739163
0.045091959142
-0.117129992373
0.000695560886
-0.198110048981
-0.071411958910
-0.171567160415
0.049775441433
-0.003038047210
0.101382894766
0.005258250525
-0.126680854994
0.164835407071
-0.041733082541
0.090337497250
-0.103583863796
-0.064922824362
-0.033658430230
0.108379617530
0.154076863065
0.008784105780
0.194113954619
0.116358816399
-0.147401883634
0.325492088871
-0.038798064152
0.092938028451
-0.205338201049
-0.114565429693
-0.021382687139
0.047911309677
0.068443943730
0.037724903558
0.052385499401
0.189020636662
0.078846108572
0.105498107842
-0.051677774604
-0.177941224301
-0.032911780250
0.155740984379
0.098834385181
-0.094423017740
-0.092909617583
-0.141609172222
-0.228416496619
-0.041531211593
-0.001005469907
0.037623288702
-0.184477179463
-0.094509903876
-0.091634690774
0.046445007331
0.129729643003
0.039935926281
-0.114709433819
0.071340853085
0.041863960338
-0.279037581708
0.179128737603
-0.044487705865
-0.105680121353
0.032348793459
0.031837864078
-0.088984737964
0.044026182704
-0.180952886700
0.249813375193
-0.172947257388
0.099764553015
-0.127357671675
0.088802815608
0.121246271375
0.021466212754
0.020981783653
0.012116829818
-0.040800674029
-0.019590746704
-0.011900847059
0.123724403695
0.135655255545
-0.015337483042
-0.234069833785
-0.077068103545
0.102973560434
0.059450016557
-0.035078702650
-0.092096329601
-0.056681121849
0.000554099466
0.044401899423
-0.178941769682
0.059247732399
0.077618573313
0.115097452078
0.205266305875
0.124881179311
-0.082464209579
-0.129848863758
-0.410201774132
-0.049131886523
-0.055081208104
-0.082545827727
0.105416612807
-0.057963424432
-0.038757711213
-0.060130400621
-0.131520015087
-0.018867723962
0.138532392942
0.141615546938
0.069700872362
0.069367272820
0.115730027540
-0.116085153360
0.028459350227
0.085672812470
0.235209493671
0.005310188303
0.184785061595
-0.049744015879
0.143547011300
-0.231425830717
-0.116510029360
0.003118717126
-0.164489865996
0.207110487763
0.002142316427
-0.033485588894
-0.041424077610
-0.028383377165
0.225371919559
0.012727394864
-0.019631160954
0.030502175319
-0.070577096518
0.095194405743
0.058370664536
-0.075975916544
-0.015138044899
-0.054477210421
0.000230559814
0.120492905362
0.168489918154
0.172604571478
0.090683441247
-0.183741268504
-0.064282457302
-0.071208232492
0.002034262996
-0.038497331744
0.261756005377
0.156569700914
0.302807552410
-0.245976886192
-0.107993301397
-0.104101037343
-0.022717003365
-0.065682123106
0.035226184529
0.129436683311
-0.012264871465
-0.139110981480
-0.075703932679
-0.084484722364
-0.031742420940
0.026405452692
-0.213325200687
-0.119500054827
-0.260355477481
-0.084057080922
0.071578043187
-0.044178052347
0.000659170467
-0.111918464001
0.029558178152
-0.101037697424
-0.116635483669
0.112751149885
-0.203998917888
-0.043447458069
-0.218878311125
0.080721886656
-0.120157120273
-0.116006647195
0.203619324755
-0.077493150689
-0.042123898599
-0.162838223357
-0.052823797876
-0.044323812536
0.173241341268
0.124227634931
0.112209672777
0.014285803031
-0.088935203660
-0.093796728705
0.033633924004
-0.020334363949
0.070789179214
-0.186467296750
0.074200066851
-0.132231525742
0.045324652944
-0.111330391314
-0.061061875541
-0.007353815180
0.045804051181
-0.239759088962
0.237290781392
0.284174719681
0.044788832672
-0.125589647161
-0.187251852745
0.199734450202
0.241362898749
0.148693050563
-0.006321898878
-0.020863094204
0.192280906688
-0.180656272080
0.032089492862
0.209920973359
0.009556384710
-0.118929939706
0.126538381573
0.117460140649
0.039142175005
0.226236614934
-0.113324317740
0.006374041029
0.102026312168
0.155373483676
0.114405731017
-0.081823822702
-0.160430914765
0.142691370310
-0.171147113746
-0.191953582101
0.040321761880
-0.195072299957
-0.002027952745
0.191210510564
0.057643141932
-0.019739848875
0.050678471016
-0.053102563546
0.133465689874
0.097203068779
-0.038908697352
-0.015508078722
-0.283173789494
0.207961120217
0.021111200433
0.269397845947
-0.141298709068
-0.022363973405
0.007529448981
-0.157288822862
0.198309486742
0.060545668770
-0.203026925779
-0.065003323285
0.218869520011
0.023098066710
0.166993300272
-0.220597865289
0.207281916783
-0.044402927379
0.123431277280
-0.045358725104
-0.004343609238
0.248848719705
0.052932249653
-0.250980670698
0.039072653526
-0.017745483963
-0.041877219700
0.044181495135
0.177993058410
-0.141525054340
0.196070280086
-0.007525381323
0.344421940871
0.032021620943
0.046828045877
-0.031441582991
-0.185800483697
-0.083974217869
0.209442320852
0.256555337694
-0.005706104818
0.251623040608
0.135693824953
0.155854056146
-0.167065031026
0.135305196374
0.140157454713
-0.195696031993
0.116090231250
-0.064725288138
0.168884810045
0.283483470426
0.224828522662
0.044476990009
0.105900974409
0.012131489469
0.132158269839
0.193396051718
0.012022835360
0.245750561952
0.251160292936
0.037962469560
-0.054552222770
-0.018337948495
0.169691014427
0.057423798055
0.074380592044
0.051313228177
-0.009089914920
-0.218115285254
0.205709917022
-0.173332070104
-0.045137836478
-0.032716516112
0.081984318311
0.030729809627
0.172065951768
0.112413518609
0.116759983626
-0.062188761966
0.230595866162
-0.070588861154
0.068368438970
-0.043172378036
0.315892277902
-0.011567692093
0.017943932285
0.016956317754
-0.271301111343
-0.208839571129
0.109226947404
0.029770897992
0.123745863515
-0.110416255292
0.055476865640
-0.103006520680
0.095805587707
0.124402418073
0.146413820998
-0.167819418986
0.106837903469
-0.041484968239
0.179700973505
0.114244965918
-0.148715086660
0.161727290550
0.190268894606
-0.085833968405
-0.065287442418
-0.044227054644
0.115080477005
-0.140699017264
0.052879537031
0.080082314982
0.050009042485
-0.056829554999
0.071544156404
0.252863036908
0.299679502775
-0.016973747166
0.081070002303
0.224780241944
-0.007572599857
0.020347672656
-0.117891222453
-0.266353328394
0.158473758925
-0.008291119178
0.087592288552
0.145074387603
-0.101470386097
-0.156427248701
0.156204587805
0.050271661939
-0.124808427034
0.101420644551
0.079530351661
-0.142696290848
0.135663304441
-0.184228705623
0.152338815787
0.128068679133
0.044830561678
-0.001476853673
0.153346086444
-0.018254979631
0.104880354381
-0.242098845458
-0.100028713402
0.032033497491
0.085786568707
0.050181981367
-0.064014791755
0.083728829057
0.009197842363
0.082681997008
0.004910194234
0.249334085187
0.285669934589
-0.152848240879
0.194964995734
0.039918512380
-0.124540700970
0.238908226323
0.013295500603
-0.050949310493
-0.054999212387
0.042471179976
0.171002325809
-0.021651398294
0.040662050041
-0.029796424860
-0.162491231176
0.238211836608
0.085183727258
-0.008350918924
0.111944186885
-0.066492976007
-0.112212659441
0.123229392787
-0.167451705480
0.111319580179
0.189198083352
-0.031547603570
-0.122091052476
0.039668113729
-0.188069677040
0.067581153376
0.083438743781
-0.070507570192
-0.315486741850
0.195744866440
-0.052630910471
0.156745967518
0.125676035784
0.104396523513
-0.132499112888
0.100866218792
0.115752248314
0.212537662122
-0.008841529038
-0.196960844540
-0.002261578489
-0.197375581050
-0.128517018109
-0.049313125582
-0.178135945584
-0.251825555144
-0.099687879312
0.058692717464
0.123348640470
0.135013794333
-0.213968565414
-0.144807598876
0.055783249759
0.239257624253
-0.254499871208
-0.053595383344
-0.316856555714
-0.273075238570
-0.172960043105
0.207888235136
0.038624491954
0.131879596904
0.023571656569
-0.031657106293
0.080973859218
-0.289890318085
0.030486711941
0.001582400066
0.245806620707
-0.007555013595
0.330995337054
-0.035620444705
0.124407396406
-0.071163414673
0.058285704497
-0.069159167719
-0.031665933295
0.051528539070
0.188917496145
-0.005831766962
0.126687159096
0.124521255074
0.149180457560
-0.153152810633
-0.022003228110
-0.027793288106
0.117083078819
-0.252850615209
0.082247548930
-0.204538371467
-0.265888228548
-0.059146447403
-0.224909770783
0.180780551949
0.098958720923
0.116956899412
-0.246715345634
0.077226957616
0.038826703439
0.097151712676
-0.335119935965
0.052364559237
-0.045709876529
-0.088390645281
0.041342198583
0.012784599897
0.153690890175
0.121859987086
0.188625250031
-0.082101358302
-0.182990261939
-0.152012357700
-0.029139022672
-0.053045002176
-0.146300790956
-0.148648259050
-0.147056780989
-0.024464534574
0.200343298246
-0.045481373041
0.087202283204
0.127141431798
0.018111644233
0.118186138958
0.039908253109
-0.000649686873
0.053442574102
0.068269034822
0.073820914362
0.034997570955
0.162892678240
0.027833538547
0.053086419200
0.048371498276
0.177268936572
-0.143006023660
-0.001433716961
0.158842441290
0.144371874622
-0.117732147514
0.033384736559
0.050302867832
0.041776602587
-0.126795846266
0.097475882579
-0.029813860091
0.001347626850
0.085922965251
-0.154796483986
0.153005325078
0.020279133952
-0.080490761749
0.125533175797
-0.044796216280
0.046662670915
-0.113709210840
0.129174325969
0.123566226425
-0.225452485730
-0.038789966846
0.226050265380
0.027882044465
-0.047084819412
-0.021816447971
0.091684240138
0.137743066920
0.101112977951
0.094037962097
0.087210104747
-0.134434088598
-0.043621675904
0.031645711012
0.054348723196
-0.063750822156
-0.066461342454
0.042861770234
0.017511678106
0.190257276338
-0.012941332933
0.042312118387
-0.067601764035
-0.177823007426
0.025233745476
-0.012638856288
-0.147212010958
-0.038652778043
0.181005833138
0.125629214922
-0.019683821698
-0.159347133266
0.147935281009
0.143157059000
-0.014171291000
0.103149986576
0.170022908524
0.133396929243
0.071504602467
0.028973692959
0.118569040127
0.067033386883
0.033006506697
0.035076611752
0.095265522220
0.041916876975
0.086345725373
-0.075325746501
-0.142860807291
-0.212769776839
-0.004763227932
-0.013248987835
0.049350964802
0.021376828228
-0.035178587829
0.183861102434
-0.008815753865
-0.084509608653
-0.033238049297
-0.124012598133
0.067423501950
-0.220072151323
-0.035849695318
0.240590328677
-0.230781345298
0.040029479429
0.146848101206
-0.139021510888
0.230858422029
-0.143315477220
0.194660827944
0.045120859186
-0.092937907597
0.044036805299
-0.078936657588
0.155792272171
0.120995851001
0.032352006624
0.110191025579
-0.079742640443
-0.176474426796
-0.124537053055
0.229854176053
0.155208883201
0.285124565003
0.180060753723
-0.108861068316
0.104828402314
0.078927025029
0.014604154096
0.007909748340
0.329696508339
0.223190485655
0.202969732789
0.102931954085
0.010666457099
0.023207541805
-0.002986327066
0.038663346157
0.049562998184
-0.037641490155
0.004730006523
0.073713967571
-0.222597319998
-0.111633382636
-0.029259731815
0.200871045041
-0.163636405482
-0.015808194541
0.060408375689
-0.134297333343
-0.010438821009
0.237210320702
0.035722350044
-0.118117014745
0.049565980247
0.017025164748
0.066181038484
-0.045504133682
-0.043428411501
-0.225016649173
-0.028639119205
0.167408293655
0.010990448049
0.188707819653
-0.032723160232
0.049659842613
0.009400416639
0.054270483117
-0.097317342491
0.043733738680
0.138615253290
0.099694606427
0.011578671117
0.013979521956
0.097606168407
-0.199055933952
-0.030129423455
0.024121513042
-0.162861567840
-0.225434027442
0.079358557961
0.233953304476
0.216796124703
0.090983551528
0.059985964870
0.102471058529
0.086191463411
0.028105246295
0.039469149785
-0.090109071993
-0.087671752908
0.048743771938
0.104780555686
-0.066197419435
0.097076545273
0.080865114169
0.111631542439
-0.199643969935
0.049847712180
-0.133619745787
-0.126949391948
0.064652332003
0.088669710057
-0.092787867140
-0.189729265936
-0.036191980779
-0.181200989210
0.163090709511
0.135682853210
0.062530629271
-0.210520470019
-0.293897491593
0.016999907312
0.104278173123
0.086579795029
0.080607684637
0.151480736892
0.108759092296
-0.148190886328
-0.059735667196
0.057381891869
0.034847063395
-0.264890366671
-0.037103849312
-0.025672655925
0.193973852562
0.124358941122
0.052972408841
0.194861833011
0.081989238700
0.105496730480
-0.055607694942
-0.234806657489
0.058649590302
0.055754919396
-0.036203599026
0.106987135749
-0.072132198031
0.299777443670
-0.075724666343
0.208470908463
-0.047287917398
0.282312662340
0.164747789214
0.082475244256
-0.186787409260
0.070706781010
0.265928311196
-0.066789601308
-0.229479028162
-0.099432040129
-0.233443661195
-0.136782574374
0.113903512272
0.231796666181
-0.077099284754
-0.060117092682
0.001990983350
0.143126515637
0.052706297773
0.121442759416
0.262320390498
-0.021101239832
-0.040714685448
-0.009599410163
0.097658144047
-0.090884444232
0.094022689145
0.083909827456
0.094082469894
-0.182434692924
-0.097288279995
0.051199239433
-0.080915933909
-0.075727446359
-0.132206263293
-0.181090016468
0.142712334975
0.211937866295
0.147383541201
0.085442105342
0.019251582892
0.050913732019
-0.016781524783
-0.066109554534
0.082038992603
0.109194048591
0.007733392134
-0.156941157203
-0.108898159964
0.225136985521
-0.123538550037
-0.141772650098
-0.015827132027
0.043762943836
0.045353095293
-0.008426960314
-0.216413331930
-0.094118726139
0.191870355311
-0.281402604838
-0.002562525120
-0.008312174973
-0.159479070158
0.034757637473
-0.101629935490
0.153290199113
-0.100799395833
0.143739250944
0.059590602620
-0.096055252170
-0.215072138266
-0.033193571817
-0.325423298427
-0.069141579036
0.047001836248
-0.259911018326
-0.048575247426
-0.317786826528
0.393706623357
0.108762748576
-0.182244113131
-0.112246255133
-0.044516438479
0.215361992729
-0.112476095784
0.126964704088
0.082773273772
-0.048517811526
-0.219173615768
-0.034625701128
-0.165096813595
-0.151370357818
0.009332426955
-0.091539520157
0.036862670301
-0.138194771279
-0.090064659305
-0.058430817432
0.071934323158
0.050620140294
0.087675284806
0.156597851245
-0.107659589055
0.124102890377
0.004087112180
-0.245171603050
0.114218900724
0.096678995541
0.020044070968
-0.024484609046
0.029985235795
0.015177025631
0.269570065606
0.271587679230
0.344672432364
-0.239031805844
0.125917753271
-0.133362777383
0.186646676372
-0.002699853190
-0.002596169810
0.037358822308
-0.046614839996
0.094777376820
-0.422571798098
0.225652224546
0.163511858954
-0.121544501318
0.147562475326
-0.141282286573
-0.402285933695
0.020202692201
-0.058513433128
-0.098625931520
-0.007236935526
-0.075740964057
-0.151018944085
0.010154846746
-0.074649068090
-0.009106690159
-0.011114445383
-0.194336611403
-0.141879744247
-0.169780177126
0.035710445609
0.137195836205
-0.201211582658
0.149710430895
-0.035343429062
-0.015176218312
0.108064368921
0.236286144781
0.161195943737
0.076569112869
-0.093636164285
0.022349487808
-0.064129572083
-0.195999753228
0.041144141291
-0.239204054181
0.191578229302
0.142835033856
-0.180965367143
-0.223052978223
-0.004673413367
0.018814470290
-0.127642128096
0.154667775766
-0.251736256110
0.048084169173
0.055636992275
-0.339058393858
-0.312824649061
0.142971103969
-0.149490521747
0.232808307898
0.258145827358
-0.042287636887
0.048660446436
-0.217332608618
-0.163587437177
-0.118779250889
0.138932773519
0.016651391377
0.174234633723
-0.087346628301
-0.280373976248
-0.367173279582
-0.096387556689
-0.130717700451
0.063963658163
0.203537839499
-0.046919805487
-0.113503079212
-0.150693391750
-0.174286245497
-0.244540405661
-0.076566558514
-0.123529844942
-0.159391795905
0.048803014519
-0.197372038300
0.252821048090
0.018348900399
0.214238944061
-0.158163568435
-0.199821598631
0.117499721792
0.262537230042
0.057826217412
-0.092540462381
0.295434875323
0.086005517158
0.195834998138
0.107941717208
0.171701367173
-0.099777840540
0.156539986053
-0.138468465657
-0.049772807933
-0.092435452884
-0.150052439908
0.039608831822
-0.176346315154
-0.091460116705
-0.070987522431
0.025562652216
0.203160915614
-0.179082375540
0.018483905782
0.123536002656
-0.074961180885
-0.051890489944
-0.053443622477
0.146972742118
-0.047603097490
-0.211685821945
-0.072948716451
-0.114604295441
-0.039733865855
-0.084692789050
0.114420299491
-0.025870063912
0.140474966472
-0.092735823281
-0.060843678771
-0.184868616367
0.031370553512
0.049068833224
0.118112607519
0.087974958620
0.160484467138
-0.248047174340
-0.008165768572
-0.160416052755
-0.200958333209
0.154571244740
-0.003512000126
-0.003094784649
-0.170984757200
-0.029204255534
-0.096024677740
0.011053197475
-0.082149400592
-0.280085970636
0.018394307980
-0.339034355884
0.162318938741
-0.203479304380
0.047196329117
0.000622883959
-0.213784048064
-0.082262215652
-0.132585939786
0.311949893262
0.155858279143
0.086660213143
0.115029607020
0.276204049824
-0.023512336687
0.213032856464
0.301809470921
-0.147227323386
0.028799869396
0.061061759747
0.086078108213
-0.242731001126
0.084097357301
-0.105650007619
0.071452101967
0.027966576278
0.085639684488
-0.048744793395
-0.026701934364
0.004670351313
-0.324718862800
-0.028974733757
0.216834680349
-0.044641121059
-0.099085353334
-0.079855612978
0.183562810111
-0.050209033227
0.082502306393
0.071617090837
0.001316629345
-0.299534486660
0.008707968051
0.148345463901
-0.005994282634
-0.184431461075
0.080639357636
0.111208649192
0.078175169141
0.197131468059
-0.095951413824
0.055414858353
0.179137328286
0.030251398625
-0.094633925751
0.043263614820
0.061801357401
-0.063374225674
-0.026370173680
-0.025122826244
-0.076949766676
-0.000261206889
-0.135216455933
0.048933697848
-0.060559877480
0.089517096450
-0.101607776564
-0.189037697415
0.283152055930
0.221588803838
0.060325803720
-0.068884487501
-0.217050530328
0.129287187680
-0.088694158472
-0.125586441446
-0.159441606353
-0.212157456181
-0.142425945175
0.137146491419
0.309857537733
-0.007578477274
0.124490448603
-0.151605676482
-0.004425439757
0.088964194852
-0.161737753765
-0.133769381812
-0.030115400670
0.113344483317
-0.163638780836
0.090025483673
0.147074865969
0.092659265097
-0.079401087786
-0.153113072699
0.030243725199
0.089909815455
-0.154520470425
0.176569615708
-0.165826681948
-0.042584695913
0.186741358399
0.038144921787
-0.064106947176
-0.045235198822
0.140673525325
0.153777413321
-0.089943793671
-0.159175783883
-0.028845834388
-0.051180027258
0.078919844882
0.177808090986
-0.109159307873
-0.191530664287
0.176406054773
-0.079113399602
0.144573274261
0.156398198791
-0.004135524313
0.048290247459
-0.177558000654
0.097592826244
-0.147257885565
-0.059732254300
-0.135736427145
-0.090668297529
0.012085628967
-0.174923501784
-0.005161125453
0.018881558949
0.056560443446
-0.070566619370
0.243368753904
-0.117830594162
-0.127715563746
-0.026069456581
-0.027081633932
0.200817143570
-0.222949586886
0.191503558578
-0.029869278974
-0.070014318220
-0.115252491005
0.068440089076
-0.181192807898
-0.035912779270
0.028291054439
0.039225120725
-0.248075349954
0.047320682125
0.068490541199
-0.124296596705
-0.217856608706
-0.200275108313
0.073812521925
-0.114710043132
0.213877255410
0.110748823135
0.083912297599
-0.154592024395
-0.177141428952
0.278105789448
-0.182897859910
0.056615097041
0.092292904324
0.018580467153
0.081553813878
0.139122502156
0.130683151751
0.259222174379
0.067550070003
-0.047435206709
-0.071305821606
0.016005277094
0.079867377734
-0.032685893712
0.174294299547
-0.165203457972
0.074163747972
0.192593432542
0.015415166860
-0.136362026514
-0.168413144599
0.067881410666
0.016554894796
0.167472442397
0.016006409321
-0.116009831531
-0.076449248752
0.146761571077
0.108634254455
-0.060434792551
0.190415417960
-0.095418949016
0.048334580179
0.093225181341
-0.051381986874
0.070074220957
-0.168576133835
-0.167553716643
-0.511194577731
-0.012978521648
-0.028369647676
0.043994153393
-0.165487619924
-0.259633742740
0.040461866875
-0.030226639974
-0.020577843481
0.011902457476
0.316254188797
-0.063224780154
0.183231502972
0.030883112637
-0.139875981434
0.051302422290
0.146473197723
0.082962661561
0.008644340802
-0.037740498019
0.074564470979
0.171274050615
-0.159189320684
0.016610430080
-0.099049337523
0.037900507224
-0.379748203211
-0.216807975230
-0.073099315198
-0.209635469446
-0.030356214107
-0.252038930246
0.149552602950
-0.387917715304
-0.062867994778
-0.145010477851
0.148371264103
0.103915314710
0.217210524903
-0.111683475264
0.102277606431
0.040623638338
-0.039792167393
-0.014186824232
0.001041797173
-0.133184603134
-0.006958855985
0.123607117420
0.045499560356
-0.121119415180
-0.156765566504
0.029995113653
0.180007158565
0.032413549054
0.003376589741
0.070066974791
0.082716164437
0.085787252182
0.278856926843
-0.062751363894
0.108109798640
-0.013583591196
-0.258396523194
-0.123555007709
0.077816293136
-0.275989402904
-0.256133970466
0.085052363721
-0.074340956503
0.264733323959
-0.259637500266
-0.146870174365
-0.067738741775
-0.179491969927
-0.125944770793
-0.011073562801
-0.018072437423
-0.019588200567
-0.085707674356
-0.149746220811
0.338805249454
0.286311672232
0.015571335328
0.134334584612
-0.052478630311
0.210557964394
0.086938441626
-0.047427746583
0.058895179784
0.045237552380
-0.027287116707
0.108377087802
-0.135838648839
0.069333891472
0.075352430350
0.003058472796
0.176212788463
-0.085490595917
0.152632959930
-0.052746241426
-0.087804151558
0.076229129844
-0.058637187451
0.158604620094
-0.012466518879
-0.206160528521
-0.104208423423
-0.122264213987
0.105032277129
-0.183780527227
0.157468918662
0.017442851404
0.103474959621
-0.081886893340
0.217711605718
-0.214416096897
-0.015431609655
0.176295529581
-0.233167164173
-0.061795478036
0.196057445735
-0.223223508885
0.160992803553
-0.178413197347
0.069403428466
0.124871141595
0.020803546776
-0.091581440248
-0.074419253352
-0.172146382004
0.042853235541
0.029751203963
-0.173384731109
0.032696897096
-0.193546704821
0.114255354305
-0.024276856932
0.131767959476
-0.105607031181
-0.145514303205
0.027475606230
0.076440405285
-0.166615860274
-0.071918416837
-0.020359940191
-0.207067848820
-0.066534615725
-0.123198173509
-0.065990910653
-0.051362814633
-0.139657044856
-0.243843658569
0.039849944640
0.325274949037
-0.298029760289
-0.007582640767
0.031299569668
-0.212206491038
0.042900860698
0.103165752273
0.098595123432
-0.215914736575
-0.022141148589
0.107762278553
-0.046594473370
-0.245928556452
-0.171968791094
0.090582990112
0.156458121682
-0.007601544875
0.013288462532
-0.154100187302
-0.291731934947
-0.060103563532
0.274689731852
0.090439714223
-0.003724882547
-0.122422446624
0.021240260596
0.008721407230
0.226338448329
0.011472471144
-0.151123145698
0.012615741794
0.012505226800
-0.186680914663
0.210796339177
-0.039504834377
-0.079271560756
-0.319162171664
0.030143196406
-0.054315350009
0.204625823475
0.060822437545
-0.046423009554
0.048302693597
0.016944216743
-0.108552025888
-0.178455018800
-0.088245308205
-0.082214091618
-0.053050046965
0.140571757707
-0.084959921452
0.053764577229
0.089481044396
0.214849090063
0.095629995321
-0.147655877186
0.388377837670
0.020634011957
-0.063914274122
0.044182260113
0.104538896226
0.020371266814
0.022475503695
-0.338659019212
0.047817810422
-0.016102495249
0.110213134474
-0.021552082086
0.211493824685
-0.134082445320
0.148984258254
0.235376266325
0.051270635095
-0.110614482455
0.168182420712
-0.255671414515
-0.096849719867
0.044221665845
0.211405431658
-0.098403639807
0.226164101230
0.265092691531
-0.049519518544
-0.115143620742
-0.162000214598
-0.103706003235
0.064540558889
0.123754021383
0.110240527741
-0.077516954598
0.125324517947
-0.045729127452
-0.043034062203
0.039771453856
0.085410326053
0.121992604714
0.056860043244
-0.102018899500
0.074960711628
0.028924971199
0.102939066824
0.225936442605
0.121849622801
0.059433887076
-0.257767027821
0.056864859077
0.108060469628
-0.017027730128
0.264308506656
-0.070645884010
-0.006896007314
0.223112203701
0.252765512340
0.001880285153
0.097784497108
-0.056528549405
-0.148043931955
0.143808054341
-0.172227210996
0.032595356071
-0.277441798831
-0.068642441906
0.210688343123
-0.014812934480
0.099975471368
0.072558140776
0.088511003386
0.073246583804
0.103701300467
0.077104844223
-0.091289085102
-0.145593376179
-0.113944377088
0.122254477702
0.042153536484
-0.187205292125
-0.124823351599
0.063699812674
0.250850584699
0.019151822032
0.065620097910
0.082890103407
0.254948577499
-0.151055440791
0.197405757392
0.072246279517
0.089625686432
0.257138068833
0.090066344809
-0.049388063780
0.106898733232
0.169941937898
0.191278660338
-0.269604636543
-0.000491584140
0.272727554405
0.208051930136
0.063576596398
-0.138107878438
-0.054741541840
0.047846658664
-0.076103157587
0.017568483870
-0.162023294346
-0.114987496918
0.159569362009
-0.025125086163
0.048241705323
0.083953546282
0.113450645108
0.207484172664
0.134520384176
-0.228073317471
0.180595289259
0.107307100819
0.025122477871
-0.222018598169
-0.072437201061
-0.014264918107
0.086359482115
-0.007411946578
0.017746577135
-0.003776211242
-0.020148342607
0.034319958045
0.264771874311
-0.311098639206
0.305374545621
0.148149538590
0.139623356206
0.011700709022
-0.238162429763
-0.129306515474
-0.046011427625
0.047838325845
0.094329523504
0.162410776567
-0.029971593107
0.060109667816
-0.002285855258
0.164043787462
0.050422774908
-0.001430048084
-0.027712782744
-0.072643713332
0.052447390912
-0.009049271193
-0.063649363137
-0.203042908741
-0.066438059577
-0.022861747365
0.200192615434
0.113865833607
-0.280863248268
0.080804142265
-0.237447976044
0.041690275704
-0.071021769358
-0.144531618672
0.011480291411
0.061493709223
0.229167253401
0.084199369224
0.134764048899
-0.075023891898
0.280621548446
0.257317596706
-0.055386082523
-0.053038426051
0.064248406518
0.057416572573
0.111433096627
-0.100444153898
0.134635064540
-0.160142377428
0.000846258705
0.050885524999
-0.004568941156
-0.009000473683
0.078725612438
0.161910957529
-0.010264417234
-0.041174619735
-0.032890957114
-0.118765426856
-0.134750172724
-0.013410068264
0.356035151417
0.049468367109
0.155079973462
-0.141692903620
-0.070667665534
0.075280887993
-0.149672478887
0.112973473645
0.222758641433
0.130612768771
-0.076184649888
-0.029095873652
-0.109199784339
-0.049600461605
0.098773516093
0.106097003731
-0.017090022227
0.122248307212
-0.093914256749
-0.032379994350
0.129112392144
0.169734455740
-0.009305135674
-0.014449250908
0.274250112948
0.168619378106
-0.116944450153
0.005616767755
0.114336590242
-0.140197363016
-0.145677086180
0.225747431907
0.181638540303
-0.030589873446
-0.169663153430
0.039244999734
-0.115982454779
0.116180353714
0.161378905083
-0.003710499596
-0.094551822645
0.214108121833
-0.024417185101
0.168432921820
-0.116236397016
-0.135521855118
-0.169791606646
-0.015487155039
-0.359861947166
0.198462318809
0.045198904730
-0.134208456276
-0.109909003744
-0.062222396667
-0.155113992460
0.065631946633
-0.028151732239
-0.228474309036
0.071292855718
0.119788714900
-0.282687295466
-0.199417514464
0.025670031750
-0.095411329261
-0.110538104778
0.486994151449
0.078462115046
0.080593846460
0.103663610710
0.158698519515
0.050375766977
-0.169155906782
-0.022294216107
0.216650328219
0.038649541783
-0.130910203263
0.089868966859
-0.014772845892
0.072866066231
-0.079952233926
-0.264919924863
-0.111821307872
0.025471750116
0.281848403137
0.042610329136
0.087771010464
0.131109610541
0.088891221428
0.003634106835
0.143862708243
0.122067855816
0.112792763124
-0.012370156044
0.200329327048
-0.026098629352
0.110689852131
0.053803786911
0.006869017997
0.082200905301
0.094548948285
-0.261484513935
-0.117284983820
0.044201882314
0.266853356993
0.002641079323
-0.098308888838
0.169882534567
0.002132756813
0.135729457830
-0.247188459453
-0.023683208205
0.286286081870
0.135288827183
0.102652319028
0.098831276685
0.146194388789
0.129877518631
-0.015493528799
-0.098143186254
0.026474036247
-0.003576457896
-0.189572688837
-0.053316664827
0.032486168871
-0.063511441938
-0.171829434365
-0.029514628645
0.066148405604
-0.097600069808
-0.101124664304
0.174245531865
-0.080644628084
0.169852091662
0.169710831558
-0.050720335051
-0.091191091489
-0.044351488474
-0.149574982530
0.053709889704
-0.067012023384
0.080042012629
-0.071213561650
0.051275125423
0.210941297636
0.109199828449
-0.099116413345
-0.061500269397
-0.270979131240
-0.051869593851
0.055277927020
0.172030553614
0.311451200285
-0.149273080708
-0.095627142903
-0.156501882706
-0.039103592657
-0.267566622232
0.190388018187
-0.046398769028
-0.052498264842
0.182334695600
0.029558178696
0.100709162804
0.087330927799
0.130305080400
0.072848509157
-0.112316276210
0.235628107724
0.038329832140
0.088728763673
0.018776927113
-0.131177918981
0.049611557637
-0.140145704042
-0.011977160140
-0.239575176611
0.143866078571
-0.112875787575
-0.179707466624
-0.193757707680
0.004736301909
0.227661288638
0.073133934052
-0.005769511908
-0.209203071370
0.235297643376
-0.062545130012
0.067407051927
-0.095417462883
-0.144421403915
-0.329983069723
-0.106463669990
0.291052859047
0.089505351537
-0.296600113214
0.240885792594
-0.043727277753
0.090740072269
0.003715114170
0.231874206988
0.099583617613
-0.062234509994
-0.050858787109
-0.111406819849
-0.184435403975
-0.063938979032
0.000242376449
0.093625911541
-0.042786723493
-0.026722133809
0.041772545371
-0.017164059514
-0.073124530413
0.067131866401
0.072088563396
-0.022949948843
-0.016842990051
0.094465129027
-0.230344553664
-0.137481370784
0.151274720058
-0.175022851063
-0.105661601651
0.089612419327
-0.142160849200
-0.005299918025
0.065100503986
0.023976696005
-0.086805882262
-0.001875160524
-0.038008406120
-0.170981485493
0.194135453326
-0.057506785873
-0.000386746766
0.126688084829
0.004566331211
0.119390527470
0.289134280111
0.136439215478
0.064367048002
-0.007049995556
-0.029376367969
-0.119308920927
0.049953193504
-0.090335467983
0.054318413322
-0.090300416370
0.010202070985
-0.229322469478
-0.070391590035
-0.016533296779
0.193517134296
-0.036891569724
-0.221183612845
-0.012368290725
0.055199487914
-0.004102765165
0.161261973017
-0.171639276435
0.359849721999
-0.290216866199
0.042069046571
0.101325237118
-0.075379860776
-0.067116372893
-0.055344888064
0.003155858771
0.011025102695
-0.073418745640
-0.107708388087
0.171295458658
0.259357343946
-0.259495867084
-0.148707117660
0.080179020772
-0.123362165317
0.119502824482
0.171006303410
0.372458976645
-0.010011211960
0.313743882814
0.019658882495
0.246225404399
-0.050972023311
-0.054062590182
0.138601376745
-0.303006197717
0.017362339350
0.003243733046
0.061489029432
-0.077434443790
0.132992976376
0.109293202565
-0.129795686248
0.003649655940
0.104429638169
-0.068313275991
-0.101758030701
0.026440719816
-0.035438882382
-0.208807584717
-0.091335493046
0.353128481812
0.013087985835
0.067821231059
0.052966255074
0.087675394047
-0.307711668614
0.040472962721
0.181757799061
-0.227719261828
0.026026658919
0.050681522130
0.223835454803
0.055450671913
-0.020680016376
0.013331616815
-0.051827270904
0.015103963688
-0.024128207546
0.034058434846
0.001674540696
0.045843299512
0.192012071636
-0.078799904429
0.158459590355
-0.193220253404
0.172263121381
0.010941477399
-0.059722427205
0.005829192560
-0.002080811136
-0.171778438779
0.064119383139
0.045312797134
-0.161647210572
0.047400621634
0.170631156482
-0.036279131735
-0.041116399610
0.055673977963
-0.118980509556
0.136603593858
0.198531119634
-0.067166664314
0.026383139889
-0.042408973301
-0.073001506079
-0.126251870878
0.220252553692
0.087096722196
0.163980851728
0.048634115391
-0.013298893540
0.269566132465
-0.062792398357
-0.075782608712
-0.055231531724
0.147058419430
-0.011504732625
0.069124825314
0.132845850216
-0.188167921627
-0.026648304068
-0.212748310705
0.007246850338
0.039748219944
-0.215750391010
0.090789210760
-0.171347045211
-0.190627346072
-0.003038345671
-0.215611660250
0.214980880571
-0.172045510019
0.195276870530
0.178871832688
-0.004988463391
0.069216642349
0.172825986568
-0.003437182394
-0.038062577015
0.156196276524
-0.193862596985
-0.063190464676
-0.002645381098
-0.004696991544
-0.093163767221
0.041789256995
0.170504812953
0.073614327772
0.048583805206
0.019339528128
0.120220791269
0.079788834647
-0.045315375378
-0.151651420355
0.323332727049
0.047905480015
-0.144986445979
-0.088784734824
0.137347727093
0.073143556537
0.139538301293
-0.046186552717
0.047893589082
-0.023499867639
-0.228779976945
0.107271462473
-0.068451527374
-0.067774306515
-0.289640713100
0.015110939776
-0.023670277251
0.051855849782
-0.228348283050
-0.080178240388
-0.087818847247
0.003471969019
-0.218154441718
-0.005320881979
0.114204311991
-0.206665838613
0.007671963608
0.021896336090
-0.300493273410
-0.068562024349
0.147214603750
0.214007174887
-0.172043784371
-0.081701634268
0.085844165877
0.025640700954
0.072894584325
0.336000086869
0.212381035791
-0.061521303191
0.076015294252
0.006189477435
-0.229264278584
-0.119064830394
-0.021142259015
-0.156318012044
0.052026880463
-0.059197270931
-0.321063927481
-0.102667367620
-0.225474447036
-0.043102165558
0.098346020456
0.069833484774
-0.032792215470
-0.210871267607
0.012958882393
0.111475425878
0.174481896489
-0.185317374461
0.031910885811
-0.033186063646
-0.171299770073
0.187952095303
-0.117657696999
0.016870697467
0.061822321380
0.220954814449
0.054004514023
0.322827661298
-0.089423884510
0.010606951434
0.048785767127
0.015181652820
0.136546829936
-0.052137231553
-0.152320190160
-0.350850803981
0.163229332704
0.153539520926
-0.072039977548
-0.275536414382
-0.012941121612
0.150645847276
-0.106348001173
0.071113050861
0.195231219671
0.075950246620
-0.215667071793
0.105028180817
0.010647645588
-0.004632203816
-0.182994711007
-0.138243284504
-0.128316316545
-0.046251538216
0.079636801954
0.032474477668
-0.049862798417
0.104583455813
0.176369096798
-0.141092369076
0.062627529238
-0.088135221924
-0.041939437793
-0.000586510721
-0.143272160659
0.146179609319
-0.127854133300
-0.045510887802
-0.072275976374
-0.069231838797
0.099356173138
0.020021728163
-0.195985689950
-0.053219120880
0.170360832231
0.042459341331
-0.078504611112
0.092140621969
-0.106421425288
0.117304502587
-0.208967147133
-0.147634202613
0.229084738465
-0.223430970390
0.026999341860
-0.013118398721
-0.019357000805
-0.190688479571
0.119018655588
0.058094652814
0.246930229360
-0.104483551490
0.103147854115
-0.007451243987
0.047414268282
0.106750411405
0.081772730612
0.170805060537
-0.152378152832
-0.321959188167
-0.014261358013
-0.204435562729
0.318627373400
-0.066119699835
-0.116948647548
-0.017360768464
-0.121594770735
0.164191161309
0.268853667809
-0.033705264397
0.172329236279
0.138751970717
-0.017232466958
0.200475046027
0.161194461286
-0.059181260685
-0.092925039914
0.143132987484
0.231831315416
-0.044776856763
-0.012172013418
-0.070590462293
-0.054269964528
0.018646219974
-0.135720132593
0.215542906835
-0.047043263710
0.157595598495
-0.154191044770
0.093674577154
-0.242096915161
0.232740013759
0.084850906685
0.124635630592
0.070906134504
-0.124783427281
0.043009457007
-0.087872396545
-0.149401874497
-0.122883771383
0.043842297484
-0.064171320320
0.007689968602
0.153677958018
-0.033045785107
-0.009850251560
-0.080668615608
-0.135730804676
-0.042137733157
0.060859249290
-0.341916902904
-0.095120461723
0.035800944730
0.165536604401
0.102596164407
0.243990128930
-0.022688096860
0.087146518049
-0.019514396973
0.324911566223
0.227580480564
-0.052824750191
-0.253314586355
-0.059787417772
-0.177868169428
-0.016483178512
0.019637331478
0.144779740333
0.110695554273
0.079041487503
-0.006956494130
-0.018796135029
-0.154617563357
0.132230449215
0.024354499898
0.274595817696
-0.274334630565
-0.084973909495
-0.007851374553
0.042718696631
0.099320823419
-0.090343103216
-0.353779284679
0.129547566515
0.166280747347
0.075635825403
-0.067070671184
-0.140023108438
0.050963802593
-0.084040320349
0.065464501703
-0.150349264764
-0.010951915850
0.095224732523
-0.126415563104
-0.353984275457
0.008082701328
0.194685501004
0.021032378302
-0.021285770348
-0.168907349259
0.081923842449
-0.142244530595
-0.050167540575
0.078410480439
0.039763001340
-0.021768547414
0.084409925231
-0.199137325148
0.261242927491
-0.032580395209
0.120666316396
-0.117440002063
0.300394566052
0.225992372444
-0.024750244603
0.043178160356
0.316322878112
-0.190643237967
-0.112012517860
-0.201794227660
-0.395826227726
0.074738001242
0.054440981442
0.061877617798
-0.158268694658
-0.206541397469
-0.111263197232
-0.227493551844
0.109717117267
0.089519344146
-0.119897287481
0.193455406482
0.043249863864
-0.072032822958
0.213453569188
-0.078029498713
0.019755217862
-0.299405306879
-0.233704035676
-0.194629260736
-0.074002722036
-0.206199872205
0.118524528567
0.271122726337
-0.151207760974
-0.128302066821
0.206287159500
-0.005608544786
0.051380932403
0.083802240811
0.150961042271
0.010383230494
-0.051643767372
-0.038824995229
-0.124429001317
0.125152887670
0.183684627886
0.220488409778
0.050126387385
0.146443703251
-0.064051645658
-0.165556599456
-0.186452354676
0.102479640937
0.237153840789
0.007319975079
-0.322287378681
0.215370315159
0.127394404046
0.188756717967
0.137101458527
-0.495294749240
0.002556016143
-0.110658638982
-0.117878323317
0.081397390983
-0.071627400920
-0.053474263003
-0.207811591047
-0.260713245073
0.030106300143
-0.037438865956
-0.127454806364
-0.066848422375
0.082123917553
0.065579544709
-0.292577073653
0.160272640153
-0.049744971950
0.192624358302
-0.066283245142
-0.010427244542
0.216888571975
0.087747564168
-0.089749407318
0.059868664871
0.192849164238
0.221499298225
0.192120514893
-0.077451891115
0.254244775477
0.126495209544
0.153725346342
-0.211327553053
0.045171753154
-0.117299892433
0.099855545319
-0.036641669913
-0.105424374561
-0.230810016511
-0.130358219699
0.105897714890
-0.176927729025
-0.044703512886
-0.058179266875
-0.032976946154
0.114359593529
0.202486854307
0.103175456664
-0.085612757305
-0.202381781193
0.248224604308
-0.303963276797
0.172275456168
0.109999122928
0.079894928696
0.057991739719
0.024438363772
-0.033637124534
0.078466924261
-0.167703234738
0.049873837733
0.197568442601
0.083920675926
0.024451707109
0.315485482186
0.087229140069
0.048352187356
-0.005701235787
-0.039029868941
-0.162632649194
0.007016752301
0.079420450216
-0.009934280244
0.139863824404
-0.397828810000
0.107959368670
-0.011700419420
0.213667951638
-0.195016624802
0.133714889652
-0.123738589454
0.108993696064
0.010366971746
0.165720044440
-0.129244812924
-0.131960100322
0.265012495445
-0.260086730230
0.015489285229
-0.028197454826
-0.221465030628
-0.087866711437
-0.047993329101
0.112473600018
-0.184778178274
-0.042065907327
-0.051840571042
0.179774336317
-0.221687102088
0.008820228674
0.143506511441
0.023128631075
0.022251362710
0.290009229183
-0.254101808796
0.027337302861
0.259334253916
0.050081911240
-0.091266531554
0.173009104442
0.120879202903
0.010135213392
0.254805180752
-0.054451776176
-0.052717807321
0.037347633587
-0.084503757608
0.010248967373
0.277261827988
-0.123536648729
0.028821831983
0.075039953772
-0.103302804997
0.226347078926
-0.055386366643
-0.066404521690
0.118224795145
-0.119872829766
0.020393864586
0.121197251835
-0.031075707000
-0.214432095658
0.009013291831
-0.122218607004
-0.136006177335
0.197364021243
-0.174012042599
-0.001013670296
0.044209656183
0.121550250904
0.088540912981
0.007065169753
0.074907628724
-0.110324740145
-0.136318044406
-0.125451219836
-0.144381602426
0.149165911712
0.251939300406
-0.151326316703
-0.004890853546
-0.161800790096
-0.018290491305
0.273176499379
0.314393122421
0.091216289604
-0.159267343638
-0.058302982527
-0.059298811421
-0.108913825012
0.064819392262
0.010563659117
-0.056132557157
0.192073203379
-0.107635930811
-0.062085244004
0.076543974592
0.038002222239
-0.117208021790
0.047273177171
0.072850226806
-0.067764586109
-0.178572196709
-0.146828190343
0.016838338614
-0.302122606102
0.010000653338
0.093684940863
0.250352699427
0.107485513320
0.008350009799
0.201201951139
0.191623913064
-0.167817845245
-0.099519083139
-0.097031566355
0.156882380489
-0.296720184728
0.311797532625
0.098883728238
-0.008757001563
0.010884865710
0.008117049624
-0.342309947113
0.163663567050
0.031051589596
-0.145248663095
0.024029184288
-0.037735521909
0.128978311269
-0.079823787171
0.087879442436
0.036060894707
-0.035677824240
-0.289889699117
-0.242168151253
0.020536661615
-0.091571490616
-0.057381568920
0.041373971641
-0.002450752252
0.041583721868
0.168682303014
-0.033284754323
0.139457198287
0.198102877585
-0.035325064094
-0.037928244254
-0.303079735108
-0.024072497257
-0.040155585739
-0.020802562471
-0.092054115400
-0.022087665185
-0.067894083359
-0.103907056237
0.146562860641
-0.081898642247
0.156096510067
-0.219153577764
0.142254373603
-0.040740872351
-0.048664747802
0.367252658140
-0.337526193628
-0.105786916494
0.193081689171
0.076728464607
0.070106938140
0.003610547947
0.204291325785
0.222776209750
0.050055025445
-0.307256056506
-0.039476922490
0.222621485681
-0.018809851108
-0.158865563378
0.064302833840
0.148198352853
0.030564731388
-0.248062113984
0.199717972890
-0.069640811218
0.118277455546
0.102927516189
0.269137631230
0.266282654118
0.063476077482
0.170872515240
0.107815556524
-0.014105385324
0.099684580580
0.123497427512
0.007651617847
-0.070169391738
-0.006390346790
-0.196347690662
0.209400405209
-0.048749499074
0.135684976774
-0.006449032777
-0.063075778312
-0.120368966371
-0.082145396025
0.075235837857
-0.001352027198
-0.052699589121
-0.003662113055
-0.123312169597
0.104864452186
-0.021630763077
0.041551540350
-0.184628414778
-0.084916879147
-0.081656733791
-0.001778639520
0.047352902901
0.154890555011
-0.071289708615
0.009431733604
-0.156056178107
0.016718212732
-0.271043393723
-0.122940558179
0.040830864091
-0.109459365225
0.032553217301
-0.026832683856
-0.151807640633
-0.057539174469
0.174384542735
0.029187010714
-0.356179364438
-0.052259897615
-0.113420020222
0.145645974667
0.045306134244
0.242650901772
-0.137433344114
-0.030001450861
0.235469172847
0.107224796718
0.011046202927
0.003252064353
0.151973937195
0.140531063298
-0.173448924769
0.071631932725
-0.089606720348
0.066752177648
0.117502538518
0.104034346968
-0.003545196615
0.049575600775
-0.112102593656
-0.182872389946
-0.112513778410
0.021569730998
0.000370960213
0.025252084052
-0.210469521466
0.154953890414
-0.065306298027
-0.141682785870
-0.274110052921
-0.079410199631
0.009169799219
0.144133673563
0.066795232923
-0.035842347114
0.130111796668
0.028603885723
0.012190409907
0.104210134594
-0.273643267253
0.234575055151
-0.073356087690
0.142461666147
0.271356016003
-0.121966940578
0.197401175026
-0.041842860983
0.156484505878
-0.137981319089
0.042452570273
0.192442016882
0.061798808103
-0.026090938361
0.123100556607
0.356851574903
-0.004512450734
0.006087933151
0.189687228339
0.047518855113
-0.087798249669
-0.156131255241
0.005716242698
0.089541823858
0.242215335282
-0.036128417880
-0.164401294805
0.258245942329
-0.221507455798
0.037519482479
0.117117723576
0.116237879901
0.028863647607
-0.033920971046
-0.013754593747
0.081982218711
-0.130769763323
-0.307156957129
-0.138256997752
-0.161982913776
-0.036375703916
-0.268603227162
0.042234101323
-0.037383390673
0.303171387602
-0.181556714093
0.192213697066
0.003536736600
0.112203761645
-0.259363171059
0.041528465765
-0.150107655779
0.004225330723
-0.044494968231
0.027205058771
0.089846173206
0.028530014947
0.147314962256
-0.121070367900
-0.085328964115
0.137513460855
-0.035183886936
0.182849756956
-0.041617403185
-0.140068345977
0.152448320092
0.082530532964
-0.095943561410
-0.119088697366
0.217544265318
0.190025550059
-0.235010844740
-0.124199586049
-0.367598778126
-0.166502993441
-0.154800764388
0.081479432298
0.011590075758
0.237167209903
-0.270874199982
0.163980882873
0.116021966715
-0.048894118132
0.321964519355
0.136235163343
-0.226557357267
-0.009693005687
-0.085543882187
-0.017981340819
0.016235405400
-0.058195294143
-0.054859130363
-0.151569837152
0.195076318919
-0.030517072369
0.019531133885
0.128791744866
0.160760804621
0.087062279786
0.026065717830
-0.123607416328
-0.192693061311
-0.036838629975
0.107481868542
-0.089133693072
0.056169974263
0.339778341096
0.097574110067
0.188415800670
-0.016576039093
0.038780844155
-0.156796259336
0.001452652771
-0.177342175205
-0.035577537254
0.020393037836
-0.010357239771
0.128608726364
0.116599107782
-0.081293474379
0.104528089184
0.115101290264
0.071104179523
0.186082946758
0.236253834964
0.033846956536
-0.178354458706
-0.085773226593
0.311923534940
0.129382060048
-0.039788348721
0.210886898185
0.056241966358
0.078486071780
0.132475573450
-0.027054543064
0.179704613394
0.140785347138
0.054272534673
-0.048223668852
-0.148352509068
0.254694003091
-0.269041795648
-0.176129057931
-0.085976731000
0.173176765056
-0.219361485866
0.160117075831
0.041712570775
0.033385380983
-0.097988185965
0.144773972670
0.049596355143
0.019989527370
-0.103272257989
0.104442453464
0.005645407840
-0.029725083078
-0.086961016709
-0.187006084247
-0.124558613513
0.039064462235
0.124337583384
-0.041036877650
0.060619798387
-0.186312795356
-0.025378752699
0.083229181160
-0.010140699876
-0.043817658104
-0.044803231197
0.014533776282
0.003080721511
0.093326674050
0.003996406076
0.145401124070
0.019151128171
-0.009169748237
-0.005890725506
-0.141763936741
-0.099010112420
0.022655041376
0.060474269923
0.180746615554
0.111616932569
-0.066343751337
0.034153077353
-0.051809613871
-0.186027754783
0.216655512341
-0.319620602602
-0.227658324023
-0.108925369687
-0.154287555349
0.111570417163
-0.300481209516
0.158154117811
-0.164747631907
0.018718855798
0.117369153235
-0.104713651546
0.034762170328
0.018568248109
-0.152701548720
-0.036078887337
0.070790128570
-0.098977423188
-0.017517058699
-0.047746066636
-0.121647172474
-0.141053341211
0.087679364947
0.101880613452
-0.050954926301
-0.022149026825
0.011442212313
-0.065637414671
-0.186884651350
0.128880174781
0.164040290356
-0.005674483371
-0.172299595283
0.029063480371
-0.126038895750
-0.158680139633
-0.019736411129
0.242982228869
-0.147855882679
-0.215950542684
0.086242941547
0.050686666512
-0.028011139644
-0.262575619274
0.257295226251
0.106455392811
-0.299557902402
-0.354656441329
-0.294801314353
-0.119719576452
0.051255894732
0.166775910162
0.069403005452
0.258162844565
-0.213275643069
-0.102733121657
0.102517654165
-0.276917308535
-0.198068380904
0.076651250659
-0.164727415597
-0.014282910610
-0.131377328093
0.234228711155
-0.092516181558
-0.127456028519
-0.089465955231
0.230223032918
0.110680686805
0.209621105307
-0.110116391285
-0.219402781144
0.070390134327
-0.128690511615
0.135464062577
-0.065201943832
-0.122935388372
-0.239524942455
0.022201169921
-0.061503466086
0.207327380312
-0.161789304446
-0.139963851511
0.155750635726
0.143459570779
0.159565168357
-0.256476441616
0.187613963297
-0.063965473106
0.045517715578
0.131305551573
-0.138643047781
-0.034507171123
-0.063945061565
-0.145832132393
-0.117010680388
0.175882037577
0.006116466768
0.064680718178
0.200633820350
0.287257446584
-0.039147579979
0.022424942803
-0.304049008970
-0.176969633488
-0.309475020268
-0.147017497854
-0.166976606290
0.086066611350
0.049391332744
0.112797340260
-0.045137588078
0.288595000843
-0.120033608562
-0.006789540169
0.170119895753
0.038105059926
-0.001701036289
-0.114794672609
-0.205701775523
-0.045691214417
-0.217459510480
0.159051340356
-0.009799258690
0.062634160953
0.222142366998
-0.175306713368
-0.013862720646
-0.148845788405
-0.106985000405
-0.223371017258
-0.163778298155
0.068255920640
-0.252893250441
-0.037550428830
0.189312003496
-0.111410178386
0.172250141012
-0.034627792969
0.010227185507
-0.066825050973
-0.022289780412
-0.048212953727
0.240321434311
-0.275187683289
0.249844016946
-0.239809203173
-0.120687602172
0.098193929541
-0.104932957365
-0.162698415796
-0.100591854139
0.094735811078
-0.001947651671
-0.022984582755
-0.193147612814
-0.115349090840
-0.121965265301
-0.207338481008
-0.177953555895
-0.170896858385
0.062939312773
-0.136790282345
-0.027175570202
-0.208163789232
-0.251721377658
-0.175568144626
-0.231661548944
-0.012768005964
-0.007247260377
-0.073517400458
0.065948078529
0.108641474057
0.193433749951
-0.093676916941
-0.184171816738
-0.002150930365
-0.161917552648
0.160933694224
-0.102908252305
-0.099683668358
-0.070218516433
0.005674677204
0.098857023732
0.065501574389
0.131575459907
0.019618923617
0.010415131749
-0.369592182510
0.037860769147
0.017553118822
0.040223553391
0.075418498994
-0.120738094036
0.165877125534
0.101727192725
-0.004314488310
-0.139624093764
0.319050652863
-0.068288852784
0.150307476886
-0.026437168640
-0.081398021236
-0.038347478886
-0.066055249960
0.074028321498
0.078250315013
0.067978887005
0.269933811192
0.145943876618
0.036871598447
-0.026578073151
0.082450955991
-0.019063424584
0.113641383042
0.084873073276
-0.148519391880
0.001179905570
-0.092856654831
-0.017334856870
-0.003719278447
-0.139579458507
0.049995926132
0.084681157031
-0.046653361841
-0.057375263833
0.022989133905
0.076470210122
0.257657180062
0.232184644994
-0.007366659717
0.171323614711
-0.103524716846
-0.278760558117
0.045274659068
0.091302163156
0.244031258157
-0.192840237814
0.196361878406
-0.005166402219
-0.319001201512
-0.042865533010
-0.000256170220
0.101250913741
-0.188433147131
0.022506842273
-0.033335101445
0.005896625950
-0.044011943488
-0.016806595918
-0.037702547530
-0.114622921567
-0.029450906204
0.117705106926
-0.098142358060
