# Supplementary material for: Statistical test for ΔρDCCA: Methods and data
Source: Data Brief. 2018 Mar 22;18:795–8. doi: 10.1016/j.dib.2018.03.080 (PMC6103976; doi:10.1016/j.dib.2018.03.080)
Supplement: Application 2 [file mmc2.zip › Data/N250/PDF_250_n4.txt]

-0.109743954085
0.095911225412
-0.149599308033
-0.019260155755
-0.092029210977
-0.175222949809
-0.028105241697
-0.222137490472
-0.041211629033
-0.101601755249
-0.048857629545
0.201990706163
0.067698401044
0.075773980315
-0.143076373456
0.014609321748
0.019412568974
0.374864094553
-0.007837172624
0.002727770714
-0.086757566460
0.041582525568
-0.093795128542
-0.079197926400
0.261955197042
0.098718967212
0.064767960213
0.218285397892
-0.117162905436
-0.109912619402
-0.126698152062
-0.088792431391
-0.085562510942
-0.397723951523
-0.126072010289
0.241886661230
0.009239921547
-0.241929026919
-0.087027280617
-0.082697474543
0.182849859555
-0.274265561192
-0.078679156427
0.109710048449
0.159487087081
-0.010291235870
-0.091203807174
-0.102009225819
-0.026009161149
-0.251917042554
-0.293531250571
0.143791941244
-0.047069618457
0.008853945363
0.069525315799
-0.031289536169
0.054955360571
-0.145759505285
-0.148699363630
-0.065821666753
0.047588558556
0.116208592103
-0.149121880026
-0.252253557715
-0.212712144908
0.074957483497
0.089049371005
-0.033716974938
0.015041362151
-0.062771643197
-0.173755564327
0.033127045915
0.023988163098
0.022713236219
-0.055979589054
-0.259331449948
-0.035823059841
-0.195555568433
0.136187969608
-0.110314824361
-0.019075781648
0.131758980912
0.113546011760
0.019679338895
-0.124303438462
-0.028602576035
-0.096496689506
-0.268833896428
0.014271823851
0.237953747923
0.203231206391
-0.159399267075
0.305329241460
0.114526856171
-0.061838892841
0.034647073582
-0.031162458511
0.055344454509
0.023666558804
0.284985295383
-0.255998008700
0.170136629379
0.094834013370
-0.196887934036
0.081680083705
-0.090266613648
0.008052191769
-0.151505913480
0.067979798184
0.192321831471
-0.014942647304
-0.188337797619
-0.013948168080
-0.077880772882
0.024833597713
-0.039572272324
-0.023656488358
-0.054099509361
0.145164320710
0.115615304585
0.218644129797
0.179497639011
0.081618967050
-0.195374372248
0.224303873992
0.242859337025
-0.233241799551
-0.113362798037
0.086049218086
-0.103832899741
0.061425727301
0.051825664525
-0.061682986269
0.024019695512
-0.046063764873
-0.320952010920
0.160615471646
0.035502214073
-0.019070510899
-0.356438055048
0.316508481561
0.004682491415
0.075498071692
-0.193294021948
0.037505608897
0.095268012449
-0.175280174961
0.142967911528
-0.166356300035
-0.069346055923
0.025357456894
0.032078764782
0.120284463581
0.027069056730
-0.285882720691
0.069294641566
0.004792549525
-0.032538528539
-0.394227120426
-0.129458079038
0.154079026410
-0.220903870207
-0.162119774130
0.197495889201
-0.000564019503
-0.325612590541
-0.024215294866
-0.087769891091
0.099245045786
0.171247606373
0.125694299400
-0.035552133246
0.081037429205
0.091241041719
-0.087247964890
-0.084243322025
0.126155100104
-0.128531007392
-0.393671453609
-0.177474471269
-0.005020823229
-0.169739107502
0.069462778474
-0.242171144366
-0.334207469691
0.208562256905
0.110394051179
0.107079522174
-0.083526704226
0.019268457248
-0.266799121765
-0.176684858239
-0.073683262043
-0.237337364795
0.131457958293
0.237300776418
0.321396489440
0.083097812601
-0.105941480532
0.048947879492
0.001987280738
-0.238706152564
-0.214437058784
-0.161883997145
0.266334958733
0.167717468897
0.118055525319
-0.142295602038
-0.265740641726
-0.309252103597
-0.008925712773
0.024845499594
-0.107212178798
0.079166625369
0.019817337921
-0.060188637107
0.110501790326
-0.228493660951
-0.209432185057
0.155553347418
0.323680054845
-0.095774714871
-0.204141674650
0.079733388313
0.197913606876
-0.029720252943
0.253269239332
0.156660097738
-0.090417391060
0.143946745922
0.019643431216
-0.046463597970
0.078666728398
0.049668875653
0.054703891294
0.170981320460
0.099383744426
-0.173937494803
0.068476984516
0.204469791466
-0.005593413867
0.022941199184
0.182203495561
-0.014390967746
-0.096810646497
0.071016506552
-0.008290955495
0.019003790887
0.268066948015
0.042856964952
0.278208471506
-0.131887958851
0.006472566846
0.066041846766
0.066900033619
0.064952398485
0.099204879855
-0.362852759242
0.092263202665
-0.131285141077
-0.157392618964
-0.219580843707
0.250489563101
0.005458260158
-0.027943237225
-0.163987814557
0.103370977934
0.070601424711
-0.035992822811
-0.029128827181
0.149922823977
0.203517557955
-0.169839508500
0.004552859271
0.023359221876
0.007855211171
-0.225910020057
-0.058850281989
-0.009921797097
-0.071795474971
0.248028468328
-0.109534677565
0.063397589054
0.119553041362
0.164066819633
-0.215153618712
-0.090067061745
0.008165280962
0.076465222092
0.026741500874
-0.045109780841
-0.185096520491
-0.100290107013
-0.042734007361
-0.025092251491
0.047513897816
-0.026718033148
-0.233245894038
0.134447258809
-0.215953726034
-0.180611597273
-0.047865889769
0.071104289992
-0.104129554398
-0.100221253195
0.113794474332
-0.038416806238
-0.096321461241
0.167457524129
0.049677011982
-0.049524478775
-0.028467730325
0.053529077438
0.058342452744
-0.045264166090
-0.050477102020
0.032952840592
0.118337868091
-0.094554822632
0.174963360198
-0.015023236812
0.307189626090
-0.130605240949
-0.067118404736
-0.175639361591
-0.307886466938
0.031626037342
0.046840424316
0.035485690924
-0.021899746839
0.142054200009
0.175555055211
-0.051569495156
-0.084861627809
0.097169656410
-0.093919879537
-0.322432387182
-0.129308214799
0.012252874394
0.134867743602
0.044245498194
0.146388882703
-0.001853892436
0.040144960126
-0.083409179153
-0.028169069713
-0.146873343427
-0.130539697053
-0.015272999289
0.076806534544
-0.077435246994
-0.089032129138
0.025446569669
0.007009843999
0.182648192769
0.021898839321
0.155022691782
-0.101373417415
-0.209019374549
0.040510109547
-0.102278629380
-0.019621099075
-0.028617905706
0.145133058601
-0.013056683730
0.100929771101
-0.006603236496
-0.059526989520
-0.211184071510
-0.053417322994
0.125570639361
0.194702590751
0.420788171206
0.065532662584
0.095436302003
0.245937285395
0.121304040497
0.254647350514
-0.002040829916
0.361659027961
-0.053902213169
-0.319341645335
0.047528818840
0.009518110730
0.130285449968
0.076658216747
0.157046780013
0.141534804128
0.203589816491
0.021144916347
-0.076510858467
0.036497539256
-0.020971686069
-0.004798265661
0.109062744854
0.111721677077
0.232514578948
0.048196662792
-0.124510630889
-0.229249202857
-0.205325227067
0.029681539813
0.291899621617
-0.119153420353
-0.156513930227
-0.113429944776
0.234770107558
0.132581235749
-0.287034625758
-0.073096123736
-0.086540986550
0.012535313397
-0.039771264604
0.039947513980
-0.003899903492
-0.067733894866
0.213601272993
0.053386393453
0.136787694599
-0.204503748418
0.011170964410
-0.196329084681
-0.183789705271
0.039353166881
0.195293466708
0.068246743732
0.062064843663
-0.028100954884
0.208444312769
-0.364597419809
-0.042046567618
-0.051832255576
-0.209484380832
0.085025179136
-0.258305762258
-0.076254773417
0.057203078040
-0.053445745269
0.036955291081
0.077740133079
0.080280003037
0.157992461715
-0.095549823323
-0.051231142820
-0.092678482005
-0.141242180832
0.213448102226
0.035581441920
0.155699791899
-0.073111231626
0.036730223404
-0.071419625378
-0.055818638886
0.026927781532
-0.195726327429
0.062254785636
-0.105233988476
0.137299598309
-0.020380249950
0.227175015755
-0.011528778361
-0.123047266251
0.022971245764
0.048719291126
0.230094278557
0.044599004475
-0.336122787895
0.141404240569
-0.048882162321
0.089746628074
-0.180366106795
-0.005560293434
-0.047564537582
-0.140210431287
-0.206383439582
0.131444821675
-0.123895914526
0.098636973748
-0.002582287435
-0.108492127783
0.294885940127
0.124335982763
0.215944381692
-0.004508521185
-0.179814210958
-0.231387915379
0.076832018140
-0.020685618467
-0.220549262101
0.022991497459
-0.171138510607
-0.199233537649
0.161121544065
-0.003458145829
0.125120044481
0.140200294450
0.096890908593
-0.012973584527
0.216900297082
0.263168123079
0.108410220991
-0.162316031077
-0.091495766343
0.047341805746
0.266351966630
0.048219404450
0.004829201401
-0.221090894502
0.022195252458
0.010377182501
0.168650978574
-0.033427204034
0.038932769341
0.121606272205
0.013714651800
0.030293513056
0.222001865704
-0.089074016626
0.021417142579
-0.180783017687
0.180718467338
0.030345609533
0.391488909883
0.037814548102
0.050206742657
-0.028067981116
-0.053516646980
-0.105834156265
-0.006175479835
0.121685787043
0.006333134259
0.162455848615
-0.279579388247
-0.286057597759
0.045523943971
-0.089427793405
0.040751455935
0.238613533030
0.001022866032
-0.060585189645
0.059530569580
-0.111415408595
0.067924125286
0.093048579201
0.030043781841
-0.023194541532
-0.044146475382
-0.022903793392
0.091300147330
-0.015914820257
0.006292344811
-0.016882997864
-0.016318410192
0.042542773444
0.207795308163
-0.198099620489
-0.217751951179
0.151182263682
-0.056259523165
0.029178837391
-0.047483953053
0.058480715834
-0.011228218055
0.018622699248
0.013153653755
-0.018585454951
0.034508740026
-0.014575315592
0.039157632945
0.020288147578
0.007544669052
0.012059866559
-0.379691487702
-0.029207869497
-0.024914720493
-0.024328984627
0.116880643552
-0.046436739499
-0.116703990866
0.077146341815
-0.142612845698
-0.114432133758
0.029829741379
0.184842570830
0.100926241193
-0.041450116771
0.031083587242
0.009811107920
-0.267257048953
0.096252889019
0.196716138323
-0.115693318596
-0.096593950899
-0.007080903614
-0.258042746736
-0.004739698994
0.038386020664
0.228522715936
0.344307546437
-0.003460960575
-0.079046121616
-0.216786295940
-0.069871492130
0.002314477630
0.147755746490
0.217383187520
-0.054690623260
-0.002653592762
0.121100947406
-0.065040167612
-0.115553912492
0.204650858046
-0.336370388258
-0.027564600639
-0.120318333073
-0.121511135860
0.158980113996
-0.044026067383
0.114153040584
0.177534450949
-0.216490628597
0.011772490378
0.095781614040
-0.149198758975
0.087686591968
-0.162474062005
-0.091332644472
-0.233134581544
0.021331433425
-0.117677415617
0.092998391225
-0.216875073276
0.011088674625
-0.100514602053
0.110317256245
0.027642548812
0.181197908116
0.212665587061
0.160341973164
0.041888468589
0.188333591689
-0.041423989680
-0.094771887073
0.128815939514
0.005838001331
0.379099484592
-0.307406432458
0.048406354929
-0.161855981593
0.016313979615
-0.155174291418
-0.252566970850
0.218756706147
0.057451465868
0.045424614774
-0.125493423464
-0.290213275667
0.055093059590
0.049330721277
-0.397761402255
-0.051288526811
0.165197807073
-0.103779525237
-0.153820980304
0.023579399275
0.003521155843
-0.058864700487
-0.116731084737
0.031108865256
0.262621305025
0.027734799400
0.008096511001
-0.102186493959
-0.047822499125
0.298914368512
-0.126181642578
0.074734085877
-0.080438038899
-0.078118927684
-0.079240680391
0.016769823616
0.056901654771
-0.003725316641
-0.079299193197
-0.004544727875
-0.097133086949
-0.052151065102
0.211820127758
-0.009793441857
-0.217158440917
0.159096984185
-0.033628769724
0.107067140105
-0.333033237538
0.102614322387
-0.042837706652
0.067248708625
-0.226442888860
-0.299793978303
-0.015859604676
0.063177902724
-0.120926358430
0.060204913462
-0.001769544968
0.022759619957
-0.038814332482
0.317181900122
-0.249614384893
-0.164881424939
0.066384510419
-0.002563978303
0.042213510833
0.269733169231
-0.129405799566
-0.167946698495
-0.236191482104
-0.023029882884
-0.276584385238
0.310144020450
-0.317137273688
-0.086534734934
-0.205344611410
0.197326107820
-0.079842078694
0.262835686060
0.375700661006
-0.238651790185
0.007181936823
0.126179770943
0.328374668977
0.065560162763
0.444431623558
-0.201039343269
0.079755506515
0.164593853178
0.026939546282
0.366968899440
-0.197983595139
-0.166360878460
-0.022782032552
-0.043266816258
-0.168445536700
-0.242362212114
0.044407019811
-0.028588973210
0.040924874072
0.045299305896
0.055869626304
0.098173705255
0.214709941058
0.093437373464
-0.050971799701
0.002932840661
-0.156161468651
0.066543139270
-0.060926428151
0.144066871671
0.022640395145
-0.015364696096
-0.129274552702
-0.216547776228
-0.028515855771
0.086015287734
-0.001110190978
0.010257853377
0.052755525752
0.311597192738
0.214042791276
0.088398127637
0.106899700738
0.026472942046
0.166480310730
-0.070432123398
-0.066471883577
0.060921535585
-0.256308611098
-0.023841082456
-0.090748742129
-0.037468589654
0.218556240192
-0.134698601371
0.291594694004
0.052082038402
0.104347479008
0.048148714495
0.164213835185
0.079284530102
0.129166490657
-0.061678691202
-0.170579451013
-0.089642011205
0.084490687317
0.074012249189
-0.060325353974
-0.200570356526
-0.111090888854
0.210006774053
0.014918084225
-0.076051386916
-0.051370520870
-0.005719522743
-0.166900610190
0.106948142775
-0.189704752823
-0.206513070033
-0.039485374958
0.024374527940
0.057023026155
-0.112333821516
0.067316228642
-0.205416400311
-0.007194005778
-0.250223236312
-0.009101195401
0.013099353463
-0.020898282755
0.166664319843
-0.090552162627
-0.029119275165
-0.016963901632
-0.034037467662
0.217989474238
-0.205126185549
0.350663287728
-0.134364949890
-0.039680510264
0.057637805391
-0.243245812843
0.142867261182
0.198860025984
0.037838817208
0.133858570337
-0.104725328830
0.056252128521
-0.212383160079
-0.135361025739
-0.060950263627
-0.180835827275
-0.116276702550
-0.131662874081
0.289680494116
-0.149607684134
0.183805616082
0.125833004198
-0.305671749068
-0.054195041010
-0.098574718986
-0.014541034526
0.178182539267
-0.322009783155
-0.113625514022
-0.062284434704
-0.105182552478
-0.173771010906
-0.050278345142
-0.005542418440
0.158656532620
-0.012248574810
0.031748775892
0.066045905361
-0.058218451867
0.118949313259
0.006078243733
0.110136092643
-0.187836362690
0.009785053824
-0.261403040048
-0.359608000906
-0.005677813657
0.020751045362
0.243831973709
0.036100282614
-0.442234888676
-0.007073949556
-0.080285598092
-0.146181157918
0.272985035021
0.001759189162
-0.066809614031
-0.070449477284
-0.029252651542
-0.011213227646
0.095796212192
0.157606690436
0.029110430564
0.073008615153
0.046692350059
0.058313790255
-0.433976688252
0.278737656935
0.157755635010
-0.102497476528
0.224143917306
0.010736262005
-0.066374037861
-0.076788178849
0.258168630339
0.001402936901
0.038129968197
-0.075921404660
-0.083883670425
0.328317540792
-0.102388228024
-0.265060817471
-0.484189126723
-0.116509397339
0.031637795111
0.034943084219
-0.297018651063
0.242248730820
0.151279261682
0.015583254070
-0.197162764207
-0.070116367413
0.074610890017
0.129920316584
0.012680260095
-0.068773095707
0.053772474217
0.080899125693
0.034940853280
0.121747097997
-0.071015069120
-0.192941197049
0.100996193378
-0.304624313534
0.140472104905
-0.122671510738
0.145399063359
-0.014836233425
-0.107591583224
0.140481353468
0.146516979166
0.143957655876
-0.125680653106
-0.017985123794
-0.063686461790
0.048273897200
-0.080766011723
-0.008511330121
0.226365285555
-0.002921327771
0.098446227005
0.119225523883
-0.216565099223
0.005025611082
-0.049755227242
-0.063074124250
0.010818824065
-0.006144013458
-0.244473030531
-0.365022197033
0.093003440139
0.099252606348
0.095129812980
0.151696327454
-0.066422892406
-0.125976400993
-0.082522828323
-0.079591998114
0.047324766784
-0.137027294977
0.116004905608
-0.334846616206
-0.142384100146
-0.013530270242
0.125536233120
0.086291630393
-0.043298366208
0.049745593229
0.144211270228
0.191185214024
-0.195840848819
0.123583963669
-0.150934449796
-0.070327116836
0.131015484789
-0.074527958905
0.103060334794
0.281183239732
0.026529436291
-0.286073708455
0.018167502834
0.181242028607
-0.311808425097
-0.010784686487
0.179151517327
-0.055840974315
0.003825921630
0.040845522093
-0.030024122666
0.128389875017
0.249913730664
-0.163599656900
0.016791110351
-0.013139726048
0.231133601135
-0.054283089289
-0.024018146379
-0.264683215536
-0.073879909677
-0.151213485288
-0.103932503727
-0.029017047256
0.080145454127
-0.108768718683
-0.034366088263
0.040751504354
0.281102925517
0.199353758693
-0.125354202523
-0.066981401047
-0.391507370315
-0.008829326845
-0.258147078477
0.119321681523
0.083654074748
-0.014095822190
0.055703644211
-0.358581938157
0.005224027496
0.108825309081
0.039408282209
0.027755848651
0.059251848415
-0.054965705347
0.137552713388
-0.038000624267
-0.128020798099
0.247102503292
0.095488618845
0.039333414791
0.345736755993
0.065360523087
0.059036699440
0.159761884584
-0.165920720663
0.230371143594
-0.056741442426
0.121011343490
-0.190429117943
-0.029240660347
-0.029488507259
0.216007446663
0.153774874374
-0.014443680838
-0.046778023195
-0.039205501793
0.019376969546
0.047485426336
-0.192967958341
-0.091980374658
0.271895709960
-0.177330259449
-0.069298785389
-0.066805860384
-0.124053815150
0.307516716080
-0.131970187609
0.429652396513
-0.158208029952
-0.010410170680
-0.196059544849
0.176832504603
0.221670604965
-0.044775684630
0.063482454586
0.132557556194
0.031619044459
-0.037007478068
0.039347929699
0.286132385470
-0.085347720270
-0.168542178917
0.159718534613
0.129281738057
-0.086322481201
-0.183458744425
0.400956055261
0.277616480167
-0.535702170153
-0.094398681817
-0.000213938514
-0.057261895192
-0.028317008715
0.077122296662
0.085513997445
-0.194102612732
0.231122799603
0.150583285891
-0.175239613166
-0.263430120081
0.084232701280
-0.010478468116
-0.068781643555
0.127073163514
0.257016815824
0.003000350486
0.275139404017
0.390841884572
-0.043181089270
0.201975797919
0.033901060707
-0.071078259086
-0.108498328154
-0.028985145517
0.011639576926
0.002041020245
-0.015410704813
0.220090107640
-0.231729456278
-0.070762822892
0.018621086516
0.115798792457
-0.087089810017
-0.029644498477
0.368018455530
0.045348064616
0.184308161783
0.135576300377
0.389799362984
0.291075023694
0.003615414442
0.096165841547
-0.038285911020
-0.159325653595
0.080905586920
0.133812601919
-0.021077760503
0.194161833651
-0.154990096534
0.024275653764
0.277957509480
0.314795024303
0.139805672153
0.010597412895
0.044948477163
-0.080256246843
-0.040845603283
-0.107739864062
-0.056129012431
-0.271316275433
-0.192584614106
0.234809453263
0.026860796244
0.151488560998
-0.201761199459
-0.069952318181
-0.251329793243
-0.007094509480
0.076295877560
0.114131168734
-0.182989917192
0.077999804828
0.136702648409
0.053305584629
0.161425617436
0.046378347917
0.195734878574
0.261156843556
-0.097563646152
-0.076607279289
-0.102124529688
-0.103759854257
0.064835245919
0.097689689004
0.221933740196
-0.121197260027
-0.086469651153
-0.021821953371
-0.090060370243
-0.080485280896
0.094849217805
0.066872950195
0.135269340847
-0.132948396774
0.244945819903
-0.094977205948
0.082723119294
0.111803283257
0.031195323859
-0.252951085069
0.051385449848
0.054851887679
-0.131536482767
-0.030189808110
0.017009744958
0.036898997276
0.110568203728
0.128293472432
0.054309398240
0.126745815361
-0.091438623906
0.196506199702
-0.151059039395
0.041841920427
0.180189342246
0.100917372498
0.056821223415
0.057181665467
-0.177658421356
0.139342920029
0.075665422333
0.064744279552
0.130080635508
0.022764790014
-0.516848122434
0.140556760647
-0.150481307067
0.070717035181
0.024707904231
0.013242876290
-0.029839224621
-0.241660736699
-0.209503389213
0.113386047351
0.245799563359
-0.192185834948
-0.237080613671
-0.102201196160
-0.147106292388
0.071370470588
-0.052325713999
0.105911496137
0.093861375413
0.045245403956
-0.297846617439
-0.035411903785
0.127771063560
-0.068773816571
0.039556444002
-0.257381978096
0.115873832929
0.196070289098
0.012404708221
-0.104730119084
-0.138353527851
-0.015159777280
-0.063020815526
0.160616965714
-0.220053353128
0.109047401431
0.052608674656
-0.038367777046
0.227256598819
-0.045947676148
-0.031904619852
-0.003942642166
0.018857578788
-0.221561392721
0.170690718995
-0.208895620375
0.123501999605
0.127167099922
0.092347210371
0.112589319957
0.095390766585
-0.171271764430
-0.037931657215
-0.079896427700
-0.042901440145
0.011546246849
0.102820705243
0.099254928721
-0.062081330137
0.039453010570
-0.052539689632
0.124893722493
0.010832508662
0.023860787802
-0.013756676961
-0.002568855842
-0.076806978541
0.114350343226
-0.220380980271
-0.039224316507
-0.079467326171
0.330851112729
-0.102690992305
-0.143473773365
0.013097706761
-0.109496284648
0.113232220873
-0.089103795115
0.167270859857
-0.053236366902
-0.053720764987
0.167038092856
-0.156387518102
-0.126787333244
-0.114323280500
0.123558084876
0.080814014351
0.052274774071
0.067303716718
0.140389805857
0.162986668480
-0.005958488135
-0.254026232968
0.066047724235
0.021458568616
-0.020988087702
0.004213591541
0.061149619526
-0.144555832979
0.015055371992
-0.060559136947
-0.024673359617
0.116676325288
-0.201445039518
-0.180661524724
0.116746388305
-0.021244309925
0.012870839000
-0.024923622141
-0.198053447751
-0.204934556507
-0.060271656801
-0.127494173829
-0.140385536166
-0.129997380959
0.161587948781
0.102357228090
0.252386039173
0.118921634555
-0.000180359498
-0.299883076411
0.122878900788
-0.042803984182
0.047279733591
-0.254269233113
-0.044568296134
-0.071685525889
-0.003346274187
0.042680815965
-0.085879972284
-0.024769410862
0.021752274981
-0.279001001431
-0.157547879685
0.074568007817
0.054893711243
-0.028190921055
0.076084762611
0.070313690756
0.018656356353
-0.192526538226
0.105179756082
-0.010742177696
0.089845875332
-0.060571620474
-0.112006908344
-0.062058808353
-0.236715169878
0.153296996696
0.031829585622
0.004516022745
-0.007121540025
-0.069187179415
-0.087631954274
-0.138693769942
-0.067669613708
-0.120698685524
0.010559211925
0.056301789458
-0.193834259580
0.097432262444
0.121642268498
-0.056906056743
0.096329409316
-0.017059915791
0.145374558878
-0.148515084210
0.065330031789
-0.033935739902
-0.298913354783
-0.048604891655
-0.026901074451
-0.176856179866
0.023377981219
-0.061027219516
0.229217206171
0.024903803490
0.255396432093
0.081341633363
0.217792401837
-0.217668820918
-0.035106215654
-0.039638526210
-0.160199483938
-0.031467721140
-0.067772531827
0.064206242594
0.085753903040
0.087442430227
0.068776663336
-0.075254826369
-0.092670541738
0.057769358180
0.004975454843
0.176323135430
0.164902021437
-0.311534907143
0.091144290787
0.028507228283
0.169027231849
-0.005555710060
0.028537050016
0.105775166379
0.167603905930
-0.226801730734
-0.039441301991
-0.293612196795
-0.062386954863
-0.125741293040
-0.120746635850
0.065889387795
0.024629661900
0.092765475635
-0.357297018983
-0.082767770835
0.012598706831
-0.112033046122
-0.133428241331
0.289062966530
-0.075488903247
-0.126232482535
0.148721818571
0.048299371970
-0.234299193170
0.372724767776
-0.096301939593
-0.050515638549
0.129966053448
0.190337496456
-0.134356377968
0.125708112461
0.253695484038
-0.233085249803
0.097644251332
-0.175630072716
0.063615774429
-0.014184526924
0.048056982318
-0.195340858416
0.033050803875
-0.166176267803
0.054336792496
-0.097449496604
0.010893070008
-0.094147804104
0.015799824606
0.094010760745
-0.070612172419
-0.126958934843
-0.166914384832
0.007346299127
-0.287527752950
0.219451876308
0.073901334853
-0.008813195169
0.025512788683
0.002925778805
-0.110331169104
-0.047628643107
-0.053166478088
-0.101376418953
-0.089673402184
0.034115961729
0.142195548926
-0.158432597246
0.007052832200
-0.040924150467
-0.040350878155
0.058109577825
0.016011202168
0.137626204174
-0.075987731861
0.031602220933
0.228602653516
-0.203937050929
0.008976532914
-0.159301707754
-0.101113162788
-0.024574304346
-0.177839672919
0.057408429048
0.020662725678
0.197213554270
0.020277410448
0.114210754640
-0.051255426731
-0.097730002526
-0.017205784763
-0.138018313379
0.070032361599
0.096259939695
0.021471745601
-0.156424972592
0.177019286855
0.211560102784
-0.186900167508
0.131705226673
-0.017960328822
-0.128781822390
-0.225952336937
-0.188861392230
0.071232616846
0.046479347441
-0.043164333882
-0.158221848307
0.113249758586
0.105042803047
0.150194819526
0.113506561096
0.045228211869
-0.056956875472
0.017257870012
0.021913689249
-0.121263872933
0.016949091735
-0.298640299253
0.176074808877
0.086530372271
0.018836880131
-0.006510613706
0.078148529157
0.068805559391
0.027072807778
0.135337820729
-0.074989238835
0.120171808723
-0.231865133072
-0.003904861766
0.079252064666
-0.192113975467
0.208542851491
0.023400420905
0.125916793530
-0.075477074599
0.047047287578
0.126596777657
-0.103261237375
-0.113074755640
-0.004709066807
0.000669779686
0.351209217576
0.210174593813
-0.016899080509
-0.076386960249
-0.043295976809
-0.296599431437
0.087536238756
0.079848423414
-0.125182438794
-0.125631177003
0.180559776149
0.040427446351
0.322434438266
0.045119737550
-0.292664211621
-0.026918911632
-0.005160307670
-0.185828466666
0.252253198698
0.049616486193
0.090877331077
0.097440213391
-0.016448762630
0.150310958064
-0.200985457854
-0.116240128079
-0.125314462028
0.002944460501
-0.303480934427
-0.086622659266
-0.039466212633
0.097612882309
0.154333452097
-0.025496418423
0.012470198459
0.273970126301
0.305368313317
0.209505488652
0.120428271004
-0.084173351878
0.034908956553
-0.070449364967
-0.178386381450
-0.451619989958
0.101734130881
0.110316745390
-0.086830615277
0.089569950291
0.033034950700
-0.099470180931
-0.147937256111
-0.041852826397
0.069196012549
0.060985201743
-0.066813240956
0.023825000709
-0.253196615393
-0.045318748541
0.066941171248
0.007729635051
-0.009475041908
0.123151868689
-0.106201692899
0.036469891308
-0.168841629117
0.001369681537
0.008769433082
-0.190751328712
-0.334615287789
0.250933002170
-0.010026157681
0.108365091218
-0.096459645882
0.147195522475
0.220385154753
0.141269118927
-0.169099298203
0.002265954505
-0.192460086104
0.163524276531
-0.073174420169
0.067494635084
-0.054848582130
-0.029651897906
0.264050243064
0.119657622043
-0.099891248255
0.028515320239
-0.061997114083
0.094763360923
0.441062783884
-0.179066091868
-0.224432697354
-0.054982233794
-0.147737621934
0.162553463746
0.296425388989
-0.135098005108
-0.136450569399
0.023611762160
-0.408696605830
-0.166112506412
0.283731642024
-0.032877074883
0.046169487208
-0.090832402102
0.128375583100
-0.036544295824
-0.195022464118
0.237346187752
-0.110577574286
-0.179351533172
0.163785472878
-0.156396575205
-0.109727222727
-0.059687848933
-0.102950478081
-0.096155793751
0.149577528972
0.135439624571
0.046534480913
0.015719247126
-0.194063225267
-0.045099698409
-0.067592824606
-0.017322313896
-0.097830611109
0.122032599989
-0.115096962114
0.335082170564
-0.062969577507
0.014794367876
0.240380485721
-0.131868083860
0.093940531808
-0.069022152142
0.119399210162
-0.063325434052
-0.239226029256
0.270707267274
0.023225283364
0.049515711721
-0.049668480760
0.049725244076
0.002530820042
0.138171202978
0.031562521458
-0.043208484686
-0.120389928912
0.204399135504
0.145258577588
0.360825382238
0.233617788280
0.020657736676
0.173647401053
0.191666778742
-0.014371934673
-0.033201143785
0.117532199517
0.011477400702
-0.186179634453
-0.009934776666
-0.177765563156
-0.040092415317
0.097906391040
0.005047730043
-0.181812722861
0.067000147424
0.285258608582
0.158930990236
0.088926733268
0.045074103405
-0.054950824596
-0.118641597798
0.099066917411
-0.260483565140
-0.267955464425
-0.007201991833
-0.004688685473
-0.104711720797
0.009498196149
0.277503129247
-0.267613767975
0.129039587635
-0.219263888427
-0.278193507484
0.065752596051
0.203406008134
0.023206244931
0.170315675200
-0.090192978668
0.065142156966
0.108942736758
0.089737247638
0.076358707019
-0.273964927779
0.287651750305
0.064983161290
0.103313608000
-0.161589737741
-0.000636862091
0.257129294197
-0.087660758383
0.044805809313
0.066073744832
-0.042696892690
0.221061727133
0.267809697609
0.051894416687
0.161495943416
0.031330724958
-0.008980694026
-0.086877670174
-0.178699333495
0.000531482889
-0.203157880331
-0.217482219724
-0.315644289612
0.051091606273
0.014488827915
-0.098965571432
-0.014960826809
-0.183050644939
-0.124055158811
0.125986111268
0.220441356892
-0.051487508736
0.010561687100
0.039217933542
-0.056003315841
-0.137092523218
0.022575248176
-0.087099326591
-0.034871805944
0.210803138726
0.190615753476
0.039283514862
0.060829321845
0.203441590372
0.044808382466
-0.105992022505
0.121046354243
0.288343647572
-0.052275377374
-0.361107894599
-0.156579446395
0.278302678742
-0.051783009741
-0.225203331763
0.114072530255
-0.145921129016
-0.147077041413
-0.280269686558
0.113352727597
-0.046415631864
-0.037172209990
0.157724520951
0.034744761839
0.135595398573
-0.070627815542
0.132504532211
0.183363132439
0.163655865031
-0.220065707865
0.022943556931
0.063308603660
0.259111008717
-0.031422676452
0.068040416996
-0.035037316301
0.055954981940
0.234686436471
0.091490409930
-0.099491552815
-0.004332850905
0.088661394896
-0.248283015341
-0.154890864330
-0.170219743921
-0.057465057612
-0.004079035445
-0.198816172921
0.008220485447
-0.054793395077
0.064930736113
0.015021854459
0.106899143867
0.078695390706
0.182809492533
-0.096928380447
0.077705651734
-0.073548145026
-0.036441040619
0.332656600394
0.073587446995
0.028554983677
-0.344970233983
-0.209581424220
-0.088683045627
0.173677731079
-0.219797267241
0.124450724529
0.257247322863
0.140463316098
0.022816393680
0.152111977644
0.206880140655
0.005483991197
-0.075593385163
0.017685186313
-0.307076719943
0.041254966414
-0.061192210478
-0.151119732880
-0.184653900646
0.241434912207
-0.069081814577
0.305705414883
0.023516196951
0.149858620343
0.175911833896
-0.055370588127
0.032493141955
0.031716560980
-0.098847683587
-0.184056459108
-0.252248106800
-0.152807757513
0.044857006022
-0.226783125851
-0.048118073756
0.150621836741
-0.056878228838
-0.031688413745
0.007273448881
-0.127854526671
0.112947769981
0.124093558173
0.200313948029
-0.078356114235
0.010809078729
-0.008501695994
0.176832697369
0.070472100201
0.089023511158
0.128320430016
0.125399493757
-0.102921584243
-0.074712791587
0.002751093313
-0.074346196248
-0.211880260195
-0.080143010516
-0.125546534180
-0.036515570139
0.246964537569
0.073665993185
0.016398477034
-0.047760203541
-0.258877691941
-0.025930641997
-0.025767332884
0.018627007827
0.006071399631
0.008347760554
-0.135621209613
-0.235581740959
0.096658664191
0.148366979257
-0.194518859777
-0.015092763614
0.182098058083
0.023289577004
0.120490690031
-0.005755536163
0.118475479005
0.088629214509
-0.246478552480
-0.136737450665
0.160440154608
-0.154667396478
0.104541294117
0.133334504892
-0.130683115418
-0.017909932286
0.106597160407
-0.150845745686
0.053399502895
0.009662990256
0.223009567795
0.015478268514
0.322702101865
0.031421298061
-0.094574218366
0.085141295109
0.015410066245
0.320024178399
-0.136427432497
-0.156779803353
-0.229050985339
-0.080568948480
-0.029012401522
-0.040401439376
0.241608432942
0.017603908441
-0.412192952425
0.313498601893
0.136510632304
0.088543475545
0.040252253880
0.170319760799
0.145377680182
-0.098617186307
0.001880533136
-0.143587620330
-0.210470838081
-0.200517599113
-0.071182683432
-0.035639552183
0.106491926019
-0.006409772713
-0.020572467989
0.263552147816
0.324709671721
0.043385221762
0.012883565450
-0.031251683798
-0.052822829233
0.043672178258
0.122847545843
0.059409579347
0.190376905033
-0.005715520273
-0.071676072239
0.050846812311
-0.204425822783
0.303393798127
-0.057320351259
0.318446154493
-0.177007073875
-0.061644083962
-0.033985596928
0.246588150622
0.002808377428
-0.239652124939
0.172362423048
0.072358648320
0.015769365618
-0.134241451537
-0.046614383344
0.244371243145
-0.051051083378
0.136880046659
0.048315434044
0.034664763658
0.063849062833
-0.005584925917
-0.047320060168
0.141058857945
0.287737824200
0.068589071669
-0.186191735310
0.063503691760
-0.311374436548
0.171383068648
0.277108377307
-0.068092036247
-0.010834022408
0.054119408570
-0.090468528912
-0.098013985626
-0.113121550342
-0.159920916979
-0.022411359523
-0.115678972791
0.015047879811
0.226779434990
0.162533290537
-0.137508083159
0.127307554253
0.123731414351
0.284246494905
0.114521832176
-0.110130349464
-0.150258047986
0.163624047071
-0.125324757831
0.029491328680
0.167962863120
-0.148392266918
-0.136481546096
0.051334442227
-0.090330033275
-0.131075811665
-0.129766619059
-0.064971162085
0.008278144340
0.130650764252
0.076943435320
-0.278133711673
-0.137156744504
-0.188380915826
0.034927299890
0.097126819613
-0.226557985737
-0.123616020397
0.200036110934
-0.060006287262
0.041319338685
0.277745283341
-0.271139579756
0.077815932561
0.092059913111
-0.118225964835
0.101046478429
-0.086916004106
-0.014750109600
0.321686992777
-0.071702405396
-0.212677355532
0.029065835342
-0.245369615858
-0.093152370349
0.254358330966
0.072717101787
0.086101112484
-0.183392658990
0.066339876646
0.201783479565
-0.037902946385
0.174517973377
-0.022682310853
-0.337638971202
-0.033126256554
-0.063331573156
0.065955786180
-0.098441817866
-0.036964673092
-0.084657363525
-0.040809904275
0.007324863350
-0.035980505936
-0.250809953485
0.004743474581
0.038101126510
0.065044916063
0.036595868576
0.206782338761
-0.029909657939
0.043933564081
-0.136071092426
-0.049277510610
0.216161992255
-0.054890211058
-0.245837709701
0.120513685958
0.027728060779
-0.181723707851
-0.271761392382
0.229164162637
0.120065491665
-0.313940091146
-0.128755815415
-0.290068767444
-0.034790733570
0.026093406000
-0.049576076546
0.096459344271
0.125565506606
-0.113341735849
0.014331777453
0.179130361490
0.170170560005
0.031526315902
0.241896715179
0.002138341391
-0.128974713662
0.065757061874
-0.232514511392
0.028038962509
-0.240993047148
-0.033361053780
0.003185858690
0.008676269950
0.131231634917
0.236439873864
0.156597603486
-0.027722301525
0.064290065196
0.002830757696
-0.025453110183
-0.011558445523
0.078340617451
0.314713762072
-0.135598047341
0.213428697999
-0.011095376347
-0.019976118948
-0.111368095580
-0.161002775556
0.179499604149
0.092090711278
-0.005899078480
-0.078428745499
-0.127310763451
0.018689907840
-0.078907078072
-0.137137573314
0.189128192529
0.116163473816
0.136619117032
-0.119142802034
-0.038422992854
0.133751553007
-0.141891256115
-0.150160369885
-0.014704759543
0.016219896272
0.031595166204
-0.004582309900
0.094948562790
0.142379069103
0.073977279200
-0.044744942586
-0.066218059701
-0.084022632339
-0.170654684905
0.309949644419
0.009894034432
0.059696878941
-0.100183230841
0.380082579685
0.010883360004
-0.161330686774
-0.154528392973
-0.004931700446
-0.117644949250
-0.000504676870
-0.133261641406
0.161884141991
0.265806471442
0.042353521825
0.180342444269
0.193381669767
0.181745492607
-0.168191419378
-0.026852129797
0.165788505198
-0.021539754572
0.143853212790
-0.010520572005
-0.088922306331
-0.020710639802
-0.141989020489
0.243762607549
-0.039344233407
-0.020879277141
-0.160715581261
-0.080484666713
-0.233274482778
-0.124787567393
0.212331852270
0.115146746847
0.213266423487
-0.061406632527
-0.167510359672
-0.371746948393
0.083380535063
-0.147021329960
-0.125460632880
0.041080029963
0.297234786646
-0.066468209707
-0.015362749874
-0.114819352058
0.178000994251
0.187491280970
0.002115440790
-0.159620824321
-0.194058034349
0.080259403433
-0.136893887025
-0.031278636591
-0.153783618185
-0.029528091166
-0.076424673412
-0.012149604027
0.025938040681
0.209504246390
-0.305208329126
-0.012010932713
-0.168600648884
0.008342349341
-0.240358147942
0.089693410181
-0.114144562851
-0.074701667875
0.004363976039
-0.061549972632
0.231593215382
-0.406803607425
-0.151918346671
-0.045163164059
-0.101466490369
-0.180158097748
-0.097123660272
0.137072186581
-0.177379090399
0.161536128566
-0.061803564776
0.027467646772
-0.208480110654
0.026038943671
0.252827091693
0.033461983525
-0.007520136502
-0.106433899668
0.041298854266
-0.039133213642
-0.079528814748
0.044555373782
0.038629619546
0.077180540094
0.217016867665
-0.018435672134
0.222326738273
0.005459120133
-0.185817320218
0.232118928576
-0.021921320258
0.223878125240
0.039960482440
-0.015621185828
0.117318404444
-0.143911334775
-0.123447658298
0.051463872882
-0.112897067890
0.159481218950
0.049770501139
0.097277545796
0.191118401646
0.053899204720
-0.151923720894
-0.109206540514
-0.050001736377
-0.087990967878
-0.099580163091
-0.072563551981
0.132558121392
0.262456760361
-0.182455117750
-0.133121100039
0.020424279447
0.211280868846
-0.160444643805
0.178373397871
0.081961648301
0.323824686402
0.384249879952
0.042825214043
-0.054719592293
0.080484228883
-0.031900318070
-0.016408987831
-0.055240585464
0.158639586692
-0.182780751259
-0.023820797242
-0.124673596532
-0.092354720945
-0.061161148024
-0.202654004212
-0.131401692363
-0.182446064831
0.051543136056
-0.121895965954
-0.138748700671
-0.071200399933
0.048161552020
0.143715168282
0.024796370930
-0.145378166782
-0.222229137265
-0.061342631367
-0.051680720570
0.224408590961
-0.332485053688
-0.239047695410
-0.121313399174
-0.129404065489
0.114064014024
-0.093525699025
-0.073065402849
0.046521006786
-0.094708053905
-0.016285083553
-0.140529635756
0.009593310420
0.269219525030
0.197270607218
0.029668998681
0.157930982326
0.126428871287
-0.219844166752
0.203537560802
0.004211086934
-0.213537991020
-0.006318674744
0.177788772971
0.064450843384
0.185973387288
-0.138227437166
-0.168903975941
0.253008164564
0.037640608436
0.051921151501
-0.002104670814
0.044520816820
-0.175786620306
0.387318618019
0.047098956529
0.138227295004
0.129297618342
-0.071606418288
0.147671842518
-0.142110969693
-0.082014912601
-0.264874322967
0.056519173331
-0.077759997695
-0.014163398686
-0.142074346294
-0.011747603374
0.193430763154
-0.064041675619
-0.111606768505
-0.016897690095
-0.306942262569
-0.122307023645
-0.000883696497
-0.011310033590
-0.126956965564
0.016002361440
0.188648541504
-0.179729148779
-0.173708904791
0.058784733805
0.001657615883
0.266283862851
-0.204311929183
0.001673483603
-0.001046964486
-0.014347190976
0.010186901247
0.060604173579
-0.221819041126
0.030043751208
-0.176072423293
0.025163274252
-0.100981662999
0.013039752099
-0.076600539981
-0.001227361724
0.138621263099
-0.087842741765
-0.472646676172
-0.168081214358
0.005842036003
-0.074298009954
0.052647861811
0.183102456936
-0.013787573934
0.001225344197
-0.119719256535
-0.090980031459
-0.057897174697
-0.016585392889
0.205412426957
0.119429592036
-0.180841712187
0.158132817635
0.075739400103
-0.330126468931
0.036840435313
-0.088697134845
0.102504412685
-0.015319645236
-0.062613027908
-0.093283895774
-0.017985718686
-0.049905077038
0.268423286766
0.171269817068
-0.055388536632
0.046902122306
0.169111216711
0.019575955793
0.096781654176
0.312675311494
-0.125980582635
0.115776265459
-0.070465249737
-0.006194649266
0.180793489594
-0.472988084847
-0.023595114494
0.103881720187
-0.001088186142
0.023421391885
-0.163799512429
-0.101173417449
-0.077845618242
-0.162628847063
-0.132218326208
0.219907996675
-0.040054269455
-0.140386572578
0.188470573202
-0.128837207766
0.049815762306
0.045947708944
-0.263993994185
-0.025624201556
0.003098538474
0.333377719620
-0.134267209277
-0.106332687162
-0.127879918014
0.057784818538
0.157993445963
0.067677767237
0.105563112734
0.049889401805
0.063477004862
0.039767723246
-0.187386862591
-0.048447036397
0.199863508401
-0.002222853979
-0.016148907792
0.253392555645
-0.153337252925
-0.147439036510
0.200190180134
0.170346686668
-0.001521376833
-0.140792046708
0.220056645232
0.054944013073
-0.085457749975
-0.188693085839
-0.040407200208
0.005786563494
-0.080353195609
-0.349473378280
0.037518219943
0.048945161643
-0.105793941996
0.070001407169
-0.036912822282
-0.007094570689
-0.036809552666
0.006311883399
0.017496023122
-0.066257198382
-0.015984441025
0.027933733035
0.034989365987
-0.070868670866
-0.060688784606
-0.043607081717
-0.160593513330
-0.056104304584
0.160206289138
-0.145143347992
-0.074858476487
-0.074518968655
0.171804285434
-0.142752212251
-0.080162764115
0.271621705156
-0.097424018315
0.034537375759
-0.171312112696
-0.186005429602
0.025186660835
-0.067411788141
0.157063238333
-0.008566266823
-0.136673177874
-0.136306095776
0.025286813810
0.062720019971
0.144703107636
-0.043689369888
-0.278267370209
0.057694411303
0.009773419665
-0.121499579149
-0.325806191392
-0.073434830392
0.238009004183
-0.333185453201
0.120754187225
0.018278872604
-0.092224462911
0.069512294571
-0.070726399230
-0.108591527413
0.178094484146
0.071712808240
-0.264665354608
-0.089826147762
-0.031550317494
0.180229709548
-0.179686756863
-0.012742359414
-0.059843965294
0.037777479995
-0.128453558546
-0.086660597385
0.052993632996
-0.162008760347
-0.088546345093
-0.045105243955
-0.060146305406
-0.128031433329
0.132081124903
0.091096496404
0.280809183042
-0.073449999254
-0.018207387394
0.186128106562
0.245386592142
0.010973014284
-0.130364751617
0.332305486144
-0.176865142376
0.020878162684
-0.271722216344
0.110553805732
-0.077039817314
-0.076131698641
-0.034233736136
0.154351727182
0.129773246763
0.397806709644
0.108292112898
-0.091634454006
-0.231831775337
0.063665147041
-0.070713276600
-0.148669596786
0.039946258829
-0.225723476822
0.107050157550
0.031641613995
0.107432260893
0.171591116537
0.041738000090
0.034481925340
0.260785123025
0.539792682102
-0.082032196109
0.020003805705
0.344825827673
-0.018547433868
0.083693312259
-0.151704002784
0.142587095069
0.093964718413
-0.197334527229
0.117992106330
-0.094996219624
0.023175874515
0.013845873364
0.152950861068
-0.037503264011
0.126821535629
-0.192856479783
0.218971167170
-0.187190818386
0.024121357727
-0.043983815156
-0.119959457801
-0.207764985742
-0.109143413192
-0.262854271828
-0.145717493349
0.183697025623
-0.251941819518
0.081353212416
0.063679812459
-0.183575354176
-0.116023090341
-0.158695282502
-0.196856720601
0.213298386740
0.223299297618
0.017532065958
-0.151929249038
-0.208927260969
-0.166784326475
0.031645509919
-0.129783197848
0.177405088134
0.048442714883
0.030994822318
0.045402121367
-0.026746266337
-0.107519387294
-0.178877750241
0.044492664510
-0.015071990109
-0.197015194309
0.109998814292
0.084897038366
-0.029560391058
0.271043268549
-0.129623757343
-0.055640628888
0.028666515259
0.243862599642
-0.167760620037
-0.104086367149
-0.118137589705
0.131003519619
-0.077510993691
-0.216535982676
-0.189645822365
-0.202251969876
0.016553112156
-0.024635616517
-0.247083209682
0.040129538056
0.116748841494
0.069207216973
0.051038888182
-0.000167389464
-0.033308675551
0.082367981924
0.148489397005
-0.068156609195
-0.176698606856
-0.055153858276
-0.048499312488
-0.055329272135
-0.018690075320
0.084900254774
0.050857146270
0.312120241334
-0.060524832323
-0.169995345371
-0.174653032535
-0.397406149280
0.253767919240
-0.358527090213
0.067647107454
0.004569894028
-0.069500670323
0.266805149542
-0.077481254833
0.046797347982
0.116031941170
0.180651913343
0.264672484539
-0.339216009140
0.073990721996
-0.128542063009
-0.194415390308
-0.103216326684
0.222077089857
0.067298404522
0.011392568229
-0.090544763003
0.046873632068
0.003787058883
-0.132531877110
0.081401661523
0.003106777664
-0.320961995240
0.091534179247
-0.240950020070
0.183994939594
-0.058358946729
0.174941483491
-0.030021037519
0.153057363318
-0.122791191576
-0.114124696139
0.076124884654
-0.098210330971
-0.054300146989
0.140761154327
-0.035363646979
-0.055534033595
0.071047679870
-0.030071489256
0.063838352796
-0.114397600326
0.155593552541
-0.100418292456
-0.040064793057
-0.287212632457
-0.036955271955
0.246244352349
-0.183226827848
-0.030856519173
-0.114951869008
-0.191504121135
0.144460746558
-0.043000680579
-0.081522451137
0.224375229109
0.138373934889
0.166687173059
-0.069698313548
0.147904753881
0.121691559058
0.124627100088
0.223015381018
-0.230498142482
0.005200064867
0.186568872604
-0.094622109609
-0.116927613987
-0.366585362984
0.188984994173
-0.037602750512
0.008011598109
0.140122402658
0.207944527334
-0.073712921259
0.040004428994
0.065258289484
0.238895251529
-0.091647784004
0.296047421674
0.168736095857
-0.131116317160
-0.047643850720
-0.097680649552
-0.104575404344
-0.224745671343
0.150081818862
-0.028350105041
0.200140400944
-0.155081331918
0.270411281295
-0.047446580221
0.145878130609
-0.011060550017
0.017565878850
-0.159924215408
-0.103372288973
-0.063076743366
-0.142311114689
-0.116393103230
0.083676907585
-0.133967739586
0.019675830746
-0.021029495558
-0.224978055691
0.067299621724
-0.147094782124
-0.116496924888
-0.284163260243
0.281681600126
0.037767498878
-0.053911278161
0.112120940947
0.066030183397
-0.049876438939
0.233869651872
0.069391048346
0.138671479766
0.055197438836
0.162251733054
-0.292723429214
-0.000811039828
0.209301667119
0.052657221376
-0.069926201571
-0.159792337325
-0.222338131614
-0.022789825981
-0.141069954049
0.151089027734
0.338164940284
0.199563536150
-0.110555095118
-0.171602085086
-0.020069849342
-0.130779535760
-0.242038904716
-0.114738010536
-0.088986359294
-0.027259401972
-0.074074220758
-0.060873178520
-0.085685873055
0.066050406128
-0.063925025739
-0.005918534900
-0.048666768568
0.126854510333
-0.120504725537
0.059796482647
0.002658492717
-0.129814470578
-0.100008375433
-0.034576499144
0.217885306591
-0.083727771236
-0.123603213613
-0.036772717471
-0.449365839683
-0.121499768854
0.128017140485
0.029101183240
-0.241871062128
-0.201455353586
0.271316939533
-0.327547128969
-0.127107885410
0.036956164231
-0.033135317431
-0.067663562060
0.160841906237
-0.145369358023
-0.105089688830
0.151631486191
0.056378925598
-0.113731481646
0.045292672929
0.117098925375
-0.069084109372
-0.179436895335
-0.142477640203
0.244844684240
0.127396111775
0.073692909306
0.112862096254
0.042388486903
0.110075636048
0.140941659369
-0.306825566467
0.215293000715
0.119416436466
-0.046843119161
0.356051183662
0.059693140338
-0.139252052849
0.138781822459
-0.060515453295
-0.011437591786
0.181559993625
-0.050602870092
0.237447637168
0.140832315153
-0.064173328522
-0.043355163667
-0.059593515053
-0.096774904351
-0.039318506859
0.130457784643
0.108094612972
-0.010781286623
0.085703265397
0.073915321095
0.043115857963
0.060982088625
-0.030397260305
0.005229757025
0.160060730355
-0.045549987533
-0.111872928347
-0.017415218668
0.157582769266
0.125024142449
0.116681060801
0.002877728535
-0.161540043884
-0.110038224377
0.141941054257
0.215521958364
-0.016414823694
0.034558163833
-0.102424241486
-0.055926920384
0.107757598903
0.022608131704
-0.026294417520
-0.034257601053
-0.104164733062
0.225837691476
0.087573763870
-0.273638760392
0.197349703300
-0.063114218610
0.053429768866
0.171638145841
-0.086623063693
0.196895660300
0.160187729122
-0.003743271250
0.115073395130
-0.022121330200
0.076559436474
0.230806937266
0.390389839464
-0.208341114423
-0.327037484943
-0.065925335423
-0.139612101033
0.013675289218
0.077119322188
0.111300198063
-0.143320418660
-0.205028925466
0.062033861810
0.241736370337
0.015390588632
0.308419562855
-0.202248120085
-0.010557088035
-0.036550285350
-0.053212372925
-0.086032245461
0.029077520328
0.049734893283
0.040114211567
0.157068667950
-0.224711268693
0.260168013138
-0.095427610138
0.091372082443
-0.221629748039
0.084349200216
0.370164611975
0.086489288558
0.276754351234
-0.110616170059
0.033044731298
-0.099975510063
-0.134352326564
-0.087950856098
-0.119987549692
0.034120802582
0.152150720347
-0.014479797821
0.011778749876
0.009786204586
-0.198253711048
0.324643787076
0.369976563213
0.052182707030
0.130669566025
-0.084403902026
0.237919704721
-0.057576532586
-0.173211457766
0.067024385768
-0.011930233726
-0.211570942488
-0.093384702257
0.137167116865
0.132166887765
0.186914027235
0.127481477042
-0.169365628289
0.170263302242
-0.243894747881
0.019240114554
0.108578003533
0.072690656457
-0.038444539466
-0.003105332910
0.253047019930
-0.124560324108
-0.037918531010
-0.152746714568
0.043828226434
-0.011570049142
0.045228398385
-0.062016637874
-0.012656997169
-0.054997620966
0.049161351969
0.125064283679
-0.145858143633
-0.112629258646
-0.264076789421
0.075545389545
-0.052693568961
0.029599478665
-0.327490878375
-0.004749147190
-0.014706175613
-0.128601312118
0.182988761976
-0.077090242503
-0.076299652078
0.323012616883
-0.186415143380
0.130255695031
0.131632071899
0.072419079733
0.056599527006
-0.100091656803
0.045072197920
0.112251443153
0.119942738101
-0.056498184815
-0.049697733211
-0.125058729734
0.101429774135
-0.017818132942
0.205635571983
0.045996303131
0.127150695241
0.065007547492
0.052796354810
-0.057085884848
-0.280275600461
0.011973693855
0.062151714759
-0.044207871352
-0.107647276832
0.166428008775
0.034739731474
-0.380962363009
-0.238053258459
0.200172047201
0.076690597062
-0.064274079693
0.077530534253
0.099384225921
-0.027975389230
-0.075441389931
0.015052982249
0.150977173420
-0.288610888036
-0.094189310062
-0.049838875823
-0.354061704654
-0.085219334939
0.002258307969
-0.154679970741
0.093544448529
-0.250042794788
-0.175996225094
-0.091830629147
-0.032647013236
-0.027561909294
0.175690175292
0.085044734340
-0.202079283356
0.152837499294
0.010912687679
-0.317943660686
0.183685403026
-0.031229975261
-0.062000542309
-0.087835218244
0.074070940001
0.105318813212
0.061457396696
0.031165413718
0.187211931321
0.140988149447
0.106628882371
-0.144493610676
0.156695981120
0.294694659315
0.164312179198
-0.328418323562
-0.010124596888
0.103673250839
-0.250587096878
0.080295977996
-0.153882830215
0.078362510143
-0.193551209503
-0.030895950512
0.031378560122
-0.063904548990
-0.096368214353
0.107988656586
-0.065891560023
0.097442856454
0.020525911827
0.032779059628
0.263205129301
0.190153463195
0.094304359665
0.058622845681
-0.166652748364
-0.031256880945
-0.006572744046
0.030883047194
-0.032779223251
-0.039699640405
-0.035579359000
0.020373492715
0.035535205342
-0.121541278524
-0.037356711463
0.021537534712
0.333858385452
0.038546056263
-0.016201613009
0.093323971102
0.021841282034
0.150397158543
0.178658398296
-0.027361649967
0.247487256405
0.107327575195
-0.062032008537
-0.101316901786
0.037691601223
-0.015678726506
-0.324330842199
-0.072125591349
0.126344346857
-0.018854400984
0.167197333060
-0.059347374811
-0.077384684565
-0.067133458464
0.312693991031
0.088580524929
-0.043766829099
0.185116959998
0.165802668398
-0.180337838947
0.095497344389
0.156491053134
-0.160685436513
0.053692127957
0.075738375253
0.042600515368
-0.078423198315
-0.017642397975
0.000964134477
0.013094515920
-0.154601803262
0.164401538148
0.046102974994
0.046790050302
0.133339684367
-0.152270915910
-0.201515768154
0.142132641670
0.133660451970
0.042704798710
-0.217330560656
-0.160842715183
-0.268237387119
0.251315143506
0.198786210639
0.103955546401
0.064889227567
0.141214106945
-0.009646870336
0.017536143610
0.015445725331
-0.169718312618
-0.043843822497
0.014181362740
-0.222320062857
0.027258937758
0.083105502306
0.174609137792
0.149310715090
-0.225920823203
-0.095561442201
-0.166704246638
-0.087831105240
0.109312722520
0.039745268674
0.008397309366
-0.215716566744
0.108551409622
0.034354965466
-0.107723321188
0.065475234753
-0.027356108264
0.123251321549
-0.012860944711
-0.049101515945
-0.029674734499
-0.072428975952
0.021026532384
0.074125256912
-0.011427319763
0.110164616909
0.233264759123
-0.028550171232
0.136828307498
-0.319398468873
0.200039259999
0.027010081615
0.031327488173
-0.119053397090
-0.101143737731
-0.097649559707
0.436045700624
-0.239308205703
-0.107321369963
-0.163971438897
0.094479499590
-0.056634782531
0.054127913065
0.076596012572
0.094696512493
-0.343484485155
0.024396561300
0.044998389458
-0.167488900446
-0.087308413130
0.099635758593
0.157421732906
-0.009385805924
0.038799422487
0.064079043112
0.084640055887
-0.055784348117
0.093678150578
-0.100719224454
0.178378615045
-0.151236550783
-0.086227310472
-0.042711608743
0.063336438772
-0.007949387788
0.060187181545
-0.112278021666
0.157101651527
-0.202940336796
-0.187299656423
0.003661281395
0.025887949713
-0.142682405374
-0.103188689077
-0.187554820095
0.013720857149
0.075199670488
0.082927563093
0.035783846743
0.020702520938
0.005409473830
-0.070761033739
-0.073983073149
-0.174963287715
0.129378595663
-0.103469465722
-0.143442588342
0.190730909415
-0.035040014081
-0.046181852126
-0.257982381404
0.056940331809
0.002010363356
0.015938063032
-0.072313891098
-0.043696314267
0.087437198827
-0.048663246606
0.241208990730
0.038836740493
0.081197614343
-0.236251581226
0.078484499002
-0.133070738688
-0.257910976162
0.021646474249
-0.168972518686
0.174120359563
-0.169172645017
0.158509027817
-0.066070869866
0.161179138820
-0.065783508204
-0.265133176985
-0.097976488212
0.128897198739
0.077546431077
0.163088424807
0.189829864950
-0.225667430435
0.215815823374
0.156435754452
-0.179857671405
0.055682073085
0.133851229093
0.224592774450
-0.231167199629
-0.062174139445
-0.201676139289
0.048574434500
-0.092535780395
-0.192288695737
0.173781890073
0.045787478345
-0.169414412479
-0.315526626278
-0.198723812566
-0.086274160830
-0.007956463656
-0.069943052608
-0.093105558172
0.211766926601
-0.047271568122
0.012333956100
0.110134458588
-0.029094090065
0.155826774829
0.109302296619
0.000157077687
0.085749909470
0.010037276839
0.076847266522
0.175977001663
0.074938949301
-0.150954048810
0.163392074318
-0.078145074756
-0.051862197455
0.137469753577
0.138719911454
-0.029294691482
0.075147402661
-0.045279590727
0.019748477800
-0.059675867176
-0.012475865952
0.197048017521
-0.184488211856
0.097393364806
0.190790673016
-0.265905243804
0.230460930685
-0.062574922736
-0.114110391302
-0.104771824218
-0.232847664315
0.084126720306
-0.213087576339
0.264790443193
-0.003301262650
0.186258653537
0.009934010083
-0.193535958204
0.042255258780
-0.038970973805
0.126683729723
0.080337310508
0.190665121374
-0.050715801914
0.079523212903
-0.168312824431
0.010165030177
0.195913556870
0.092534208871
-0.105438162559
0.189674500861
0.387689514533
-0.132034558067
0.376801274843
-0.302392811275
-0.223276314442
-0.054630639352
-0.061504489404
-0.149212243832
-0.178890203373
0.056212268599
0.077694807967
0.137988890796
0.233158286521
0.031088114636
-0.088017832482
-0.203010775434
-0.102663467350
-0.293016814480
-0.283650073684
0.023268495909
-0.009503104119
-0.149419475369
-0.122852791684
0.139307368364
0.019094505002
-0.031823894448
0.001878888576
-0.144754974705
0.164832318397
0.188009266650
-0.085317343573
0.238415182224
-0.053553084579
-0.006184146018
-0.010763377697
-0.210808188722
-0.277044720983
0.223032743225
0.022374922296
0.051325648578
0.104715264441
0.077675612264
0.062063567864
-0.009420133619
0.034785156704
-0.175958684793
-0.039852710539
0.065558565937
-0.285748155114
-0.079021779708
0.036993912083
-0.048629785919
-0.116486273149
0.027980366132
-0.073380700503
-0.138439940009
0.242938258213
-0.068516244122
0.006177747979
0.008562224270
-0.121050594720
-0.155431501839
-0.013308644101
0.009390908871
-0.036168844392
-0.274098979695
-0.091392285683
-0.237084881982
-0.046840760933
-0.293371545816
-0.080605688235
-0.101827314625
-0.009523967307
-0.164369405639
-0.169745298258
0.057892682000
-0.281357363967
-0.021232534914
-0.045722351292
-0.237304528494
-0.102275511273
-0.181072593847
0.271512089866
-0.032676234797
0.214029400454
0.249896770947
0.091237161103
0.097387049745
-0.119657653162
0.014313195130
0.172881487456
-0.281690865904
-0.030728269074
-0.097634815682
0.279892536523
0.129090487236
0.105927358116
0.027313784691
0.103837426194
0.033727676283
-0.080234773947
0.123548731038
0.076411420661
0.034184217865
0.158117985528
-0.042159117094
-0.066043328851
-0.000489377703
0.314859448779
-0.160736778246
-0.229732984056
0.131367721233
0.174866111694
0.112877994670
0.002399832767
-0.341619055800
0.119018654743
0.287798783444
0.077521064304
0.012385664053
-0.178008970623
-0.075249245007
0.068519465040
-0.157120435503
-0.037607279060
0.001606826046
-0.187934121368
0.016758639023
-0.354457283268
0.033842945264
-0.005659658931
-0.022477375650
0.355183600265
0.173980828471
0.220888091363
0.093965222642
0.108794618951
-0.235986032010
0.076814437343
-0.023004578811
-0.051030092551
0.049555662141
0.015691816049
-0.107851158534
-0.146006137097
-0.110390126315
0.176758856956
0.204539221453
0.249731017107
0.087962254132
0.091347197595
0.071989474299
0.079548161077
0.013530227649
0.223838381378
0.075973279208
0.082929462919
-0.024551439672
-0.009934405098
-0.191031309972
-0.083522627495
-0.464657984389
-0.078247238880
-0.111137875196
0.108665185662
0.079570907250
0.085556892336
0.178415446038
0.084682834288
0.008199189118
0.190771653798
-0.129026737253
0.060938858489
0.242443783534
0.245282333714
0.083411459107
-0.012924589214
0.275176580753
0.040651067182
0.142559331392
0.137316447885
-0.166350560872
-0.300854683734
-0.008365234540
-0.009886746564
0.180618989360
-0.005089178644
-0.297008020179
-0.149502398274
-0.139938079427
-0.014345816250
-0.391686035898
0.082367282970
0.252379201595
0.156040905087
0.024512491095
0.098729133739
-0.069746944851
-0.083738710291
0.031441826681
0.157173211287
0.066831182834
0.130940925208
-0.252893619401
-0.065468561813
-0.007995530966
0.179534684103
0.046823007699
-0.013933176368
0.268128296325
-0.209116840116
0.128585730665
0.035251476376
0.132583587694
-0.153635407512
0.144337427135
0.087082218971
-0.094499456330
0.103970131921
-0.202272010919
-0.064927687822
-0.061834687579
0.219596156728
-0.128198208545
-0.168710822370
0.038376577481
-0.089615268842
-0.181376431155
0.033398454008
0.131441441482
-0.044107750159
0.006040796775
-0.096366957479
0.362622270986
0.092994848935
0.017246707002
-0.253229729396
0.074291909263
0.088151413932
0.106205212684
0.205060314933
-0.077191896550
-0.035509898374
0.305885039379
0.082564318770
0.203235426325
-0.125206445118
-0.079675858390
0.020068715798
0.070499511489
0.283702898940
-0.137852593504
-0.033617759340
-0.235201790252
-0.265923466479
-0.113067065193
-0.018543283245
-0.357699889176
0.124441311018
0.286369108672
-0.061859737686
0.102904364385
0.042062419921
0.060385919926
0.010987264341
0.134076189234
-0.043821255424
-0.104079260888
0.100735968680
-0.056964461364
0.236930308310
-0.138337644023
0.207705149591
-0.018341166106
0.075912382287
-0.018384169546
-0.301573788828
0.036894216629
-0.271049712520
0.110133432109
-0.215099918078
0.148213951649
-0.122775954189
0.161224874039
0.002730266196
0.155457628855
0.047707407347
0.039243251627
0.041237376309
-0.103515708753
0.063017347931
0.025942999050
-0.122900996567
-0.113923757295
0.070670996514
0.031419393807
-0.149579238936
0.087511175651
0.194286041874
0.052348120688
0.044773778083
0.009309845812
-0.063081002886
0.043223974171
0.105078354283
-0.038036808469
-0.220909625577
-0.124308419954
0.090883710169
-0.097858221411
0.064218594490
-0.040633801258
-0.020006232717
-0.238439554718
0.025194987868
-0.014160938581
0.010889005369
-0.050581007017
0.110067378083
0.175121456514
-0.066575408161
0.136899864159
0.177235257276
-0.003736925721
-0.013182215520
-0.066084815062
0.018216267035
0.292438871387
-0.084643105713
0.091735075352
0.179828228693
-0.118001802116
-0.236199959787
-0.205573544062
0.133267565926
-0.244910283233
0.099672493999
-0.067223973238
0.142123918000
0.125136909450
0.099254316919
0.118470276867
0.124588807024
0.039155948008
0.007047649726
0.162503553695
0.253453739468
0.106404464898
-0.108783336271
0.014228949173
0.072048781066
0.297514442007
-0.059867585932
0.109628897450
-0.334482750265
0.059376509637
-0.017672196577
0.144200821927
-0.170570167033
0.044453714887
0.132111375314
-0.165492890600
-0.111635060472
-0.200416170005
-0.300271616982
-0.044312642652
-0.188607194863
-0.052200329839
0.172100957500
-0.129444443223
0.168620022368
0.080702976094
-0.199343703754
0.156220056779
0.024315712926
-0.012579676224
-0.088486465731
0.219404440594
0.085315511821
0.070457712645
-0.077203066848
0.065307030512
-0.013456348330
-0.353657964309
-0.160109196527
0.262979978657
-0.088861893968
-0.248395313797
0.072616152756
-0.220419679287
-0.133770754731
0.118978311411
-0.026171199661
0.067203898785
-0.020449673664
0.177961022316
0.198380497121
0.056075028094
-0.103235403703
0.120402543810
-0.055614524188
-0.086257532477
0.169800764267
-0.116714115536
-0.104578742322
0.107606673449
0.113574124089
0.159927461729
0.146496370777
-0.143156571913
-0.076563006398
-0.038408138509
-0.141365719387
-0.101711342903
0.166721412604
-0.041760428570
0.006599710041
-0.070942764886
0.065900686691
-0.054595751668
-0.073422659250
-0.153542324823
0.234631062444
-0.124435531247
0.025172211493
-0.089549322919
0.060771845656
-0.167525684605
-0.261999873860
0.261301720324
-0.137490397717
0.163763555197
-0.134215394912
-0.251888025641
-0.040296190000
-0.141225577108
-0.036415958207
-0.076442557062
0.114978229016
-0.131287731131
0.059019885418
-0.243235622948
-0.150691177660
-0.029734514337
0.129224387454
-0.005842778584
0.039997122118
-0.001548885420
0.031945065830
-0.110816547313
-0.015768782531
0.087602674177
-0.050557900892
0.071362092552
0.082677668251
0.033328571889
0.345947118715
0.099371083120
0.178799777112
-0.195857838937
-0.051605576977
0.022184697450
-0.248398978465
0.183155146765
-0.202244462755
-0.140015331289
0.082266771832
0.123101953449
-0.163968250742
0.018030924572
0.150836956841
0.023068724555
0.245781173777
-0.160753818641
0.141140580558
0.100535908737
-0.019905466090
-0.133971542738
-0.026887515010
-0.039497985985
0.028571630161
0.295785705228
0.089144577400
0.300684570173
-0.018516588821
0.134902876747
0.066302076272
-0.002850341003
0.162395044559
0.109201025448
-0.072523418005
0.074865153975
-0.256131169532
0.238777297967
-0.005770373979
-0.195842042180
-0.188238364374
-0.061169081156
0.312569973904
-0.101150120401
-0.087658098622
-0.080135868466
-0.124746169568
-0.232115976497
0.166630369398
0.025645099310
-0.047087141072
0.294888243222
-0.048915954429
0.213292984982
-0.226774488498
0.112843587481
-0.040866467093
0.035790795657
0.098202245395
-0.070094140088
-0.130289724671
-0.186299279508
-0.109006010800
0.178247006341
-0.047518623122
-0.148562549785
-0.004294490914
0.013366155704
-0.096037604326
0.074489312056
-0.053414714614
0.118997844738
0.277652184769
-0.317851251445
0.017932609294
0.084232819300
0.132545561241
0.236589795166
-0.155388825947
-0.023958520312
0.147307828900
-0.022937085496
-0.172815356803
-0.148668025591
0.086780096681
-0.156973852050
0.033918904224
0.186019685406
-0.131728160983
-0.125833505387
0.213509521002
0.207039253622
-0.178362230637
-0.089240208731
0.258510839785
0.112510454976
0.060649731354
0.122030453076
0.000012594364
0.294977504924
-0.014055544428
0.052715965415
0.247992551996
-0.121056477713
-0.222281778794
-0.007315780602
-0.122863778021
-0.067758686628
0.151647933799
0.022737165037
-0.174478437018
0.015581359002
-0.054189026294
0.228338542581
-0.124922725995
-0.205646318000
-0.048489469310
0.082528702146
0.078370042500
0.233979118943
-0.059906428161
0.042261889193
0.074184517538
0.039315246815
-0.106744498855
-0.182901379171
-0.202242265328
-0.117886836227
0.060723984376
0.117151259822
0.153961431511
-0.048932302476
0.098096141234
0.079746884884
-0.089325471080
-0.140097531894
0.045156096679
0.029457497041
-0.050936823539
0.153774505406
0.030769517960
0.041390395358
0.082290421983
-0.059746253514
-0.066708301408
0.112056941591
0.148003696621
-0.204811056161
0.133494746617
-0.024518798565
-0.235741211458
0.159426664310
0.077117797017
0.055795880969
0.076530835032
-0.271671556778
-0.139044148058
0.101922805692
-0.008676625673
-0.091065914121
0.133531003122
0.211609330152
0.165329658898
-0.109902457554
0.116165846536
0.029244707975
0.111856088033
-0.304843497071
-0.095093639181
0.179266853744
-0.141278827131
-0.109154982706
0.080892869016
0.084339187679
0.196995302987
-0.357349326262
-0.057567626270
-0.288807802554
0.106811886972
-0.175637963897
0.267049301763
0.052348889402
-0.110751454259
0.001703345474
0.266038290082
0.010930031669
0.076382214167
-0.070402397980
-0.170018753888
-0.161343864344
0.102292278954
-0.030284795536
0.027476795718
0.031727610032
-0.029945683143
0.188265124886
-0.026386321193
0.114958229755
-0.132799675180
-0.004709301907
0.033513460456
-0.147178417016
0.265933234721
-0.093899602886
-0.118850750850
0.010121442113
-0.008831569379
-0.006219052601
-0.121410055427
-0.211292276772
0.098565903046
-0.091267337280
0.004714809044
-0.274461845102
-0.095741750256
-0.122168322914
0.269222433628
-0.166657415064
-0.060909769424
-0.092997047421
0.271060435826
0.117767903595
-0.283413441112
-0.048851321108
0.170166720746
-0.138372169055
-0.160016217888
-0.133277469331
-0.082561842739
-0.102652453080
-0.014606544787
0.138903667776
0.367726654115
0.010771217692
-0.307625358692
0.086754478701
-0.019711844806
0.100111124483
0.320733416008
0.031953969649
-0.174994301895
0.172224531358
0.212121372937
-0.039947814158
-0.198076727155
0.202729760825
0.157128006030
0.147740451268
-0.234626883089
-0.051417563995
0.198504064891
-0.122945343850
-0.095454509329
-0.106920735095
0.087065729722
-0.134768213499
0.017851508950
-0.072656960005
-0.289082050206
0.073686516961
0.155790389041
-0.381387064783
-0.003401972831
-0.176069171936
-0.043859788053
0.133043307356
-0.030444832094
-0.208343662476
0.045731114226
-0.055232749114
-0.186351327457
-0.054036298344
-0.042728254048
0.091012625941
0.078474795609
-0.059028823489
-0.027990337204
0.295852830356
-0.163356828265
-0.077364771287
0.244449822261
-0.119579108132
0.128634673913
0.045912609347
-0.064653068590
0.069688294797
-0.152651112024
0.101372612674
0.008822792696
0.219623176182
0.254843568594
-0.073555943309
-0.065461173484
0.075237954069
0.108175729399
0.124396386973
-0.116688214178
-0.030501258356
0.107070857466
-0.161912364020
-0.078096291757
0.098569180375
-0.217604510640
0.102696044098
0.048654858168
0.040472666374
0.155516499782
-0.005786286727
-0.004636224270
0.135881097611
-0.079539697295
0.063148764517
0.219572877531
-0.019178002265
-0.065189101947
-0.039938501532
-0.194110578602
0.158618484618
0.032569863318
0.310276419557
0.173809522538
-0.060549198140
0.087204113152
0.084309144385
-0.043653236166
-0.059606812142
0.080754855072
-0.054762400662
0.061582506433
0.040890286383
0.160360038880
-0.037563124411
-0.024560802965
-0.050880696505
0.068512599635
0.166328270552
-0.043587007671
0.181966818235
-0.345336272690
0.119047717847
0.090585833917
0.000509111521
0.195278192375
0.092452485780
0.110393886943
-0.183317749083
-0.076110938437
-0.082326153175
0.140270190311
0.153437420804
-0.043169788442
0.099584608538
0.123962904995
0.279427267557
0.289439507718
0.069092019885
0.042941985795
-0.059052091339
-0.255739857443
0.236885145649
0.110757824676
0.106293363592
-0.036314653314
0.067550385282
0.099495045918
0.032742995891
0.271676859010
-0.013315298532
-0.395235537432
0.084353802811
0.071415588666
-0.032427858491
-0.044355337293
0.083059649353
0.010717184841
0.021093768370
-0.198303436475
0.032435436778
0.009754163631
0.102512104145
-0.036867482174
0.050957337742
-0.082510082370
-0.133480607771
-0.111610745718
-0.123579365558
-0.334556318406
0.058881064930
-0.128428961203
0.080592658883
0.003803877591
-0.027915940189
0.037551438214
0.019062134746
-0.233633653724
-0.191896057216
-0.132849057540
-0.167663918395
0.177825362315
0.126326798086
-0.136733101174
0.094352875629
0.187225448832
-0.289047359958
0.116440890756
-0.048939222632
0.002111118234
0.186176479360
0.114640688980
0.034981470838
0.164778997573
-0.019222966484
-0.064352872122
0.110705951576
0.133879515618
0.018856239000
0.149987812473
0.144856930087
0.144926627245
-0.338866011680
0.138260168255
-0.129388483722
-0.161063360071
-0.232581739551
-0.088287913014
0.156647125196
0.067221621991
-0.055750107006
0.116669091825
-0.345027569373
0.138445948197
0.015074929462
0.065418138590
0.062809226377
-0.192203409306
0.086484014131
0.067281765836
-0.060732773009
-0.199409521762
-0.045715725252
0.012775594227
-0.045304600192
-0.138494556391
-0.149084179249
-0.238284273160
-0.204875986040
0.116012062602
0.272049933641
-0.091213388823
-0.381541655221
-0.049487356958
0.090855892864
0.006261630020
-0.045378735962
0.029496451392
-0.165278181025
0.004217064233
-0.101522423008
-0.081885907163
-0.133853895003
0.137871871348
0.104982971333
0.082980975373
0.023740508121
0.121567825480
-0.047880088097
-0.049248310061
0.060810757892
0.069337272257
-0.145342946628
0.076773033819
-0.118206853578
-0.027192019210
-0.130640265750
0.191533766859
0.146030067192
0.213097268552
-0.130765206956
-0.184100422148
0.112385791201
0.389239363589
0.205753530340
-0.110378005657
-0.179703718342
-0.105311792190
-0.175360905689
0.154209445245
0.094077884304
-0.000049334629
-0.000661578783
-0.235416747527
0.043215200864
0.392803025723
0.146369047594
0.099079865545
0.000339148136
-0.076871913077
-0.124717190316
0.056411288296
-0.224262721830
0.006409421288
0.035989462755
-0.005327790470
-0.139470274535
-0.045686941929
0.063467048402
-0.006006798969
-0.249902478889
-0.211080089858
0.136761285001
-0.113023227573
-0.289802648588
-0.058677213836
-0.128876584719
0.296638331990
0.089914903021
-0.213477269201
0.011001957002
0.036687995735
-0.087365586645
-0.273705645316
0.050154347649
-0.074507934010
-0.118667386065
-0.177740071129
-0.163713543870
0.003596288758
-0.162682626564
0.237342353413
0.173474857926
0.116747791663
0.137250669916
-0.150064316249
0.033251797110
-0.308101413017
0.302054386003
0.365065888582
-0.415563067759
-0.309189979291
-0.071221000549
-0.148012092554
0.144715907813
0.221286857773
0.128907387847
0.038120772140
0.012984546458
-0.166579273574
-0.000378526453
0.120546746469
-0.072460914429
-0.278791862039
0.047942829856
0.082671417525
0.340160803941
0.029748464979
-0.079519344524
0.134290247717
-0.037301789762
-0.079979479373
-0.103170341939
-0.054324178911
-0.076281379624
-0.147043234383
0.112340340434
0.134150430094
-0.210377137140
-0.278913002211
-0.033007093526
-0.171168299560
-0.173776496365
-0.084493780397
-0.106034175603
0.289991708211
-0.048586997140
-0.105784213142
-0.081247912273
0.001296744666
0.029073809048
0.122707414694
0.075263502436
0.261562385409
-0.084494221037
-0.167665205605
-0.154676536189
-0.018901036504
-0.009323710323
0.094917196403
-0.364767826305
0.004223362857
-0.082677566741
0.208127612149
0.233338044476
-0.173156933441
-0.028914561483
0.016270005646
-0.055900358567
0.048874483658
0.006786636800
0.309518559699
0.002584636510
0.056116557922
-0.046972471273
0.193876355656
-0.065129623563
0.041347986388
-0.099086039387
0.126748782588
0.060995094456
-0.081221555076
-0.024073783180
-0.240696729745
0.308164649163
-0.106751976210
-0.128613629887
0.146004495122
-0.112760764359
-0.407051833395
-0.057130134469
-0.007262595558
0.087430871411
-0.098532931719
0.111057617391
-0.211791800978
0.092307212002
0.382817994804
-0.048137093652
-0.175477734540
-0.072519808487
-0.139472096306
-0.067655489292
-0.222216530312
0.246449660606
-0.011851003106
-0.083126564625
0.023454403944
0.145850526399
-0.055510771235
-0.153107319809
0.225551949224
0.054995421616
0.093475951165
0.163157192566
0.072832645458
-0.131465058219
-0.088525602627
0.055808384797
0.082171949107
-0.211174892298
-0.259085971611
0.035940435365
0.171362497263
-0.158630732343
0.142503709660
0.082350445060
0.159487230723
-0.077232255941
-0.355557094212
-0.248546752156
-0.067049788401
-0.063786160142
-0.007124620233
0.136141133371
0.078340458046
0.163808735923
0.144108645216
0.010228920178
0.136393770797
0.032142629641
0.050436860544
0.234574272836
-0.316570924197
-0.051547638280
-0.005373625542
0.360571037524
0.143850120432
-0.116115260907
0.068917099748
-0.042095441199
0.159874930875
0.069022515657
-0.052352563252
-0.155672176301
0.024935123485
0.167777277345
0.125668162846
0.177382897736
-0.392988780818
-0.176582906129
0.204842687166
-0.104994534175
-0.169666799985
0.169802386653
-0.051950586873
0.210829086452
0.011707298515
-0.082348090520
-0.173069428625
-0.036050749103
0.142973230797
-0.188594851448
0.047976274137
0.045772514875
0.118708291515
-0.170985893616
-0.141151369437
-0.208583824042
0.202738948483
0.073341428726
0.327232811741
-0.069825555421
-0.080500904316
0.092686682562
-0.179845136468
-0.147886927251
-0.044279302458
0.156873577687
-0.005084087591
0.047579385651
0.174291304499
0.189300151618
-0.101033603316
-0.292247275151
-0.180333433325
0.167170278671
0.113818361087
0.198890222654
-0.157548307238
0.043469534663
0.022286468399
-0.092815503242
-0.034536844953
-0.094176069062
-0.151990124412
0.262592666262
-0.112389322816
-0.129072518420
0.017214849389
-0.079199737734
-0.204375303940
-0.080154256402
-0.131312775861
-0.016777606681
0.146841091935
-0.028198110616
-0.017272308949
0.072981973176
-0.018967952768
0.293651647025
-0.177474991922
0.025925957470
0.004111193578
-0.002797361844
-0.029636525005
0.092908170701
0.137826524777
0.144402079727
0.117981717849
0.008645588430
0.036891713092
0.073784463052
-0.248531818797
0.145109210767
0.171174414797
-0.012347926302
0.043988773311
0.149245412073
0.230997095741
0.138439681014
-0.151282342155
0.186289152765
-0.086143588359
0.058025033176
0.196752983940
-0.022160600493
-0.045630322292
0.198572516017
0.094770512489
-0.431469986383
0.218230481190
-0.028164565331
0.351606457454
-0.184774481805
-0.232001009840
-0.401601840697
0.033095039333
-0.102981364022
-0.083718257370
0.014010047759
-0.146171641430
-0.294883564456
0.030824930197
0.013551955571
0.121036171002
-0.116531960931
0.088650770165
-0.406875481484
-0.027475322027
-0.033770450108
0.135190620667
-0.092040859669
-0.080672174866
0.054266357039
-0.051099295411
-0.131184996804
0.076518647069
-0.098543625852
0.189410913978
0.132834532925
0.032864724680
-0.168584112634
0.046769622678
-0.213674902580
-0.204415815178
-0.138597398186
0.051534447569
-0.402040133885
-0.157737825636
0.181937981168
-0.012128544128
-0.252173755943
-0.087067334472
-0.241542380254
-0.045661877192
-0.320594276035
0.209465358241
0.151058268733
-0.179605641616
-0.117165353554
0.042599727346
0.169843231717
0.033507281445
0.018321199199
0.068850593370
0.160521938656
0.220347576617
-0.144389283748
0.204704166554
0.256729216218
-0.033356262842
-0.123261645385
0.203116407602
0.254962742204
0.125426509531
0.019717507980
0.064397236346
-0.000753434827
0.060307942887
-0.116251557818
0.112879951377
0.191800938043
-0.215353978318
0.038075497148
-0.273561892504
0.139487172045
-0.168265468820
0.120161797532
-0.189586140084
-0.141452351483
-0.009910515529
0.054238376727
0.079682824187
0.341955495291
0.064543966623
-0.051179248444
0.125839495572
-0.143067649469
-0.104019975246
0.042621127831
-0.042789181171
0.046728782248
0.036314563235
-0.029398617112
-0.203218901261
0.221351057461
0.042155966048
-0.095954315946
-0.037412842288
-0.047045815497
-0.150531755006
-0.046299165236
0.041198513125
0.192271608820
0.021837896714
-0.099709015037
-0.217295084929
0.077985491886
-0.078930886274
-0.140032270979
0.143991809479
-0.097758296710
0.106664087069
0.140187578430
0.012990241040
0.026918982670
-0.100125536761
-0.117703313248
0.044305769296
-0.170687473786
-0.000774430710
0.060549100433
-0.085076346619
-0.060818747412
0.029850633366
0.105308765282
0.111870569316
0.122651546428
0.098392712161
-0.085305611943
-0.181162856187
0.221358536734
0.220785386135
-0.147024927890
0.020696842574
-0.081371709384
0.122640976796
0.088351329474
0.160344828547
0.098342454538
-0.072643179021
-0.166444349461
-0.134402146672
-0.255495026781
-0.102031228043
-0.048395112739
-0.000712362750
0.113038857461
0.390623852396
0.091504427856
-0.216371963298
0.072078856978
-0.123746711685
-0.103607619411
0.094774420812
-0.344718411098
-0.216999234187
0.190045017867
-0.110225369674
0.094841958044
0.266069121883
0.029771261766
0.076760314089
0.178590578746
0.266817209998
0.303430060720
0.063190771218
-0.201553559557
0.113253222111
0.085818249662
-0.110214769213
0.015208560419
0.292016977445
-0.178135864564
0.160194369901
-0.049251990107
0.283884713091
0.243236608883
0.086777337126
0.126880721576
0.005687719362
-0.015752820668
-0.174303425098
0.092352554797
0.033336532871
0.100952900502
0.127865012453
0.091332518851
-0.059947864292
-0.015348861449
0.104234798625
0.155736115728
0.092363892630
-0.016305530297
-0.031339917731
0.191816795931
0.107885433996
-0.509677421227
-0.030116171483
-0.124029904047
0.117291194447
0.228747117474
-0.437926032046
0.103684727192
-0.185391320037
-0.091081518376
-0.030169136492
-0.154821186943
0.143107991145
-0.237450807283
-0.262883747067
0.075966632422
0.236473632261
0.179718257301
0.084305887627
0.151106267891
0.276661131245
-0.065272871664
-0.177758670027
-0.074182672633
-0.066632273475
0.022429656914
-0.019789378974
0.050438314384
0.158191214990
0.060242459178
0.067606114797
0.241474951919
0.064813344316
-0.235227310628
0.034168195094
0.191624217184
0.131471185337
0.320242400544
0.034447534124
0.037904936694
-0.173604706700
0.056283967942
-0.261727482934
-0.201060273097
0.107485237134
-0.155280256142
-0.169275908569
-0.109214034682
-0.207141950083
0.075791107433
0.069112766754
-0.075319905515
0.151943252473
0.081741398832
0.346573187017
0.109114587895
-0.114611319723
0.024626472117
-0.111382976322
-0.082674563134
0.066790145647
0.205142449486
0.249150020860
-0.127911275690
-0.098026389433
-0.095479442251
0.066844068107
-0.035298852668
-0.060759696208
-0.129912939837
0.050158791691
-0.003501929579
0.083738482768
-0.143408078020
0.187191247230
-0.151960137044
-0.059948464424
-0.208079203073
0.162068051105
0.175923140816
0.263144228729
-0.024624329407
0.015742325895
-0.341956476733
-0.237810380121
-0.394697885769
-0.063808548903
-0.158559054661
0.021229391094
-0.250940179964
0.335175999068
0.046418994367
0.166204221674
0.314048739762
0.199792548640
0.254888630171
-0.023812043111
-0.337332103874
0.126700034391
0.003416471475
-0.100081120858
0.143908195638
-0.179574931352
-0.196161050378
0.033081756372
-0.029919324351
0.047226294499
-0.218764357920
0.152417390901
0.066058771830
-0.028982366231
0.008740191414
0.127007076548
-0.176373437734
0.121119433925
-0.088618793076
0.284242041636
0.229750375657
0.058186422582
0.096027231807
0.000280193147
-0.081333934258
-0.184889447224
-0.224248795711
0.047757732309
-0.078628560536
-0.127729813250
-0.227051667520
0.029380118129
0.002124531162
0.008104302091
-0.213828913629
0.156312378984
-0.076564978240
-0.249702761259
-0.183119778422
-0.023488195147
0.036315587968
0.057109625206
0.110265683897
-0.053446671068
0.213276607289
0.113795433331
-0.052995214303
-0.033505914545
-0.082782632630
-0.019147085820
-0.169832354317
-0.174911710912
0.007861606347
0.049150798009
0.095126696500
0.060608476373
-0.065985653400
0.242839705581
-0.162409631082
0.293095671286
-0.087363185213
-0.103157796842
0.031455099044
0.051106987471
0.117734669037
-0.076031651351
-0.086257826665
-0.152569999769
0.100627035426
0.004085042525
-0.057740620896
0.297741614405
0.059635500203
0.120446195696
-0.065165637343
-0.051008588985
0.007690270256
0.074528515553
0.137424753799
0.322162473779
0.011077740491
0.046398622574
-0.231660396873
0.130548001273
-0.036062877494
-0.086021646806
0.094196993882
-0.092008946637
-0.018950261281
-0.025710191282
0.062029667395
-0.163158163102
-0.038589315474
-0.257503115185
-0.122809434688
0.110172002538
0.188573789208
0.156767990334
0.125620815050
0.026379860689
-0.060111234129
-0.002881922457
-0.019385673731
-0.235951908313
-0.008912500276
-0.021914718795
-0.249258462288
0.161883828761
0.018328299910
-0.109676838520
-0.189169232809
-0.084036326187
-0.051772220622
0.082092691086
0.117295894710
-0.044265269777
0.060144959371
-0.033299064809
-0.065236713812
-0.161007659080
-0.048451472160
-0.048204098989
0.066844222005
-0.178245553063
-0.018786940433
0.077208763925
-0.322959022466
-0.258672129942
0.019699855401
-0.017096898263
-0.041118457361
-0.080456271611
-0.119149706430
-0.022510896223
0.046473850812
0.103522743369
0.239790427436
0.115859881228
0.292907106986
-0.052789581926
0.286733540791
0.033393560436
0.196158255364
0.058439068842
0.255846195902
-0.190020260599
-0.001656992480
-0.115993160866
0.083148630531
0.203444057844
-0.235708076724
0.049444462127
-0.027107156432
-0.088280943665
-0.024630198189
-0.235245886162
0.129166191694
-0.178026249767
0.231849297115
0.219341673456
0.075456018054
0.104687868759
0.019875998523
-0.071634048333
-0.088138488983
-0.021382707541
-0.000935040365
-0.098900204098
0.028895227727
0.190499139955
-0.180564257865
-0.214330852759
0.146337597425
0.067577597529
-0.265526115127
-0.120646762534
0.210375390773
0.206187197271
0.177813537933
0.078714732592
-0.062205636659
-0.100979727122
0.127502848735
-0.099292438191
0.129865378878
0.182435367357
0.000364616043
-0.176150934552
-0.095058388654
-0.297154969067
-0.153412418199
-0.065781911775
0.025561687279
0.057126578544
-0.065069724697
0.045295730703
0.146031336702
0.068553952909
-0.314519222425
0.216200253248
-0.124534534406
-0.226319805209
0.113962040758
-0.011075982496
-0.005641301165
0.009045341977
0.313367275235
-0.241947958528
0.126683533437
0.144090621653
0.163131332172
-0.045606206548
0.044447807226
0.110175288078
-0.038790046586
-0.117389668170
-0.102541828481
-0.050147231460
-0.261071735261
-0.166526738806
-0.219440318948
0.095960494652
0.021112380087
-0.065851546674
0.249872186644
0.178368896648
-0.164187652270
-0.158472181441
-0.061221256580
0.065174954902
-0.013222444643
0.275481314672
-0.031804155529
-0.025619414588
-0.120918277922
-0.006279591952
0.010478548698
0.285596230739
-0.277626984673
-0.070079841532
0.186338100690
-0.255831952377
0.006902011255
-0.264199772586
0.092164248835
0.186327083645
0.148576226216
0.033585766781
0.185184622372
0.057505866609
-0.121322075568
-0.076270218236
-0.053449931566
0.135017403346
-0.119372630399
0.062518899427
-0.117398742993
0.211003731917
-0.144722110601
-0.101662788251
-0.054698989029
-0.051935761872
0.112350899156
0.028110654034
-0.091205578962
0.161963353851
-0.085146583685
0.164249250513
-0.024610885896
-0.017478330347
-0.053326874690
-0.055543027680
-0.116605774605
-0.048338341376
-0.216956579592
-0.107402528307
0.037610442975
-0.257143313865
-0.147710312316
-0.104265668154
0.101863955582
-0.115905088461
-0.007276132587
0.121829861826
0.004410682533
0.115170375366
-0.119127549148
-0.133758751362
-0.057377100223
-0.220743388195
-0.015338305614
-0.058580647243
0.119182065063
0.121555173330
-0.082771179880
0.024548607772
0.272239829550
-0.201748334681
-0.190989233438
-0.175844911622
0.061870281096
-0.178228197981
-0.205635196720
0.126901360422
-0.091766493186
0.013609406810
-0.146211777033
0.124554180220
-0.044953396637
0.035718667817
0.238617042243
0.050674534992
0.244566183737
-0.017488203427
0.043381346893
0.270385978242
-0.134647828871
0.166036120541
-0.001906344031
0.076853904669
-0.022312063664
-0.111047211918
-0.035637555712
-0.030954215629
0.434788339098
-0.106661797125
-0.056002911493
0.171530376935
-0.025998249582
-0.000408551283
-0.018947276969
0.584759931667
-0.065814871124
-0.085403415293
0.177103173948
0.012057745814
-0.007627650999
-0.086556764605
0.103019301424
0.032691038109
-0.046301386416
-0.119951919972
0.042413483346
0.020395608743
-0.024952053492
-0.001484403305
0.182922416583
0.059979489980
0.022587945231
-0.103438965551
0.053478454066
0.042980148269
0.026111876671
0.079191779617
-0.034436911741
-0.019594371862
0.005994824382
0.007574616816
0.302148716674
-0.171031800405
-0.067260027027
0.059291591276
-0.137382676445
-0.077231237419
0.065345577633
-0.173192889762
-0.007647568948
-0.148441538831
0.073235175197
0.113079102912
0.038909407841
-0.263287770931
0.114110238470
0.057921761589
0.069091651634
-0.281277573348
0.251623869660
0.064048983843
-0.274539829958
0.272908806840
0.012383209068
0.209222799406
0.140470908481
-0.149812715493
-0.058752654886
0.072138559679
0.023799168772
-0.180910365226
0.067520583861
0.161762969690
0.207491096145
0.115306564595
0.060193248514
-0.018158063800
-0.192630252079
0.011651871774
0.083213891221
0.085486879627
0.091353052711
-0.100787460696
-0.161183521973
-0.240524008027
-0.077538067228
-0.017685070710
0.058640615648
0.072776342927
-0.204830267890
-0.044324238660
-0.280094976307
-0.025579075418
-0.165232022310
0.383048334030
-0.031652039289
-0.335195417053
-0.157673714563
-0.054416978463
-0.213016579708
0.329500938920
0.037541872942
-0.193899579910
0.181397530124
0.040273785302
0.062869920827
0.084692547336
-0.115451221183
-0.288105578608
-0.007679038610
0.161801134945
-0.022552547607
-0.121420236647
0.107096829137
0.080364324732
0.172294617647
0.053283492616
-0.154225856437
0.140344026361
0.088721589075
0.032100524668
0.125698964903
0.071320510471
-0.154902104215
0.222043848436
0.224869684285
-0.052247029927
-0.058325306799
-0.321776033154
0.211210020271
0.015168448082
0.119563827650
-0.167211683801
0.301830301073
0.145344629697
-0.043628664315
0.155648854472
-0.013630530356
0.018432008088
0.107248214406
0.164265343892
-0.195565219424
-0.100300204831
0.154107077114
-0.247998750188
-0.076950460013
0.109548011069
0.136732300466
0.042075540728
-0.305639113179
0.143446592253
0.060555960586
-0.121981778006
-0.024230638179
0.245825301658
-0.101787933103
-0.021890359881
0.076526285781
-0.193946078420
-0.043646598931
-0.183180086675
0.113845510885
-0.220789321972
-0.161091275178
0.163804957284
-0.122919842097
-0.024237553213
-0.166253042082
0.070274149619
-0.371031273431
-0.103184711421
-0.301337124538
-0.265588212501
-0.137877572641
0.000128024024
0.005807814587
0.028793825205
-0.005347071079
0.158422125651
-0.105887521620
-0.272437557109
-0.118694256718
0.128558798381
0.361261044197
-0.190163570417
0.112486579957
0.136758364788
0.314428180547
0.129394522728
0.004869912507
0.051841409167
-0.152719580506
-0.148691543163
-0.197900613541
-0.193897746178
-0.033249762946
0.080970729020
-0.071559692771
0.131544666181
-0.093283483358
0.005774859483
0.009771039748
0.057341428949
-0.114630822419
0.012399898807
0.188720633963
0.044408041869
0.015955040177
0.056380399380
0.060372059816
0.081978821389
0.270338903748
0.033014657724
0.149267512091
0.069856976215
0.093842291541
-0.026505859436
-0.165233018442
-0.072924549692
-0.026249524164
0.032927842144
-0.036486689412
0.123786686970
-0.038335787240
-0.289813890773
-0.102881437862
0.058267243760
0.014921800589
-0.241487146480
-0.013186120072
0.017886451326
-0.257528983490
-0.035767567384
-0.337244731369
0.005555743394
0.050624703919
0.239813285597
0.258121964423
-0.018593230469
0.220949901016
0.248580012541
0.083499722518
0.171422504184
0.156017513987
-0.095630300302
-0.255357321777
0.307882148009
-0.050751397523
0.047222811407
0.187861022883
0.063897289565
0.083529637491
-0.016789232011
0.003941877103
0.045503547624
0.021196702521
0.031500544926
0.334892913792
0.126745807314
-0.260611537029
-0.096997690712
0.073976532047
0.111648983136
0.118712116306
0.059908040097
-0.082829237210
-0.071341014394
-0.159646167033
-0.026836624664
-0.110276335993
0.090213555089
0.214235091498
-0.043503866473
0.288955993764
0.010178469575
-0.232171423289
-0.092758670649
-0.037663482122
0.145694867322
-0.136113818062
0.034281362081
-0.018790157259
0.246711182332
0.088520061075
0.126833723720
-0.187557222101
-0.003543737399
-0.010569267241
-0.083488435723
0.118330074848
-0.118065811608
-0.006020816650
0.114377026355
-0.045813251150
-0.127777326815
0.046495510581
0.078822280121
0.160800515454
0.069332573755
-0.106281609491
-0.073887692394
-0.021136269532
0.048706342073
-0.055410015792
0.086018166693
0.074079366086
-0.192258769798
-0.069645489534
-0.092529476856
0.118588633196
-0.063201434509
0.181326111898
-0.136395144587
0.007480152576
-0.151482979345
0.128766210566
0.007692728285
0.235441292734
-0.010384056710
-0.146321710984
0.169463581342
0.081507549744
0.054753681018
-0.129091377987
-0.035038138453
-0.268295267441
-0.260778604553
0.130157346651
0.112643430270
-0.198735948392
-0.160190813556
-0.005809761641
0.017232477287
0.045716650048
0.214018490453
0.008423950009
0.107698302533
0.243798309504
0.038114476258
-0.067712149650
-0.092768530647
0.217700091269
0.021008527138
0.053233576272
-0.139405907056
0.035785595131
0.076793608773
-0.042014618347
0.179945768990
-0.039283255406
0.181149113192
-0.012268881974
0.204112565632
0.138870471891
0.177719826066
0.207239777604
0.143143088157
-0.163133368199
0.039170123299
0.281066662171
-0.181974313967
-0.113830529962
0.066075789671
0.094742115718
-0.083981339865
0.105406112147
-0.148231115036
0.068287041404
-0.122723957138
-0.234231884133
0.039520175423
0.310843962978
0.105365700728
0.186436347985
-0.060411998312
-0.017362549361
0.090629927743
-0.328526496283
0.117796265243
0.066665382399
-0.126077590357
0.106237179995
0.042041772413
0.114274529955
0.001537823083
-0.125324464567
-0.060538375521
-0.021536483396
-0.011385608439
-0.219862806721
0.079455245181
-0.019560647309
0.054312691888
-0.087320182093
0.225510661125
0.328683039074
-0.094973863491
0.036651764302
0.034405688371
0.220405561848
0.017852568785
-0.063407994506
0.172001919747
-0.065648632181
0.293218880778
-0.200155254660
-0.313988234290
-0.157603539727
-0.055134351884
-0.210112764006
-0.037439101204
0.130271522112
0.170897701272
0.175154725261
0.503465475161
0.353885748002
-0.123914554882
0.120739573258
-0.211056454147
-0.324531216868
-0.019311572376
0.013150125182
-0.064411653747
0.037514784823
0.052701633111
0.167889720859
0.018751124193
-0.340594462608
-0.105654730246
0.095880733634
0.105015146603
-0.063928840242
-0.153102190253
-0.136248154233
-0.065105389883
0.038728875650
0.126035283587
0.133560727459
-0.011979619621
0.172736488744
-0.000497804300
0.037526103305
-0.137401026663
-0.095438427504
-0.014226669641
0.087700951837
-0.180786627713
-0.098478802773
0.081580535728
0.045020812506
-0.155049656364
0.069353568021
0.082826690538
-0.103733324567
-0.034265449057
0.044973621857
0.109535497766
-0.014913028552
-0.020102092277
-0.146495082368
-0.187181567307
-0.021771397808
0.091170278264
-0.054593567410
0.043798909608
0.145421350480
-0.025564496884
0.018684635153
-0.237313850969
-0.084156816599
-0.282583135801
-0.084542051117
-0.292046228960
0.223521058889
0.133043842138
-0.083062234925
0.238001463643
-0.111789583222
-0.071555205080
-0.139072653669
0.266316281710
0.011122411347
0.040632045948
-0.035899973757
-0.154758356379
-0.078002221234
0.004034576805
0.314348598503
-0.040993806292
-0.383734926264
0.060989577747
0.033396279852
0.059143926414
0.078053819376
-0.218653903410
-0.044267407592
0.006590875822
0.150529064573
0.020686415284
-0.112493254646
-0.088612874899
-0.227089239210
0.308880037740
-0.126094992338
0.008901357286
-0.170849779909
0.224538321654
0.395971124146
-0.026806372004
0.093619255875
0.205305887475
0.170406933099
0.185041985877
0.104463917755
-0.220579066352
-0.134902386838
-0.002959569685
0.273639467609
-0.004052249265
0.255460806424
0.042092622768
-0.002073869955
-0.233389666806
0.030754025381
-0.189777919403
0.024702458813
0.075913106085
-0.313901712778
0.369976625806
-0.178240707399
0.129182213824
0.032200875792
0.253412680127
-0.184171197713
0.046382810622
-0.052443364492
-0.187355126848
0.137952808992
-0.002610920728
-0.111905026664
-0.121268829678
-0.169162027611
-0.025990985774
0.111979333843
0.094463609774
0.303688402599
0.178191332972
0.059148321302
0.055251190187
0.065332228217
0.059194756250
-0.108236930907
0.052860681737
0.130048812814
-0.027840901202
-0.169597154692
-0.016386114515
0.109669711766
0.062419706825
-0.245349605397
0.035256490962
-0.246047481869
-0.012190276248
-0.172378399624
0.138386307781
0.103191925375
-0.046940216870
0.194221124458
0.045637881248
0.068849939415
-0.032161854074
0.126069692818
-0.017302299211
-0.097671097973
-0.101639433174
0.064708728731
-0.024230343752
0.187346987409
-0.202568809882
-0.027220864811
0.066684870138
0.048905820881
0.109523531436
0.161756009652
0.066419398547
0.071046619275
0.173690000435
-0.036710304480
-0.076716934673
-0.275085545187
0.060927470813
0.129247894196
0.376967225984
-0.051888753285
-0.278697478209
0.107442435209
-0.004767577202
-0.073372233770
-0.135281433786
-0.213380196057
0.092926911054
-0.066456607438
-0.024070504591
0.035374102617
-0.048301172918
-0.173658833568
0.007250862053
-0.142917852370
0.035625605011
0.146481213263
0.287113058559
-0.199184495787
0.246117606625
0.283201528301
-0.055029721243
-0.106009321506
0.035583610854
0.167643026142
0.193018878440
-0.090944794342
0.098809090619
0.043740476278
0.195057660749
-0.074775457398
-0.365131418861
-0.025764836040
-0.066758070648
-0.111206502887
0.057801271136
0.160259439785
-0.195006349261
-0.136511958280
-0.148120282278
-0.194397090699
-0.095261046146
0.039632947965
0.161713461556
0.032492934412
0.166114801411
0.334234931705
0.150389992869
-0.061647248258
0.183060226599
0.142805828343
0.116933103796
-0.140880489633
-0.396649260849
0.080703023382
0.116363439264
0.371230451949
-0.393469982976
0.314886998290
0.095830847348
0.005098026580
0.023174941182
-0.161014988392
0.048959950084
-0.144611251119
0.021050206362
0.192867569766
0.063195535668
0.187255145927
-0.187520049657
-0.046057864644
0.022855408686
0.092277574217
0.061631892981
-0.054887956568
0.183919691441
0.106724982362
0.258496911888
0.264822088734
0.229466572376
-0.076499343017
0.059303557640
-0.023414724407
-0.180732734291
-0.198337178718
-0.022959590697
-0.104157441010
0.351282527649
0.068387531688
0.095444161858
-0.046012198783
-0.048971447867
-0.208015165783
-0.080958001143
-0.000513218981
0.144204857450
-0.068039590360
0.223861131625
0.017759570874
-0.156847863387
-0.233404030725
-0.025258967948
-0.026650986967
0.111603038151
0.182200463986
0.071953915831
0.077703075875
0.246582372550
-0.126980320775
-0.021035653260
0.016408088640
-0.078759811513
-0.029467956417
0.080200174833
0.173462122474
0.180244796056
0.012560901362
-0.246392346564
0.215251019354
0.220428253320
0.094520560068
-0.216448863274
0.029138076607
0.013142944221
0.108395310186
0.240007337787
0.144468716722
-0.014806422622
0.266213268803
0.061335511122
0.175083393014
-0.086408734526
-0.056894317920
0.126614064023
-0.165932179904
0.182671438147
0.173100630047
0.334233929911
-0.213032024800
-0.122182609097
0.170218631348
-0.283371446125
-0.048290757638
0.178599631191
-0.118442345415
0.050925835097
-0.090009595708
0.062279605072
0.202285624411
0.087700095656
-0.036227533440
-0.236067263322
-0.302183246219
-0.061564995394
0.020285566501
0.162965431112
-0.029719784976
-0.033999925412
-0.087141568253
-0.183300854722
-0.011719155332
-0.072678120435
0.169361189688
0.034382141286
0.008773350878
0.197336828679
0.042477053380
0.071116441880
-0.295326297136
-0.033043812269
-0.195853425263
-0.011195605947
0.125556606644
0.180398689542
0.123349284221
0.115014950503
-0.032988590249
0.107758713809
-0.091192058531
0.159912648659
0.321404369958
-0.215440120275
0.048032930123
0.292000272413
0.067865914864
-0.029545114308
0.003831826535
0.043041595612
0.221983151933
0.014038289416
0.166688318795
-0.120770974382
-0.037176196258
-0.010875671324
-0.074186115263
-0.469032073557
-0.194484064117
0.075705525980
0.009493759042
-0.042120702381
0.001921361152
-0.169139388696
-0.157570310208
-0.045074438877
0.204855080963
0.160097789773
-0.077340053766
-0.063526618809
0.159827655414
0.077512884120
0.026659159610
-0.058713523223
0.180787796084
0.299549563637
-0.218938424762
0.074461189455
0.082576902888
0.178419442287
0.003426471160
-0.000425958954
0.038124868399
-0.249715132350
-0.040193704312
-0.171377312621
0.199839155996
0.122553028735
-0.171459696883
0.111175714866
0.008219881802
0.048715652238
0.130878433964
0.010052636750
-0.176990589866
-0.114560931872
0.073196838683
-0.250212520784
-0.067474114563
0.040651716105
0.359667837369
0.343015663283
0.141145029028
-0.123723186006
0.088794885233
0.038891548455
-0.288572223379
0.276747070356
-0.194811117950
0.184131887866
0.301570660750
0.027764097091
0.137544722426
-0.052431016454
-0.024363551859
-0.063940081785
0.140655067941
0.237643782833
-0.260659477045
0.094783474770
0.106766144822
0.085632891165
-0.067127314076
-0.013911440875
-0.000815436514
-0.014322891534
-0.038638038385
0.362674815716
0.020115202219
-0.031723183256
-0.046235266485
-0.211714644618
0.116563215170
-0.018772037114
-0.240225497604
0.238899970907
-0.039201998960
-0.132422463545
-0.213776575048
-0.237445881877
-0.129117233415
-0.150960592061
-0.046481791664
-0.097204627527
0.417707677321
0.163003722365
0.106219959579
0.063461090751
-0.203669337890
-0.067664554041
-0.244694514653
-0.154789805226
-0.216253685547
0.096482382268
-0.168603828845
0.046332860884
-0.135085000008
0.369585731227
0.202968100627
0.135061889177
0.089601931901
-0.068657325371
-0.081147824707
-0.210759007862
0.029721607823
0.143260387793
-0.153391765495
-0.028065519136
-0.037207116632
-0.108985138367
-0.044969251482
0.039716603879
-0.103319606386
-0.039710942292
0.166924571412
-0.009814570838
0.116863604604
0.031562745902
0.093139293205
0.045464990347
0.097866339049
-0.109684563813
-0.205480566548
-0.070837864459
0.163989171895
-0.282331087004
0.118611842777
-0.188626609174
0.057767940403
-0.184840131293
0.038006601424
-0.108669936762
-0.115170493053
0.063019781395
-0.235410118160
0.190701160340
0.144050512554
-0.007896626743
-0.122912336247
0.036344138432
0.113729419868
0.017353599772
-0.088731324620
0.136269343209
0.200037924131
0.060929704827
-0.003026088855
-0.178354402212
0.240244568337
-0.103419700823
0.173502322981
0.259423405667
-0.014356066807
0.197371209390
-0.126329515404
0.153672817507
-0.232391211336
-0.017540567807
0.021393416171
0.107605259656
-0.054986554281
-0.175344344435
0.002601663330
-0.070557608623
-0.072678045054
0.056029052148
0.105863738378
0.166556240861
-0.079924536073
0.052422399867
0.207634792468
0.046587310880
-0.259335163158
0.226206779003
-0.193006814072
-0.057696365742
0.083100072522
0.235938850969
0.103745229699
0.005523017822
-0.135525042707
-0.044445457983
0.126459932573
0.254674852453
0.008822472695
0.092762134069
0.066131132498
-0.170189786106
0.107068172241
0.061668046261
-0.142008026521
0.058735089158
0.011916255737
0.265292170328
-0.020987848315
-0.393648234014
0.053858426056
-0.067293618607
0.058331641604
-0.057130296383
-0.250062328846
0.045405829543
0.179005725865
-0.082411850609
0.240739559873
0.081162127245
0.136617439771
-0.242059055515
-0.128489401687
-0.140953397054
0.160064366182
-0.197528944257
-0.052012964517
0.014306716852
0.253969228789
-0.076676314699
0.038646185746
0.239988890689
0.008246440231
0.099951735697
-0.057977852576
0.017325867659
-0.063387606426
-0.022775358839
-0.171959265353
0.201168617691
0.023805234982
-0.050408811705
0.319606918632
-0.090228039916
0.092953315375
0.086194588640
0.318474646158
0.059222382549
-0.068289983897
-0.011832115625
0.054152426696
0.174891669799
0.124538418905
-0.098761097392
-0.100058417030
-0.037039778052
-0.034013944900
0.209011055074
-0.095673185270
-0.244088626700
-0.116076428608
0.029825698065
-0.132566333949
0.127384495157
0.017403165266
0.001707181970
-0.012204776066
0.047080495557
0.026865076631
-0.092233060949
-0.134242544281
-0.060362781868
-0.107107657096
-0.222105579247
0.026972712831
0.186354030259
0.182653771161
0.040714797099
0.106902727762
-0.004891810631
0.115461469038
0.324034531908
0.082835046428
0.184550478133
-0.178167266026
-0.059034813111
-0.030131276332
-0.139517150365
-0.041372082403
0.082766683814
-0.094999900335
-0.056711301191
-0.023810815580
-0.075171807198
0.420019317652
0.019035362735
0.281859603402
-0.023944108635
0.156550526265
-0.005840283513
0.216644353667
0.152574533348
0.010380203221
-0.028961673638
0.196723067253
0.018838198209
0.258941261080
0.055590625136
-0.058601075721
-0.068345637159
-0.098542563240
0.136988266857
0.147142037140
-0.001556956058
0.024396595550
-0.016757867728
0.152376581817
0.152939163781
-0.134407940975
0.073666817531
0.163793699813
0.278443447531
0.004835237842
-0.301436248001
0.091298197116
0.008300311212
0.046130031729
0.061445357976
-0.035970809323
0.033174405323
-0.072056743493
0.120472579742
-0.113589295888
0.352053381189
-0.011451978437
-0.012343930513
-0.192151590180
-0.334535987243
0.152797023995
-0.069870200827
-0.192764027460
0.046654322641
0.064721242310
0.120654016365
0.058580828704
0.097112017301
0.072783714336
-0.028161646589
0.077760958623
-0.168783464936
0.240058337138
-0.247451042816
-0.154404160364
0.115493865172
0.001003939481
-0.012756461630
0.121467254019
-0.344433079085
-0.030105431383
0.046088190906
-0.255970430758
-0.017913965593
0.247910347019
-0.020981510822
-0.224329064021
-0.090796175219
0.134328191842
-0.031584025347
0.149281290996
0.081038383927
0.093926346189
-0.114432314420
0.022958550237
0.217866528327
-0.199123987658
0.169162746676
0.151130232445
0.126940026965
-0.077753252259
0.161252981538
0.113378348070
0.006892106135
-0.052929460518
0.220606897720
-0.020510113503
-0.056158856252
0.034477051139
0.168147454993
-0.127360767919
0.194955787192
0.100190282681
0.025246122647
0.018679093902
-0.169053797862
-0.128210248211
0.003862274064
0.091669652349
-0.086099490144
-0.169411952521
0.160137299178
0.045906432681
-0.016118838407
-0.235572260017
-0.161455814328
0.072381887092
-0.062897827516
0.087289846632
0.037845394762
-0.036818913594
-0.042863798939
-0.156324172874
0.152067668255
-0.225512401906
0.035385452010
0.091847187602
0.157591012310
-0.284169631568
-0.204662381062
-0.211966585742
-0.024130634257
0.094515599590
0.102409746413
-0.290688298594
0.220636618646
-0.121212708701
0.270116813165
0.041097266358
-0.046732485752
0.373028111571
-0.260547897908
0.161018771547
-0.093915088250
-0.091548338516
0.040145252142
-0.116152144132
-0.041482850115
-0.229462627909
-0.071789130726
0.005925070388
-0.082281152565
-0.156443513824
-0.111876591172
-0.012349157799
-0.018070316141
-0.020557179523
0.041898154248
0.467073157089
-0.068909676824
0.094372944730
-0.052483859889
-0.349771212051
0.047089392946
0.158630103226
0.154501719178
0.081490020620
-0.329447265746
-0.197151132710
-0.168868495169
0.113460977106
0.290914839854
0.072357703476
-0.189420639031
0.106379931533
-0.063018912744
0.070560668773
0.166788095833
-0.087389564156
-0.145537016218
0.072386589360
0.047310714861
0.134226804315
0.064913355471
-0.334294798390
0.036120662336
0.436985174363
0.141050733944
0.149145877965
-0.041296877001
0.121281656009
-0.178472772420
0.047316865138
0.216377593189
-0.129611974470
0.223397800457
-0.121749924873
0.297094101569
-0.011086953425
0.121951404386
-0.012253764030
-0.094681058255
-0.140600368524
0.050134188033
-0.221158686227
0.265598106102
0.273701311512
0.102660798090
0.153732048638
-0.075484227216
-0.082130963313
0.160739783289
0.041329447345
-0.149410797985
0.125913555414
0.080236602140
0.181245994610
-0.242780917953
0.191701438178
-0.227780386009
-0.031647591839
0.069272294106
0.285076332388
-0.078658299321
0.321685236665
-0.231492319919
0.200026268927
0.119883312916
0.040502507386
0.117126222433
-0.060743569850
0.003507608826
0.177071105249
0.092304757776
0.220919376953
0.148213440281
0.127850987934
-0.189522989821
0.298219671107
0.105625884644
-0.115874973817
0.091863925846
0.228380426949
0.223465112112
0.122523266317
-0.209968151466
0.125609924901
-0.184342494753
0.172490129681
0.055970373852
0.051682671132
0.003676724774
-0.061071621563
0.136667013332
0.110596893627
-0.156990955509
-0.145662894103
0.025657659654
-0.075152599754
0.306254536445
-0.218505916023
0.015955134660
-0.015881677522
0.171445037230
0.130551971999
-0.017975984088
-0.120050460967
0.054301673185
-0.065852391340
0.105029591136
0.010675884441
0.016157162371
0.156385410558
-0.003611916522
-0.105532418760
-0.062923375898
-0.049663948356
-0.149518120094
-0.072873325752
-0.108702341426
-0.102338653310
-0.091095440924
-0.140973549382
0.057799104397
0.138229800165
0.064488397446
0.213426145664
-0.359847051646
0.125604031393
0.238380917199
0.032403435064
-0.210532705787
-0.120790985220
-0.091331688247
0.119395729838
-0.199237840780
0.000897154400
0.309549336689
-0.051914142447
-0.109413228614
-0.138049442865
-0.170884504060
0.065781729773
0.011003240557
0.170667820897
-0.069597935287
-0.094692482987
-0.030771691535
-0.209059716563
-0.078421181456
0.109040378171
-0.030700220887
0.030778375145
-0.068597072323
0.027671563698
0.224404897775
-0.145413221221
-0.376901336715
-0.115317095761
0.031129201319
0.044377535373
-0.032064265382
-0.128111979037
0.027061644139
-0.086842285625
-0.054809171758
-0.111093704151
-0.261974034927
-0.115124538743
0.091170003246
0.044986348378
0.033982177713
0.090852138466
0.100414077309
0.039635527394
0.161262885983
-0.025025879095
-0.036334366656
0.300323399455
0.110123816123
-0.023552056499
-0.106247214755
-0.298533454720
-0.128142714798
-0.039477883555
0.025704608428
-0.011088757999
-0.067831181807
-0.147216362236
-0.093134629695
0.114339852991
0.192402526720
-0.050107046992
0.034618681162
-0.160545891842
-0.055617954118
-0.037401013652
-0.182191247450
0.194203929315
-0.053158981315
0.388350029974
-0.251289155845
0.097094649367
0.124010105634
0.043778389715
-0.035237003647
0.054048898542
0.030596105752
0.305295758589
-0.135815297265
-0.008310941670
-0.058262581757
0.182541990064
0.085940557660
-0.103691715468
0.298540897202
-0.040995618771
-0.071201312473
-0.152338931246
-0.056187054128
0.099017532644
0.160543045090
0.137303255541
-0.040695341911
-0.130134356452
-0.209336462895
-0.079266686677
0.113546963697
0.336666570319
-0.149155974776
-0.047782877411
0.189636695267
0.171359221356
0.150506590509
-0.382311882887
0.028215822724
0.139247698534
-0.125266349249
0.424050009257
-0.133418737466
-0.142102382633
0.143808496010
0.059776196355
-0.100488423332
0.158034948642
0.176814113738
0.076859671473
-0.377106258436
0.059730832153
-0.177812436874
-0.266008317553
-0.215094623169
-0.082578335372
-0.289096274233
-0.116009546153
0.091185163968
0.166315997984
0.016339277176
0.035486504618
-0.189495472472
-0.053268314250
0.143806266298
-0.000429389729
0.053828291243
-0.215247319180
0.054100077314
-0.008509826408
0.275917639994
-0.270911616324
0.268972510690
0.163293831600
0.161907553859
0.168422635090
-0.138326669535
0.036819608463
0.176760985375
0.135353674624
-0.044717028932
0.146154076740
0.102312075583
-0.000426915325
0.019508019751
0.186934880968
-0.058659270843
0.173343622134
-0.342490972518
0.226275267532
0.118750143669
-0.274044641228
0.005897873999
-0.242203197960
-0.056311977355
0.252193384725
-0.134953221367
-0.130998272259
-0.001914734810
0.040589042137
0.000580798967
0.092345104182
0.118866251978
-0.097592741353
0.135711986601
-0.128854157329
-0.266339676450
0.099883891594
-0.110761833999
-0.124031387148
0.155510407019
-0.366090059488
0.027749271674
-0.248419041408
0.137389356467
0.200142981482
-0.156273062095
-0.194918411368
-0.080722015839
0.089764822611
-0.010122606761
-0.072923486317
0.019109677771
-0.062256467454
0.000430595302
0.095143018673
-0.007595522242
0.101707283918
0.235622141838
0.098546039771
-0.065487242864
0.222684494511
0.207807962577
0.063425758485
0.165605501900
-0.172242953559
0.125420797299
-0.028356628127
-0.330724118095
0.111662464148
0.099150125049
0.047719662714
0.031097781382
-0.080137992214
-0.144399493229
-0.056772860615
0.126788054348
0.131493179114
0.078858737111
-0.060137783932
0.090428969879
0.199758367059
0.081566750212
-0.183922045263
-0.134493851409
-0.260499901504
0.142380549117
0.007667158326
0.074346211818
0.082371793911
-0.222716406250
-0.160624475405
-0.005458199251
0.206770057357
-0.141030292959
0.194765159509
-0.116218357341
0.166150468372
-0.357336662232
0.065070942877
0.306280117756
-0.051715481451
0.097073477854
0.154220604496
0.245186263876
0.139080254062
0.012640652337
0.012723869432
0.131986281575
0.097784368072
-0.172778995556
-0.035900051390
-0.126003759480
-0.058079426844
-0.178034124577
0.055755308817
0.020646256535
0.098192034539
-0.098749848746
-0.195812292480
0.043986223099
-0.039389426714
0.083360316388
-0.285787949146
-0.000915046435
-0.011062041832
0.229298046167
0.144945177195
-0.095374749786
0.251738382018
0.125320864957
-0.073387102611
0.333847924121
-0.060185364434
0.071802285623
-0.274967066759
-0.090507107778
-0.007849299161
0.092036829212
-0.001681317219
0.039564929262
0.212407987631
0.188246433566
0.105024198991
0.089252653776
-0.015326544773
-0.214502766773
0.086557645718
0.075564160177
0.131760809056
-0.046847805974
-0.139104226845
-0.169418425261
-0.161023187943
-0.195698490578
-0.031548324798
0.109753344344
-0.257703065248
-0.057132738567
-0.086812301737
0.027800147041
0.015273832148
0.000781262614
-0.154862286936
0.094498134140
0.024236221852
-0.264796738286
0.140013176964
-0.143396130720
-0.176740058196
0.078158623435
0.073421365816
-0.010997421617
-0.043286633138
-0.142768367038
0.344006663021
-0.181327774216
0.050885008393
-0.125195993042
0.072964734740
0.130118275372
-0.006764812660
0.033351701303
0.146688404144
-0.111515153553
-0.043433567047
0.020320465653
0.112528858982
0.100218724643
-0.044027122149
-0.115936497874
-0.026217671300
0.209570854276
0.108995153695
-0.091142317884
-0.060088632369
-0.055866179675
-0.060091493994
-0.099704420892
-0.214536916592
-0.109784804413
-0.035822592296
0.066861970919
0.193903718206
0.247409962171
-0.046177203351
-0.093612069696
-0.321151153417
-0.039734767364
-0.080690698799
-0.044148328898
0.042878806605
0.096974580799
-0.069095745004
0.030141412296
-0.088433950425
-0.030309010689
0.216111872759
0.175991806687
0.001880972877
0.075497313006
0.057866209115
-0.156998166745
-0.024677389053
0.071204834359
0.267508367781
-0.046480038165
0.184084055627
-0.005218627305
0.102157657501
-0.229115932114
-0.041949526250
-0.058829603833
-0.220876910790
0.236514056836
-0.049111533253
0.009345267888
0.005075215259
0.012115078523
0.208325518540
-0.165825374403
0.131267307154
-0.106252390611
-0.140635325116
0.139926355704
-0.045555599044
-0.049528100896
0.057760088750
0.065588222232
0.156647463589
-0.101641875458
0.201889366162
0.257123661381
0.023820306212
-0.049043986662
-0.049934282970
-0.192717372336
-0.064856570909
0.045715998236
0.173266376208
0.200049927623
0.319029274394
-0.272292823854
-0.049044764731
-0.037335939835
-0.050926048796
-0.069387957849
0.046308126695
0.069122556312
0.027546121919
-0.111443299522
-0.053984441674
-0.113489216609
0.107589971259
-0.077953874253
-0.215050382953
-0.052074066677
-0.269666998193
-0.058879450893
0.055722644363
-0.083092919624
-0.045268504621
-0.076101652378
0.085280865706
-0.285731841950
-0.116864844645
0.070404618000
-0.254801305751
-0.041701397821
-0.241671000287
-0.039194073931
-0.238778820914
0.021254325930
0.238850216883
-0.016172363457
-0.054618293988
-0.089438029756
-0.071843626695
-0.056450569586
0.258530709740
0.181801180683
0.190521787423
0.113066545955
-0.149802179653
0.034360206925
-0.059225736789
-0.090285664184
0.137816565029
-0.315618514334
0.029091062440
-0.080911959663
-0.013002090413
-0.081013889153
-0.105815537837
0.019333169369
-0.036346364974
-0.148791125523
0.112077407244
0.198378009752
-0.053751479854
-0.170003380939
-0.076540813813
0.098570361296
0.226456339454
0.227223450435
0.129651829598
0.121078176205
0.215404520798
-0.149113510457
-0.042934059490
0.203814907558
0.109723928724
-0.043291412955
0.135689292910
0.156122197839
0.049334723890
0.233592399682
-0.132194962243
-0.116813195848
0.038833420514
0.140953829725
0.092660616030
-0.092266101136
-0.195462752301
0.225316278623
-0.185183874033
-0.147388579798
0.054005947654
-0.265185388701
-0.009505634725
0.211735102353
0.042000185509
-0.177676918255
0.143447444711
-0.006458624964
0.150307811762
0.159898403905
-0.072032778883
-0.013333456314
-0.362691674725
0.150071681860
-0.079445350359
0.197309316726
-0.137783528282
-0.013531615782
-0.061485644568
-0.213069547643
0.157205785876
0.124900736471
-0.248265656720
0.023302531588
0.271529608937
0.006254027599
0.142018559345
-0.115979918860
0.107973019288
0.123721516751
0.009096549504
-0.068776750081
0.064266163435
0.188156784588
0.076693885104
-0.151736438547
-0.088067825832
0.003030617580
-0.140838342549
-0.013884127592
0.076932008188
-0.102632042777
0.151946897282
0.034986304600
0.419290379988
-0.046673398317
-0.000826613314
0.004593090549
-0.141224777284
-0.120755366616
0.133624838742
0.256019059936
0.032394231056
0.226892445145
0.273757954497
0.058375898947
-0.281776238830
0.121549058337
0.196580975416
-0.198334549913
0.138345975174
0.006775399101
0.172677816186
0.250520678227
0.233253700547
0.088464756325
-0.001217731458
-0.014937146873
0.067289412154
0.133379596196
-0.090126760634
0.132749311054
0.281130839457
-0.150406039431
0.003863298212
0.074058485560
0.188797380017
0.055132503821
0.055079856402
0.014672285010
0.052471637421
-0.265559330766
0.264938755213
-0.129268253317
0.131294307185
-0.148891731206
0.137800759427
0.087384409808
0.153095188905
0.193231946471
0.027868839427
-0.043962797155
0.329764972821
-0.142661517158
0.117149995410
-0.122898567393
0.340426771526
-0.033119688968
-0.036732015415
0.011819975791
-0.251707674633
-0.166646820168
0.092991270783
0.042991200571
0.167489099401
-0.046337165658
0.058360538077
-0.045415651571
0.188000990493
0.139774701820
0.142623541247
-0.153705343399
0.187182088709
-0.008081126042
0.122981094261
0.187912912798
-0.171077058769
0.196995449287
0.160010314601
-0.109955361977
-0.115172828772
0.129892905219
0.210912507686
-0.123152749736
0.050933613391
0.015603611349
0.059241192461
-0.087919581552
0.110532745822
0.206903002733
0.080852261675
-0.084618806619
0.110803966164
0.143266572246
0.002404941748
-0.075336888387
-0.078509766734
-0.279452674721
0.169291920110
-0.114112377544
0.089651856922
0.264702528302
-0.133871630736
-0.287612163803
0.154172624560
0.123752767378
-0.174201897202
0.242978874461
-0.006348362740
-0.047261906896
0.143664930287
-0.097421357498
0.188918952436
0.230871777697
0.056721785736
-0.074633576261
0.178535525166
-0.022719617132
0.097478761421
-0.227782262744
-0.112349687624
0.101898267442
0.037849019462
0.117783032747
-0.047542605687
0.027562586762
-0.151251052979
0.171782698405
-0.017738558205
0.210363583916
0.313420706699
-0.115934647294
0.161650811107
0.102672742689
-0.113687887166
0.175529211405
-0.126839680595
-0.035449916255
0.038218676884
0.008960479664
0.250482303490
-0.096173465817
0.103249886455
-0.177799130378
-0.155611992239
0.198340957101
0.075257091299
-0.012763631237
0.142766938399
-0.104357157390
-0.134984394130
0.191173227169
-0.066522235148
0.068789536588
0.179859842703
-0.065737104923
-0.102997482942
0.062814942552
-0.133813540250
0.091518906141
0.037524290086
-0.120885046506
-0.192978096124
0.165703156454
-0.041922764037
0.104480343362
-0.011172537721
0.173536779018
-0.112852585436
0.035898316479
0.082660248561
0.182685573571
0.146258575030
-0.172947129146
0.019576757576
-0.097542725925
-0.044447183172
0.021274175321
-0.115757667246
-0.279497461836
-0.200958407713
0.056909255696
0.206911737089
0.135126485683
-0.210609986698
-0.147803132335
-0.054456201286
0.219538383787
-0.190423217163
-0.039745318105
-0.325857033161
-0.313617686531
-0.059888346733
0.167011783770
0.034173465803
0.206697611546
0.097658579100
-0.001910296627
0.115197533054
-0.467643896169
0.017283102522
0.035205019476
0.343295647797
0.003719136367
0.199807183574
-0.096474926308
0.043987247172
-0.176197957451
0.029044757020
-0.163995845375
-0.030832687531
0.114938552630
0.109839767158
-0.040786824135
0.230933181657
0.003876423261
0.227630110718
-0.121770796305
-0.034713964587
-0.012412160138
0.158512443616
-0.268079241151
0.118141265433
-0.204207844083
-0.259799149547
-0.115839832303
-0.253185524561
0.150012436190
0.100795982056
0.022618492147
-0.237733404894
0.124009545414
-0.063444962369
0.102444141283
-0.411553646947
0.053363501545
0.026618448141
-0.015289202633
0.084712365539
0.018815025669
0.080943300209
0.105406653946
0.165229165432
-0.138138840627
-0.238257747004
-0.160343687280
-0.077771324662
-0.159434481815
-0.319404182199
-0.100904586622
-0.204769050827
0.056603244384
0.112881005895
-0.000033515064
-0.009148311629
0.135536908782
0.055705307897
-0.025099789040
-0.001175006456
-0.034769125704
0.125427705212
0.096687527892
0.039730479096
0.019449936815
0.080016307470
0.027713010486
0.056478992263
0.004453391724
0.099629995737
-0.129507492816
-0.017085694360
0.193723725426
0.125438721769
-0.111249864390
0.072716677603
0.069968566015
0.007226001789
-0.042642088669
0.065761260185
-0.068696353267
0.006905674339
0.129318222760
-0.038385761693
0.092832369261
0.099976797880
-0.018766774586
0.116992902027
0.042350650187
0.088126361106
-0.097916681541
0.175296324509
0.159760323963
-0.259195787917
-0.048142118348
0.161676189414
0.040721219941
-0.115100080662
-0.071645740381
0.089538788832
0.143716422097
0.139513597871
0.197127177050
0.173478379289
-0.130605938661
-0.018539662259
0.045088844407
0.004473861417
-0.148548839289
0.035464591895
-0.037318832450
0.150899855870
0.289452489025
-0.110915227840
0.018617406689
-0.028803403534
-0.178608458192
-0.024425620440
0.010221804024
-0.161398736287
-0.110163862503
0.275800223464
0.140994758510
-0.133352092883
-0.244575164622
0.174312807790
0.172673852980
-0.096487270770
0.054288580529
0.074666826717
0.211627728174
0.051913036460
0.023013556872
0.182428054198
0.065420692712
0.175482453994
-0.006431895620
0.092223015317
0.031702007914
0.083732881843
-0.108034296324
-0.070443500794
-0.280334933679
-0.067521369448
0.036363373640
0.082225439800
0.156895331920
0.042960653935
0.112318672702
0.027201658217
-0.117103098510
-0.104210088791
-0.130566615150
0.107607442351
-0.166731460547
-0.021633719732
0.120619795575
-0.355387796336
-0.147424574873
0.223033698208
-0.178233025277
0.258886498685
-0.197098889213
0.323165400919
0.044516666015
-0.269620308951
0.044058122414
-0.000635790713
0.203455147900
0.071236333445
0.058559383157
0.282501049489
-0.030687804722
-0.022514550996
-0.020962732145
0.242805318098
0.058973362825
0.376688533226
0.079899753791
-0.207043054568
0.125226860600
0.170801186336
0.058929034784
0.043441807697
0.432423224714
0.301037774226
0.136541931775
0.033534167754
0.104526124217
0.017921429853
0.010443672509
0.115156145707
0.006221345087
-0.028029529603
-0.066899170153
0.098980325255
-0.073898189891
-0.133721561952
-0.213152451688
0.146909176074
-0.197897789759
0.074163820041
-0.106683621121
-0.200907834873
0.061922110142
0.199425361131
0.012427592890
0.002225327805
0.051573981578
0.051265479593
-0.019826110555
-0.047176638073
0.010878226342
-0.159069689449
-0.081862128165
0.086482080978
0.048489848687
0.235036303199
0.025154373789
0.002798733633
0.024308374378
-0.013921237977
-0.172903211150
0.001983749795
0.164632972203
-0.050139999872
-0.014442342666
0.047317063723
0.092215032723
-0.112680521397
-0.079547565288
0.039337323688
-0.240378143531
-0.104700591477
0.025460516256
0.304856214870
0.201394604999
0.124418259502
0.041254987620
0.260437972277
0.052008435278
0.078199526446
0.013944049502
-0.019642979727
-0.129489787023
0.019008638929
0.072595362399
-0.113826587270
0.032676288312
0.097091361060
0.106678237445
-0.163030605181
0.197913179160
-0.097789903379
0.010862335649
0.068870112769
0.034540110756
-0.012895547553
-0.177864321786
-0.110814235524
-0.108545712400
0.052004905044
0.040399841204
0.126758247898
-0.185172392404
-0.203561495982
0.041887196918
0.125404030446
0.064716633195
-0.009490149343
0.288337362435
0.096915258738
-0.190641180990
-0.106490317283
-0.039059727449
0.062203334565
-0.196041124437
-0.019117441044
-0.078107449335
0.077183623639
0.174746431935
0.108175192551
0.151344466657
0.023811733042
0.185598567462
0.058409472470
-0.317839398673
0.080452495438
-0.001935097233
-0.067554852026
0.131091061440
-0.080418630650
0.411165111789
-0.062146387376
0.232080255732
-0.078712352073
0.172526774784
0.095906948345
0.044708317519
-0.236010446600
0.010716774537
0.304367984686
-0.131288506567
-0.305945043805
-0.085686050832
-0.173043869402
-0.127303973302
0.099921675846
0.268581375197
0.018105930444
0.002365670664
-0.087634863941
0.136435635763
0.038310836121
-0.037670981301
0.272964161807
0.030156739889
0.057057804128
-0.052459097485
0.209356502948
-0.063810528082
-0.072214333224
0.046764437073
0.067122795340
-0.272415830094
-0.162713384913
-0.036776970790
-0.112100267454
0.061797552104
-0.229495096284
-0.294355720582
0.191010832814
0.116882290173
0.189845486867
0.129435738593
-0.048056773848
0.030922648805
-0.018703851611
-0.174511590048
0.124072373322
0.141899821710
-0.044904845456
-0.216041987848
-0.210536559932
0.200164688650
-0.116033581534
-0.240509240766
-0.131250860024
-0.095867650637
0.045542829612
-0.062286768213
-0.156339038287
-0.152475425244
0.263206238608
-0.213902012080
-0.013188822021
-0.143073933122
-0.132354683189
-0.019445024194
-0.166529694376
0.214893942946
-0.138807139392
0.066204599118
-0.020061961263
0.029383209855
-0.159066229573
0.011061940725
-0.075140490760
-0.035782052230
-0.072235727552
-0.357412525195
-0.128215521211
-0.374302832984
0.440064029220
0.092579221223
-0.175342164190
-0.056540254289
0.071345248510
0.241207021383
-0.121699331441
0.078450809977
0.110837387088
0.005317316667
-0.225106182383
0.071429846756
-0.334628570462
-0.112078604552
-0.001485386439
-0.056053528502
0.050790604612
-0.214671766221
-0.138671285367
-0.083912071064
0.149459578324
-0.030111172634
0.136638663337
0.140561552154
-0.080152646634
0.199069034439
-0.018574440983
-0.265825297531
0.118976073120
0.168855629363
0.001217230261
-0.074140180506
-0.037990592913
0.115678491226
0.363785568715
0.337045404327
0.313300902901
-0.254710138616
0.160634238037
-0.276854907499
0.188874797325
-0.025098192980
-0.030762370133
-0.054255166274
0.049961032155
0.085963903796
-0.354710746212
0.206418467344
0.153549384773
-0.156163294610
0.049026083612
-0.098286629153
-0.360213221663
0.006935283483
-0.071573153887
-0.042547169701
-0.091869615060
-0.121737643290
-0.132206394270
-0.092094882143
-0.017314146751
-0.017287798643
0.059054369030
-0.122103004434
-0.286067802551
-0.220818129384
0.088548605047
0.117434852198
-0.145521078234
0.114248135308
-0.055392072573
0.101143182263
0.075884376732
0.214615201235
0.165487652358
0.035314211686
-0.117026158104
0.042927485017
-0.062582290481
-0.266160304616
0.098662558393
-0.263564261500
0.252001774500
0.149885135294
-0.048934052531
-0.164232199213
0.034440894302
0.006662851636
-0.094724037375
0.117968340563
-0.274971811690
0.075877336299
-0.086561951842
-0.379702771878
-0.325646108831
0.226737174561
-0.103298175984
0.265503960393
0.304877767914
-0.005216985404
-0.013317380318
-0.160598991536
-0.079254834285
-0.110257987532
0.183076548769
0.034693001490
0.263565974123
-0.064435069910
-0.190464325257
-0.256925639371
-0.207709080057
-0.118038413162
0.022580644921
0.188205338353
-0.085279986812
-0.075929401909
-0.081085169750
-0.248425917006
-0.240211131129
-0.030826698476
-0.092685811821
-0.097736237402
0.068060830642
-0.293517930794
0.269221763957
-0.012729355269
0.163197921208
-0.146385177360
-0.259538394322
0.119125690653
0.222835964484
0.002045712135
-0.119671749845
0.224506292117
0.134774284518
0.163581255797
0.160030149489
0.281546032965
-0.076495196797
0.213621917747
-0.052679646456
-0.083049644799
-0.052251487133
-0.080625743379
-0.020800932902
-0.145388646019
0.001732874317
-0.092198114158
0.074222108020
0.287944619026
-0.248947194711
0.041059335026
0.166147714610
-0.137029929914
-0.006720906643
-0.104419407135
0.238638443944
-0.028280580707
-0.191096309122
-0.104807231994
-0.107443958967
0.041041045738
-0.242110694133
0.109604601193
-0.052678408321
0.187467601538
-0.135106571125
0.059992794068
-0.230682392939
-0.004122225106
-0.020337938004
0.085410648276
0.211293727454
0.153371814859
-0.304987412975
-0.149550932001
-0.228164546719
-0.317165120069
0.165331152116
-0.045474290344
-0.066781774633
-0.217918914920
0.073790761714
-0.046010552797
0.018030776541
-0.206106174685
-0.336243135421
0.156897585641
-0.367723954742
0.184469378502
-0.112663702141
0.104806661350
-0.048573006075
-0.222720409174
-0.007720987396
-0.213650368441
0.317794838302
0.218327633051
0.060793119552
0.087502604898
0.327608204635
-0.045403427507
0.099528893114
0.258213598378
-0.238788818773
-0.094528104300
0.087631223654
0.089720950373
-0.224786398862
0.124699459446
-0.109880840891
0.149719745794
-0.009801479514
0.033364991900
-0.097353878000
-0.055712843218
0.006615539024
-0.307708325981
-0.120895939296
0.189618579339
0.038178600274
-0.104628824007
-0.073202308074
0.291682036902
0.047690139714
-0.002431195951
0.083249303181
0.007247618716
-0.356007311994
0.059665131178
0.206265255451
0.026762152662
-0.096515714829
0.158020838771
0.177089918213
-0.104674374526
0.128912783192
-0.080880977633
0.000523096920
0.087953425030
0.048435268035
-0.039442862748
0.058058539635
0.014945477684
-0.107465636785
0.048224350994
0.031773527859
0.001349732469
0.076768442334
-0.127394745002
0.078796220322
-0.193093278540
0.051298084636
-0.121081227447
-0.114413395063
0.353073896254
0.189488520677
0.122184895815
-0.023039969842
-0.134350264983
0.147322569268
-0.056414519813
-0.138665925053
-0.212080695877
-0.193749576206
-0.114300976988
0.071222668722
0.288962991409
-0.057998921856
0.174056605806
-0.146468728937
-0.071297644282
0.106749786441
-0.190427512169
-0.213604778488
0.031516325638
0.134239576423
-0.235220106988
0.117142286572
0.243643901569
0.141317685060
-0.020060356201
-0.029503972315
0.029121220130
0.120466404411
-0.153763430403
0.243155131397
-0.170798169161
-0.177143200464
0.108356163377
0.016348875179
-0.096616840403
-0.069536428639
0.130724165892
0.095526499172
-0.073790292028
-0.181818932881
-0.170865410881
-0.203283757771
-0.015941177821
0.290941440979
0.020107027600
-0.247476455907
0.180917735575
-0.054706400627
0.213954373096
0.152000297920
-0.082644527494
0.077079005534
-0.183272639918
0.071080114745
-0.017464594320
-0.103116102896
-0.011824827501
-0.141203050169
0.078418972881
-0.219194233679
0.049866981233
-0.049404187964
-0.024410676089
-0.146197974967
0.209487303932
0.009615305276
-0.206747141010
0.040571406636
0.148509371608
0.170968424948
-0.210676511458
0.201729896455
-0.085558581771
-0.105328656808
-0.096163687690
0.133494635146
-0.263845540333
-0.008859509273
-0.106382049277
0.054495860291
-0.106784933866
0.067758090060
0.085413359091
-0.151399980091
-0.251649179190
-0.204506499949
0.035062897422
-0.219103260628
0.304766574725
0.084921764620
0.156243557473
-0.132485730271
-0.279425108283
0.289540233675
-0.198039106214
-0.024173178977
0.040348623073
-0.000711397649
0.023818497171
0.155888496270
0.037809735635
0.090807231482
0.038849852591
0.093668912374
-0.065774789568
0.001025571102
0.081336129420
-0.015519540401
0.047732015811
-0.260292294948
0.113749350065
0.118108089360
0.055282253563
-0.068849487205
0.013343831686
0.145024706520
0.044999067364
0.178225134660
-0.103360039747
-0.089957588106
-0.116809508199
-0.039634827997
0.147124357451
-0.067281529343
0.160577507774
0.053331976914
0.034014369244
0.089023840833
0.027233361904
0.164927254861
-0.135966373442
-0.201074952403
-0.438234149307
-0.012113355143
-0.043691779835
0.024821543759
-0.195012675296
-0.268967424649
0.027576454926
-0.028936845939
-0.092827308373
0.223760315019
0.339912210932
-0.070202892568
0.250283084420
0.083521255628
-0.215194145930
0.133980167110
0.043916541108
0.077519411002
0.034726103162
-0.010729844327
0.070065561479
0.093806727156
-0.147953344252
-0.039962459198
-0.129144641427
0.210326835477
-0.406665152061
-0.070498806350
-0.105692312187
-0.155697582078
0.042138689372
-0.176031731354
0.233100939522
-0.242045218380
-0.018460851323
-0.168402239711
0.201017187325
0.333457585037
0.206539208526
0.136284231334
-0.016151107086
0.150625044885
0.056955270826
0.025537603700
0.073422014955
-0.161891427278
-0.069218680902
0.074738979524
0.060836136221
-0.163556845636
-0.200303525042
-0.000480293249
0.079871044510
-0.017306167402
-0.013349107797
-0.026749786246
0.045546668771
0.160490011713
0.261125460243
-0.187737014810
0.165397743127
-0.002203941847
-0.218865415214
-0.239452470862
0.073734397575
-0.345962689703
-0.241293187833
0.052094672501
-0.032450942771
0.234626430193
-0.249261275678
-0.269475347582
-0.127988132740
-0.342933294026
-0.051770473061
-0.028121533390
0.002544194768
0.027097445214
-0.056035991474
-0.233533046336
0.319696538137
0.300829906525
0.092944657832
0.101056802710
-0.009594353487
0.148906813876
0.027401524141
-0.073962584242
-0.001916242346
0.093215850138
-0.038365202002
0.131064035445
-0.070890318380
0.116132973888
-0.034970058880
0.043944675356
0.139677124182
-0.012432258281
0.220332726588
-0.072994928247
-0.224327221739
0.184658152420
-0.071649859795
0.251286128973
-0.000945102733
-0.153981475423
-0.081247233228
-0.193945297243
0.112969064800
-0.287686762647
0.026516666472
-0.045716382060
0.149725300090
0.008702279808
0.238315739770
-0.119513895087
-0.024295895508
0.290398498886
-0.174046778058
0.075567986817
0.259263308683
-0.283434724472
0.220618976061
-0.123414627671
0.015091063876
0.062070233042
0.008811574340
-0.209498293189
-0.121708080311
-0.201487445714
-0.113250357349
0.107221033366
-0.150899801749
0.041709043971
-0.158872073074
-0.011235901018
-0.047318547286
0.161386917017
-0.058562316272
-0.211678156158
0.119809798701
0.148006222300
-0.122400439486
-0.208381655161
-0.034738210176
-0.292549738188
0.031348581389
0.004205306842
-0.048457825529
-0.053855516745
-0.067570576911
-0.198851365636
0.032970368027
0.281637719283
-0.330056983600
-0.049659468287
0.077164993095
-0.259857249349
-0.022714745707
-0.032835319591
0.189711145160
-0.135049301911
0.038120004288
0.177888435288
-0.008475106209
-0.364070461982
-0.179917955640
0.137900315285
0.145515311784
-0.171419977770
-0.110619521016
-0.105523598612
-0.309429860015
0.038575970155
0.259863220618
0.062455010515
0.043701809368
-0.177944578064
0.074072454188
-0.015883865163
0.155669972927
0.045650708832
-0.090050350021
0.017698368362
-0.001688318819
-0.309914439553
0.206004307021
-0.157147290200
-0.095425045688
-0.299835078595
0.167151769742
-0.032314566577
0.342619414854
0.028178214885
-0.012261612405
0.085042161422
-0.009537478117
-0.034397667729
-0.231439587104
-0.124923211631
-0.152657705536
-0.051837955913
0.233119835824
-0.108221755906
0.077122323751
0.124540293700
0.201688648204
0.026681670212
-0.038532244376
0.364664040357
-0.027411302209
0.046386290653
0.160712852973
0.207443124065
-0.043075133290
0.032058804877
-0.370441348685
-0.024877825454
-0.017785081142
0.049927155429
0.024903873493
0.360079642841
-0.209282586223
0.107333631991
0.286410546022
-0.036960096431
-0.140645285288
0.116259580762
-0.270148701142
-0.192121098701
0.095935130608
0.137826612679
-0.248697657012
0.278368642429
0.271731884019
0.023037549939
-0.091577201120
-0.239681136596
-0.203093606723
0.069743915642
0.014163875709
0.190357720996
-0.146911717491
0.128027858361
-0.057344428177
-0.012347535745
-0.095222515331
0.093472389083
0.022805382286
0.000377976869
-0.169060537237
-0.049088438197
-0.007067911501
0.008030445571
0.339717839212
0.100101535127
-0.049466584611
-0.257791567768
0.189352074276
0.034726512767
0.005617854372
0.278875141246
-0.088746725576
0.059225290018
0.164810309936
0.251441271320
-0.049458493822
-0.012923662242
-0.082730146200
-0.258477954308
0.196460923274
-0.191103925063
-0.029441179908
-0.280087842838
-0.053813227399
0.267603393771
-0.080777465862
-0.001891670900
0.059709888281
0.136085902306
-0.012122290481
0.075979916024
0.148870392690
-0.086878840331
-0.168016279012
-0.072030494175
0.047694127070
-0.066779237471
-0.135778461799
-0.123574307510
0.101495472146
0.354397400673
0.003506695662
0.031002501778
0.078910350440
0.315738477810
-0.158658096053
0.243903094889
0.116851468560
0.114885425201
0.253765131909
-0.003114048064
-0.022064018717
0.154767060377
0.225194866664
0.070452466074
-0.297007838226
-0.051060998351
0.167256552625
0.191404929167
0.016733859203
-0.109298710743
-0.029667441402
0.015289264078
-0.019401170666
0.025071494164
-0.244311477682
-0.181618027392
0.159143795105
0.077738753477
0.167086972815
-0.011505366296
0.147268189538
0.258622552680
0.210862409658
-0.351413829910
0.068616818965
0.111090250132
-0.086803845041
-0.227749030219
-0.126278133261
-0.082604630206
0.126095081029
0.000488193998
0.100196298820
0.023464212792
0.028758631801
-0.062768097028
0.306933967545
-0.182351500365
0.364250980182
0.107669655634
0.198880901811
0.052429226948
-0.281062466176
-0.089423905642
-0.128749402901
0.069344355152
0.127268671723
0.076333886274
0.068432713768
0.073510427948
-0.063188794916
0.147110496159
-0.011090652802
-0.013742668092
0.042600187102
-0.101156587503
0.008160268206
0.009784877040
-0.012879296418
-0.228797895921
-0.012029152756
-0.126720890415
0.143963437544
0.021025772284
-0.141461676049
0.062705299486
-0.294756897820
0.047074308720
-0.071456695610
-0.158040849507
0.068673088131
-0.080955055842
0.248826427588
-0.135956261070
0.197127745598
-0.091819444830
0.332950871332
0.197924940677
-0.128544659102
-0.032717604467
0.087405920740
-0.031266271903
0.128310028709
-0.003083379812
0.170611567542
-0.046622241356
0.076945936148
-0.013698966011
0.046146035035
-0.034763897589
0.115261210330
0.189621832414
-0.022416813028
-0.056203987883
-0.155822166929
-0.143652417255
-0.099661757782
-0.107780003227
0.396114706803
0.062641169081
0.279678553065
-0.058323867268
-0.040286220274
0.098562895944
-0.148594764720
0.143373377359
0.160135053250
0.029808222607
-0.198010421793
0.035623113302
-0.057498346211
-0.066222391240
0.087685521377
0.102328006382
0.031587560966
0.142565300111
-0.038437923140
0.052598126135
0.135923435183
-0.011887258216
-0.029623760776
-0.116315377586
0.223736525636
0.153664102381
-0.130056992198
-0.055118604252
0.081448225570
-0.162023318608
-0.114228396595
0.187888394996
0.252860090878
-0.013822161981
-0.091963753289
-0.039126317408
-0.076991413750
0.069454886382
0.048676887955
0.045313718783
0.009726952802
0.250818817490
0.028678332567
0.127376172548
-0.039035027237
-0.056778339441
-0.119656813643
0.016556929054
-0.364124490614
0.142278390834
0.047864068540
0.013649943941
-0.204822774752
-0.150324626051
-0.103893749591
0.000786041139
-0.063804187472
-0.058843956814
-0.035771771083
0.132836819234
-0.298921375185
-0.326383916811
0.068895831287
-0.029210275115
-0.106334920207
0.394935810668
0.082568778587
0.151225356102
0.046697601424
0.180077541856
0.095663063747
-0.178628105492
-0.061537540252
0.187337516949
0.076925094232
-0.101091725068
0.086816830295
-0.050243862777
0.196957292628
-0.154975075462
-0.234592782231
-0.090272958774
-0.034624015556
0.265058489103
0.073338264092
0.108049949710
0.191354592045
0.024702616591
-0.101264418662
0.106232715805
0.242362380819
0.056044945487
0.037906925650
0.179328022699
-0.114838357062
0.174005257129
0.188874166315
0.132110865957
0.135997916734
0.096686563973
-0.229006154780
-0.176529984753
0.021551297266
0.127913365595
0.119530469897
-0.037437001593
0.225860280891
0.071953772669
0.219570632784
-0.278126829283
-0.032356325059
0.288828467462
0.140333612586
0.096999817295
0.201572437116
0.050390449612
0.175380787832
0.099642980516
-0.076988736884
-0.118949222603
-0.044816770414
-0.137754535241
-0.015389258088
0.045171583288
-0.069813272602
-0.066285415018
-0.068609384264
0.201256586758
-0.144335419671
-0.150141736839
0.160773366916
0.084298744856
0.247565960214
0.163108225047
-0.060507746696
-0.081131571897
-0.006446375839
-0.014346394904
0.044629749684
-0.105321665483
0.103473432887
-0.112895175480
-0.005561638325
0.137641566997
0.120915766569
-0.112021835212
-0.073109243166
-0.203566089311
-0.007827721228
-0.019599763469
0.099294839749
0.386001848846
-0.114221526535
-0.180588409471
-0.189768592503
-0.101613907512
-0.283868743443
0.247988939022
-0.021613533518
-0.080248476003
0.136417270116
0.019507535863
0.044979283935
-0.024304696032
0.106354635131
0.051377144746
-0.049457433852
0.315410976933
0.051738570513
-0.037955101460
0.074406609600
-0.022717148044
0.076992178336
-0.104451172852
0.021653294766
-0.153243308893
0.178533258254
-0.056006590111
-0.162833540193
-0.181512690032
0.011725133212
0.174901914808
0.049653618950
-0.010680733072
-0.295330107625
0.238186949898
-0.061669081032
0.086779672005
-0.034650094643
-0.159274408312
-0.282024474560
-0.062063907264
0.361789877752
0.018463991637
-0.260109876175
0.175118980495
0.044003046918
0.083734375480
-0.005310388761
0.273933142205
0.109678056800
-0.138481250653
0.068884818121
-0.101291611846
-0.183642881443
-0.122951306514
0.044922082308
0.062441427420
-0.040451493611
-0.031842015778
0.051775025974
-0.135569539042
-0.060632518143
0.019415929150
0.090687768774
-0.108930056588
0.100807853311
0.109494453932
-0.203609411663
-0.073248366952
0.168435149364
-0.233648926978
-0.105481829693
0.045955224346
-0.144628734450
0.070475961219
0.030810852844
-0.038310577783
-0.004071874132
-0.007295227342
0.163404298529
-0.328896307930
0.085663043894
-0.037425123562
0.039592806161
0.009656377644
0.006639610581
0.221354314240
0.390176398951
0.150189153760
0.022942308264
-0.071701448726
-0.086641644074
-0.096188235424
0.076246897310
-0.060849822084
0.182503888601
-0.093771316855
0.080564703877
-0.264418322698
-0.096079930784
0.046113170559
0.184139927436
-0.032110563968
-0.258602329679
0.045341923753
0.226764532108
-0.027386549950
0.358281026992
-0.178628380095
0.297831301758
-0.282771021723
0.023090478516
0.082845616226
-0.151623816916
-0.163952653102
-0.108413991211
-0.026480357209
0.093584078836
-0.044744394890
-0.181687626749
0.237215215338
0.111314716179
-0.307204849206
-0.058186976241
0.034128165311
-0.184353947730
0.247016960630
0.141400993021
0.342421778604
-0.151135816657
0.339630938291
0.106727176427
0.362849323677
-0.010628065381
-0.075705627623
0.151934793799
-0.309344681890
0.060492782459
0.056769576058
0.089792528938
-0.189405530395
0.040229996535
0.193666078083
-0.119410467775
0.021233290184
0.035685118659
-0.007726669193
-0.057121446155
0.057048336401
-0.053850515826
-0.198567785532
-0.023377350963
0.329645092703
-0.056487097122
0.096550939561
0.151284156069
0.154854696849
-0.446106826335
0.156322442394
0.222336502279
-0.237581107893
0.001556655593
0.042753978837
0.221832966390
-0.000138263297
-0.023164238673
-0.003935524727
0.053477503993
0.112290535454
-0.035205629362
0.004069176492
-0.010522988893
0.027813488348
0.220431031412
-0.073106832495
0.061602418506
-0.422960230389
0.160733670987
-0.009900546153
-0.058725741265
0.028323671674
0.066552757147
-0.218840997453
0.076598316352
-0.035322270537
-0.318232586022
-0.031662165258
0.195064107208
-0.020264025785
-0.029707104316
0.030677455916
-0.027930557624
0.102422991424
0.162812471744
-0.086700799706
-0.020799643859
-0.072771532864
-0.125359817427
-0.163286328503
0.197534680994
0.133057749700
0.156667124649
0.123256290548
0.060047269483
0.171392491283
-0.097585247765
-0.030636880006
0.013547609635
0.203017639641
0.046525032979
-0.081939112135
0.122579032304
-0.141106977729
0.041957517384
-0.241094895857
0.001598189036
0.090832744673
-0.266972931294
0.040196160690
-0.217489271430
-0.135097285049
0.005636124661
-0.157915584811
0.143794738621
-0.171581579282
0.156070780367
0.120848259156
0.018376848680
0.086129472603
0.281425369051
-0.001525913122
-0.091163631003
0.298584440475
-0.165468788088
-0.016095165388
0.124038508438
-0.046444698541
-0.094392368592
0.031173567934
0.224463486483
0.039628743273
0.085553333845
-0.018945372144
-0.016630417523
-0.009829250620
-0.060909660039
-0.029889382685
0.325335482517
-0.003882323065
-0.040953847831
-0.154274011955
0.127273049145
0.098505627171
0.165544443340
-0.045995132040
0.050096079570
0.097872244947
-0.189728030480
0.299662149123
-0.063658441424
-0.091068841241
-0.470831717119
0.052199195612
-0.135157945705
0.166873781507
-0.264009560026
-0.056467505295
0.111741018603
0.035002581551
-0.243632148813
-0.100439700989
0.109009746200
-0.335079803580
0.042612567949
0.115751618422
-0.269341523188
-0.105984797202
0.173555521726
0.165389312701
-0.128856174121
0.037959185627
0.101935627384
0.054812761830
0.136795744762
0.272568319649
0.184425982842
0.030965984346
-0.004290549161
0.014174457018
-0.129000725981
-0.144664781519
-0.247982084300
-0.176716681998
0.081528835140
-0.144637705045
-0.314017366869
-0.097336981037
-0.161606538775
-0.083543187942
0.191010336884
0.032109706573
0.020537294036
-0.301850069407
-0.024774943822
-0.000144712361
0.106100559148
-0.137727140341
0.107231207796
-0.001455725570
-0.109785058992
0.151540635312
-0.143569641607
-0.021824221485
0.073459182504
0.272564009947
0.035769667521
0.249501793350
-0.096694567245
0.042931107306
0.101859446439
0.001548228192
0.085048504204
-0.072611205787
-0.117207871399
-0.284843768830
0.194621432085
0.144968259284
-0.046512741840
-0.343670259180
-0.139486038639
0.136743568365
-0.122228905795
0.070681681192
0.228497821240
0.130843610692
-0.108204499172
0.144780894572
-0.048858940459
-0.053725262619
-0.172881026362
-0.056024271835
-0.070365342138
-0.007545896681
0.059150961343
0.065044746419
-0.144518807256
0.234180891651
0.111977266183
-0.030564412076
-0.036768561408
-0.048556057226
-0.008035311601
0.030535489234
-0.298412295773
0.169165191163
-0.033929208916
-0.117196678008
-0.045940090585
-0.172332143028
0.003190933421
0.003035469924
-0.293960478039
-0.218180401949
0.165348740477
0.119789786399
-0.015549721316
0.111960839528
-0.033318264930
0.056960282150
-0.252926610908
-0.230210292384
0.178876688357
-0.286691514533
-0.020896831799
-0.043141695534
-0.143356426946
-0.201756714368
0.049078775183
0.206839870674
0.248484743533
-0.234727868373
0.115960955521
-0.026637674491
0.010762507878
0.142789994870
0.029680829402
0.205810359849
-0.131419477315
-0.367305985176
0.094422600737
-0.176414376438
0.273121431304
-0.177630470695
-0.121200932406
-0.042555495092
-0.129060486518
0.154975474912
0.138690771391
-0.025434018620
0.187040459769
0.162012764299
-0.112476651936
0.241080717190
0.132577545164
-0.017403621390
-0.111727260766
0.097449076357
0.153326676387
0.038387267663
-0.064511420071
-0.121963031824
-0.030492011095
0.008036785466
-0.183457868852
0.272185054115
0.079039193404
0.137757475361
-0.161194792202
0.110422133607
-0.327964606199
0.209068351700
0.022633916093
0.064081370790
0.021316400510
-0.179244012763
0.022675069017
-0.071391927052
-0.133442373758
0.030763249841
0.119051616122
-0.223298355168
0.012546415492
0.146610128512
-0.101258517577
0.031223453123
-0.053152186269
0.057714521115
-0.008108558225
0.006376973076
-0.366412450377
-0.078874109641
0.092423887208
0.173733243610
0.055481317037
0.305931623005
0.112400932220
0.059501626217
-0.044101648699
0.332252016039
0.271288899352
-0.130137319181
-0.238189021529
-0.103919110070
-0.230726971000
-0.061214387640
-0.001817580179
-0.017303240170
0.023201506101
0.068319909215
0.070036925650
0.033060660035
-0.106362560169
0.031455247797
0.016447144608
0.402555473803
-0.420041128958
0.010573386283
0.014086991717
0.154708557394
0.129558302422
-0.152746428051
-0.369412405866
0.165200965979
0.035656389091
0.064631890590
-0.133565340255
-0.188229036742
0.003888069665
-0.317845420966
-0.014290928403
-0.139378407772
-0.056805797183
0.060584366325
-0.201730520676
-0.418433652345
0.014511307040
0.283632586814
0.036339997982
-0.019779713948
-0.120543496837
-0.037449311572
-0.132673717425
-0.014638110256
-0.017254963357
-0.014065309525
-0.101795840898
-0.000080959642
-0.203214984470
0.282567393640
-0.056778618073
0.122669645267
-0.114305589676
0.313277091562
0.274687113429
-0.015961888225
0.066014180248
0.292666178718
-0.290436566209
-0.045680564590
-0.194956617577
-0.510282930835
-0.011181290888
0.039829318138
0.086016423441
-0.037536265899
-0.196564410247
-0.062152946731
-0.243064703798
0.217293830719
0.078109973140
-0.086639417643
0.273026309645
0.104389229058
0.007439424051
0.215963603420
-0.009883070617
0.119585390495
-0.327257868095
-0.177902153570
-0.175255277125
-0.123521705083
-0.139333458125
0.065624547379
0.203822164980
-0.041855789569
-0.118550903676
0.227189463581
-0.033514734585
-0.039274464819
0.079292350633
0.144321059325
0.073538840637
-0.090192494075
-0.032779978218
-0.114707556041
0.098077093613
0.104169896795
0.292402882218
0.109902853083
0.164746924204
-0.132935461204
-0.126914627044
-0.179714741608
0.078170102445
0.273695714787
-0.009660265726
-0.321468262339
0.202429324582
0.137244684256
0.182695906768
0.182928110708
-0.459304506603
0.010734814863
-0.180419056824
-0.033113578415
0.156565479595
-0.163217766523
-0.120274316406
-0.107937580247
-0.070385523925
0.034845721744
-0.024874276839
-0.052048028109
-0.091311955933
-0.055297164146
-0.061647975059
-0.314551574615
0.237356388615
0.027799415445
0.188310465679
-0.085595909448
-0.018897535312
0.295302917780
0.092704607772
-0.059107887917
0.092546942490
0.119941641524
0.227645567671
0.182632107605
-0.142157551587
0.247232780011
0.300588918328
0.207745416342
-0.313656960056
0.033850526441
-0.132504248685
0.057220796000
0.017234144619
-0.151540983968
-0.215655811234
-0.121377678325
0.093639367517
-0.129497556371
-0.046740889927
-0.110536827051
0.047732928471
0.098397247368
0.228227673303
0.113630901751
-0.131988916572
-0.188043723088
0.285692600605
-0.223538127397
0.128070428202
0.090048717833
0.094478018971
0.064602325158
-0.021717679508
-0.016267571123
0.080708087307
-0.104038461502
0.086340013013
0.189646267318
0.091507837135
0.050008489451
0.282665810716
0.119023925779
0.009697321505
-0.022395756563
-0.145827466934
-0.169345438811
0.016497989609
0.062822302038
0.030231918979
0.083856212897
-0.340835194633
0.102826154457
0.071882194180
0.342521460269
0.020268292182
0.233151446740
-0.349293387374
0.091721944032
0.133894894566
0.259394908931
-0.184076026492
-0.010207343568
0.270700625754
-0.277809452972
0.115651416360
-0.177579292710
-0.209164787005
-0.034002494647
0.030097642408
0.122098655265
-0.113807024421
-0.156705825105
0.001517151010
0.134139354069
-0.179507978681
0.100161943533
0.204457809482
-0.000500177313
-0.008876314284
0.301737813783
-0.204010668424
0.066511275844
0.300282085527
-0.000941497285
-0.048823038582
0.280187082485
0.149286473185
-0.037528062929
0.135896662082
-0.087513408745
-0.199123050812
0.037076795912
-0.101162735918
0.011926779061
0.308217069263
-0.292452327384
-0.008485586854
0.155575865452
-0.140278896215
0.270150426027
-0.096380198484
-0.090817394403
0.164472303217
-0.133982205545
0.127068013103
0.081691035790
0.007649420320
-0.141357474938
0.038658261295
-0.046739246494
-0.085109764998
0.200825137342
-0.226546528202
0.031358571714
0.062122776122
0.232773650776
0.059977859382
0.010600365838
0.202570333573
-0.156754106750
-0.106327490651
-0.192595735965
-0.130830313653
0.102697503186
0.240519825603
-0.129492065517
-0.024493368451
-0.210413069026
0.121690023167
0.312089692403
0.190778337074
0.026868473122
-0.244404786276
-0.095741452978
-0.005989648297
-0.193805879528
0.135857693441
0.012152488546
-0.036589379763
0.198054702139
-0.130332801148
0.046961865947
0.076824706104
-0.109492519012
-0.168344971456
0.069098996440
-0.051922973400
0.023624849165
-0.215091553063
-0.144203587708
0.029679040644
-0.315679282623
-0.040714724658
0.033633964816
0.310132568468
0.084993067546
0.070315657954
0.158062877847
0.276889101187
-0.202030238659
-0.041523705554
-0.041293026028
0.159385481897
-0.279094401753
0.214351199211
0.066433510559
0.029464206891
-0.062686728164
-0.106001310615
-0.309280982929
0.177687161188
-0.067502949446
-0.145505192546
0.109399884366
-0.084033474753
0.123721549700
-0.052717801875
0.160078443296
0.106209967485
-0.040194189136
-0.338508438876
-0.231018028506
0.034584819351
-0.180024450557
-0.138355646413
-0.004933095849
-0.084107129239
0.007832711474
0.208917565443
-0.058551789587
0.128162161667
0.214897171769
0.073878251192
-0.058946745555
-0.259022880591
-0.006252373394
0.008036208217
0.074152635948
-0.067287298996
-0.095971213682
-0.043440685974
-0.081687081960
0.094127243909
-0.053943704407
0.055313814607
-0.253800413767
0.073668613076
0.038884871926
-0.045435866240
0.237148551671
-0.321201468690
-0.105208984767
0.206601192128
0.177775699651
0.129326169861
-0.022285796406
0.203572469397
0.219894215258
0.036834282115
-0.300341880665
-0.034492001772
0.215443344869
-0.030188486522
-0.098105372517
0.129439911465
0.036395127556
-0.008554570483
-0.260397009393
0.196116206940
0.029741782109
0.240030023719
0.042093288053
0.332112729379
0.179287476248
0.076255428710
0.209802771613
0.184394802761
-0.008238205719
-0.055042672543
0.061246318820
0.038391643037
-0.148090895029
0.020288443201
-0.223335522751
0.241641640422
-0.055165568662
0.138875240023
0.084011091461
-0.023799237447
-0.077147723293
-0.179053086148
-0.023021016468
-0.067245172959
-0.167995694038
-0.054037948190
-0.081616243842
0.031632601198
-0.057645014790
0.025865952598
-0.198972097809
-0.108837630596
-0.118093628760
-0.042486078726
0.011191805828
0.218550625344
-0.072723794486
-0.006791581078
-0.177980788412
-0.006959395257
-0.208863371775
-0.154497003544
0.040629200797
-0.243816067420
0.057465640360
0.028703681254
-0.188291066556
-0.081918754112
0.201882214867
-0.026580392617
-0.364914856520
-0.077853419968
-0.194197181787
0.089034484541
0.068021100108
0.297516580503
-0.131936019254
0.008637019127
0.289843484429
0.075898381429
0.125756507138
0.043031608081
0.115768039985
0.102085095118
-0.189829750461
0.217134113227
-0.089560201470
0.115754898157
0.156014829687
0.131043299754
-0.052488779410
-0.034744962415
-0.143137671981
-0.188852996090
-0.118566645937
-0.091232930876
-0.049062601732
0.025808935410
-0.135358724394
0.183724286305
0.007037200064
-0.203252092941
-0.226023635636
0.006635451621
0.091992126875
0.082237155693
0.088498797313
0.009644446748
0.157465991414
0.072409057317
-0.038337669697
0.113262749116
-0.269425582826
0.249990642973
0.029558645643
0.105006238677
0.165102526221
-0.149789774834
0.221403204658
-0.130885696200
0.097027872840
-0.259179142458
-0.052267273881
0.266627011936
0.033376340749
0.042561953375
0.149774890240
0.257858405457
-0.044500672128
-0.001666825059
0.126682982976
0.012308098385
0.018456163881
-0.145504991252
0.068744609237
0.039383644513
0.229584942751
-0.149743395611
-0.128805298885
0.197486468395
-0.193931074304
0.164927670112
0.085913893555
0.074910460764
-0.013478204233
-0.168706184802
-0.003873286958
0.133318143184
-0.174671352783
-0.290296378503
-0.053699787315
-0.046170030587
-0.213725995389
-0.192489424684
0.036886636173
-0.065782965729
0.327817590514
-0.211306316484
0.070612456277
0.031106303087
0.084646533439
-0.305458220060
0.093593578476
-0.119798674780
0.029929730691
-0.052591489165
0.054977838570
0.133802962250
0.221671273643
0.133461449270
-0.164254926096
-0.063429416973
0.126223421308
-0.071353880087
0.150235330324
0.068569152398
-0.121595406026
0.216993199568
0.066307009449
-0.020625801303
-0.027507482670
0.265644028490
0.025471892744
-0.238164289874
-0.119452843033
-0.318247317823
-0.114261772298
-0.199104226749
0.107258266539
0.080847235119
0.134209527285
-0.205460543570
0.153414647417
0.092861262512
-0.012313569480
0.299161604099
0.195441546476
-0.182429435160
0.007582440924
-0.153503346727
-0.047191296478
-0.028378920686
-0.033462113674
-0.060537827701
-0.064873386200
0.162520114458
0.025863495359
-0.002231059184
0.079863520841
0.214321840256
0.157786730238
0.056424288519
-0.091917133869
-0.081644097551
-0.098926467467
0.108533172441
-0.203851886704
-0.029396262088
0.412749601772
0.059535960250
0.134155589397
0.055467604983
0.036750258288
-0.064093945817
0.006172329199
-0.258400409426
-0.065206496828
0.153490375020
-0.039223932538
0.227737819276
-0.018206716887
0.030417056981
0.080908461974
0.155840704154
0.091703892772
0.162267011868
0.169750699019
-0.008685913703
-0.270345504359
-0.082949400757
0.233338772233
0.016541342035
-0.134005093873
0.238579202004
0.005425414326
0.154230587259
0.139126945216
-0.147756091808
0.179656094823
0.081294821938
0.104014498816
-0.116733436120
-0.043750747906
0.216777886327
-0.218286973229
-0.145827812521
-0.065102374604
0.092925246498
-0.123460419024
0.230071985066
0.130776819858
0.060228653906
-0.209681160553
0.180864776081
-0.049606469412
0.149850066861
-0.026308481013
0.057147111666
0.059840793084
-0.017132319089
-0.166162344257
-0.129613656870
-0.115902883875
-0.074880809737
0.071176466137
0.025349322409
0.164008439322
-0.201664451319
0.011767581904
0.194086410672
0.047177979895
-0.023739743229
0.037098236766
-0.022275731140
-0.135910106794
0.097365940709
0.106384512498
0.169058271760
0.120420249019
-0.068691979236
-0.000030872618
-0.084904776925
-0.147267163378
-0.035106953478
0.059880107779
0.159220931305
0.104333667845
-0.049413471433
0.119204613417
-0.057230336255
-0.127508458990
0.230402025706
-0.314911134262
-0.100183223544
-0.205695687103
-0.190062074941
0.119322667430
-0.312747044206
0.140775430370
-0.157465486973
0.112354246174
0.048584222666
-0.086872309139
0.031063326848
-0.099788121305
-0.180330141373
-0.006872410514
0.215515193315
-0.081928915893
-0.120406603296
-0.044054484711
-0.027229275344
-0.173224972052
0.118443175678
0.191183126791
0.017054836575
-0.024179556252
0.024375791441
-0.153379776215
-0.197583241870
0.335666378078
0.163653205267
0.003708584971
-0.222396799283
0.065115361560
-0.205229194583
-0.081858795393
0.119842774164
0.310677294379
-0.161827379110
-0.218218796255
0.116103249735
0.059340480295
-0.134696704050
-0.251956020956
0.362169984718
0.075049986424
-0.355261628745
-0.416064690470
-0.311888761103
-0.285570406613
-0.038538698573
0.079907783336
0.088057019174
0.235034113784
-0.258263839116
-0.146728544722
0.064715125587
-0.356248709418
-0.283445964609
0.006590120348
-0.102314143666
-0.118422712957
-0.115806600430
0.233302118605
-0.090567262802
-0.049189245100
-0.095992491204
0.253249401074
0.115390345483
0.185650681676
-0.133154240100
-0.196387719015
0.122270585078
-0.140190210568
0.081898632947
-0.117321231241
-0.131625251201
-0.363744699554
0.001428101549
-0.060631605929
0.216644527063
-0.132783534528
-0.149059719151
0.199233879364
0.218836625450
0.208884421175
-0.287670773607
0.175606668540
0.049460841981
0.082311589900
0.130453448160
-0.092160888827
-0.018405148431
-0.096345803980
-0.106691103200
-0.057727050736
0.115117312566
0.076279750393
0.046839277020
0.320364302853
0.327119051837
-0.105408795320
0.070882822170
-0.303811989978
-0.182340228883
-0.381368292655
-0.116911882492
-0.237542541985
0.129066717745
0.016494461665
0.101645460790
0.024858807894
0.223988248494
-0.198233218790
0.022323619835
0.092099784426
0.065904990657
-0.024565981774
-0.050788583168
-0.210863821629
-0.103150770525
-0.291241007146
0.228597421470
-0.165855530614
-0.049989230151
0.298237792404
-0.152130911492
0.072336190634
-0.108799894765
-0.169796910347
-0.071044558210
-0.201023378185
0.062376528428
-0.233938104629
-0.007877569501
0.124722996760
0.013752297340
0.182910947473
0.011024722397
-0.124471904079
-0.033288373472
-0.102707239785
-0.093919973456
0.163655942097
-0.297333705114
0.177375508526
-0.122656239711
-0.148178404378
0.162136669326
-0.080183480000
-0.144109587843
-0.016928639993
0.235961237749
-0.102386235306
0.033264105797
-0.128482391029
0.009501512700
-0.123452578132
-0.051092179668
-0.322444500849
-0.238522929180
0.102765451908
-0.064983390463
0.038631521110
-0.214640325182
-0.263717559817
-0.209783503949
-0.293802665087
0.019829072939
0.064965508970
-0.139264728678
0.063791770092
0.137044730412
0.107798544436
-0.059280930346
-0.226626968205
-0.027527824739
-0.153053205045
0.085027528586
-0.214477024224
-0.073471082002
0.031591471307
-0.028868887066
-0.032987583230
0.041226317434
0.156503212746
0.059619963103
0.050265820480
-0.451212716613
0.145111906509
0.029836983837
0.172928760739
0.045487952220
-0.208493413853
0.046430816610
0.122805811068
-0.007227484454
-0.128492939178
0.303250693807
0.009479948386
0.184198882370
0.054060740647
-0.190628184918
0.042188447116
-0.091410922556
0.114781106697
0.051856354245
0.128238406467
0.282542155256
0.184687717937
0.007888686288
-0.070131609211
0.048245608001
0.014419195010
0.187564212118
0.048270072284
-0.206234894131
-0.000307586223
-0.044296380824
0.064602842168
-0.047783624262
-0.154110923104
-0.076292992772
0.017677703098
0.016947758749
-0.046981985756
0.013838684061
-0.000214674499
0.193638504920
0.209249033750
0.170693124568
0.106598704881
-0.097703134435
-0.251187846778
0.112200286329
0.135985077120
0.138370371125
-0.133584856604
0.286914369273
-0.023525931119
-0.199645409041
-0.110210285404
0.044658524146
0.052714117413
-0.247032538572
-0.019429461146
0.107634996896
0.022848066261
0.032767712541
-0.093563699537
-0.029445352075
-0.096434828841
-0.099143221382
0.072584330561
-0.010255338924
