# Supplementary material for: Statistical test for ΔρDCCA: Methods and data
Source: Data Brief. 2018 Mar 22;18:795–8. doi: 10.1016/j.dib.2018.03.080 (PMC6103976; doi:10.1016/j.dib.2018.03.080)
Supplement: Application 2 [file mmc2.zip › Data/N250/PDF_250_n8.txt]

-0.060562240517
0.180875883072
-0.108459400119
0.019633531024
-0.044875350709
-0.204858323570
0.011135188035
-0.258299760824
-0.075011237119
-0.063120928960
-0.018645171538
0.209654339787
0.053093232278
0.106357613791
-0.176158107126
0.040928559891
0.061176220422
0.303420453806
-0.017594720127
0.012388660482
-0.046651400423
0.066685395910
-0.054666965803
-0.041652063626
0.222416655884
0.070928092132
0.030099122841
0.218664161146
-0.086842304944
-0.099177719076
-0.097219041673
-0.044613829246
-0.039129914465
-0.354134141101
-0.080923167812
0.275000871384
0.034446118715
-0.150082244054
-0.040098725992
-0.051379635668
0.176772759002
-0.249118804812
-0.020229910563
0.160790955910
0.054673933007
-0.046439229826
-0.085779525620
-0.081558314576
-0.030543250356
-0.229185551566
-0.283130481905
0.161683332031
-0.063863133751
0.001482326261
0.031300079201
-0.001742678972
-0.003363128276
-0.182712234995
-0.098725794165
-0.051343717127
-0.018357070883
0.115078524271
-0.146606005614
-0.266189604099
-0.193255531007
0.104567460897
0.017144620857
-0.010952265653
0.040882633250
-0.025994470562
-0.134982729629
0.003415623510
0.044019939558
0.145573758322
-0.077878817453
-0.248432072961
-0.024540766730
-0.131788975644
0.114144840536
-0.141656834359
-0.027691635265
0.114926152666
0.125241083527
0.025898421662
-0.182021853600
-0.075160403881
-0.113062838585
-0.183861754376
0.044588571375
0.230635613569
0.188760766332
-0.141076977937
0.336544987308
-0.024757967015
-0.040931873373
0.009440889911
-0.012011989475
0.015336947274
0.018669113504
0.260529724081
-0.227320198001
0.150451555046
0.045312262674
-0.119583284008
0.089668238246
-0.079685585366
0.079029502936
-0.092460377263
0.158223984664
0.240190739550
0.009827268572
-0.216471488867
-0.026706552416
-0.087955059268
0.078745494981
-0.080331421542
-0.050778771113
-0.047277709574
0.142220317980
0.106581795536
0.166347914605
0.147253557768
0.103008050148
-0.141149693346
0.172632273985
0.122737383560
-0.166760884377
-0.052266981002
0.158564275369
-0.002935540735
0.044522117155
0.002415304971
-0.064002437949
0.029440215169
-0.016341030920
-0.232928912567
0.136542379885
-0.011205172075
-0.041316238784
-0.376959234744
0.378940778234
0.054969459933
0.012123057630
-0.175422575374
0.085905180372
0.036657462716
-0.183495631984
0.158819062285
-0.180782953820
-0.020884155151
0.060831292948
0.030221546076
0.129725556172
0.072375207038
-0.282370634892
0.041007414831
0.071112654732
-0.094772043037
-0.349612344487
-0.071084013347
0.156021810053
-0.253862530187
-0.120100274316
0.103278972236
-0.007639501054
-0.288984473745
-0.118839677905
-0.112176273826
0.118263941296
0.199676189810
0.080511482183
-0.006912217080
0.136633903197
0.089948743768
-0.072784294864
-0.031581720385
0.109333403991
-0.079540178508
-0.397333266144
-0.121693222935
0.014275537808
-0.208293047955
0.033501163719
-0.180820549665
-0.373013938337
0.210277518977
0.131862385863
0.089416854558
-0.090858190441
0.095436442100
-0.173417017183
-0.135063473500
-0.053018700369
-0.224240223368
0.106958810450
0.164723999559
0.298028081017
0.086703824992
0.038738108632
0.132459724255
-0.014627135578
-0.188374700180
-0.131264816373
-0.164568201126
0.248612625937
0.155414504426
0.092060930430
-0.103334329749
-0.237888055999
-0.295756405975
-0.049138858302
0.078050508387
-0.002198037021
0.016452400322
0.044017695327
-0.104765990790
0.099405422050
-0.215722473828
-0.091093256018
0.167989835143
0.295445808251
-0.014512668900
-0.168282285572
0.100561670204
0.115780881369
-0.026798907803
0.314352201265
0.104272332458
-0.134895851291
0.056311872745
-0.018902162215
-0.008679242518
0.053146923575
0.012105010932
0.083733905813
0.109889215108
0.086833503064
-0.140464062878
-0.006748377034
0.153298866635
-0.126469486672
0.045555902350
0.144849273298
0.037259489569
-0.103315112885
0.084358975475
0.007126803665
0.029530221247
0.219463431845
0.119520926593
0.185491157643
-0.148421194255
-0.005786168736
0.088206921154
0.054003026968
0.001014938906
0.044484362082
-0.330641872525
0.088955614168
-0.200673869017
-0.191024236085
-0.217904314490
0.265291424820
-0.044582964340
0.009213633232
-0.124998153248
0.181592416212
0.023466163803
0.032077907464
-0.020322281767
0.130793899643
0.158601661865
-0.172041055972
-0.053141207752
0.000466637480
0.063783480167
-0.184902218552
-0.008818700749
-0.020061985351
-0.051847413128
0.197818086072
-0.090146835709
0.009806676630
0.069461988671
0.172962186595
-0.196073096256
-0.048567426297
-0.053755873676
0.078303522643
-0.002875431091
-0.048079223633
-0.122065837956
-0.018782918319
0.011553637732
-0.053250902200
0.097678193030
-0.046977681451
-0.174359675064
0.127317645802
-0.177920181897
-0.157811728523
-0.037928852372
0.022576639531
-0.093903540279
-0.099159165325
0.091304563139
-0.023253760451
-0.081949041662
0.141407089893
-0.001114295302
-0.091684868946
0.007446524798
-0.009671352711
0.102546046321
-0.093412804752
-0.073542947293
-0.030875872794
0.079334082810
-0.138996373337
0.141179471114
0.072721915516
0.263760509667
-0.046200074510
-0.098432685777
-0.198330579411
-0.165329108379
0.117784953984
0.043303943862
-0.014594434895
-0.044965630533
0.162255268287
0.187503236714
-0.065654721113
-0.100974254554
0.092143910947
-0.113899299994
-0.290990263835
-0.046209147412
-0.009210222443
0.086651277439
0.061723438689
0.103772853645
-0.065176372766
0.090489451854
-0.110097437191
0.025856964064
-0.088527300066
-0.071375951684
-0.063990494169
0.088030280841
-0.100909733043
-0.129747359697
-0.014530649699
0.000214767174
0.158258323511
0.037807623663
0.181823553669
-0.052994212684
-0.232767047216
-0.015712249115
-0.088383789291
-0.072354792485
-0.058808308937
0.159569276712
-0.099906193038
0.055706402804
-0.006978152173
-0.096579258873
-0.181713556970
-0.060137488679
0.116836434499
0.244574342543
0.457486540830
0.122895998188
0.140015736869
0.249962255439
0.166014263198
0.207674399853
-0.027595858933
0.343983232202
-0.056174414921
-0.307708338097
0.081646813422
0.033981680853
0.198243205281
0.115262530698
0.149696784458
0.146072523962
0.131238705798
0.030139637691
-0.091679467492
0.017480287399
0.066434472373
0.004797371809
0.096936306220
-0.011148151497
0.231324565738
0.024877501683
-0.162782835127
-0.182062462725
-0.166612041486
0.049240432466
0.226091632771
-0.063346795479
-0.101178119921
-0.015555825371
0.193669711776
0.166610329324
-0.305013917329
-0.073458331124
-0.119060099889
-0.040327763201
-0.016042459623
0.014986989832
-0.053277453258
-0.037949804638
0.144939068069
0.066961822297
0.184364765348
-0.135735490043
0.043926152283
-0.143555513295
-0.250494959781
0.052043483105
0.224633345784
0.036451105481
0.094493651913
0.059386458792
0.194659767767
-0.313241183956
0.001516756022
-0.031966616236
-0.195989962876
0.038713507982
-0.254006000739
-0.077574764608
0.033184020055
-0.043581211841
0.136383399921
0.076005190192
0.073546464040
0.113098305104
-0.068383471527
-0.105341326331
-0.075204706073
-0.033082123912
0.156587459115
0.078817668534
0.038763468819
-0.065058290996
0.052916448851
-0.082110988112
0.000963666088
0.017099802460
-0.123075282619
0.111564313707
-0.071267659825
0.115490035397
0.028301391552
0.169134422906
0.038165920377
-0.123255199412
-0.033815741397
0.010031853809
0.152947633577
0.071078148878
-0.294454677746
0.148224910485
-0.135951943885
0.034451200380
-0.133694255962
0.011659446132
-0.085132814377
-0.194320716548
-0.163776579505
0.087347741911
-0.069178771774
0.092934852017
0.033898198006
-0.066410972352
0.257732534581
0.086462247100
0.180726659376
0.056652407660
-0.126462255012
-0.145364790208
0.064393106411
-0.009342919273
-0.106684899442
0.029705439854
-0.158904963168
-0.193446509078
0.103065832354
0.044339537573
0.213102727346
0.157683447597
0.099521987484
-0.022313826584
0.200585700661
0.282877810818
0.038688144983
-0.211846002589
-0.074582824264
0.086226100900
0.200551413164
0.021094178218
-0.074081572865
-0.229988542409
0.030332434572
-0.047168028231
0.223026195753
-0.082010594621
0.012223011273
0.144895104461
-0.016030855446
0.022843618387
0.145946239376
-0.101857205256
0.024069868768
-0.171159971325
0.193189033817
-0.005301314910
0.331910301983
0.076780116710
0.049734293220
-0.007827292750
-0.031354282922
-0.166266566922
0.023264461282
0.124202831069
0.004506594942
0.156739556431
-0.268504932304
-0.333885523969
-0.003357093857
-0.053477946836
0.047090581155
0.184555382760
-0.000885673709
-0.045927635915
0.048714348807
-0.133571679015
0.122359284187
0.010969653619
0.047750286176
-0.075041937302
-0.048973493175
-0.038085765900
0.152279710608
0.071027955940
-0.059883492830
-0.002148185445
0.037776510773
0.049090538888
0.196184174997
-0.199456173428
-0.160866159614
0.101440693494
-0.134437881547
0.033380687127
-0.045652868344
0.084826802980
-0.025968381721
0.066927165754
0.060726723709
-0.029756486518
0.046244396383
-0.027150754979
0.038760646173
0.001628779666
0.036623803966
0.056671249118
-0.364708540491
0.066692276032
0.029557897314
0.024548368913
0.054404383296
-0.014213089552
-0.095424483314
0.068505152502
-0.184826304826
-0.072143153400
0.010739730941
0.151553343895
0.067736556760
0.025256550086
0.070829147535
0.062693789568
-0.242516421348
0.040349644029
0.166159476234
-0.075864339971
-0.054346053843
-0.007159679694
-0.235871771892
-0.030372334279
-0.008586535234
0.147222851525
0.280472467119
-0.057199484286
-0.109685564636
-0.154534944247
-0.028393857658
-0.087360586960
0.064128511750
0.203322320888
-0.057029399612
0.078035612642
0.143190920803
-0.036956404965
-0.053235645927
0.263142585271
-0.242973534219
-0.022168796684
-0.166736998274
-0.100527730728
0.053162982072
-0.091427088434
0.121819480515
0.120426228708
-0.164150848114
-0.048250127189
0.062292877065
-0.066219575592
0.093987574520
-0.181445416649
-0.088547669899
-0.253426504474
0.041094790394
-0.142612003520
0.122188604992
-0.264697112195
0.046818432325
-0.053822961827
0.121312062197
0.032086562627
0.217623368797
0.253071846522
0.169634929023
0.018034835324
0.196867208024
0.007108828836
-0.082311996885
0.140503870167
0.086056760622
0.352594845600
-0.243761722345
0.031316350279
-0.140502863760
-0.017988887730
-0.108235334136
-0.212484216548
0.181066283987
0.051123283125
0.080920495501
-0.093741738065
-0.167392476331
0.084163635552
0.045550472568
-0.421476041334
-0.021110859104
0.130933783706
-0.149362193907
-0.140655684705
-0.034727736978
0.046560997999
-0.014802377115
-0.202307799542
-0.028314564228
0.230215265521
0.036177519414
0.029774193556
-0.097785550009
-0.045408476999
0.309784693535
-0.177102965289
0.089871520204
-0.097483876247
-0.088179300118
-0.051121818693
0.095742496297
0.050692998743
0.012959912470
-0.062263708271
-0.024052831542
-0.118111117348
-0.083481171983
0.235846226396
-0.006448004150
-0.194242472599
0.115773989581
0.069093246643
0.106326772638
-0.310651228519
0.132009828206
-0.050139748129
0.075941856281
-0.191950890644
-0.395150782415
-0.088064204415
0.046539192895
-0.138163485915
-0.004710269889
0.027228362357
-0.019865963514
-0.057831044875
0.338998468812
-0.249345593295
-0.175346164184
0.036074637401
-0.040535192500
0.089544601686
0.270997881537
-0.166989120905
-0.150782629047
-0.200076898931
-0.055592342972
-0.250398671677
0.275342695619
-0.279766872114
-0.200176711612
-0.217008512825
0.222478383013
-0.034263441465
0.104672158971
0.309935873537
-0.204800216678
-0.020623911350
0.086492769620
0.301570748808
0.094003678032
0.338588456318
-0.182267771231
0.086799768303
0.093044256737
-0.029800633487
0.314192089860
-0.256476818682
-0.165572489206
-0.013900855409
-0.017178618196
-0.178198548498
-0.236105007358
-0.001028880937
0.052350379932
0.026749805311
0.060344034045
0.082303688224
0.059270477331
0.177265952984
0.150734813177
-0.106026967682
-0.006145139204
-0.183842221074
0.028588794147
-0.087127571881
0.065567751200
0.079143015502
0.054965297468
-0.153141780787
-0.172507378191
0.028906977990
0.054868576154
0.037348447527
-0.027638311642
0.100321437443
0.230226165466
0.157713267823
0.119577659951
0.095311123108
0.037831835649
0.168318377830
-0.147662068010
-0.123868192922
0.029316218579
-0.211406025269
-0.006536881514
-0.097122788905
0.030024586445
0.260425176937
-0.108157969730
0.286350721001
0.012183783543
0.165994600326
0.030428572589
0.156522909331
0.098137826155
0.063268191381
-0.053478138325
-0.177944810401
-0.178007068261
0.093004515193
0.059767273663
-0.055583714337
-0.110203014339
-0.064315971872
0.200336352777
-0.030861550469
-0.078327071125
-0.018914913590
0.088128357469
-0.220222375640
0.050126349095
-0.119278025599
-0.179270394808
-0.079088614341
0.007288265286
0.050226185827
-0.138072298322
-0.041124473442
-0.108543473497
-0.065287438959
-0.248626430570
-0.006984675512
-0.021043702159
-0.132531386121
0.135663231625
-0.045801002582
0.008516334129
0.055655566803
0.019801600399
0.195027333135
-0.234178415576
0.347887169225
-0.133136674566
0.034750819804
0.002772708069
-0.220161204187
0.103722367453
0.224665446133
0.068272802118
0.137724481636
-0.135523024196
0.010121412147
-0.171159212668
-0.139182599037
-0.053965944051
-0.170370544705
-0.073464324673
-0.126116587967
0.184552420030
-0.139746008559
0.151813819597
0.180629675751
-0.290870395243
-0.020890773950
-0.158964207218
-0.059744240340
0.221879394051
-0.278161633171
-0.051451252710
-0.090958398154
-0.070095204128
-0.221470812389
-0.067208916151
0.005766462670
0.167095239707
-0.040115887748
0.013675226218
0.134613776926
0.016668593399
0.114380453539
-0.088885363683
0.063364782605
-0.149352917649
-0.076295441253
-0.234295407384
-0.459590186053
0.020561576152
0.080666589156
0.201756926114
-0.044127942251
-0.472517178183
-0.037636399401
0.030704141994
-0.134603369042
0.241369602116
-0.017920890320
-0.083249334669
-0.130976707080
-0.047260062785
0.014747682624
0.097045496491
0.156716548758
0.027211672271
0.072000439702
0.024593378388
-0.025889782314
-0.404880404460
0.184642558203
0.054703893499
-0.015760597717
0.210303951547
-0.028222431220
-0.048443424273
-0.079013119885
0.247068406222
0.004555282717
-0.030670697585
-0.107967110743
-0.001056231840
0.227783931670
-0.101009468512
-0.171578318912
-0.442584302351
-0.056953560398
0.068042929545
0.013135342805
-0.181047127558
0.232102641152
0.159302692851
0.022184667557
-0.077129299308
-0.084094719810
0.040749542073
0.102105559014
0.035079624127
-0.122376296696
0.037003247596
0.014113624739
0.050342979660
0.076681514005
-0.155180005894
-0.125808596183
0.047658704101
-0.248236250961
0.080048356736
-0.186858470236
0.190396249463
-0.043626692299
-0.060171605830
0.208038030551
0.111027937228
0.097642052570
-0.129704676660
-0.012447469302
-0.002373089264
0.055445601875
-0.075352759843
-0.068483775898
0.218266358013
-0.012208400820
0.054251054803
0.106830313867
-0.163282237246
-0.019393562473
-0.004162211991
-0.023774423141
0.080780363982
0.149663805414
-0.243969109672
-0.359684344306
0.063078487265
0.110876125661
0.106861340526
0.104195521449
-0.056228004937
-0.075333265225
-0.038849597577
-0.031172478983
0.032527586178
-0.166718359134
0.114150899958
-0.272905941235
-0.225394349468
-0.057802585227
0.103283911601
0.067341870080
-0.012806164607
0.033225014853
0.120868253477
0.065974184447
-0.209494806068
0.138739707299
-0.218738841802
-0.069338921354
0.022487079711
-0.168078264200
0.051951244186
0.188243239441
0.029764694163
-0.266381444172
-0.014233883619
0.138371412395
-0.296661638211
-0.041482679636
0.195420927389
0.036066982534
0.002590408622
0.055141994936
-0.010923416270
0.071612078549
0.243521933600
-0.143798362316
-0.108686948552
-0.021728353527
0.265626592432
-0.046926621771
0.006342710057
-0.280468794837
-0.026494732008
-0.175552940802
-0.074049043688
-0.058753068898
0.039932075705
-0.115683482755
-0.024925880289
-0.015904104147
0.188732749075
0.198679188101
-0.074305637012
-0.040742593888
-0.354650659598
-0.023683864646
-0.258482833052
0.208150992484
0.126819405679
-0.012882552714
0.042572960381
-0.272568525631
0.005488108245
0.096698781821
0.101062200848
-0.011383480728
0.025484827675
-0.010600113085
0.139379459172
-0.066663368695
-0.118370886872
0.237092023819
0.031275018634
0.049758086116
0.257834666262
0.088853715065
0.125457893961
0.173691080364
-0.213278363420
0.167190513867
-0.078847694178
0.144027779100
-0.110724009215
-0.009689252184
0.042784896742
0.120115873960
0.115240034549
-0.012162180302
-0.066163768142
-0.077409637721
0.033109292557
0.031487293446
-0.192336664048
-0.051707570726
0.213032185029
-0.173508089906
-0.100759847235
-0.040510398561
-0.161329080744
0.370938119562
-0.090405543371
0.373423235129
-0.139788722087
-0.041140736205
-0.102921803984
0.147417301650
0.071358280684
-0.083702092674
0.057171607566
0.095826875247
-0.000746952970
-0.017648214370
-0.008688583580
0.238884384640
-0.068849874667
-0.132660461795
0.214636559767
0.091000720098
-0.135741933127
-0.231716336055
0.419367435917
0.209154652062
-0.435531168201
-0.094961418738
-0.014605586147
-0.079734137884
-0.016492272233
0.139623398564
0.072587857223
-0.186445724480
0.166175209285
0.158518515780
-0.154681070166
-0.333797154765
0.103571598917
0.047111873591
-0.131635913364
0.194295664182
0.225607904540
-0.030173149294
0.248141179877
0.410892690268
0.005370987546
0.180999349935
0.017353133075
-0.090530143084
-0.090061760144
-0.062608170883
-0.006853106293
-0.061863879699
-0.008270683505
0.157959335676
-0.173763798341
-0.035697383436
0.080071159353
0.064813868041
-0.078484381222
-0.033520764061
0.333715771936
0.019828422018
0.194031460500
0.055090732092
0.332323883789
0.284751419301
-0.030101899506
0.037513835164
-0.001455029981
-0.195145257352
0.005796900336
0.115547316975
0.019338611390
0.187507290710
-0.143456862784
-0.007560081245
0.217665844349
0.301118300451
0.099266149464
0.035920128245
0.021754771815
-0.027299306763
-0.075959128471
-0.054205373412
-0.069838069718
-0.258671246408
-0.202458639423
0.257683029536
0.072331908472
0.191184285681
-0.218542832963
-0.096492622563
-0.222059235578
-0.036671330062
0.064509229842
0.133921317654
-0.224712196145
0.046888139000
0.121981294159
0.080779481708
0.158506840019
0.037256225286
0.210338913917
0.183690985212
-0.167736204921
-0.136654690306
-0.062658340016
-0.036873050200
0.075911496793
0.087199032286
0.176484862284
-0.145975247837
-0.016308924675
-0.035349724314
-0.123349300461
-0.064404884139
0.007484905070
0.048508064633
0.078725736769
-0.078672310388
0.208703445472
-0.115990422281
0.138301839465
0.128716912183
-0.047578685270
-0.277398581412
0.049243741193
0.082622793473
-0.123101268663
-0.010727507193
0.032924672872
-0.023810741004
0.131797901400
0.130582403587
0.060729504296
0.126142942414
-0.099702420695
0.168716641488
-0.117243728643
0.028918288170
0.122655089661
0.136458458663
0.103060537883
0.119600116944
-0.106446499807
0.123178192571
0.010890096992
0.031333181387
0.168952414644
-0.071394453893
-0.487634032808
0.102835179599
-0.094148918193
-0.025944428059
0.019005070226
0.054440801620
-0.093780825642
-0.259833890618
-0.168284996180
0.183281340813
0.251648493686
-0.153873536209
-0.218947287896
-0.098398447124
-0.166945773979
-0.000090642265
-0.013707888859
0.032700545948
0.111504950559
0.031278567243
-0.267738096527
-0.041967818979
0.143254398289
-0.131283991570
0.025064459147
-0.199576525943
0.113351302903
0.172054170143
0.027431159915
-0.078672646235
-0.174528599479
-0.039715077013
0.004391015668
0.090389380034
-0.212031129799
0.095506397143
0.083401057387
0.084119225529
0.225504474683
0.002274978559
0.008492361091
-0.000627131148
-0.042373218936
-0.226583265876
0.191934713689
-0.219559201441
0.060339972591
0.200565093040
0.141939315642
0.122166286249
0.024031297294
-0.149682056676
-0.060725945884
-0.113191741467
-0.084232501261
0.007564587613
0.122157171608
0.141411833263
-0.079353199941
0.066257397834
0.009628293300
0.187868323065
-0.027030160287
0.061266425685
-0.041047784196
-0.003760174451
-0.076927733289
0.088847692357
-0.168221952541
-0.022124538441
-0.054615748111
0.318007866983
-0.103815602976
-0.156724880586
0.072431039247
-0.097990140234
0.090044922851
-0.078380735505
0.130613791784
-0.007223188520
-0.033734977486
0.066683219442
-0.154538934437
-0.123834218208
-0.089211223654
0.103315546044
0.116071558407
0.113832808669
0.056513977341
0.153602604124
0.152554389682
-0.141830211374
-0.225831551709
0.071091917614
0.101716767342
-0.080894315612
0.062399227769
0.118945274046
-0.151120603156
0.002356295329
-0.039986795100
0.011314910350
0.055433606391
-0.074593587922
-0.141404708524
0.085229519901
-0.004690488219
0.027624897285
-0.042156090062
-0.138919473091
-0.193105287556
-0.007321219673
-0.127425558213
-0.085428265798
-0.105621466966
0.168074577852
0.124107981369
0.246637378467
0.084808653848
-0.009342910779
-0.283984211996
0.097822972136
-0.045224516371
0.018891334846
-0.194089036499
0.006735297062
-0.029458629963
-0.043754921383
0.027830828629
-0.004059530453
-0.050265570567
-0.045187920749
-0.231007835192
-0.134132861190
0.090284058760
0.038036538549
-0.024708095731
0.037745384720
0.137447098429
-0.096876573739
-0.142843503648
0.147459864107
-0.024533470258
0.051510735795
-0.106658269854
-0.181564491970
-0.078299297706
-0.214725245358
0.149111092372
0.005718333023
0.090042817893
-0.004651195978
-0.148101356306
-0.102672184388
-0.121551638588
-0.018869794181
-0.079257850179
-0.066394065545
-0.000299538350
-0.185944309546
0.064784452363
0.090996292181
-0.043174567215
0.160721354419
0.013243694088
0.162602295287
-0.130964850785
0.085866892091
-0.048340543918
-0.317853699133
-0.042195193395
-0.075381261015
-0.157292253888
0.002961755964
-0.022715037042
0.194122121317
-0.004491221999
0.178810259169
0.156492784509
0.237867413777
-0.098033797201
0.027154742057
-0.064557621644
-0.144138571945
-0.044578773660
-0.045359243605
0.035410147757
0.119848216579
0.050164057040
0.101585996742
-0.034874345334
-0.065942354060
0.072629067978
0.002890980613
0.160464772054
0.126959778416
-0.270973093765
0.072959543209
0.093668790930
0.141136136518
-0.056728012756
-0.087458046706
0.091099444034
0.153888685984
-0.243696624527
-0.019488725194
-0.226204770289
-0.060376041186
-0.184691580483
-0.102759092743
0.105684508146
-0.004626322230
0.092014086631
-0.354545452160
-0.142203373983
0.053591494844
-0.157230834635
-0.134950981218
0.292866919248
-0.089078776809
-0.077277313120
0.198387431507
0.041186348630
-0.169374010629
0.379648025275
-0.134680756976
-0.056654270711
0.040377290302
0.163288202869
-0.163809934310
0.113895621896
0.297668377202
-0.211864584772
0.101019325507
-0.126454927770
0.134947196887
-0.015195577732
0.062245269592
-0.202211405349
-0.025850548329
-0.113180670223
0.028121168537
-0.034100784887
-0.053832191275
-0.056216430850
-0.013977412140
0.083822306512
-0.036076783316
-0.126128465437
-0.034763951616
0.020699382686
-0.263138095998
0.140853187444
0.093390813971
-0.077521582351
0.021488752835
0.036414922436
-0.190533804862
-0.051013042753
-0.124884309558
-0.133746631284
-0.117359824885
0.023265624400
0.132405534798
-0.135076466346
-0.026393526715
-0.016276447561
-0.015130272847
0.094894239974
-0.019542871406
0.082043796319
-0.028190442302
0.076365919459
0.189993687489
-0.125050864252
-0.053008500834
-0.142033248789
-0.037297445144
-0.018542052255
-0.119260645379
0.113638190172
-0.024709072715
0.114018302897
0.006399247062
0.140766412245
-0.034904606502
-0.059407486157
-0.024408992795
-0.067365903673
0.092252322318
0.073896702702
0.034802340881
-0.125849174492
0.105684788583
0.158781170428
-0.181657881203
0.155884790449
0.015220879255
-0.163711443813
-0.153031590035
-0.200892966003
0.105760623166
0.008610236838
-0.063309148842
-0.117784709886
0.095632680913
0.105330984333
0.248547893635
0.144683060011
0.078353325382
-0.058622915239
0.035663327641
-0.005166502124
-0.027364212054
0.006314924169
-0.338957265337
0.141595711880
0.076890141319
0.014977639725
-0.077794112252
0.045079985390
0.065690841160
0.003779053139
0.117198994079
-0.089787399187
0.025480610326
-0.195062498026
0.022915089170
0.029892448004
-0.187030015852
0.266549800740
0.008950617830
0.089488024887
-0.087164004119
0.025345610207
0.098852086666
-0.113634030848
-0.094462884021
-0.015431418515
0.046923461953
0.321521691143
0.116420913816
0.079015077696
-0.110841985284
-0.043906379970
-0.236683043866
0.099647591013
0.063448945517
-0.121078802723
-0.206921752113
0.150662091729
0.094228166150
0.260629211428
0.105100782258
-0.220115067417
0.043003318325
0.028010603049
-0.161817468908
0.256252949503
0.124532783344
0.173129777688
0.114284726495
-0.044206144107
0.188447646689
-0.182321738282
-0.075722334399
-0.148947056599
0.013781649006
-0.325607315243
-0.020997380660
-0.018052214499
0.067502275375
0.172214983718
0.031978412130
-0.016109823216
0.241338943926
0.280637990012
0.180850811375
0.085479252631
-0.060896041416
0.052807518008
-0.075388226121
-0.111736529693
-0.359414955675
0.086262565884
0.111423298303
-0.025096419996
0.148151131408
0.080064334120
-0.082038500735
-0.135438690540
0.036596343075
0.120409886037
0.066175845188
-0.078544543248
-0.016796848401
-0.150931995648
-0.077382717831
0.044617168710
-0.057269629782
0.033393448871
0.171236822564
-0.097034905053
0.060571097785
-0.197752636611
-0.078522528662
0.041536663292
-0.221319544437
-0.286232648589
0.176210670695
0.012815211184
0.107412756494
-0.034622568614
0.020775026403
0.208194456249
0.084867154104
-0.179363795221
-0.031579166302
-0.177923993278
0.177509834827
0.013992494908
0.092463394119
-0.016677986101
0.011274523799
0.172569452634
0.080569813708
-0.074988745438
-0.002753312010
-0.086537373547
0.038570770333
0.479575987139
-0.140982541474
-0.234743952592
-0.062410404876
-0.170926746961
0.217368182194
0.256632642292
-0.127911729189
-0.060952024178
0.016239136976
-0.332778088080
-0.160514934153
0.313026780633
0.042230580370
0.035814267490
-0.065301438356
0.086335366281
0.007659703243
-0.174366174169
0.252102381695
-0.080676076740
-0.205236185599
0.111098812401
-0.140288019610
0.005270176068
-0.036763531539
-0.161942163765
-0.024187892492
0.131152208893
0.143346158712
0.096622285660
-0.088199668728
-0.106227426544
-0.048117165010
-0.094641173047
0.014255170184
-0.133513057204
0.126802806517
-0.086026602174
0.286686791752
-0.098803721442
0.022198202385
0.242094494387
-0.105675604786
0.003505062319
-0.019845959497
0.065330626391
-0.066556638997
-0.182250189606
0.217034203047
-0.009587188001
0.015018979933
0.020027056570
0.036696414210
0.062024710724
0.101182739670
-0.005891653526
-0.024073635760
-0.048264611595
0.156474303541
0.147293273923
0.285537380935
0.126275404687
-0.060519612468
0.114986482674
0.130713639221
0.041548265826
-0.025171909563
0.180309608067
-0.078210838128
-0.142688250461
-0.052787652913
-0.144016590013
0.040975714966
0.082271894659
-0.028783496157
-0.167070970108
0.002112425359
0.244833347473
0.050319716519
0.108128670307
0.020717151231
-0.091729318247
-0.077168731590
0.083749977492
-0.253632125928
-0.235539997194
0.073895180083
0.007299360673
-0.106255857927
0.005127587131
0.201389073756
-0.269304671381
0.086200187880
-0.229448142170
-0.206862435773
0.112654633986
0.145175898839
-0.033929622436
0.138253036855
-0.088741778491
0.118477002460
0.117719263377
0.030575872462
0.054393035342
-0.181686459915
0.147573721273
0.071933779112
0.125495670319
-0.148893334672
-0.016242387639
0.241416968866
-0.064151626242
0.012043106964
0.065763526969
0.082265834249
0.184553920641
0.244263169314
0.050616016401
0.134099954659
0.083783361897
-0.045469209367
-0.038098631788
-0.094328051257
0.038805381648
-0.212057104664
-0.181016056855
-0.226340210049
0.055227456982
0.022338621762
-0.100091819341
-0.014284037994
-0.291122618528
-0.069900348912
0.068686585056
0.140727144338
-0.057176105746
0.001069480962
0.077908351776
-0.058262633350
-0.127790518532
0.000621459428
0.024159290488
-0.058779319546
0.276639825803
0.120109495113
0.046856623217
-0.045910572120
0.182279752709
-0.013534315500
-0.074612288877
0.162854786732
0.220645865111
-0.086257253934
-0.259883828042
-0.206948686628
0.309576813041
-0.021340488040
-0.218173033874
0.164150214901
-0.137022657717
-0.142162783520
-0.251234294302
0.097910681999
-0.009285730425
-0.021829918281
0.159335455377
0.054108112340
0.152241152752
-0.011810092632
0.147831285574
0.179516806569
0.164984801610
-0.251926638431
0.084160742389
-0.003532790871
0.234889671023
-0.034816383951
0.141398572514
-0.001509844805
0.027457823523
0.112551621916
0.099622608975
-0.072373809415
-0.072674501767
0.054921268460
-0.192354886644
-0.191342970378
-0.167194186450
-0.079362643189
0.002342081784
-0.202526136141
0.023770530227
-0.115013364068
0.032258574721
0.048852116084
0.110419421863
0.099967398568
0.197190308572
-0.066189720628
0.048398803026
-0.025496691919
-0.108503173149
0.316313450335
-0.001704555239
-0.003565229093
-0.311686358843
-0.167542157909
-0.022043259937
0.107268308688
-0.140789032031
0.103509035815
0.250099573897
0.084363574680
-0.022248606149
0.189213472549
0.132111235520
-0.067422375589
0.039878715561
-0.036361088291
-0.288679152452
0.065030797000
-0.021945761160
-0.131343240228
-0.204693419613
0.252148456232
-0.075655156180
0.304932781495
0.083588028078
0.037465602190
0.171687246777
-0.022328380317
0.008763045540
-0.004379244238
-0.081086116313
-0.235103062072
-0.250018543245
-0.195752334576
0.092843411884
-0.176295900117
-0.011935942589
0.079996868539
-0.012126587224
-0.015103886177
0.062355172118
-0.088540349169
0.066518179331
0.108587106288
0.237786180472
-0.054338192687
0.005650748988
-0.084188284682
0.100761980231
0.017008868084
0.088694553799
0.136410732281
0.086180212411
-0.110440568261
-0.057151336796
-0.018019142581
0.009233317023
-0.198028869944
-0.072544096819
-0.113342835992
-0.006132669308
0.128316397293
0.048745257249
-0.030050718697
-0.032584203399
-0.286762847358
-0.077622702084
-0.000711799944
-0.024074079657
-0.010687435795
0.028280089150
-0.004879934116
-0.221411963149
0.106978794184
0.121512298965
-0.173121118837
-0.070686665022
0.202734788696
0.079249241767
0.109205623642
-0.069470631020
0.191657024225
0.067107789444
-0.318248856337
-0.083261750236
0.158612882311
-0.089635846104
0.139404757105
0.143667842831
-0.114023147731
-0.023658735780
0.092721052963
-0.194204130582
-0.015396207909
0.006751846896
0.150196812290
0.072254019887
0.350009303838
0.077000825605
-0.029100349830
0.008991312380
0.023186955764
0.288558262795
-0.193374502623
-0.056944654599
-0.176456055213
-0.061517438614
-0.028739852149
-0.153306576426
0.237227827005
0.068594863102
-0.410275622666
0.224495621086
0.105963708172
0.039931134958
-0.042972320617
0.254590209283
0.093439423487
-0.080977207724
0.032762079859
-0.183475689546
-0.161376600998
-0.208773566473
-0.109458614767
-0.027646496629
0.075148327729
0.005666854763
-0.117758699128
0.206716397392
0.278334950194
-0.006058205459
-0.003851884880
-0.035023062442
-0.133799345304
0.058809300667
0.021353539955
0.023672927076
0.185361949278
-0.012002276012
-0.113892276683
0.088865435118
-0.188509528142
0.291063874770
-0.043724486692
0.304152368239
-0.165749537052
-0.062062356074
-0.055591752256
0.200291294265
-0.014284966903
-0.201863946422
0.131726337735
0.100001004403
0.009646391149
-0.086838150550
-0.043168030950
0.135470765956
-0.089628632243
0.100650021859
0.065380030518
0.072305798987
0.056011813250
-0.052364178980
-0.026335795597
0.088767969955
0.323988929917
0.058668218618
-0.205889419625
0.041876381754
-0.217907389898
0.128334039265
0.252038822338
-0.071120339268
-0.086737208555
0.106984123207
-0.050736408294
-0.086605261349
-0.120036001411
-0.170199573414
0.087244347814
-0.036569771867
-0.008192720123
0.180591195533
0.127272940954
-0.146064764021
0.124229935569
0.157761364973
0.233011423716
0.154456535601
-0.095382293179
-0.173494408809
0.117648918283
-0.143407218750
-0.012138258006
0.159924692155
-0.091644684240
-0.127442959062
0.012918422604
0.011524550227
-0.104173714776
-0.089045004394
-0.092671322613
-0.028094064965
0.157386078974
0.122994854187
-0.302251521434
-0.197852860327
-0.176399812652
-0.011336001161
0.148742875494
-0.164747526180
-0.115498085601
0.202876268038
-0.056096457689
-0.040327131995
0.293821501562
-0.222003989397
0.089935755726
0.093285643065
-0.101058019062
0.094976920023
-0.095846407909
-0.060609601155
0.171733098926
-0.096626682959
-0.205212367949
0.051117097480
-0.207230719564
-0.078564616517
0.243152907750
0.010014654267
0.090864633749
-0.085353173953
0.103632754980
0.213450932264
-0.107812373817
0.208347801560
0.000964642851
-0.249013093439
-0.014773605964
-0.033206420565
0.094784674805
-0.141972028351
0.001572791553
-0.079489961820
-0.047174602491
-0.031490080483
-0.002449323128
-0.223414737339
-0.004029055056
0.012031695759
0.025207985287
0.010153846937
0.128691817878
-0.110300490319
0.014865491070
-0.099262376653
-0.034268382926
0.206657671867
-0.069685343675
-0.191814594007
0.140486757861
-0.008256082722
-0.262897499212
-0.224853486184
0.193183517682
0.111248867214
-0.338919947360
-0.177844486403
-0.190470485563
-0.031253073511
0.061875002750
-0.014644710891
0.087567078765
0.110318332293
-0.157427193870
-0.010281667990
0.130049067710
0.163518948419
0.009576357094
0.199346538258
-0.054965251799
-0.122775507038
0.076443207744
-0.268064667832
0.020208390225
-0.189056845102
-0.047325748326
0.057950869663
0.002070046071
0.114187644276
0.247385899149
0.098413684158
-0.108505328943
0.016605067343
-0.006039169983
0.042581187059
-0.018765007295
0.114050211209
0.375746563216
-0.155251438781
0.216323911901
-0.036703247187
0.003059248863
-0.098438645682
-0.181169235637
0.163045809743
0.050888289411
0.043238118935
-0.159351613752
-0.061162374020
-0.040023832747
-0.124366378264
-0.112646258305
0.182287500925
0.087197443299
0.094057295443
-0.131258848441
0.007256657120
0.163818865992
-0.155657800740
-0.102316509551
-0.035289616987
-0.035113801172
0.005637286035
-0.033343782159
0.031869633844
0.026440025111
0.060708844804
-0.007003613265
0.012292883832
-0.062011382060
-0.167894800845
0.317436921087
0.043414927926
0.069946499872
-0.069548939959
0.394272491771
-0.007112327060
-0.161794072195
-0.185850654830
-0.004066485616
-0.205408135650
-0.010396461894
-0.093793924254
0.123688018955
0.221085243977
0.106794830312
0.149043802214
0.198424778940
0.207549227423
-0.094027631777
0.001043309321
0.190717706019
-0.078120601970
0.132443965950
-0.027176684591
-0.114328060980
0.027646722993
-0.085215848856
0.159343914801
-0.050423686189
-0.030936252095
-0.066861655809
-0.118179972513
-0.155940189520
-0.130447115636
0.177883257473
0.093729929056
0.192905528734
-0.107762448704
-0.102135988291
-0.297088010749
0.110404248428
-0.188814118842
-0.091663299673
0.008603178811
0.293984532800
-0.025342150573
0.045958020969
-0.112744314960
0.198274418766
0.106255864285
-0.005143631372
-0.163402127399
-0.135569162243
0.102479596875
-0.069815549176
0.024942511371
-0.119118595423
0.000979228335
-0.118033698285
0.054071418508
-0.037279790300
0.152699893685
-0.292265825253
-0.001211161919
-0.201069397460
0.015061038410
-0.110811719457
0.014472436330
-0.022972896128
-0.112164564049
-0.035305968972
-0.050378312701
0.278274717690
-0.339164597807
-0.104508654520
-0.080054125856
-0.050631056778
-0.156922500699
-0.073470249586
0.037553380116
-0.070268229150
0.099871715612
-0.080328845999
-0.013943638586
-0.202032386930
0.046157599539
0.165632001784
-0.004776905247
0.002113811819
-0.062562691258
0.038635042786
-0.080419796897
-0.029342777012
0.052710520739
0.080660844858
0.010289669445
0.192265408376
-0.005745421841
0.145743168327
-0.002843071565
-0.231880255066
0.149596818705
-0.002998984195
0.147633518289
0.065079522621
-0.042793101770
0.087975510560
-0.110418979390
-0.138569332374
0.046484731624
-0.066564338322
0.054212035549
0.072722830037
0.135882363633
0.145606825475
0.124688747445
-0.171815277470
-0.160406556124
-0.026219943678
-0.062674131758
-0.055623892179
-0.065481349823
0.135744687952
0.279537299974
-0.046436009994
-0.094630399567
-0.007814238704
0.182550846314
-0.073284821278
0.122749216379
0.168959361508
0.276630491713
0.351757364273
0.044360908682
0.017093437544
0.149402065852
-0.003136499721
-0.072217957598
-0.041103568276
0.134608861942
-0.165693122668
-0.089420959558
-0.071173418995
-0.049045820193
-0.004395643324
-0.225603154816
-0.079141146652
-0.150445833992
0.162575046128
-0.000171236636
-0.183033393933
-0.130599114005
0.029747726236
0.155404090373
-0.014951923332
-0.180657498915
-0.119149443928
0.004117790554
0.045038514691
0.193561679756
-0.267392114311
-0.207928548538
-0.086733881045
-0.099855979155
0.081258052344
-0.065927440673
-0.086502954470
0.083735931070
-0.087788670199
0.064538265016
-0.119787392920
0.013194890315
0.224918241851
0.158104658411
0.073793434870
0.219041325958
0.165654691249
-0.137746424355
0.190618399818
-0.006776899939
-0.190613770620
0.049607333574
0.162692926805
-0.023361117507
0.153147871278
-0.070106880045
-0.139392323334
0.146372262027
0.064934749391
0.097617781868
-0.007859496544
0.007407293913
-0.096622490840
0.309514533520
0.055898130205
0.113103925369
0.122279977931
-0.078429502100
0.090602012856
-0.156287558585
-0.086033695386
-0.240735342061
0.064306877365
-0.089960626505
-0.002156186754
-0.120506912849
-0.058190979142
0.135331649589
-0.052411622321
-0.133587188268
-0.055245337713
-0.302199838979
-0.123411660766
-0.010427950554
-0.058942068385
-0.083059796664
-0.058238496207
0.133541760088
-0.183383380134
-0.137203166838
0.073509742987
0.047931889354
0.250636944802
-0.161270273464
0.042624514527
-0.005318537100
0.025147191343
-0.055544268506
0.103987177385
-0.197517145117
0.026004777721
-0.161588192076
-0.029297214495
-0.110943497480
-0.001099351261
-0.081312604003
0.035494837347
0.160215456658
-0.024368766564
-0.427020204533
-0.123629577403
-0.000811301225
-0.103639896918
0.079027234174
0.182666077298
-0.018246447228
-0.078481770469
-0.125242133594
-0.029214809349
-0.022086097172
-0.040564496997
0.184702849159
0.116188816016
-0.148565506643
0.166247742338
0.092698121790
-0.355370168465
0.107317453221
-0.115361333559
0.059931557059
0.044716775354
-0.085101443255
-0.100373111717
-0.018668969922
-0.022438146935
0.257019959586
0.126768486459
-0.059538033066
0.016489954704
0.110131758624
0.041904410437
0.062302961352
0.331732610162
-0.112209752911
0.124113233997
-0.084387147788
0.007591529634
0.134299506716
-0.423926647370
-0.050022251989
0.040522953821
0.090998228513
-0.014606475448
-0.155643746856
-0.072747024855
0.018684647608
-0.113057098108
-0.133606377691
0.228469381562
0.074343013318
-0.131049416835
0.107503268770
-0.117521274475
0.089748336559
0.106257161594
-0.117896869789
-0.078836385320
-0.007792049202
0.263988557550
-0.151343882325
-0.063998910755
-0.012129461588
0.021751634712
0.175023675424
0.042268374282
0.029177905444
0.037132770209
0.026025558716
-0.063937150206
-0.136688453892
-0.056793853879
0.186466076305
0.001652336051
-0.027021272543
0.184243959161
-0.130694701082
-0.069382991569
0.200652876777
0.187882739610
-0.038632114687
-0.092886380281
0.194091142449
0.053526404226
-0.049786402492
-0.152388203376
-0.057756406071
0.009796920615
-0.057828816337
-0.172011482765
0.007113185805
0.044348628507
-0.105595460276
0.035529034257
-0.004807623769
-0.023709604738
-0.033284520907
0.033493318026
0.022624880991
-0.090024997144
-0.026285856624
-0.021096172486
0.040719754779
-0.088929168061
-0.011742760701
-0.051045862912
-0.038907411177
-0.088957016638
0.106306710953
-0.105304910920
-0.006771162118
-0.078533706651
0.166926689535
-0.233961310397
-0.081958246192
0.232150357369
-0.138088177599
-0.011602872665
-0.191035292753
-0.175519674834
-0.005181963341
-0.097949042856
0.183065362434
-0.033598021064
-0.044021976315
-0.135511838487
0.051387017849
0.027374458736
0.182556834177
-0.109315028389
-0.161465427125
0.013095826212
0.042520260603
-0.139712587829
-0.233127862556
-0.045883707625
0.220326721195
-0.271083527694
0.059834474425
0.078796309479
-0.041482597270
0.040614573111
-0.052761207194
-0.116253196682
0.150572728636
0.019880694740
-0.205672272954
-0.188085485649
-0.032944447570
0.152323550546
-0.139955172533
0.052807690041
-0.052422914797
-0.073516329753
-0.118321147347
-0.090780901421
-0.029840734202
-0.131788877118
-0.032438022229
0.011561954893
-0.034230066681
-0.107178950395
0.065889195053
0.035703349531
0.205814109772
-0.059427419447
-0.042376124721
0.114397796914
0.201197124691
-0.055829135532
-0.005882839436
0.306637560388
-0.139654217274
0.047843793587
-0.262209980188
0.093654488341
0.012635407008
-0.045038880228
-0.082229483487
0.145368051925
0.158560452363
0.377406737447
0.111876956313
-0.087266337443
-0.213004508976
0.091240659863
-0.047671608534
-0.133970900890
-0.005386337078
-0.236564580332
0.086892006041
0.057469971079
0.084117867307
0.055691236544
-0.006487559972
0.039031307445
0.239895828307
0.395239764786
-0.090061701912
0.029428307226
0.341826695967
0.013204596611
0.125686341435
-0.195629123405
0.147307109535
0.056378791961
-0.259620506290
0.144649536062
-0.102155563333
0.032343513959
-0.011235943992
0.087312833717
0.046506804438
0.072034763899
-0.152526788409
0.248948769683
-0.160908428968
0.025952585297
-0.047829870070
-0.184315238548
-0.280788614656
-0.060588006791
-0.183085551076
-0.083299855319
0.239033023489
-0.240539054022
0.047987699261
0.016108295556
-0.170244810248
-0.139875749401
-0.149495905108
-0.212156798902
0.099658205089
0.193275117923
0.045043639910
-0.100953757246
-0.189778947673
-0.112252395752
0.062594060262
-0.049011709466
0.180439016052
0.058792140552
0.066736095233
0.060179241596
-0.008860886874
-0.073987080122
-0.174602241587
0.031707044998
0.006019676783
-0.181147126893
0.080173260480
0.145712403130
-0.048335429182
0.233479259664
-0.029714347458
-0.072040728436
-0.021333739744
0.239832161103
-0.216638472839
-0.147404841454
-0.107539979505
0.098339002688
-0.039592755544
-0.180095845765
-0.073043816049
-0.181375057226
-0.024332043535
-0.066431769674
-0.236792197900
0.083637802613
0.094595757634
0.097190202341
0.035220912487
-0.014877849055
-0.112172961353
0.157855219769
0.125553860977
-0.113492173021
-0.277853795398
-0.094189638992
-0.036695970906
-0.136810814651
-0.048901892667
0.118223130161
0.072069006689
0.288344745984
-0.099576117298
-0.239410096746
-0.102113489739
-0.408741395082
0.251805123462
-0.320427612722
0.104616579996
-0.072979113130
-0.041249700673
0.198692450890
-0.078886421576
0.101950709363
0.114267976750
0.189658418317
0.250328654629
-0.303318422705
0.015899453234
-0.157614800286
-0.135817120015
-0.058844380460
0.175022570745
0.107580996540
0.013602406147
-0.138330492581
0.007948968073
-0.048356857157
-0.151136207156
0.054265047791
-0.060533847421
-0.308218165062
-0.018770742840
-0.133347116650
0.106062807479
-0.041954623941
0.177810289563
-0.035250071955
0.077404531325
-0.062810855202
-0.036544654386
-0.027514070113
-0.149381382915
-0.082938681612
0.127683383977
-0.028928959428
-0.055028012230
0.118890080676
0.027753751450
0.068537274087
-0.172694236225
0.129340302480
-0.092035682571
0.017375556061
-0.267221796889
-0.067701263215
0.190903264341
-0.163482368382
-0.053707638433
-0.125745068843
-0.168608666165
0.091014796500
-0.037948555301
-0.033206942622
0.315002191675
0.092165306987
0.174929554143
0.005678896507
0.070753753186
0.140458937752
0.138025272040
0.254506273780
-0.194143659686
-0.040431547055
0.164261669670
-0.064910398113
-0.120263133113
-0.335862248396
0.229464210582
-0.029821028808
0.021392310238
0.183983013679
0.183216583510
-0.008724237470
0.028363976563
0.082180638063
0.222023462128
-0.071665944926
0.364669286604
0.087098426088
-0.072502995688
-0.093578936890
-0.086644506309
-0.130988991978
-0.154703267158
0.041373744398
-0.061655101218
0.207492390809
-0.051871149088
0.332956035251
-0.062413672348
0.152662623465
-0.071584914291
0.089048552114
-0.153687804723
-0.146964158407
-0.095884671238
-0.136085015223
-0.137058042814
0.089056236386
-0.151165727254
0.065103211964
-0.058923484129
-0.239575803364
0.044299918408
-0.144276140551
-0.046550035828
-0.270999096505
0.245405812950
0.108526857977
-0.130124184214
0.201550017872
0.021307042455
-0.077212161134
0.212157713416
0.000450047757
0.182363460424
0.102397714697
0.136139224462
-0.256444957638
-0.019405211861
0.168545309560
0.012613377527
-0.077016541029
-0.127663288249
-0.233938289958
0.022070750606
-0.170665181158
0.143403293152
0.341755921857
0.217299715965
0.015860993350
-0.187923320512
0.018951366475
-0.068021173763
-0.220142254956
-0.072969039646
-0.077433229744
0.024000280752
-0.105980748800
-0.044161537203
-0.030140425992
0.070176120135
-0.011200263269
0.014818804125
-0.100825548211
0.143192124345
-0.012020326164
0.086258307494
-0.084981094605
-0.139302864901
-0.055729206836
0.021685147972
0.217133994501
-0.109571763160
-0.075116918366
-0.047771832254
-0.426615812742
-0.109440416743
0.164341686543
0.043727091245
-0.159262314040
-0.110167542684
0.133416982717
-0.309509004689
-0.097748386341
0.055672331210
0.084960548340
-0.039301354565
0.025862999185
-0.141980411649
-0.087333673105
0.138368861882
0.135426528520
-0.078517626732
-0.018964132947
0.094210299570
0.001682363859
-0.140654132730
-0.079326146158
0.171541701553
0.114075684731
0.106952265051
0.141649343587
0.087745727128
0.058116835187
0.096490972413
-0.259040054720
0.154330104417
0.085909610525
-0.024562406472
0.288541050512
0.123148476913
-0.072213921825
0.049580804841
-0.045981894351
0.013790522604
0.185350119040
0.022781843339
0.196303380972
0.158203271036
-0.045601933968
-0.004896222183
0.006389151828
-0.096322015437
-0.009336081127
0.196584728650
0.086552323219
-0.003568236459
0.096862112033
0.137333559677
0.013621379082
0.029703775380
-0.012321863946
-0.072089385877
0.207824285084
0.016705516090
-0.069968961070
0.047761009020
0.059007281313
0.148263779007
0.099401111009
0.002390135337
-0.143160824178
-0.133468275348
0.138397027863
0.202861537823
0.073086544253
0.099438396211
-0.106862121063
-0.056844186437
0.119978223566
0.025086542784
0.012041444243
0.010872513207
-0.127809117597
0.208363550309
0.102998788002
-0.241317102389
0.205144598682
-0.045954587561
0.034149157827
0.144809185865
0.018138938419
0.203486334620
0.147298343302
-0.067384433612
0.112358188031
-0.024165192372
0.071886432789
0.237434144076
0.380338749026
-0.236657287027
-0.256026086157
-0.054164434035
-0.229012518095
-0.057723940706
0.062814936269
0.129195126425
-0.209172707451
-0.162514098003
0.102217629597
0.164746304480
0.020324983152
0.350830409497
-0.145728842082
-0.010304258434
-0.013370149199
-0.036499632852
-0.047476655795
0.071183144803
0.117318041910
0.091284065587
0.011905620453
-0.199129089373
0.257078956296
-0.205431588613
0.054543577463
-0.234028733563
0.070234798571
0.343448536929
-0.031677279839
0.213565281267
-0.032582904873
-0.009892337596
-0.098713307921
-0.083599582243
-0.088625540184
-0.088629716109
0.023158155543
0.112800630543
-0.111893991179
0.033686527097
0.016945471239
-0.208373481988
0.317064197259
0.314789074979
0.080744232972
0.181778427479
-0.097758604529
0.211173129112
-0.057472494274
-0.207425418742
0.050236871101
0.003412668226
-0.234729492157
-0.003392572113
0.142060857773
0.140044266486
0.174606117262
0.080728892515
-0.145320718364
0.088538173195
-0.187546206508
-0.007927717576
0.126053112040
0.058778087290
-0.003548738233
-0.021494249061
0.214433628455
-0.129647631210
-0.027474164925
-0.120093307471
-0.048343004288
-0.019773940680
0.107759277318
-0.107612524237
-0.025525911227
-0.116838968658
0.048563681589
0.156020397928
-0.123760397597
-0.088092821009
-0.316022136950
0.131024112879
0.011367265215
0.045257653146
-0.254762469711
0.029708723727
-0.039896942471
-0.082315175302
0.122439825464
-0.067270890482
-0.021077492693
0.292279068981
-0.201091611994
0.070805607779
0.131554621429
0.096552333377
0.008550380341
-0.085986063089
-0.037653516905
0.115537864600
0.118674195030
-0.070224726946
-0.009302466101
-0.160510062774
0.046580430601
-0.016049201143
0.224466883844
0.071331328926
0.116983756863
0.038324953949
0.067590425614
-0.051567189931
-0.194086738075
0.012992857710
0.025210853816
-0.003349489269
-0.112236419936
0.077710649385
-0.002525830053
-0.316899079518
-0.274082004827
0.179945821483
0.024514901564
-0.069629606568
0.078259433856
0.067504942588
-0.018573875022
-0.074580191183
-0.028121530553
0.068851356269
-0.223821220354
-0.135346532365
-0.084432209678
-0.328253017219
-0.046329573919
0.047682365458
-0.062437465235
0.136359853168
-0.289344923483
-0.144237226710
-0.026208641754
-0.115372040102
0.039908970388
0.135652156050
0.038260369872
-0.252464132499
0.186485621907
-0.029774780500
-0.351883611749
0.138627320617
-0.047859878851
-0.105201829888
-0.020452277284
0.038193804394
0.114896096003
0.056028469724
0.106543849173
0.197245835430
0.149788681089
0.115144317130
-0.174200146380
0.161659780789
0.224575692443
0.171924137541
-0.341984329797
-0.014506028645
0.094648023790
-0.173566802542
0.056832230197
-0.110281114150
0.070538811088
-0.166801901643
-0.071798449795
0.008552648600
-0.112741862398
-0.093926208016
0.049474177089
-0.047906648368
0.112540479507
0.052624917152
-0.025287390995
0.275625602330
0.111314132283
-0.007897774419
0.011747253292
-0.144624062287
0.021419594828
-0.036502084895
0.074098511670
-0.080694536940
0.017534887063
-0.149171044523
-0.067500506596
-0.022028030533
-0.038233826800
-0.100824887805
0.006361041337
0.358946629201
0.054892157477
-0.006906702595
0.089101901820
0.028122901507
0.058654672771
0.244124055247
-0.031127950255
0.221415523700
0.071095367642
0.036499963967
-0.053246451475
0.105411189585
-0.017793645571
-0.315374170888
-0.044606366298
0.105681949580
-0.052763430182
0.168063825315
-0.139194922318
-0.017053399118
-0.011531163608
0.223301822943
0.073403883260
-0.045787638741
0.223785161480
0.145887343499
-0.182707788453
0.013854867573
0.123383289207
-0.065166931733
0.054808113527
0.025968348528
-0.008861990749
-0.056953970278
0.020385772637
0.016364244250
-0.030546187823
-0.207231263979
0.146079231803
0.096875143280
0.036318015583
0.120428470128
-0.165125765104
-0.191024443715
0.141505565177
0.049999399650
0.039964403066
-0.188311253402
-0.169165611921
-0.233210588764
0.287889142960
0.170717680963
0.080443599932
0.028704380883
0.090697474718
0.024914666762
0.005016556407
-0.018127703288
-0.223992696992
0.020759890830
0.098030868461
-0.141568707415
0.002398181651
0.083158898234
0.138640484314
0.140461862042
-0.224127149608
-0.086566010126
-0.218765018247
-0.131329939293
0.113306058751
-0.010451507028
0.054475876427
-0.147519937130
0.084499867025
0.034646149755
-0.089233443744
0.079505748765
-0.008222859556
0.073214942293
0.027052916934
-0.062468158182
-0.070455711103
-0.074549635562
-0.055255489253
0.058640068217
0.012937766334
0.074925576444
0.226879610352
-0.039249850213
0.126940345203
-0.304128255174
0.159490036828
-0.030785667767
0.025275007419
-0.165105724890
-0.043506298318
-0.094606102397
0.368772995502
-0.220913155546
-0.079366473819
-0.245329928977
0.095281050332
-0.032442179572
-0.064344697242
0.061828288386
0.092956251258
-0.246703522556
0.053542552220
0.011608513155
-0.254803276806
-0.160117155026
0.153071380836
0.103841990188
-0.069601734281
0.001851584688
0.110173249580
0.085827841173
-0.088784749194
0.111641416709
-0.166068891893
0.162619942624
-0.131879322095
-0.082711498430
-0.052663018830
0.092615375017
-0.132251392510
0.048116593775
-0.048652790830
0.152749751133
-0.180924787713
-0.168457675272
-0.011655228918
0.043500402579
-0.111095022159
-0.034823531413
-0.222241788453
0.007115326726
0.083796217316
0.007991390825
0.080922757020
0.043028935757
0.125031866555
-0.052554544789
0.003957363842
-0.252872533130
0.043495784715
-0.057692333051
-0.028489150142
0.160944032061
-0.084336122893
0.011565564907
-0.173207593329
0.076660200208
0.066418533120
0.057847383446
-0.007302663123
-0.074844847032
0.047086057921
0.013224557610
0.160927724318
0.171826889434
0.078361422621
-0.206415282374
0.075325223102
-0.138074770931
-0.184783065543
-0.037711497015
-0.101251276130
0.102530115117
-0.183841274313
0.088788156021
-0.024154299958
0.092460424330
-0.101784851808
-0.218763521434
-0.053664599709
0.091145504961
0.069718951816
0.132595497992
0.204421647418
-0.200591882118
0.181546396776
0.165389398198
-0.102671626203
0.062434298724
0.128256543971
0.301801502305
-0.195500101502
-0.050133598580
-0.181656446892
0.020043755470
-0.045349433501
-0.195306033873
0.184340933575
0.125318553647
-0.122447937373
-0.309440965423
-0.141308449426
-0.108085585324
0.010784341288
0.014993585881
-0.057918203523
0.217199538416
-0.062590985841
-0.008487924810
0.088054184173
-0.057958554673
0.203806492309
0.015044881348
0.041569851741
0.096989354806
0.003810878845
0.081533943046
0.108388028289
0.052160873548
-0.176051815588
0.118841070507
-0.059628576838
-0.050431461684
0.110413025506
0.171251875534
-0.039793825908
0.100607605329
-0.090251506103
-0.014136112032
-0.069715051633
-0.079422180116
0.140184269948
-0.107546472227
0.075978161954
0.265054981332
-0.247613187210
0.171066854812
0.034912569701
-0.114817799583
-0.175347719579
-0.176977922776
0.082649581915
-0.175090483444
0.230598791135
0.059715537787
0.129630240762
0.102243005045
-0.186813331796
0.064997259344
-0.032888842246
0.052993608002
0.015940151383
0.215369491386
-0.024520662893
0.188395170903
-0.130481679263
-0.003762348577
0.162730114563
-0.000595951807
-0.204077445899
0.123217126384
0.232560656642
-0.098529250642
0.339470327233
-0.279617526958
-0.234324310336
-0.012171945095
-0.063275347393
-0.106278790918
-0.190142265525
0.088235179900
0.045943478849
0.173537121697
0.237301973647
0.115771099682
-0.056993477438
-0.074804768240
-0.124245918422
-0.219555755078
-0.270257477852
0.011489136521
-0.000139942093
-0.103477595407
-0.158556819290
0.095489882614
0.009108645108
-0.029201554695
0.014708531197
-0.136846979242
0.156567238404
0.211529781572
-0.095216731703
0.155518361351
-0.033063859047
-0.011657348785
-0.040859822487
-0.209486173305
-0.167501942032
0.250697238284
0.038711227277
0.015215148878
0.114216724996
0.115387669826
0.053224345091
0.042696724957
0.045474623517
-0.112504970485
-0.011722958582
0.058606714737
-0.219468889159
-0.052978569151
0.016049471255
-0.055518794176
-0.084041860510
0.009122861026
-0.032064310069
-0.088826978568
0.251210119839
-0.078599836739
0.004488872302
-0.008905145130
-0.072499196528
-0.070816264359
-0.060646023613
-0.065173116276
-0.109973311526
-0.120161235751
0.004955391381
-0.234304404430
-0.120577652489
-0.271298332563
-0.079469857910
-0.154023523069
-0.016291457812
-0.163221868358
-0.065726029178
0.014832008587
-0.297536569910
-0.016665435741
-0.023955822463
-0.191528958008
-0.186587663717
-0.168823703268
0.164908789222
-0.036300888560
0.119818404540
0.177930997017
0.132398655783
0.033338411423
-0.151455203986
-0.033548423049
0.172617946407
-0.257760502782
-0.089192147316
-0.063333632894
0.226569412683
0.114522263807
0.081214548953
-0.023287664616
0.042971851379
0.040383872836
-0.087576722272
0.137871466883
0.118020740013
0.044516044652
0.191431765461
-0.068387356046
-0.031262624852
-0.006926449480
0.303196942425
-0.136873977598
-0.227392473678
0.016172749129
0.228827873060
0.103433802686
-0.062797158586
-0.310511059994
0.120053588623
0.247711944043
0.121774589040
0.037159875746
-0.205973868087
-0.061527184707
0.007169771963
-0.105436224500
-0.059246112783
0.020654432281
-0.133644129396
0.025181910187
-0.312555695185
-0.003932194503
-0.013810190983
-0.088446475449
0.318214550734
0.180689555553
0.185113548877
0.149292104255
0.136975767424
-0.163231637411
0.016843750284
-0.040446262654
0.028227140060
-0.007130955294
0.044981140405
-0.116321027058
-0.150766237635
-0.061599789241
0.155997224367
0.208263540571
0.232399163939
0.045330549705
0.181582938181
0.158410596241
0.046302057985
0.006016758240
0.277404854044
0.033074149011
0.131956444589
0.002207518739
0.014472120746
-0.204946557533
-0.070605801142
-0.401033631511
-0.081840446711
-0.172058686858
0.116542490896
0.039746520640
0.199399518473
0.200032790262
0.037197592168
0.003518524588
0.164515406985
-0.102569546556
-0.032829442382
0.188410082055
0.133437834298
0.064731356227
-0.035595995961
0.272141598113
0.052273508432
0.100655294171
0.071163035041
-0.093795939435
-0.188313697230
-0.059037418015
-0.010443700738
0.079081539362
0.008963929677
-0.385302226555
-0.179099408324
-0.151569770623
-0.162271484565
-0.367658620931
0.032381208296
0.268409726425
0.128467653714
-0.008167011517
0.104810035847
-0.034336630826
-0.068091393054
0.032418201827
0.165051224376
0.026201183043
0.165841307107
-0.229743418118
-0.058547328904
-0.069067345423
0.132230409205
0.007765518425
0.012833208341
0.192379861467
-0.170820386539
0.074600037056
-0.000452900230
0.106452066322
-0.172635341267
0.092631629034
0.060080776460
-0.064150362291
0.168720992073
-0.231170726087
-0.077433818662
0.022230754093
0.186827590721
-0.105831269734
-0.088518557957
-0.023845594254
-0.097955504718
-0.125734853142
0.060126661652
0.171957854893
-0.005239352652
0.015102482126
-0.081442766912
0.294301438100
0.104502795328
-0.030723908018
-0.264463075687
0.077619292879
0.043843336727
0.130264968103
0.161692457798
-0.017420296711
-0.028697929230
0.279449016390
0.132257006721
0.220076055088
-0.163051447492
-0.115901163487
0.028229532158
0.001644048454
0.179962229751
-0.112183525644
-0.002791747876
-0.251716717087
-0.227658447255
-0.125306246619
0.000955331437
-0.371747108864
0.207249280489
0.240530155469
0.008248787684
0.026204145552
-0.013962501793
0.061766636980
0.128172857443
0.121508402471
-0.023405959500
-0.069329481201
0.104765002784
-0.050590518105
0.316867292338
-0.135898577487
0.150952880961
-0.009258250575
0.134625614088
-0.048014483016
-0.240544175491
-0.001690796135
-0.182315874303
0.062371160424
-0.212018829181
0.102128553575
-0.129122446919
0.133999075903
-0.000799038592
0.170676633145
0.086255761638
-0.062426290863
-0.019933590598
-0.104083991172
-0.029731437935
0.040034601298
-0.079740301795
-0.176716685626
0.061551196112
0.024432030770
-0.103677470484
0.122820602483
0.140423442725
-0.013288839811
-0.029606552621
0.048602254085
-0.154652563752
-0.036728620025
0.131300459437
-0.015971877810
-0.190557526464
-0.134688510784
0.087839624173
-0.091437038227
0.054850934610
-0.056209259812
0.061817030274
-0.107330471318
0.076646788337
-0.092529452269
0.006211971491
-0.085656047724
0.154337740867
0.185548799842
-0.056516041721
0.079385919435
0.181482592941
0.032404157442
0.054851402906
-0.015996317701
0.022189711345
0.324046045265
-0.069374678574
0.155490103639
0.087762769089
-0.084291095265
-0.189158245436
-0.148275646336
0.191487533389
-0.233085121371
0.084442679848
-0.040400727163
0.127586945442
0.065920881362
0.105715353076
0.076435254635
0.107891039666
0.080411600157
0.051289793059
0.171745152329
0.197781735473
0.100629873400
-0.085643785085
0.069159807270
0.076827602399
0.320104486957
-0.050472136380
0.006181797021
-0.318525181382
-0.038883000535
0.056643406764
0.148646936819
-0.183386235253
-0.054170997778
0.122756686664
-0.156169959933
-0.061640854694
-0.167369421321
-0.308661054646
-0.069102779698
-0.159101131918
0.024693447126
0.122889249284
-0.101487715872
0.171914076189
0.084384697694
-0.143577806524
0.223897710586
0.054550079969
-0.017766717156
-0.093026658543
0.213430270507
0.103563325773
0.080709078354
-0.079705297527
0.052546596860
-0.050459501902
-0.333454268011
-0.169843673113
0.220259218593
-0.062241454021
-0.239920600839
0.089554524018
-0.155537098137
-0.013058809313
0.200572421197
-0.066255430952
0.089044486792
-0.022972582490
0.191951101116
0.191630287950
0.002652007616
-0.019364921806
0.118927844737
-0.018250907242
-0.135745561270
0.163797113368
-0.190264108617
-0.089948978653
0.079328601900
0.121419897141
0.054605389287
0.109499775390
-0.127549174610
-0.057020359635
-0.053159068101
-0.175417067957
-0.125708891885
0.213718858018
-0.051631238197
0.056125300577
0.031612569500
0.089043052644
-0.007512498302
-0.003440726404
-0.163578483473
0.266327656918
-0.186998048237
0.072517889254
-0.075537208290
0.071819274128
-0.085967631620
-0.135687726275
0.293062240334
-0.113156366463
0.178568494573
-0.138883047911
-0.196187008704
0.003579524058
-0.075889482859
-0.049331107621
-0.079342290605
0.053171201857
-0.154084420667
0.068567113911
-0.186420724227
-0.134610539181
-0.045596311682
0.138009826681
-0.059255373329
0.071126677014
-0.031235325253
-0.089858655553
-0.058201548004
0.032331874368
0.054354977536
0.008563142438
0.043655330810
0.042749597656
0.013903036818
0.307722221771
0.126191156460
0.163304086911
-0.165382479106
-0.076038174368
0.023516075202
-0.281264313248
0.126810260971
-0.124481843865
-0.131972098046
0.054711987789
0.068075723257
-0.129929150602
0.016095841620
0.152478641635
0.044561708692
0.158778320376
-0.225797731087
0.133538786847
0.046522579840
-0.025149028232
-0.107700894153
0.009526295821
-0.012255561507
0.089668625693
0.298119310054
0.095908123632
0.253163790508
-0.044941178943
0.121815343431
0.139098326597
-0.083295971319
0.242548216827
0.052546229542
0.015748248534
0.109605778570
-0.299904981876
0.144118335501
0.036626254889
-0.216119984681
-0.192167604853
0.035973994950
0.237959815347
-0.174428209915
-0.070021571191
-0.008806234044
-0.116281120579
-0.172979206134
0.139727181803
-0.033531029508
-0.009401175593
0.248347246464
-0.015435857855
0.165453270842
-0.192753543070
0.124469353905
-0.108632273173
0.054765834071
0.115315356007
-0.089355021215
-0.171043713838
-0.127101766432
-0.229604371604
0.151090959624
-0.024896993609
-0.193327879844
-0.061024779738
-0.037203404080
-0.155930720530
0.096713286431
-0.033183426268
0.120080231751
0.210939743862
-0.267785786431
0.020240850895
0.028183330049
0.072818711194
0.246825598047
-0.140382848149
0.039875595587
0.193556669184
-0.037000954846
-0.229640909642
-0.172341492529
0.096603511866
-0.148035262633
0.086939397682
0.177722262760
-0.124364854736
-0.123411103003
0.246046733196
0.205024382013
-0.186319468188
-0.052026724275
0.250853186368
0.092152668502
0.065822921303
0.011691417525
0.003384776260
0.319168668723
-0.061059549056
0.094130615878
0.237124686472
-0.118977317924
-0.217067813605
-0.056149127637
-0.035114877563
-0.068977933796
0.160623514769
0.032249653504
-0.241610705321
0.020109215113
-0.028195661606
0.156703108495
-0.087284362622
-0.186266847340
-0.086491461537
0.080283737085
0.011738070341
0.268321050319
-0.057161284505
0.074491077889
0.144080957050
-0.008272513987
-0.086186422375
-0.130753021773
-0.202253964017
-0.086299180277
0.001376610290
0.053109316466
0.140566886948
-0.036355995436
0.092218584363
0.008064060627
-0.131942897744
-0.134201744011
0.028230923237
0.081441732663
-0.000096210611
0.165401957514
0.087664803904
-0.072600122286
0.182538911732
-0.012372103670
-0.102151255693
-0.003703585426
0.173714293785
-0.144988601585
0.170445434455
-0.014841183399
-0.238903407950
0.182015694161
0.062403471348
0.024222509692
-0.015407487100
-0.321743903414
-0.079024932238
0.133550742595
0.020683667104
-0.104219891176
0.083796824109
0.281461059413
0.146165346610
-0.156238371744
0.103339297613
-0.024113047836
0.089654706413
-0.248309156887
-0.033763922504
0.132425065110
-0.136801070323
-0.145347593002
0.095659137968
0.078903542283
0.186192476961
-0.324337659619
-0.088682015906
-0.218207176929
0.043586314042
-0.143303803037
0.257161446888
0.069892328348
-0.035780219824
-0.043282983494
0.224186497614
0.005273903864
0.013761825679
-0.109113857957
-0.199829558624
-0.045714742773
-0.012971366657
-0.022413238188
0.023339010186
0.031010356177
0.013853299825
0.180643455605
-0.038760965247
0.065761613959
-0.095552080092
-0.018800068174
0.045819681534
-0.086335377622
0.223146913035
-0.141673555505
-0.104253186603
0.070785914197
-0.040198195526
0.060204443527
-0.049626828199
-0.183982910971
0.107500976194
-0.067058974759
-0.047358426522
-0.251843143793
-0.131350815254
-0.085149271272
0.207173003846
-0.102582257822
-0.007367812400
-0.050752683890
0.279470413227
0.125553878578
-0.200771391273
-0.054981445542
0.156318546888
-0.030670434019
-0.131832087695
-0.117849072444
-0.050038041997
-0.006686982668
-0.031545085529
0.175381996445
0.321261985748
-0.033656055390
-0.279468987151
0.102663910103
-0.010179114133
0.096994889399
0.218065920725
0.077275906523
-0.164274557489
0.265381519426
0.174256030858
0.006814042435
-0.187647819317
0.121950004190
0.152707156381
0.132915167573
-0.313365372067
-0.082300337875
0.190488747929
-0.090347503475
-0.117452107351
-0.093827963544
0.146402409805
-0.117077712911
0.055174532960
-0.034570078152
-0.291338442050
0.117655602244
0.159380923019
-0.353266754272
0.013288819953
-0.190190766484
-0.058231830375
0.030903223834
-0.082337554936
-0.247586811213
0.065636288749
-0.031427210038
-0.159558026002
0.007747193329
0.004571932429
0.033563268912
0.066217749143
0.005874530527
-0.046101027164
0.285767163668
-0.180349458860
-0.036630338392
0.220145586884
-0.037516687013
0.151735966875
0.013099073980
0.028114916220
0.100518910880
-0.055350501368
0.206217669911
-0.052120893256
0.214311397761
0.199406432883
-0.021801913386
-0.086606651781
0.070026054455
0.168743217792
0.106622111748
-0.153674290146
-0.052387078815
0.153854833694
-0.150633508220
-0.060006264129
0.050652524758
-0.242953797604
0.110566708367
0.003111346634
0.040614612913
0.107882280783
-0.101061308379
0.012613605161
0.041215758209
-0.133735001753
0.020673551597
0.212233136375
0.010888523998
-0.011141122989
0.029062837040
-0.138262590106
0.081143908061
0.034674768357
0.350612519177
0.063243260218
-0.122016873304
0.068167188455
0.067446785258
0.002737780174
-0.084484132099
-0.009716997337
-0.111600554168
0.070853698866
0.024355129489
0.034954775916
-0.027626615411
-0.068625634800
-0.076849783461
0.069927129919
0.146201574999
0.018843326292
0.099360341616
-0.279570572870
0.070098526736
0.105341933392
-0.057608958039
0.189742214497
0.099549608152
0.111641379172
-0.160649167774
-0.071488731362
-0.016096299309
0.066422326733
0.125321622253
0.011620448860
0.064097997650
0.126748011463
0.283098282522
0.318652168016
0.110175871148
0.020881127617
0.017354122418
-0.257370388747
0.214989143468
0.187647965520
0.069266107259
-0.086288608157
0.023502782047
-0.007768352344
-0.025407901279
0.263252387164
-0.037102479544
-0.309728481478
0.074478869178
0.002603363854
-0.034103527382
-0.025571858147
0.050097010640
-0.025539287489
-0.004634828063
-0.157810104134
0.053864416402
-0.040304788103
0.173375109960
-0.033548922097
0.025831120926
-0.128572140170
-0.053301956073
-0.126749070800
-0.117543769377
-0.234758941316
0.076248969870
-0.187565128425
-0.039234478599
-0.009990300729
-0.044219338034
0.061663167385
0.006881638244
-0.215381336612
-0.203378813234
-0.080004435912
-0.257701950590
0.145116492286
0.049249162481
-0.070100162311
0.123382409985
0.158903943861
-0.354570089702
0.102109724274
-0.007648230455
0.029358447597
0.177730876676
0.130156015940
0.019320694037
0.151292429760
-0.033037386548
-0.098409645667
0.060080720239
0.137549025260
-0.016771544390
0.017419560130
0.121412769194
0.141404119929
-0.240714655164
0.009326403016
-0.145583402945
-0.148018322457
-0.226004487677
-0.004986860019
0.087534603473
0.094024417812
-0.009305484232
0.148222287119
-0.348209751670
0.196335455989
0.056218364002
0.112086089903
0.009828938940
-0.163582149733
0.033906619268
0.096608422450
0.007548319790
-0.123530696574
-0.087764464613
0.032420080878
-0.052266891751
-0.177949223233
-0.159327167660
-0.218595659352
-0.197770734447
0.112950377529
0.190968737924
-0.053250353749
-0.337613173011
-0.015867261701
-0.013942810933
-0.011577265557
0.016058200607
-0.000166294357
-0.167364336076
-0.054842894989
-0.093897346566
-0.089809615058
-0.140445530465
0.199912627639
0.079375538902
0.035812912082
0.025713380584
0.028663191452
0.000282448756
-0.010992256590
0.108170347648
0.051699500548
-0.214931496355
0.029475214324
-0.103949236343
-0.014395914580
-0.062640566635
0.173922284930
0.107191879151
0.192295470940
-0.182785838768
-0.132306002234
0.121922420746
0.450737314251
0.164630775510
-0.098169913160
-0.144194580251
-0.080318957484
-0.132316300259
0.126849068388
0.038786740143
-0.010017407564
-0.016657130967
-0.219308636300
0.078887957767
0.365592992277
0.160898148935
0.040369225668
0.044861990483
-0.056498694693
-0.170769169362
0.102985642634
-0.259333466017
0.037013123287
0.045196550309
0.004168843176
-0.074883522123
-0.112332706869
0.084203353950
-0.031538320949
-0.208717434333
-0.236399116826
0.180378370342
-0.152630972109
-0.262866096347
0.015418707198
-0.194034501607
0.278580722776
0.118519177718
-0.154182792062
0.022296566727
-0.018052817890
-0.144610262893
-0.266084225663
0.000574531983
-0.053079517469
-0.076900185310
-0.230015752425
-0.131169380685
0.012921520843
-0.088424060457
0.261884193592
0.118043282522
0.123909145457
0.126484310195
-0.119787047545
0.021396076235
-0.253894893251
0.191361865130
0.318303854504
-0.346561733362
-0.216233180988
-0.016247740681
-0.168357144711
0.134471947451
0.211680152025
0.166686162211
-0.001943009570
0.006095607904
-0.082415441703
-0.031097883811
0.085883820145
-0.034208556576
-0.282062025260
0.011461918406
0.127312107036
0.308213781392
0.106830599995
-0.159673951939
0.082873735517
-0.101939965648
-0.006050536335
-0.042777343090
-0.024179420858
0.002590481484
-0.116329539025
0.082406453506
0.158339181585
-0.226674399689
-0.172663755752
-0.039609479544
-0.121138065994
-0.165432799702
-0.110584532328
-0.094379853401
0.258516929081
-0.013377176543
-0.066373678093
-0.079887095778
-0.026900884346
-0.055096223131
0.156764592538
0.068087430993
0.231462011605
-0.038017030704
-0.137629760484
-0.128966781420
-0.005564619598
0.016651347612
0.067250684187
-0.303389694598
-0.065231416148
-0.121270977230
0.171337330664
0.149259710903
-0.117685661947
-0.035665672712
-0.072597535228
-0.090853573815
0.074642894669
-0.028946007194
0.250014327078
-0.005288271331
0.026638668504
-0.063130413859
0.181993098821
-0.027767988260
0.002664617017
-0.106987636467
0.111953287796
0.065708250865
-0.053455772434
0.049176191521
-0.209990275468
0.286232656625
-0.121146304368
-0.108520854558
0.081164523759
-0.003678871817
-0.358254213217
-0.060417204729
0.007781979946
0.090907829788
-0.139360893395
0.053510539232
-0.158472072616
0.080312012574
0.314175143189
-0.014005261697
-0.130337459929
-0.047010660696
-0.146604036038
-0.032042708443
-0.226474341342
0.203437887154
0.005292346068
-0.083321001192
-0.028170674178
0.116553503816
-0.099318407393
-0.097099329525
0.262608032912
0.037340837080
0.100375257301
0.169024344822
0.112664695189
-0.168876808003
-0.095266488137
0.054418592996
0.018241299543
-0.166332220409
-0.264453033429
0.049431206330
0.099193622646
-0.171771707804
0.186358257564
0.072388365311
0.200707703774
-0.099180641116
-0.312224329854
-0.300755800524
-0.067078836473
-0.074811744987
-0.026857771587
0.117397306912
0.049351293902
0.128882812487
0.091167391743
0.049856537501
0.078450807088
0.033372957689
0.050484226373
0.237245675955
-0.277798991242
0.014461670801
-0.001469730856
0.310187010084
0.150176061656
-0.138234585953
0.039647827966
0.032161215794
0.096805141545
0.097252632742
0.018517509849
-0.114859491989
0.026284187139
0.207982421113
0.083362180043
0.120518791655
-0.339546518603
-0.090436333199
0.207245996017
-0.136140501355
-0.206107472529
0.181777448167
-0.047201135419
0.146331159404
0.001622371352
-0.084603800867
-0.142416246264
-0.046786849753
0.082974033817
-0.195321429848
-0.028747755701
0.043434625638
0.075769438294
-0.147561792509
-0.094983216097
-0.134243710618
0.182204902359
0.102206411630
0.228491741156
-0.053724238138
-0.081741682896
0.045238169859
-0.109221522049
-0.048985312909
-0.046350322485
0.132647957478
-0.045341623742
0.075040901113
0.207978163108
0.116942661699
-0.140739444510
-0.284835212613
-0.192072433626
0.172831201391
0.114766709497
0.222909407768
-0.156349538605
0.028426252716
0.054559955113
-0.062012542013
-0.016038017197
-0.075936814364
-0.104756943772
0.222897903284
-0.124162747912
-0.107598665257
0.088606458074
-0.120616778832
-0.174096341732
-0.055916395030
-0.136271452947
-0.021798829885
0.066220908071
0.092474491343
-0.065633111311
0.019775907121
-0.044527202133
0.220978322940
-0.202530597815
0.066438194840
0.005851547125
-0.031129892688
0.072847523835
0.015813263358
0.039299900005
0.102780451094
0.075938246375
-0.024643984351
0.085214975905
0.000568574104
-0.149538856784
0.176759073793
0.175986931712
0.035934405424
-0.006873258763
0.132718562499
0.186395584933
0.101384178709
-0.112129192688
0.271239773023
-0.014902921949
0.025354921917
0.170267142565
-0.003551003915
-0.065166476997
0.188396025023
0.109513876033
-0.404325210402
0.141790361219
-0.077002023592
0.310678096853
-0.268263795126
-0.162634521308
-0.400718647430
0.036898018278
-0.099219920217
-0.118684132021
0.030232707199
-0.121910829418
-0.311594178788
0.009045657489
-0.009782757101
0.074379937033
-0.148432488041
0.086782483707
-0.372385503155
0.003564026788
-0.091199070009
0.082220435715
-0.035382978220
-0.084534640175
0.039286834629
-0.030902496513
-0.046248135722
-0.036236630509
-0.080224368458
0.180069985489
0.130239334818
0.025212094899
-0.133927735543
0.074671636170
-0.234421940890
-0.108178003613
-0.099936093239
0.002589058416
-0.448163212455
-0.159862243745
0.187254385260
0.028533375886
-0.293455035000
-0.035772685852
-0.137601803286
-0.001902698774
-0.358280819353
0.108911810133
0.184474014673
-0.063209194215
-0.106458456394
0.050029287758
0.193643293290
0.021224210962
-0.007527688810
0.088975854569
0.105542088717
0.193837528820
-0.073582269129
0.155766390349
0.294954888710
-0.042924130885
-0.123906101721
0.202381178110
0.268528692605
0.063459137980
-0.077682185835
0.129562299722
-0.007557795303
0.028502832304
-0.067818362068
0.103564703718
0.142389136374
-0.186765153632
0.037514944821
-0.266909770276
0.153902389731
-0.107430951288
0.093883210189
-0.214282532886
-0.145439740490
0.035536131400
0.001231748477
0.120407063680
0.269722940901
0.046550387014
-0.056843772294
0.086253077185
-0.158012224033
-0.093920882000
0.099371263625
-0.081800518406
0.004027238611
0.006603447373
-0.038109992922
-0.176005636468
0.133291145737
-0.017410286847
-0.139929788017
-0.016432877024
-0.047500449052
-0.141742728111
-0.048086463623
0.072129153464
0.200034445955
0.061142681254
-0.027121416403
-0.267909646558
0.067725102305
-0.031547842272
-0.158929818344
0.155909026530
-0.047408595050
0.133178918208
0.104442899323
-0.038172540862
-0.038086522392
-0.084038284278
-0.078310362822
0.067984597648
-0.114126371083
0.031652294183
0.071217373237
-0.124291029822
0.007030951025
0.090961222092
0.184286715786
0.083726231792
0.097238330179
0.196704131593
-0.050789403998
-0.133049036539
0.178450145196
0.237086079466
-0.105975419514
-0.016590535761
-0.081695878279
0.150796653438
0.054912610091
0.160327655215
0.046716400562
-0.097552702433
-0.150790837622
-0.187873385626
-0.192665804560
-0.105279508018
-0.058258405918
-0.065295854018
0.130577466449
0.308561107274
0.043582484980
-0.219826720623
0.083015106985
-0.107004279535
-0.106913195618
0.039031575621
-0.359168653119
-0.174918034464
0.184676828273
-0.100904863409
0.127306394563
0.186049873449
0.002712324446
0.123923762318
0.160414604415
0.221730463956
0.200380221657
0.113902800796
-0.177830440046
0.121501757553
0.030184634421
-0.136580578085
0.015617798143
0.297554703219
-0.067619408809
0.164725223922
-0.027001531520
0.264944245264
0.250924352233
0.074423405294
0.093174803651
0.006566557296
0.020933116813
-0.215981252936
0.035489938107
0.063794318649
0.073934344424
0.176856561839
0.037607937040
-0.094153765374
-0.079222659379
0.128970345100
0.140477075588
0.074326616434
-0.068612747532
-0.029819322863
0.144349189404
0.092948844955
-0.432425841889
-0.075220394139
-0.068649314307
0.120015161944
0.202783886817
-0.422689046662
0.139960149008
-0.148730302506
-0.033907466755
0.011498821156
-0.078430773842
0.176583689866
-0.120886758473
-0.235478300800
0.081030430991
0.214909771252
0.111485763182
0.105028100038
0.136103424707
0.185412333620
-0.061952051374
-0.177153139734
-0.075860522757
-0.059660027418
0.041908754299
0.001355245642
0.022831367693
0.180137872205
0.023776943670
0.050289427089
0.286091622567
0.052989089678
-0.198614556538
0.025764878653
0.187691996443
0.141295587230
0.235751622498
0.060819942566
0.055297161560
-0.200725785126
0.018688754701
-0.213356248401
-0.209723192442
0.084489262126
-0.103944436471
-0.105598411119
-0.139790768062
-0.179069296233
0.040205120145
0.079739657357
-0.075408248569
0.119493829828
0.126817011953
0.423577727884
0.116261383035
-0.063475333765
0.084114633187
-0.112162016199
-0.059057919290
0.050577110049
0.117001074461
0.263241618628
-0.059728526233
-0.100937893379
-0.093742036726
0.121153055698
-0.099399855029
-0.137349906401
-0.103930702292
0.062967234749
-0.058478798340
0.075871329486
-0.194068043842
0.181448866513
-0.119267777339
-0.094251087163
-0.213010964429
0.098643842326
0.163327210784
0.226636316217
0.049554047490
0.038333738268
-0.323301791066
-0.136507602729
-0.315244098797
-0.063435144441
-0.142782350538
0.002638971406
-0.172180715569
0.285873784002
0.063825432598
0.137928451191
0.281479565869
0.179904684870
0.273179061214
0.044139920547
-0.308382260190
0.137428295554
0.022592996029
-0.101159696851
0.060205812360
-0.321028953278
-0.135378340833
0.106237132036
-0.078688246964
0.128214717121
-0.209019882260
0.181679829747
0.068147950842
-0.076715606225
0.042105546850
0.171952095112
-0.143534715602
0.104916350433
-0.105677047529
0.226474169562
0.178000973352
0.065099550511
0.136197717371
-0.026278150475
-0.119957372844
-0.175928306872
-0.216705977573
0.039826600418
-0.028022461074
-0.011791886072
-0.191472609479
-0.051832146546
0.050639129443
-0.058815791861
-0.150454285902
0.178415530037
-0.029877052360
-0.223243892810
-0.169529924446
-0.017945448716
-0.012905805068
0.101183138864
0.135630828404
-0.060293698856
0.165816039879
0.130726764952
-0.097205947666
-0.075605820444
-0.058904797609
-0.014944641084
-0.136242198862
-0.231414758980
0.029240038114
0.169590321489
0.111866850416
-0.003859706446
-0.029462848299
0.169136219644
-0.113737564767
0.234721745353
-0.007383696412
-0.021652017183
-0.028958095792
0.041713574791
0.079560343874
-0.136206285222
-0.060964003858
-0.202154501706
0.114354715689
0.028364736605
-0.087936355211
0.290876020849
-0.084461798068
0.107600449614
-0.172563409030
0.006093186221
0.110834060270
0.095466112872
0.146311910208
0.194248410599
-0.024430074186
0.025206906913
-0.204670169299
0.055773871160
-0.055611066231
-0.147573218541
0.091404236212
-0.069486974443
-0.007866308709
-0.052589091365
0.127557743402
-0.103937476580
-0.103205960351
-0.181573506240
-0.145367258273
0.175368456290
0.184169761473
0.156454626351
0.073123154154
0.052692271653
-0.026419990719
0.021128978542
-0.021125209633
-0.206462649444
-0.037641210493
-0.009940180328
-0.211155192285
0.139808367482
0.030968836348
0.002448090650
-0.144806399683
-0.097525271296
-0.039152081150
0.093049000084
0.159246305088
-0.051538300272
0.029404783218
-0.036562481094
0.007363812645
-0.172491294650
-0.123585128808
-0.084096086227
0.072029658748
-0.232654263230
0.000453095820
0.013973932462
-0.295219356849
-0.213372415195
0.052718726767
0.082029935292
0.059672503570
-0.075817258714
-0.128200867712
0.010538174804
0.042794401336
0.056459843846
0.129078872696
0.108739573006
0.300863775204
-0.058437058237
0.332213075583
0.014473854732
0.206671083245
0.121226415140
0.266169793652
-0.125493958717
-0.061411328791
-0.088720585949
-0.014779745440
0.241327846508
-0.237923648491
0.008214108236
0.047231391784
-0.037645752873
-0.038039946169
-0.285887840824
0.136443333379
-0.156493073362
0.256769967575
0.155716847182
0.081164581986
0.135020561166
0.107191631085
-0.034063720155
-0.117640187765
-0.026857190153
-0.030027135949
-0.132437631826
-0.036525092920
0.145112571147
-0.130674148081
-0.219938057473
0.173741266359
0.075540882758
-0.234478168441
-0.008402159761
0.224995315533
0.184128056597
0.149538937857
0.075932322970
-0.118459660852
-0.130451873636
0.076079052251
-0.122960674466
0.117148933404
0.109736702788
-0.060492548280
-0.170503375616
-0.104611071205
-0.289509301675
-0.115857664644
-0.060618210080
-0.016946951507
0.014043235113
-0.067026323287
0.066223832105
0.056521564483
0.072214021820
-0.337396451968
0.150585917265
-0.155811758464
-0.248287840560
0.100901484232
0.052248094910
-0.031006922219
-0.006451712831
0.291169860780
-0.192274727162
0.140715604459
0.087474250253
0.204627254091
-0.034987256051
0.039261315961
0.047116255889
-0.040808146627
-0.129863385250
-0.054653234963
-0.044916891663
-0.240115892083
-0.106814938680
-0.155051878025
0.115085397024
-0.008235343796
-0.030186102009
0.183847843932
0.150475985799
-0.117099486788
-0.161452818574
-0.004090897593
0.029197605920
-0.019149037731
0.229682231292
-0.014709565693
0.048989036429
-0.075375992823
-0.080037808608
-0.034891838089
0.266243115083
-0.241775366329
-0.129656611359
0.071273383990
-0.230455392648
-0.031581664984
-0.278532456644
0.061436620733
0.160813703191
0.122565662207
0.029568926610
0.178350447659
0.051894770524
-0.160258022991
-0.048904334982
0.048451516164
0.171898013541
-0.144580814969
0.110768371111
-0.116623014523
0.188271990666
-0.124379482711
-0.090916527363
0.003816506837
0.029913547647
0.133470326892
0.028763686572
-0.067192960396
0.147754335170
-0.142315330189
0.144229331381
0.046379673496
0.076980515600
-0.041287334506
-0.077558632881
-0.072794371029
-0.130000468286
-0.181229471425
-0.083203040353
0.021839577755
-0.165687662615
-0.148656311372
-0.135039395115
0.101714069581
-0.053714696103
0.065540670881
0.052379055799
-0.001279259402
0.075515199084
-0.046858068177
-0.183059185197
-0.071801017276
-0.232126051465
-0.068229860774
-0.059173293930
0.087549471070
0.117776692580
-0.073730736988
0.022897460882
0.240993245196
-0.295237728560
-0.176839459060
-0.093698168655
0.050380763271
-0.207813609023
-0.144234581581
0.043182568165
-0.020002518956
-0.003945091086
-0.104820027787
0.121581610703
-0.081360266645
-0.017636861725
0.191700295565
0.077749262154
0.167731693216
-0.052189784014
0.028261429645
0.231974121929
-0.099367607274
0.109506851751
-0.027916770147
0.052755088744
-0.033186604844
-0.140827154319
-0.035680586110
-0.018031358221
0.356255848712
-0.063770253134
-0.052888866263
0.230316589265
-0.025302603890
-0.005003615772
0.044670170571
0.470996863326
-0.069770657421
-0.113235295400
0.129063498669
-0.049705696144
-0.010501608078
0.014743419490
0.148110716669
0.041689570681
-0.018748647024
-0.056230410367
0.008846295401
-0.002008113845
-0.045969005690
0.073893496360
0.109072234271
0.010980553618
0.110753543124
-0.030709626295
0.045473287092
0.093413308439
0.083521908248
0.043593183385
-0.069331956522
0.011709392240
0.003773777302
-0.012153103667
0.174663955127
-0.112768913779
-0.078679557008
0.114021039328
-0.162494387204
-0.097620047154
0.109301774588
-0.118541529047
0.038722027152
-0.135686656032
0.002476968683
0.120870280947
-0.001524751076
-0.280860579899
0.060708065364
-0.001244404641
0.081558718115
-0.276532005139
0.218499248277
0.071563839668
-0.281441224839
0.273218986756
0.042285863126
0.225317010854
0.118069931564
-0.132155613914
-0.028036971537
0.087384059925
0.008883228043
-0.178648878742
0.104088901091
0.161297867755
0.159757262227
0.175369523330
0.143730729105
0.034441651613
-0.193037170849
-0.027884212699
0.054170909607
0.061111497888
0.080091623892
-0.094220316757
-0.121740817937
-0.209152062679
-0.038012795235
-0.033389470327
0.119551374541
0.122420762809
-0.161198725461
-0.039130776348
-0.271417286521
0.037134761263
-0.139062520743
0.328771648856
-0.021646605403
-0.279571641852
-0.124135089707
-0.035477997516
-0.204548175697
0.360657333022
0.118102465008
-0.207369308102
0.184302761353
0.001748563164
0.075944987466
0.114694916230
-0.140772210907
-0.243722176987
-0.025100592186
0.172139707367
0.065092240902
-0.108993145890
0.145976688290
0.062165541052
0.182386576690
0.077288078305
-0.108583615303
0.077312605304
0.076201258000
0.036887250845
0.102164095036
0.054601499697
-0.181966254631
0.191847375758
0.259221180743
-0.068431259571
-0.050300987028
-0.269218158722
0.166761839044
0.009193796772
0.147918115890
-0.113300874825
0.254418313601
0.133989833368
-0.050890056709
0.166022484118
-0.036389295849
-0.057524289926
0.113423696674
0.119834323593
-0.175941992801
-0.103988171873
0.046569714931
-0.236733877434
-0.068608211313
0.151470035269
0.063790664139
0.089171998175
-0.272014787718
0.133591234279
0.033498600814
-0.122236050582
-0.029943109111
0.221767770600
-0.116679449839
0.004814170089
0.059217445742
-0.156669734787
-0.079630418010
-0.131622889038
0.129795127713
-0.155736507829
-0.101220247594
0.181139986410
-0.160474882757
0.005257181635
-0.115781540104
0.038824424665
-0.300532466554
-0.084411016758
-0.310774746403
-0.209230981803
-0.128044977508
-0.013995905382
-0.032664239202
-0.044608594374
0.045996956605
0.152880077314
-0.139470215099
-0.232682293297
-0.136229491136
0.130488112172
0.344387563046
-0.164415247468
0.100272766163
0.122478689241
0.326960730741
0.197156496714
0.037575074982
0.051310047405
-0.060943342989
-0.245521695964
-0.135749199342
-0.238050853732
-0.027316730751
0.077888482251
-0.005863476344
0.127150103756
-0.035984977950
0.033534145847
-0.022420615527
-0.019387858531
-0.101100587932
0.074819769823
0.139179711190
-0.000252093115
0.035056358202
0.066731985950
0.087581493947
0.088305320585
0.279849218447
0.162070219850
0.150836726181
0.108640853967
0.013023926782
-0.070856240444
-0.177264473643
-0.084274093758
-0.022612236048
-0.035919568128
-0.043526647973
0.112689080679
-0.055215845073
-0.254804157937
-0.051736948286
0.087048773620
-0.058678874208
-0.245432420749
-0.003594388767
0.036428909051
-0.279839913922
-0.031922433762
-0.341409747674
-0.028423048891
0.076274137214
0.253360821413
0.147308003204
-0.007089744241
0.202178676005
0.253094283124
0.052054215843
0.133518920471
0.158950922193
-0.072788356663
-0.266774081568
0.204312083097
-0.036442723360
0.043987087584
0.194034085370
0.102402215306
0.083713468177
-0.032220979915
0.012120084386
0.035858071244
0.012029625718
-0.047694513907
0.298486757120
0.023071436213
-0.252912804721
-0.051712350652
0.031808332741
0.068848857106
0.158835392969
0.098362303932
-0.055084807802
-0.059950233021
-0.037845409743
-0.030111176442
-0.100382138793
0.081783246144
0.114989670569
-0.052362691781
0.217772837099
0.041933953828
-0.173747692990
-0.077007830775
-0.065500058355
0.126586522611
-0.071459328294
0.125040193923
0.014947176999
0.262449133450
0.058934367060
0.139918827265
-0.202643572848
-0.030381714400
0.076289856241
-0.066829071658
0.143711259172
-0.063072342479
-0.066341306945
0.225208139605
-0.041232724393
-0.117451098621
0.024883451601
0.124766188414
0.220974501524
0.027275370778
-0.120063707335
0.013413161274
-0.053126011597
0.082493177531
-0.104738826404
0.113954167411
0.012307279722
-0.131955783597
-0.056173460486
-0.123926563762
0.044584234443
-0.110177702380
0.136551103128
-0.127455795262
-0.041433015718
-0.206953500331
0.149695550676
-0.055559524870
0.207315257915
0.001646947101
-0.182099554261
0.116833609970
0.083090292844
0.063315377796
-0.128575664812
-0.020852421545
-0.227500936490
-0.262656846615
0.100735320680
0.113220245086
-0.212621034070
-0.230821359303
0.021425953261
-0.020428831777
0.096119212561
0.167754892878
0.020946517653
0.049404159043
0.154466336162
0.089448041247
-0.076866009251
-0.021621799647
0.249497464346
0.040080844953
0.033034098205
-0.134607770091
0.030528245799
0.007087531308
0.004525412737
0.223271913457
-0.041557529122
0.166887435580
-0.027052437276
0.227954250741
0.119395096081
0.122817025138
0.181296069417
0.082088854569
-0.131796066857
0.046497676048
0.269130959978
-0.130543957475
-0.067400448242
0.077996671582
0.086133404880
-0.046767307125
0.027366981531
-0.144594892457
0.103446699159
-0.058881214472
-0.223454688835
-0.018317054279
0.325108672623
0.087608312428
0.218074428380
-0.142029795372
-0.007555725645
0.087557200530
-0.342837731358
0.126290319450
0.028758049033
-0.192286266610
0.051080596623
0.066911014529
0.078357268904
-0.058196601332
-0.192455839715
-0.118816214326
-0.044463495382
-0.002218987383
-0.187211488825
0.058828085650
-0.049905714482
0.049890446673
-0.121826724018
0.238971950307
0.335689585692
-0.079948994784
-0.013996860998
0.070668694186
0.190118600166
-0.002184681293
0.019973135234
0.169227211570
-0.108564883563
0.261629052426
-0.080206623622
-0.279169714231
-0.147922609665
-0.081113703007
-0.191045156290
-0.064938394480
0.116271024041
0.161213980618
0.164398649966
0.407428411241
0.304897437156
-0.056089135377
0.101246997445
-0.207168634166
-0.281352835287
0.018788181683
0.002360882518
0.006231074477
0.006493312927
-0.001746006411
0.106296239573
0.009101378535
-0.259875344017
-0.050871744672
0.073389303244
0.085526486547
-0.028176279716
-0.139872357993
-0.157000104592
-0.101156702734
0.080337784112
0.149839617478
0.105279449832
0.042428503362
0.124296277578
-0.040808516666
0.067386370703
-0.104559892827
-0.198106372983
-0.005287911916
0.080786061493
-0.196177187339
-0.061281138226
0.133927834697
0.044440744158
-0.168722771271
0.099032840347
0.062596591803
-0.053648358735
-0.125816311275
0.060884402015
0.145926417001
-0.004233067270
0.020685749931
-0.133143690897
-0.162510965824
0.014087426097
0.067462047967
-0.010622390974
-0.035156706894
0.152196451780
0.075507538893
-0.006738714055
-0.191386509028
-0.047616833816
-0.271458082388
-0.118020905527
-0.287857093342
0.210655718615
0.106617480965
-0.170849000423
0.239928797078
-0.053698259893
-0.136675753527
-0.102817523603
0.146858923499
0.080525317130
0.023077645024
-0.108791634470
-0.148127893119
-0.117246404211
-0.020400507475
0.291002941870
-0.066639892737
-0.378558881943
0.087087675809
-0.031217259953
-0.007608015496
0.043892759611
-0.127323922642
-0.083434635182
0.000484779965
0.177836634157
-0.027859078895
-0.116404204787
-0.085186664117
-0.167638153399
0.306566202431
-0.079915406600
0.043443152758
-0.112010805800
0.252502570673
0.284975777733
0.034536881537
0.137314090661
0.232695415369
0.123871997143
0.174797005117
0.118050818139
-0.057040268303
-0.066148194427
-0.002498580890
0.203516556893
-0.019242639652
0.242960147226
-0.019664333769
-0.080042646140
-0.265785963972
0.101346888525
-0.146317693526
0.043524913504
0.020802154612
-0.348847652007
0.317262979570
-0.142790403887
0.192856585863
-0.010350417233
0.252347930405
-0.207507509722
0.084459773831
-0.069463856919
-0.154323477359
0.127992505151
-0.062091628242
-0.158743598035
-0.151238479908
-0.143979774514
-0.071588735351
0.102655110396
0.119639434391
0.275490604797
0.184573489977
0.049479289718
0.062222286358
0.082521615895
0.024721210195
-0.090938053567
0.053833498407
0.148571992017
0.021028765736
-0.141410738456
-0.025517741759
0.104814299937
0.108088335899
-0.219967509041
-0.040798555070
-0.226342572032
0.030417230051
-0.173555285423
0.104434895155
0.070391098882
-0.074588863951
0.137950958933
0.097736554484
-0.010424538989
0.026483292739
0.129013768379
-0.039319530359
-0.148301637704
-0.071746738617
0.092226637436
-0.017491607499
0.155307640648
-0.163102520079
-0.041597782950
0.047456693678
0.065395694135
0.053454657057
0.148366790608
0.046294129136
0.091351554898
0.105299150553
0.058286229865
-0.039001233441
-0.252199561354
0.032511259825
0.169912324155
0.318424043364
-0.028061428275
-0.220464562049
0.078816974616
0.002355803792
-0.127490359089
-0.158916780912
-0.235012982256
0.121301820190
-0.029487985448
-0.008432745458
-0.081500041662
0.001349258148
-0.125605367967
0.063207898831
-0.108341321897
0.058849061125
0.157451518683
0.289520728304
-0.197632271662
0.228672371698
0.231296482141
0.100359230902
-0.111507631387
0.023109772579
0.151782475630
0.203607317554
-0.099151831836
0.123551490663
0.109489924713
0.163669052374
-0.043658907409
-0.293343738941
0.001454206677
0.013478745250
-0.112241974880
0.083042854304
0.121284989639
-0.153831344450
-0.126790455010
-0.143141387097
-0.186036256085
-0.101460088689
0.014761191961
0.166113493994
0.079327561226
0.167624672241
0.381448469444
0.139880456053
-0.035965863182
0.136893754329
0.033948792532
0.113275516976
-0.134039885608
-0.378073630521
0.066972390388
0.093269555189
0.293453415375
-0.281532439402
0.204730746540
0.088460152891
0.068618014589
0.001834910804
-0.212670518308
0.059102518447
-0.144530964745
0.019304605288
0.214781727501
-0.014396647123
0.128435983077
-0.158334934412
-0.046000157571
0.019927896822
0.073143048424
0.050169671922
-0.080307983955
0.119402508918
0.055415761001
0.217599297902
0.176720016411
0.261421548704
-0.061136373665
0.124805255283
0.015483248725
-0.182032635282
-0.195835240216
-0.007248574717
-0.198751025787
0.256222620791
0.170784437611
0.087807969247
-0.101393449204
-0.022422083492
-0.167908255828
-0.108863381017
0.029900130404
0.094146846491
-0.133171519886
0.173968981624
0.023847010806
-0.114970728947
-0.089289056672
-0.094564372400
-0.135326725198
0.164058943291
0.112957360492
0.043944272737
0.047193825544
0.256588036041
-0.141146778411
-0.005677315863
0.045601879619
-0.003344382093
0.024222411283
0.085935800537
0.124541600918
0.078128299176
0.050000597516
-0.276199987500
0.210752624514
0.233163931062
0.098279183227
-0.141318091246
0.099558138970
0.012107172813
0.079776745289
0.168727987544
0.085818045302
0.019250267865
0.292823052066
0.043113010852
0.145466109150
-0.035465181474
-0.057670374209
0.131390039924
-0.124617742370
0.174369191794
0.152638958479
0.299662414561
-0.221333926010
-0.107286240894
0.156229580613
-0.256975896074
0.008500174926
0.113509691057
-0.102072753053
0.020009117997
-0.120709346546
0.043680264245
0.188943241799
0.101037980392
-0.068243218231
-0.235431365272
-0.281995010410
-0.074826374813
0.021908101894
0.143451789247
-0.031767859424
-0.103095702005
-0.056539247826
-0.199662882863
0.014212466987
-0.045440541147
0.163207355565
0.032634137896
0.000964522877
0.241571087730
0.024332318754
0.139731727107
-0.187714787600
-0.054628018269
-0.143150470161
0.035876659411
0.159456323109
0.127271719041
0.145235870995
0.089590650411
0.037826573742
0.153042581778
-0.007421879459
0.169824025248
0.263246173220
-0.178829523996
0.111553293324
0.288625768032
0.044368090025
-0.017355856738
-0.041730510385
-0.003235687504
0.246245689547
0.045045301832
0.168781274866
-0.055852230112
-0.018155264440
0.038215645251
-0.083727512624
-0.396603181062
-0.238787815882
0.007333857437
0.052086179416
0.001304517842
0.059317589396
-0.122973303963
-0.163623015817
-0.129937446095
0.195584813721
0.193975251736
-0.147020073152
-0.126993733490
0.149584984385
0.062093945255
0.074832213364
-0.009620670061
0.084216382466
0.265157543013
-0.165467487914
0.084461632208
0.060297709494
0.053668842328
0.011595879232
0.008957102892
0.000525158234
-0.169116901191
-0.027135893357
-0.116990518496
0.148464124045
0.104708706831
-0.123071100726
0.127156110230
0.052521267157
0.014533022544
0.083065131718
0.006225910492
-0.206954374176
-0.101344082467
0.079873376095
-0.217240038423
-0.084454856686
0.107559195591
0.301741700672
0.332880662999
0.136608143129
-0.140547307627
0.065604783803
0.033788521177
-0.322271506342
0.237293617282
-0.174006757745
0.137622093717
0.265963439216
0.074548102320
0.125766656970
-0.038292576201
-0.042706759926
-0.007374241977
0.175919130750
0.228030679249
-0.169897760611
0.080492313923
0.050377891025
-0.022712983924
-0.108735640326
-0.056900027831
-0.036389437578
-0.055631365346
-0.009698963294
0.331271134990
-0.041867714786
-0.035451569673
-0.148568702584
-0.195232270742
0.079163511662
-0.033678892025
-0.191163639699
0.232217515626
-0.048644623993
-0.037557669489
-0.252181615654
-0.188768113537
-0.114016006781
-0.076792062842
-0.078208707545
-0.147999666681
0.399091208614
0.125806949920
0.081215843013
0.096116349515
-0.201731489956
-0.085173118679
-0.275466618262
-0.132639271081
-0.179803250006
0.074937897934
-0.239184977622
0.092182101184
-0.173079309486
0.362011709807
0.204852811192
0.185047879818
0.014239645865
-0.073900713972
-0.125798126433
-0.184461333351
0.041810843428
0.105168914010
-0.163566576880
-0.050820230547
-0.094914423750
-0.068699548195
-0.019292185669
0.022070635343
-0.119114900261
0.023420708816
0.082640711462
-0.029922902534
0.084866384839
0.026681564170
0.164225180548
0.109738995039
0.124278336418
-0.134978018635
-0.167667458038
-0.032273521279
0.094959662427
-0.301576549675
0.072030542214
-0.166381213216
-0.009595440735
-0.090541590930
-0.003477259261
-0.012700939910
-0.053790118799
0.044090395332
-0.210580524046
0.230154037087
0.238476210330
-0.015087441730
-0.131326498156
0.073212183692
0.069584308616
0.003454901275
-0.065534312209
0.093990823708
0.198675683191
0.060392122128
0.011183003874
-0.208985180600
0.185835443433
-0.113324460292
0.160898781231
0.234716429424
-0.025887832298
0.154945239086
-0.034540980494
0.102026278464
-0.242482966079
-0.049851489309
0.079237892952
0.095563367084
0.007917533921
-0.183837907424
-0.016664883550
-0.116472185770
-0.051412622355
0.077149703230
0.103664722718
0.231106193317
-0.063606143653
0.074085120570
0.199040600858
0.056024342942
-0.247109731224
0.122463179559
-0.243774047410
0.000152797260
0.039006014433
0.198666322917
0.135503224756
0.019888621550
-0.067589632647
-0.034823016087
0.140811183096
0.246151919954
0.015122533974
0.097543152240
0.082554138524
-0.115347485261
0.076811526286
0.062935383639
-0.118448088226
-0.041401814336
0.069672501527
0.185922771959
-0.046401201097
-0.272099788031
-0.016509253538
-0.019035703674
-0.028158343396
-0.039754761491
-0.297246672215
0.022237229776
0.159802640160
-0.096068794120
0.269674743735
0.083190071129
0.099280142207
-0.186562598635
-0.128228992484
-0.154739790786
0.083003104350
-0.187676882329
-0.077332998940
0.052296772195
0.296285759959
-0.115372719373
0.065499299597
0.256806614060
-0.034329662727
0.052389162614
0.021398791724
0.059453649727
-0.162026596108
0.069665282371
-0.125511577465
0.196194450872
0.053192947016
-0.019748467581
0.317356086202
-0.110211545851
-0.026707762534
-0.021510357526
0.239268305302
0.099930678808
-0.080856234650
0.042557214905
0.048770326285
0.169322041868
0.055227531470
-0.084976972391
-0.088413141216
-0.062214707439
-0.035511621363
0.121689756231
-0.137243969618
-0.214602513948
-0.090241157432
0.034899947305
-0.124192672279
0.206810920414
0.023220382332
-0.019000607476
-0.056529934018
0.017839338970
-0.037891889019
-0.107931168960
-0.184801528747
-0.032402621842
-0.082125544344
-0.252611047882
0.030661657171
0.099878024616
0.137184850084
0.051510401780
0.054713367242
-0.016447182514
0.139933380891
0.315782592176
0.076221809111
0.215335627470
-0.124279628704
-0.112274897905
-0.026100472301
-0.064582780052
-0.015734531715
0.052599267899
-0.097468198841
-0.098474508524
-0.091117273600
-0.088660226767
0.396113026157
0.026894014089
0.258738307987
-0.039542002458
0.091884425944
0.046396208468
0.157092636583
0.162943285511
-0.056372946795
-0.035082016116
0.118100184571
-0.021281907286
0.308388228735
0.096780761244
-0.063953321383
-0.076249837494
-0.085294874298
0.092759767351
0.178510017237
-0.087066788407
-0.048527436141
-0.018696412264
0.149782344349
0.185046366578
-0.181928234118
-0.011593799824
0.205916164739
0.312806600970
0.015612589148
-0.243829133689
0.031451167297
-0.019870263709
0.106612150286
0.034017637437
-0.063264672378
0.031513137599
-0.149101552079
0.128464921053
-0.037429295791
0.344478811145
-0.090786754263
-0.041116767876
-0.126206189522
-0.380539825693
0.203970268649
-0.056093102948
-0.210946086641
0.029779176238
0.080103762229
0.062148033308
0.065591979039
0.092269254275
0.027794392024
0.002475995025
0.115371166933
-0.226546683113
0.245812405402
-0.215602523149
-0.169987292058
0.090055413438
0.050635016695
-0.065431319490
0.139338247761
-0.331816571280
-0.021719910295
0.134223493983
-0.202573276385
0.023664611425
0.176892109372
-0.084990243410
-0.189643400203
-0.160409497883
0.116071292006
-0.036414931557
0.127816919863
0.105840137753
0.059495571267
-0.099641767254
0.049331843575
0.110191136299
-0.178920549174
0.142119135787
0.231964223401
0.178192257665
-0.047346038311
0.170939728754
0.087318797100
-0.010671226432
0.064057821089
0.292057048596
-0.047446687185
-0.017046693612
0.085745713241
0.103886887966
-0.112987735176
0.176172461526
0.016673171786
0.030016106643
0.022166575198
-0.158738762497
-0.082384513372
0.045474047491
0.078487479959
-0.029002317981
-0.164817173525
0.149227093678
-0.042962707652
-0.034552858787
-0.221896550597
-0.114139422779
0.062810439836
-0.089554854769
0.106928227618
0.051597187793
-0.037720317183
-0.042758138649
-0.113268385133
0.167086059775
-0.172563771331
0.065971598624
0.128313903729
0.193123761974
-0.182037487699
-0.153985551790
-0.209193307792
0.001723095180
0.052334195080
0.085873498191
-0.279685677305
0.155158346231
-0.142057807665
0.179290527953
-0.062276133244
-0.016881458764
0.294186932030
-0.255612556899
0.130899403542
-0.081220765898
-0.132214551371
-0.063579052219
-0.058217626673
-0.008589979395
-0.178784197328
-0.011839861351
-0.001683691450
-0.115245398670
-0.154830905745
0.002088129093
0.091998017996
-0.020565781464
0.056072917322
0.001514234938
0.394199078433
-0.000608424450
0.090118058472
-0.033316267794
-0.335048534885
0.060990751379
0.102874589289
0.212991905957
0.017581727183
-0.328335871660
-0.214298395819
-0.225206737167
0.089837796384
0.242604540936
0.106105128144
-0.177173527946
0.100624777988
-0.047915487254
0.059337710316
0.169156071663
-0.061428132833
-0.057794733933
0.063668691285
0.030412148731
0.134950399287
0.017429905964
-0.234785368139
0.042582283418
0.422600456765
0.174236823245
0.179387748549
-0.051732163176
0.113609865681
-0.097483601553
0.057475982611
0.171863403157
-0.091149222744
0.114872857775
-0.131347929516
0.208519719576
-0.052010387788
0.184135342451
-0.038876682385
-0.013828807199
-0.128202744401
0.069377071430
-0.163480053719
0.242515777234
0.271791805565
0.059144114259
0.147847169489
-0.090836301617
-0.053179333256
0.132674456203
-0.005872892071
-0.088545240713
0.057292565692
0.078770889281
0.118907947074
-0.229610122837
0.188460954067
-0.276138516987
-0.083766478061
0.049103361595
0.280134073793
-0.084751880731
0.207733540102
-0.184782122159
0.185794098238
0.139392129310
0.059371317998
0.162672214747
-0.105308881904
0.013716882142
0.228470844613
0.100063611347
0.181274243862
0.170304348412
0.194658998252
-0.191865006962
0.270722634675
0.077918372590
-0.041682831838
0.052410130356
0.193339944927
0.237546819133
0.190575500479
-0.202758251449
0.097354519799
-0.184854590341
0.152769931153
0.028267941207
0.047770774010
-0.034150953626
-0.048865473841
0.029551075951
0.117363056904
-0.200403864295
-0.077285383979
0.084472318890
-0.009848287863
0.289296035105
-0.163474209882
-0.000633076327
0.049422109225
0.148750055425
0.100596595936
-0.037908363503
-0.137793041741
-0.014785602642
-0.049526161055
0.139969350365
0.032550264277
-0.021102030698
0.180157877925
-0.023458895213
-0.104332156867
-0.049993841230
-0.102920573183
-0.114262555803
-0.082007435574
-0.053026500945
-0.088304912693
-0.099026652907
-0.057838370971
-0.058062345518
0.182160090004
0.117145682699
0.154018607062
-0.318437935277
0.094751680763
0.242664211295
0.053651889479
-0.182260242689
-0.059756861081
-0.091925612471
0.132410318579
-0.244154696074
-0.030578420664
0.248620124241
-0.052640911673
-0.131619926990
-0.100626961959
-0.134119409625
0.066046650635
-0.023326034790
0.172570698603
-0.073549324649
-0.077074741209
-0.042674692084
-0.172614120616
-0.084560155937
0.070594982105
-0.027197170014
0.012113581145
-0.114106863982
0.028485932103
0.224448578880
-0.117125653003
-0.353127595647
-0.021095860720
0.103911062783
0.001591708610
-0.030010918809
-0.118901211519
-0.072926596914
-0.116305390092
0.010867857090
-0.035635431464
-0.262887676394
-0.146646357364
0.031640517488
0.054352353004
0.029198940279
0.059093346690
0.063576167337
0.061746703387
0.068460518863
-0.087360210170
0.032083466573
0.267293802596
-0.018258483735
-0.006870303512
-0.065930267801
-0.202971654874
-0.163749122862
-0.036908629406
0.052505796933
0.038514539133
-0.063853658924
-0.126397521347
-0.150448496542
0.073282375415
0.152934733589
-0.042866467539
0.025663155908
-0.107798962348
-0.030323442292
0.036936076017
-0.206418899383
0.167763926173
-0.047420427980
0.300178183426
-0.201553452497
0.117309775717
0.159539180962
0.052380607412
0.001411277516
0.084468149135
0.100271025029
0.292122826810
-0.159722184353
0.004894388723
0.045093371084
0.187131940640
0.058140204639
-0.052684143843
0.181118647584
-0.003692640357
-0.062283406340
-0.181447042232
-0.037200303360
0.027453994091
0.102336730051
0.071138501955
-0.059568881624
-0.129726009915
-0.196240341678
-0.089751552033
0.074952946436
0.306640096041
-0.190765591957
-0.001440476544
0.174110092906
0.220572455831
0.100562359164
-0.335830765281
-0.069030524456
0.075940760010
-0.193888329575
0.357817960420
-0.147011330638
-0.141513495873
0.147504681620
0.102610811816
-0.124500988293
0.154328246577
0.243131777143
0.077826584019
-0.348002269731
0.032951709061
-0.205762205110
-0.266076907924
-0.181277659429
-0.023621621319
-0.236597075371
-0.075375251869
0.082589332205
0.144392154856
0.028975072118
0.092083455365
-0.220720464692
-0.019061011414
0.065512663519
-0.055313590811
0.091047684543
-0.185758737917
0.130714466708
-0.022331469066
0.241305378818
-0.188164105720
0.156678465673
0.123934447885
0.108400198624
0.174954936225
-0.017733631628
0.025082327683
0.159299397142
0.141520757963
-0.086992840341
0.080528783333
0.133593578073
0.006170518000
0.020515697489
0.074839764856
-0.034179659587
0.103504203077
-0.292638668662
0.185303580197
0.058290174122
-0.258362169437
-0.022770907832
-0.226743523429
-0.046298856930
0.260761697186
-0.113537043392
-0.161266373320
0.010293720370
0.069761360044
0.028050925211
0.082019440548
0.147125316747
-0.061614088726
0.112282917292
-0.127961956160
-0.234940896499
0.051809567020
-0.105598167736
-0.144384757681
0.186872208781
-0.295133725876
0.038789160932
-0.305210100279
0.077670802279
0.100554886578
-0.036351449688
-0.188805417528
-0.038390746157
0.048947152608
-0.064395159002
-0.037268209971
0.044363610112
-0.074588862777
0.015943967183
0.094933576305
-0.030336675161
0.077974963402
0.246931440641
0.070920601960
-0.025471274045
0.217526400724
0.192735213146
-0.007201198206
0.099946822560
-0.177900464760
0.126919731221
0.009378749499
-0.276933541247
0.168772166055
0.060962969206
0.092345068268
-0.049574009870
-0.048971165947
-0.151665065639
-0.141580543553
0.164249042796
0.117859683731
0.140418392475
-0.191768379840
0.118418709640
0.074265429591
0.073041558428
-0.121355148015
-0.197796733064
-0.255803702490
0.171402719283
-0.060005672525
0.130157142497
-0.014778124094
-0.279191934096
-0.169886414596
-0.039844611467
0.143295486363
-0.105235834253
0.174073562596
-0.038123161808
0.106783709235
-0.354967636122
0.090723325228
0.320160165543
-0.082410801509
0.217457273571
0.135040843414
0.214484733610
0.108136789713
0.055013148072
-0.024376950791
0.137995630646
0.042161793943
-0.116987952613
0.005156044972
-0.160168252036
-0.084378799164
-0.154294541220
0.021860477737
-0.031003259743
0.131077143921
-0.033914977207
-0.138172768921
0.156885681637
-0.050553773480
0.103627805733
-0.171681312062
-0.036223682747
-0.027293119788
0.150306539189
0.091777959551
-0.050809435624
0.235236485025
0.086081860430
-0.112967006164
0.320203990680
-0.069404987850
0.061784363386
-0.259991594865
-0.110210552895
-0.018183902841
0.062227244566
0.041622312792
0.015780265098
0.118431048781
0.204361294417
0.086414912703
0.128855508452
0.012587594826
-0.176881319669
-0.000491496730
0.134004874821
0.105706272400
-0.118920556078
-0.128634347643
-0.159955660612
-0.230493497191
-0.097800529797
-0.009125987238
0.058533501065
-0.254121705207
-0.129073529341
-0.051972259089
0.059263378466
0.058658965569
0.061294972975
-0.105059224217
0.076658700663
0.003321481386
-0.322197520978
0.151762554858
-0.105564635875
-0.135680018806
0.076750662548
0.046351694397
-0.061730951689
-0.012376505784
-0.178013035357
0.284681628403
-0.183251159314
0.110800929513
-0.140033675661
0.069495462681
0.115203690348
-0.019984239228
0.004161694097
0.071462059333
-0.078305021278
-0.057884484690
0.026350928751
0.117435080335
0.106138316755
-0.037093798136
-0.161559805551
-0.032677374657
0.159685927629
0.080277526445
-0.042929892137
-0.058646370932
-0.038344464748
-0.031175752579
-0.024742970255
-0.181963848131
-0.005069933490
0.029583037577
0.082726093918
0.199608192835
0.164448590436
-0.066174802408
-0.130430349599
-0.371658827703
-0.053447537412
-0.064258528983
-0.029847536436
0.060558969873
0.005166244507
-0.035679531868
-0.035957248023
-0.118331832393
-0.064139436565
0.189071492783
0.150009615195
0.026826834738
0.079860550541
0.103478598423
-0.142142582920
-0.016751983300
0.092394023266
0.265983616420
0.003832528171
0.190691241966
-0.033181104284
0.138519136312
-0.216587861087
-0.099965813611
0.023658057089
-0.205775769574
0.234480325102
-0.009905758371
-0.053450673444
-0.021809111673
0.009014363655
0.258514577625
-0.046816438348
0.073544851590
-0.005486509399
-0.118664514336
0.089288525810
-0.013856334545
-0.051044231684
0.044623266109
-0.017277482311
0.053227810000
0.020333369949
0.208052108245
0.238913446235
0.071414877095
-0.120612101874
-0.044602741087
-0.125635253590
-0.042499995665
0.001094590073
0.230137231428
0.187321930063
0.314068217501
-0.235074066522
-0.068773390189
-0.069107128345
-0.029751215886
-0.074774175989
0.025031220891
0.116235104339
0.013254610896
-0.116791554904
-0.049653769495
-0.069415049249
0.005017037423
-0.019519241304
-0.220040705450
-0.091937750185
-0.232356017083
-0.091332462172
0.115990816854
-0.067350715733
-0.025809680552
-0.105084111828
0.059556616534
-0.168918894725
-0.137458449300
0.086643028046
-0.259684004530
-0.037866470931
-0.234076901759
0.008092408264
-0.184699552599
-0.085103150473
0.195564987790
-0.065983652284
-0.046470898904
-0.146281764392
-0.089437447041
-0.047681602659
0.241549841759
0.147003580422
0.160720289412
0.049967231614
-0.107291721005
-0.030346008547
0.008896000452
-0.059740027146
0.084758748821
-0.244952704510
0.079798083931
-0.116918218641
0.016069898860
-0.124931865598
-0.057775419018
-0.014753050420
0.001255166315
-0.233908162476
0.204724712220
0.225206724385
0.034744513004
-0.142972982806
-0.128146140243
0.131773400098
0.227651632006
0.182490187362
0.048183226882
0.059296083898
0.223893063514
-0.182843727012
0.017983375852
0.204360350632
0.048209302219
-0.092360052842
0.144620985936
0.150059988563
0.034869619909
0.234762922630
-0.120947653666
-0.056040900058
0.071710651713
0.132961526907
0.079268904681
-0.078635250039
-0.153524261490
0.167642830307
-0.209412514245
-0.192276643244
0.045533237566
-0.224909985587
-0.017943697562
0.179268294117
0.049202939966
-0.095187599525
0.103420552255
-0.020588719096
0.112452902128
0.118345121624
-0.034893444275
-0.027084034853
-0.313323830019
0.178453797407
0.010252098124
0.229747942249
-0.139966247969
-0.009486606249
-0.042061786047
-0.158314426776
0.170902750891
0.085419843728
-0.250678480553
-0.020005036355
0.209258604192
0.022772964289
0.154693684712
-0.197155590921
0.168560260182
0.054730615389
0.087234451299
-0.067288574539
0.015933658329
0.210680857697
0.054345953731
-0.230076239931
0.000522538998
-0.025903684789
-0.088556164488
0.052120384291
0.154036895161
-0.114135279578
0.191094214808
0.015494881204
0.368503773521
-0.009037588453
-0.008631219694
-0.089946497406
-0.212350216435
-0.088799817686
0.149482390017
0.251586106174
-0.007288241500
0.209040702062
0.184759195516
0.114754011249
-0.199564092076
0.125835960995
0.119695324132
-0.161086545255
0.113740702680
-0.075838926036
0.186185717878
0.270264751659
0.260877296526
0.063047194548
0.072995590537
-0.005874250600
0.165781572856
0.136284225989
-0.038136084852
0.198324877586
0.274968023005
-0.033445510520
-0.049022401912
0.001673167416
0.199351239201
0.052770421255
0.054949018717
0.014776777402
0.041708740698
-0.212033857941
0.228796587672
-0.122186613935
0.021115012269
-0.071689638722
0.104315857281
0.041979829892
0.133451697910
0.151851739249
0.080336130054
-0.048313973748
0.272933609696
-0.129070357891
0.102109830331
-0.076701037139
0.341266703329
-0.002275666918
0.005517961651
-0.025581901606
-0.248871557329
-0.225274962998
0.080034456605
0.010631743066
0.171518192585
-0.109568621603
0.091006161471
-0.122834678105
0.135444492870
0.127232032944
0.144446887700
-0.177756614317
0.132963060046
-0.035466651841
0.130423129406
0.123910651548
-0.183459969391
0.178493508321
0.169894568479
-0.094907678540
-0.086918383393
-0.002704731441
0.154613443215
-0.132294230278
0.057069592302
0.048036906230
0.069099936306
-0.050175935784
0.102557611336
0.219545890122
0.200417075738
-0.069854889839
0.072984571431
0.238596689531
0.014440543086
-0.019489155227
-0.092878563924
-0.262657734024
0.189523431573
-0.050918556208
0.070002091141
0.197820617322
-0.129283223058
-0.222364162803
0.191180249986
0.125091548159
-0.102724310003
0.115361611334
0.021626218385
-0.073704389967
0.139179130379
-0.178466597149
0.148590304030
0.137177471471
0.015877250323
-0.057593389343
0.181559176645
-0.056716410142
0.084277688908
-0.241033495692
-0.122374322864
0.045728375121
0.069571401088
0.058977873321
-0.067451546407
0.043525700600
-0.062773778929
0.114073134345
-0.017263259559
0.233256191137
0.288166257029
-0.124153167285
0.193152319001
0.044766895261
-0.101142049897
0.212751410931
-0.042072630794
-0.029607640393
-0.023113315914
0.042721654887
0.244409309018
-0.068552998710
0.065435520094
-0.118071284087
-0.207931865771
0.243524054998
0.128151427537
-0.027760183503
0.145150796533
-0.064849810431
-0.093390949634
0.147291970367
-0.148639194099
0.083757976066
0.176821284810
-0.034917428916
-0.111155072807
0.037981882466
-0.172290479636
0.064914200227
0.087221643756
-0.072749518478
-0.253731595129
0.174825053749
-0.060327039782
0.146031632373
0.022950892104
0.138603410498
-0.131274777135
0.092692474697
0.095798191872
0.227328662814
0.015667584610
-0.180118368071
-0.013171367497
-0.143118839431
-0.085565714388
0.000086407322
-0.144475292260
-0.282123144280
-0.124356460747
0.048363535173
0.146871176832
0.108302028606
-0.266654754295
-0.130951997382
0.002753540106
0.268402681016
-0.253496103504
-0.043659111279
-0.329896821763
-0.328883424590
-0.107468719857
0.229442010415
0.064950702961
0.157431601056
0.049447963343
-0.011673072995
0.091232108840
-0.386695579293
0.010405769485
0.021143512444
0.277187322222
-0.028957925880
0.313170174637
-0.049288366718
0.096007435178
-0.130345912553
0.049115782483
-0.102347359325
-0.025592062114
0.103580631095
0.138815828110
-0.003183674214
0.173365550660
0.070200027316
0.168155371302
-0.104008665743
-0.036587251804
0.017037817008
0.146668301241
-0.265545791771
0.107798293617
-0.165878920074
-0.239149683066
-0.035254534686
-0.197964994455
0.174339064601
0.112251111036
0.086208829578
-0.241843853160
0.074872834415
0.023264323586
0.092341735941
-0.350998269791
0.023980674906
-0.021193567727
-0.081383999426
0.105325757584
0.056648396081
0.139563196912
0.126694046054
0.171209984680
-0.093430362348
-0.165142034167
-0.160421039834
-0.064410110435
-0.109911814591
-0.232861779753
-0.112564828907
-0.205691983813
0.041179237555
0.186588462260
-0.004833027061
0.055449578286
0.150195822739
0.070382772525
0.045992109831
-0.014453120438
-0.039621984028
0.084277836367
0.082328106079
0.067531223379
0.046499216364
0.110802337629
0.056105780661
0.067708785229
0.062255463720
0.118298771201
-0.130331073155
-0.000565546149
0.175050123608
0.145782481744
-0.138727194041
0.039170011885
0.020800829564
0.056639467794
-0.105457833803
0.066317569725
-0.051043134403
-0.001831634458
0.083768874773
-0.116454493419
0.135719359432
0.030519814484
-0.058197756107
0.117233164870
0.015162155012
0.051784509394
-0.118987079695
0.152530912400
0.114472297849
-0.255823639510
-0.019876452703
0.208225311419
0.055937149098
-0.124045186057
-0.030636641660
0.101306356131
0.118243561486
0.094284473018
0.116502954247
0.106957326058
-0.121516808812
-0.023277778944
0.033202934155
-0.044684022115
-0.118074259786
-0.044208255315
0.020172674479
0.048173260454
0.232114552481
-0.026356923312
0.057455791689
-0.071417486548
-0.146624387915
0.004801136824
0.006797922540
-0.143253582818
-0.063224525096
0.232313638555
0.154918577456
-0.057697654830
-0.178814836268
0.163637497514
0.168764201534
-0.043413351991
0.092615876689
0.139579476865
0.166355217714
0.086113888269
0.020607777906
0.168130841408
0.099418944828
0.060084078560
0.030368293095
0.081516734792
0.037907697288
0.091868302686
-0.142563804712
-0.139344378437
-0.243178253847
0.002924628811
0.017171152651
0.068670260661
0.080891410219
-0.053268344001
0.116590487962
0.017499202353
-0.091645934614
-0.104360294793
-0.097939641182
0.089903847835
-0.216797025008
-0.033567137946
0.171952695250
-0.272539742424
-0.025455096276
0.176447265750
-0.120946655087
0.259695247874
-0.198294213140
0.223760484339
0.062987874790
-0.158332229779
0.044933688678
-0.044822175436
0.187125424306
0.090652767679
0.033242973756
0.157508620533
-0.061981031283
-0.103735574847
-0.082964187693
0.233051196886
0.113798432550
0.309096629866
0.127873736067
-0.109714197157
0.133694129303
0.122635987755
0.039156431101
0.051533852377
0.371448029030
0.266721769558
0.194814089471
0.089116165484
0.036838324102
0.030385680116
-0.003565232023
0.089342998150
0.011833331892
-0.070515283443
-0.019564802239
0.083724850426
-0.188195526298
-0.082617293179
-0.095056735736
0.195282092817
-0.189736341908
0.019897250476
-0.023208038480
-0.174905169799
0.055476052445
0.250307317591
0.048151160121
-0.042380183597
0.075477158747
0.038286972218
0.014287082367
-0.089544289004
-0.059392658581
-0.218108485682
-0.060639767961
0.181683231500
0.005093687937
0.242442219029
-0.015531547332
0.015455371923
0.059856056461
0.048287961932
-0.133203425747
0.043696227849
0.175448642664
0.013136074616
-0.012666651421
0.038699452466
0.070623608087
-0.162232454879
-0.097693141292
0.019878675951
-0.191258618146
-0.160779364750
0.095228544166
0.249658922384
0.211737125015
0.073415066171
0.069910813417
0.151009083934
0.089733587582
0.069125593738
0.001282970983
-0.044356125068
-0.116894582175
0.050432527946
0.063313408791
-0.105910351183
0.068511762184
0.096225319845
0.087160084878
-0.163669888777
0.078703592210
-0.120230388835
-0.098673870851
0.042057212834
0.044742761352
-0.097226277199
-0.188155425751
-0.084171474173
-0.158477989613
0.097808162858
0.090345548666
0.103768526870
-0.192342005501
-0.229459570189
0.043358644387
0.117355104610
0.057755249076
-0.005474530912
0.196620870547
0.065988351634
-0.162412839229
-0.059710323777
0.057610213713
0.049805289082
-0.267083391417
-0.032991713346
-0.065036808330
0.171070809632
0.128170060682
0.080847592295
0.156475469584
0.042692966206
0.146218901615
-0.012722961431
-0.250385055102
0.068210114840
0.029872810657
-0.038089474080
0.114253013057
-0.079742904589
0.348521669867
-0.061050593312
0.199003719504
-0.058342103151
0.237435632624
0.127565301944
0.072461243964
-0.202319899415
0.044966606893
0.265399909577
-0.096043953021
-0.286442666443
-0.076106982323
-0.238450942532
-0.132898450980
0.075102607897
0.282442523293
-0.047101780747
-0.035887353426
-0.055560615847
0.113679002616
0.006033971759
0.031100595940
0.287796260655
0.005240423885
0.002544211146
-0.022066139531
0.155584436841
-0.086774120095
0.002793972161
0.071329373513
0.060841987047
-0.242682139406
-0.131870042839
-0.007921608673
-0.098506729782
-0.021909316566
-0.193947970804
-0.241428063818
0.169046854413
0.168527458015
0.162476970665
0.128283005167
0.011288954470
0.052328065312
-0.008998869058
-0.077428678238
0.126885753980
0.150011295672
-0.000424622216
-0.181703185422
-0.132423015153
0.238806357621
-0.137792952470
-0.201579900410
-0.100832083657
0.013361424069
0.030964340738
-0.036191730290
-0.188474149151
-0.099993532521
0.210057348894
-0.231016791161
0.027581056421
-0.069278712617
-0.121935955765
-0.000344911044
-0.133763750630
0.154860262497
-0.133048010290
0.091395249694
0.022857419574
-0.062361850618
-0.160549938101
0.004783866950
-0.266443710137
-0.042858760886
0.022233403753
-0.329467318680
-0.083883883454
-0.374721677614
0.396018351103
0.110999078119
-0.136146658546
-0.128505258309
-0.038311650987
0.179023714602
-0.175597674927
0.121327532984
0.095695751959
-0.034460101325
-0.210110950745
0.010702686112
-0.201810844572
-0.137931114598
0.038499022608
-0.081422375056
0.055670143108
-0.189254872083
-0.104303748460
-0.085139211153
0.083963174464
-0.008180279838
0.091423772897
0.157494908221
-0.061297483033
0.182888283441
-0.037145808097
-0.270267270768
0.088485469056
0.114226689116
0.031673378212
-0.040253464790
-0.013721246884
0.051066115710
0.328549524930
0.318614483980
0.318161918958
-0.232324503157
0.134799380397
-0.210314866911
0.183569335893
-0.016095644387
0.035253359130
0.005063380331
-0.046443311940
0.089493282763
-0.421020955782
0.201438152056
0.192551208159
-0.099563428958
0.123946354099
-0.085841876764
-0.380983193367
0.030222662292
-0.079033677174
-0.077317348048
-0.015550735358
-0.122844522089
-0.126453173998
-0.055526140387
-0.012343078293
-0.018131503319
-0.010992946332
-0.149814306249
-0.183418634400
-0.209232967132
0.039617429270
0.111194022214
-0.186031507807
0.162188114805
-0.047156423600
-0.025552711800
0.091630592575
0.239736313070
0.199256603474
0.054932866487
-0.095131561907
0.031102338717
-0.059421681297
-0.216297935895
0.077561167807
-0.288275175162
0.258304669210
0.146455069230
-0.094501923258
-0.175504109998
-0.012206692838
-0.002735296972
-0.079641275055
0.141403519990
-0.228359717806
0.043053862446
-0.010390101033
-0.369827825443
-0.342531589641
0.140537611715
-0.156493608905
0.196357141295
0.238206641781
-0.064150811905
0.032893913401
-0.223147827031
-0.152577926943
-0.122299764767
0.133836703606
0.023519152847
0.202982867099
-0.064636538559
-0.247293059780
-0.318503428465
-0.163046466977
-0.110022356438
0.022266983743
0.190568115255
-0.060878215948
-0.079025745024
-0.160653945950
-0.230606409784
-0.260973874778
-0.066891106046
-0.083289570930
-0.163964849334
0.098670448378
-0.245308354742
0.267753917867
-0.005425848844
0.158593834757
-0.164919235386
-0.249367022347
0.140221754452
0.225102052695
0.043177479097
-0.057964834206
0.267944633626
0.130085454894
0.153214056904
0.158447430518
0.216841598136
-0.075788823728
0.213840615351
-0.072922061229
-0.033404913999
-0.033263276489
-0.128057723271
0.048306421472
-0.151733954425
-0.064181353782
-0.075802356468
0.048203151634
0.241631695623
-0.232066298162
0.041070033823
0.111172354484
-0.114582187508
-0.051564428039
-0.056481272341
0.175575762522
-0.070857507912
-0.219135565099
-0.110673003766
-0.157679771974
-0.028893707575
-0.174241985868
0.088402330768
-0.057131878608
0.158598756701
-0.109953518670
0.020967984274
-0.194268224762
0.009914303357
0.043582162184
0.109271430823
0.111567328370
0.170794446443
-0.308578058742
-0.092732183970
-0.172588061698
-0.226599169013
0.129608783480
-0.039049818051
-0.047997693573
-0.205684204778
0.010414307362
-0.079243528704
0.028077339185
-0.098525231607
-0.315029044776
0.075501419891
-0.336413493399
0.205975744101
-0.116629571313
0.050348180106
-0.004469428661
-0.235447838979
-0.048180155037
-0.182326169262
0.297387893089
0.194127365834
0.085636646098
0.112486067920
0.289046629133
-0.029078477448
0.193082451103
0.294288219360
-0.178557928053
0.018008886049
0.056308771969
0.050214328480
-0.244942547660
0.064605919599
-0.108179136723
0.093695618256
0.011315963012
0.085619969653
-0.057998872685
-0.027908884276
0.000571491741
-0.322967047203
-0.075186557099
0.205001297007
0.006775380337
-0.076189572281
-0.095596550893
0.221594439431
-0.031240402375
0.041815293329
0.117221933858
-0.022070625929
-0.339267994428
0.037491728996
0.150429662618
-0.006418912139
-0.181214627618
0.126822107424
0.118902542864
-0.002141497735
0.160319158692
-0.103981859368
0.084220487831
0.127250408364
0.035136454355
-0.075767867436
0.050090120731
0.047836752927
-0.078715067220
0.016988790780
-0.024896645466
-0.087788325326
0.046311158512
-0.137114278229
0.037139263101
-0.148833270110
0.107770601399
-0.116216833976
-0.140286792771
0.285967163464
0.226868767354
0.078827709441
-0.063720983030
-0.210355837683
0.135753155522
-0.061324581403
-0.130842551635
-0.215443230455
-0.257118431242
-0.130905402935
0.059831046506
0.273137895012
-0.049690348148
0.165306300867
-0.181416183511
-0.049716852159
0.107375934269
-0.166044319377
-0.121502369120
-0.012200792992
0.137289718684
-0.177463781951
0.094497516694
0.177082842621
0.086926436500
-0.036452480435
-0.076400283751
0.027470191204
0.073453328774
-0.187933554979
0.231394588760
-0.156297841875
-0.079637370065
0.123159938094
0.021780472488
-0.078371244478
-0.073218765398
0.136214008384
0.097155103669
-0.105995876841
-0.218511474491
-0.077790738632
-0.104209208293
0.069658054589
0.273096511723
-0.050486002779
-0.231733699565
0.175675242081
-0.078177244012
0.170633426590
0.116291132858
-0.030363574204
0.066411124658
-0.183816513778
0.068125728311
-0.086852836635
-0.094973067766
-0.078576103444
-0.098064621209
0.005275954677
-0.199864837550
-0.000761712378
-0.023895739780
0.044942666028
-0.106724173567
0.200804422333
-0.043837894727
-0.172460087242
0.024184086737
0.045586175780
0.183788127194
-0.225137823127
0.200408058059
-0.009777564684
-0.053985799976
-0.108870020838
0.096776576845
-0.224542419044
-0.025916691942
-0.042073369243
0.060680730768
-0.212898958315
0.084513713258
0.076087929212
-0.157288501762
-0.208791281490
-0.220374695155
0.036762642902
-0.160826868786
0.245461688913
0.100120386084
0.112658336542
-0.110955603739
-0.207687043864
0.285959994906
-0.194257856809
0.010450392230
0.064848989411
0.056151189944
0.048656583107
0.148946476095
0.093579217777
0.182303853142
0.079896910339
0.036143352363
-0.060297607025
0.026029355188
0.085953231160
-0.030691493651
0.101087434972
-0.231904429632
0.102715493618
0.183683444212
0.085487947623
-0.080018872705
-0.072622169598
0.144244628249
0.016263147411
0.170124354997
-0.064366419281
-0.109348421922
-0.088375160194
0.065058152578
0.168748161980
-0.073265078866
0.160703535688
-0.024577714988
0.021040021629
0.103959174081
-0.009605621286
0.093089575901
-0.140084564184
-0.190082056286
-0.449095517439
-0.008521661806
-0.034344761290
-0.002313664215
-0.172410805456
-0.239185162671
0.013919282864
-0.026204510639
-0.034979322277
0.061077525851
0.308784206683
-0.023822741539
0.213632953592
0.055836196906
-0.138801592977
0.069827161425
0.126948132781
0.067675921455
0.016781341509
-0.017102260933
0.047169251605
0.133729686055
-0.136867197743
0.025482662304
-0.144350867104
0.121838070833
-0.399380431590
-0.111621543423
-0.039911809041
-0.164336034096
0.017917862560
-0.209934837066
0.194479040828
-0.313742840104
-0.018221190959
-0.152020422028
0.149636201436
0.191066722360
0.231533239905
-0.001581877972
0.071836511113
0.053902975912
-0.012050009984
0.007784665782
0.021242477585
-0.121016474924
0.009101217017
0.119605434543
0.019553943201
-0.125607126070
-0.204612472014
0.018270496543
0.162551575148
0.014685262387
-0.014867158242
0.017712108708
0.095827905016
0.109981705141
0.262251332954
-0.130968069254
0.082729541530
0.009080145618
-0.275742570226
-0.177371622437
0.067303007245
-0.296403868639
-0.267581588088
0.063543405314
-0.034134404837
0.287095972501
-0.284138626879
-0.225423164005
-0.078937112669
-0.264553814656
-0.063706657931
-0.052639224019
-0.060767978936
0.025092685131
-0.047719934854
-0.198329025079
0.315810394052
0.270822601724
0.040160867695
0.084576955227
-0.035298518456
0.160767733489
0.030612984030
-0.046622958688
0.002233056909
0.066302795314
-0.035917253890
0.129268041949
-0.049582853295
0.108734654715
0.022131275823
0.064833806475
0.167687269327
-0.079667545844
0.249373598194
-0.059022537224
-0.157768536247
0.080405245515
-0.073455110068
0.215432537181
0.009044059832
-0.198042452415
-0.095404602113
-0.151547829926
0.047004885682
-0.220444470796
0.114833615515
0.008618165915
0.131414787690
-0.033173879489
0.241999931635
-0.209193997422
-0.004345535976
0.237564115963
-0.196290423746
0.007755437710
0.240552266395
-0.186014509297
0.191215438596
-0.115438943577
0.082168755242
0.126592787296
0.029112430322
-0.119254132019
-0.071052121953
-0.210456240170
-0.048675128253
0.030973640023
-0.166319225926
0.064924890594
-0.140550857613
0.073050244833
-0.015677624641
0.090267493177
-0.106927293437
-0.212997793694
0.086299998761
0.154402098922
-0.112089537043
-0.181775697759
-0.048336802395
-0.247584384811
-0.033188020288
-0.032604702415
-0.045631121588
-0.088982954391
-0.106259138244
-0.245571690844
-0.008160070330
0.299819464123
-0.330760657296
-0.020604474597
0.024546583066
-0.237375224996
0.000395598199
0.058665409916
0.164737657163
-0.197117692790
0.041211272108
0.150881476335
-0.043118798835
-0.344633094008
-0.196178708101
0.134775765837
0.168129401109
-0.105301429887
-0.043384704337
-0.137209512998
-0.277320735250
-0.020393867687
0.279270271344
0.062415835455
0.024392986496
-0.160483231415
0.043210192314
0.003359141691
0.213659011735
0.041956083450
-0.096170732847
0.027614523186
-0.028755932965
-0.246554087261
0.232512277315
-0.110732153001
-0.056327702117
-0.282485289933
0.072992784172
-0.082632661565
0.277890326357
0.058302830478
-0.072290291107
0.100544241221
0.001510104260
-0.113699242525
-0.211542338227
-0.105741730773
-0.108122377862
-0.073236523743
0.167606202177
-0.095560824428
0.067512918491
0.107000811321
0.226959082402
0.041231336482
-0.138633015206
0.383470563722
-0.005276520369
-0.004581460134
0.046810815463
0.154450638553
0.008784128797
0.054933051547
-0.333403096963
0.000883867797
-0.024330013472
0.118686589657
-0.024043721735
0.259023413237
-0.157530506440
0.120607256959
0.235742012933
0.038439797542
-0.131547321136
0.171383260515
-0.260008268618
-0.157747884629
0.068289669445
0.182355924176
-0.145131659855
0.250844317599
0.291149604737
-0.027112681080
-0.074383104520
-0.184197814947
-0.123982603958
0.081135466679
0.114680737528
0.164621667704
-0.094936549654
0.116193226711
-0.054753766969
-0.048866521734
0.016301445334
0.034610672099
0.038958825650
-0.001045417571
-0.131109686438
0.018104469643
-0.034760075068
0.033198766339
0.240492524305
0.090720620288
0.043815696799
-0.252028316433
0.066061761281
0.064648028285
-0.013077784893
0.288006925281
-0.033983508963
0.050019905353
0.201229055786
0.255813017629
0.020861702985
0.068826035524
-0.056409013528
-0.193267869351
0.181268372987
-0.196093800980
-0.026268995825
-0.304065415907
-0.062396874796
0.245488116924
-0.044094163473
0.063221023943
0.086681371401
0.079151950853
0.049056163856
0.088442371270
0.093461795725
-0.075273589777
-0.174875996031
-0.084904998226
0.097366437783
-0.015115323827
-0.155773044973
-0.129619898080
0.075484567262
0.327281571463
0.015842489492
0.054394704395
0.104833031390
0.318593316928
-0.169602282111
0.189920899888
0.128311336745
0.090629495612
0.240633159993
0.020882785767
-0.039895984913
0.121683565796
0.191564474575
0.121922752776
-0.300429650940
-0.057004439285
0.213521034232
0.197519821320
0.011538741042
-0.086524800215
-0.064736707801
0.014864750100
-0.049486768576
0.011608920360
-0.217733189939
-0.153954197333
0.157314003439
0.001191588966
0.070967289477
0.055960992903
0.117831507969
0.260465516993
0.161067873399
-0.278606954808
0.151722200461
0.145522914862
0.001187924549
-0.243052941510
-0.090785486219
-0.058501732463
0.094015723647
-0.019980436949
0.031213190106
0.005586927020
-0.018904018673
-0.028900963443
0.308765676026
-0.295554243176
0.312183066917
0.118031000552
0.159153042361
0.007607511748
-0.285428720767
-0.089146721624
-0.051534555484
0.012245794060
0.121972298420
0.116208041053
0.015408975517
0.049297877573
-0.003183053411
0.156730136782
0.001110635934
0.012526394097
-0.026179361761
-0.075797238166
0.013291986416
-0.011816515179
-0.056249225970
-0.209241093801
-0.043041876577
-0.022628799223
0.188003970669
0.073414319524
-0.251078471535
0.058471117780
-0.236630400352
0.025947946145
-0.100801130609
-0.129440823837
-0.001470470112
-0.011573246748
0.225704375031
0.018733331649
0.166187996378
-0.108046690707
0.324524506610
0.226122558108
-0.078913810884
-0.051518676655
0.114090247500
0.015891394288
0.107578012531
-0.042707253678
0.156608720726
-0.073136227724
0.032878842671
0.032853680580
0.006817928328
-0.030778029728
0.105573413248
0.145740035851
0.015908417487
-0.052775371473
-0.039316162670
-0.123851699224
-0.114550629378
-0.020828272058
0.350210400885
0.025147707792
0.194576418316
-0.126586087906
-0.013945854748
0.057519736281
-0.178240449459
0.117063454668
0.189090528111
0.108045194192
-0.134027125704
0.013301650250
-0.054723729008
-0.050692308608
0.082928281108
0.088414729290
-0.030575565486
0.136299792957
-0.086250846631
-0.005752232884
0.091592496940
0.092010899653
0.009457490413
-0.051804891019
0.264353794944
0.162975573685
-0.128700017383
-0.023399568711
0.111157826714
-0.115498152277
-0.137157817357
0.210505962531
0.184478863988
-0.023057786633
-0.109174158977
-0.018266835108
-0.111041695753
0.044228769528
0.120897083257
0.026459241574
-0.076284784154
0.267392383303
-0.028920259568
0.142462040691
-0.119883986808
-0.083608227382
-0.163449213110
0.013383376273
-0.340056292997
0.230975976091
0.054883733186
-0.066312392040
-0.123583640204
-0.132380424504
-0.129509224300
0.039764852908
-0.037848121476
-0.177347857781
0.020888785783
0.115335275451
-0.319076328216
-0.246758611627
0.041172743452
-0.098029619397
-0.132886424755
0.429535439585
0.105738486310
0.121343951255
0.042378365649
0.159565410967
0.100517682254
-0.172706177687
-0.035018582008
0.245832104683
0.043804373125
-0.067130020606
0.094600571462
-0.033362330089
0.114480289651
-0.147401535533
-0.246070085053
-0.122329963969
-0.042348617886
0.262759233321
0.023307748706
0.084618136397
0.159042689129
0.067701809208
-0.065893870172
0.125472331329
0.159099598774
0.075059469686
0.016706850416
0.170931884829
-0.086324031081
0.117063758914
0.106997721108
0.032930651360
0.103202386050
0.110523139838
-0.229667550941
-0.131556347238
0.019348006155
0.212258219342
0.055302306106
-0.056025962262
0.215908555719
0.057574360161
0.151263653106
-0.281113850250
-0.056714268827
0.304155656374
0.146665284178
0.108775472210
0.142127118105
0.112392296493
0.188001905754
0.035194152897
-0.076319010580
-0.048374873972
-0.040021441572
-0.169127992038
-0.004989311046
0.071414665236
-0.102559828354
-0.133106122512
-0.046998279334
0.129209484667
-0.092148016934
-0.124916172716
0.145468441396
-0.010325098787
0.223864247526
0.147602035671
-0.075919034399
-0.095262724109
-0.026692971299
-0.070833295282
0.040411885446
-0.110594835834
0.062780831005
-0.092360821248
-0.000549019472
0.187227052500
0.073809621049
-0.156239081858
-0.053216528305
-0.210228949409
-0.052162920014
0.031845490781
0.134057905446
0.356133636346
-0.106832114244
-0.122082561365
-0.159612126587
-0.042538869793
-0.268726041376
0.224067505105
-0.030148603151
-0.048821971886
0.137058650645
0.011478547660
0.049492960913
0.063883261716
0.120890208011
0.095251811650
-0.077845444611
0.264357751972
0.043823145689
0.039696251931
0.067164862622
-0.065179425243
0.063713285903
-0.114564954990
-0.004909514107
-0.213899005887
0.181619607278
-0.115672084561
-0.167985763506
-0.169450614531
0.009522858328
0.197201924627
0.087769500893
-0.023161949805
-0.260691240345
0.198553935824
-0.064099800689
0.093447667649
-0.077065543589
-0.133287513415
-0.290979863470
-0.069430509903
0.304987666964
0.053097099716
-0.248696874412
0.213196560541
0.014686518413
0.072455253682
0.005846836217
0.242655774663
0.134120682202
-0.106592344125
0.012045302635
-0.101519564549
-0.200621387444
-0.111503380933
0.056916490204
0.117213970338
-0.076219368136
-0.015836709214
0.082175664577
-0.010935331274
-0.047104886806
0.058908474474
0.082312764591
-0.038090850765
0.037527043633
0.097398152555
-0.183947173522
-0.090624152093
0.192110387397
-0.198833393881
-0.089924412179
0.115952719482
-0.160613178508
0.008718350997
0.054708819783
-0.014277502894
-0.059173007579
0.001880854892
0.047775676313
-0.243795521932
0.169638532694
-0.096766939272
0.055017074322
0.051115961592
0.010727772946
0.154684158552
0.286568422428
0.130932728668
0.037512543912
-0.025149542241
-0.052772915120
-0.103967749714
0.016130094421
-0.075558410462
0.119032269101
-0.099976952372
0.047623680899
-0.215241743525
-0.084723870480
0.001795176326
0.212824009528
-0.033942786167
-0.282911604019
0.019209885875
0.113095065341
-0.030683958566
0.222689107966
-0.191129304126
0.342193537415
-0.306653904186
0.067462736272
0.096269664075
-0.112959431971
-0.114016107901
-0.080753838062
-0.014679790287
0.041169514736
-0.087475033100
-0.131001971814
0.198130242385
0.181784705362
-0.258160838071
-0.103082559167
0.122931051857
-0.136016749023
0.185363351228
0.133961721857
0.368749911289
-0.051486358748
0.366446649413
0.061778062342
0.296486107156
-0.009740630069
-0.107384045725
0.127803934949
-0.322989106980
0.026938860613
0.032349926899
0.025013949123
-0.110029081959
0.105189246447
0.124728461150
-0.122135664874
0.051027876751
0.061097599669
-0.043654515582
-0.076839834286
0.014378319928
-0.035118935546
-0.194907770334
-0.077945899761
0.323330263396
-0.016497135376
0.067060181401
0.063699011542
0.135454890641
-0.368468387834
0.117427674646
0.165009781597
-0.228370780709
-0.017125773722
0.070399375059
0.221921919975
-0.009348950664
-0.058838170961
-0.019800166089
-0.001673776260
0.084434967227
0.008346591564
0.028159548841
0.010231503192
0.007866313977
0.217830568143
-0.044045081782
0.115542979856
-0.265934803651
0.177845634973
0.012581544762
-0.099733098199
-0.012332918872
0.015095545233
-0.200295810284
0.066947227489
0.031235600042
-0.266544589158
0.057918269946
0.161932363080
0.000568351562
-0.053826547092
0.054284475047
-0.075909278330
0.119384318382
0.196474413885
-0.113865477767
0.007082140000
-0.074437117645
-0.101896575519
-0.158864067260
0.200416539671
0.124328225841
0.168068097930
0.115880624542
0.017177593607
0.221680137914
-0.036621867214
-0.084002017152
-0.062332926778
0.149107516328
0.074017784322
0.007867573611
0.086880679527
-0.154070422901
-0.000502278574
-0.266269137612
0.004642056402
0.044154735178
-0.215028329257
0.072004501275
-0.170755806666
-0.147522330822
0.011203281195
-0.193616681288
0.166139061598
-0.223263869294
0.140759326492
0.104850275086
0.005023985857
0.070877427838
0.210474172341
-0.010997258190
-0.075222379577
0.201553661123
-0.189481351631
-0.032039198639
0.025498160308
0.016560845096
-0.054350286678
0.026083403860
0.177098130024
0.055963914793
0.053527155425
0.001060993230
0.081096147803
0.031684196870
-0.041990934719
-0.091209910828
0.331311002782
0.033653800374
-0.116716343034
-0.108168816719
0.153704500668
0.102274842222
0.138705253764
-0.059519307087
0.071471292595
-0.026890627306
-0.243274971443
0.190604148760
-0.071434703448
-0.075887545241
-0.351051322635
0.067575320070
-0.037269527775
0.105487935554
-0.277504086409
-0.058885633757
-0.031361341664
0.016784826725
-0.210406842828
-0.053555661114
0.108169387490
-0.284766344565
0.029776002811
0.040454345778
-0.296243322450
-0.079860577006
0.157370748728
0.184298971149
-0.165923557648
-0.042692819082
0.050394736452
0.022166553462
0.097431395255
0.263184800957
0.213917916920
-0.035486521329
0.013649020101
0.031976546298
-0.185309148717
-0.124549847445
-0.117605837223
-0.176661682969
0.091288885533
-0.083340561872
-0.318543669450
-0.079761499338
-0.236969024722
-0.051692896063
0.085384380921
-0.000249376959
-0.003398587634
-0.263638555703
-0.046273765297
0.097221620626
0.158543694987
-0.140040075726
0.026398346723
-0.014862999405
-0.142061872336
0.165607088177
-0.123502401024
0.025210302255
0.061738155408
0.266602074864
0.019434100032
0.267196025816
-0.105507447541
-0.015277755348
0.066398198312
-0.018055143181
0.083558744468
-0.061845546641
-0.169725499527
-0.317078817698
0.216608804880
0.132036619140
-0.104721850035
-0.311941622633
-0.087216973671
0.113906283187
-0.117253407103
0.049235816898
0.211001200069
0.086920691463
-0.157402821471
0.101982273663
-0.004036669328
-0.053043372281
-0.184706865644
-0.119364841044
-0.099854963769
-0.031676858275
0.061794677486
0.019678177926
-0.091508081579
0.152261987603
0.149044481330
-0.109602627717
0.039186743158
-0.016585730854
-0.064790179007
-0.026253775606
-0.151855661550
0.133517363260
-0.121632686506
-0.111107406249
-0.037867412721
-0.099678843914
0.041738782190
0.034579132810
-0.247808216963
-0.132938208688
0.155241206937
0.092556738300
-0.035661730602
0.048646380938
-0.064832824610
0.093643210364
-0.202707905209
-0.159865713563
0.199862710135
-0.228764621348
-0.014433102079
-0.005269272271
-0.067267328916
-0.204315309293
0.095445210674
0.122579826018
0.228421216538
-0.156214785656
0.121213519876
-0.005650938445
0.048065317194
0.095681447699
0.056224816201
0.224047136422
-0.178777885982
-0.353667138599
0.070317133483
-0.169144019317
0.277397557757
-0.127052590356
-0.104103827063
-0.037291806122
-0.096620128912
0.134836694309
0.193077126230
-0.032314690684
0.173573759505
0.129208542465
-0.047179841848
0.198577761843
0.135901808477
-0.009372969798
-0.088272681581
0.134297607722
0.235531897153
-0.007537984315
-0.059421815230
-0.054230954535
-0.039971527049
0.038214228433
-0.151882815639
0.259415861806
0.003392441729
0.172566811157
-0.157018041299
0.130878347710
-0.245591403694
0.236585163215
0.045549483712
0.070036408496
0.048234939504
-0.156444675958
0.044250789533
-0.057916789916
-0.102262966271
-0.086205769503
0.108729640780
-0.142074390286
0.027389484565
0.175484216674
-0.068400310331
-0.010682181867
-0.058227910931
-0.107914765836
-0.060250008428
0.047201853065
-0.334986738249
-0.087953372937
0.073328649763
0.139761182503
0.097406249710
0.294264058383
0.026867126627
0.078895730903
-0.025835454437
0.331267570282
0.227988124416
-0.101207689571
-0.235514195698
-0.105859857643
-0.193912214142
-0.036064018329
0.001636510257
0.060671182072
0.090061676067
0.040003475613
0.051196473556
-0.027423009708
-0.143896260971
0.114414084547
0.019660069218
0.312648536302
-0.322056432813
-0.043924545347
0.008634950741
0.107647128736
0.086635134887
-0.128671126246
-0.362615770762
0.144050469641
0.117744350829
0.084373518279
-0.075854726377
-0.174071280842
0.030348453266
-0.164346909914
-0.006506170069
-0.150312288393
-0.016969475216
0.102858590302
-0.124167556476
-0.375233991089
0.012112111457
0.251068767818
0.035589288911
-0.011289899476
-0.152294664336
0.061019382570
-0.104316309486
-0.033554842904
0.059065212511
0.023694048356
-0.047800483472
0.045367907208
-0.220472886919
0.262456383715
-0.060578345272
0.086417979923
-0.129122359856
0.280860610099
0.230884462022
-0.031184015420
0.018468783360
0.285701099509
-0.228276938145
-0.112458039741
-0.170585280796
-0.392823421346
0.033983738460
0.032074352592
0.090244620356
-0.097342416875
-0.212488239043
-0.117915640891
-0.227099884382
0.126984577494
0.120459007521
-0.096377737576
0.199468330168
0.050016496414
-0.030286726595
0.214386020252
-0.074377156091
0.092109236291
-0.295256757625
-0.209036288282
-0.182931817160
-0.081362326813
-0.177290097010
0.095509598674
0.257610289685
-0.092859161228
-0.114233957558
0.176674464513
-0.014088427974
-0.002332933665
0.094793790183
0.144305672884
0.037955035820
-0.091621035645
-0.089148666145
-0.124753340774
0.102657606080
0.143712391617
0.275468607210
0.076924482703
0.146607577783
-0.112386113652
-0.182532990050
-0.163729730242
0.112545818557
0.270395707095
-0.034428080500
-0.333535088583
0.222128525251
0.126451172905
0.182015391846
0.183980853809
-0.450761990664
-0.014089960538
-0.126969064254
-0.079710750147
0.106410866367
-0.089796696324
-0.107611024245
-0.168702190282
-0.212832735441
0.022018112809
-0.070744187637
-0.089457096094
-0.093767304242
0.002123109081
0.015667466761
-0.276585830671
0.202130172083
-0.011527142700
0.173896605911
-0.085610595484
-0.000069952557
0.223896522074
0.084647259522
-0.059387803857
0.067302364997
0.162332259315
0.264122739937
0.166906768137
-0.110215159550
0.266211486487
0.167143104724
0.187706901061
-0.223967068114
0.056015606036
-0.136711492137
0.089274884774
-0.007226419672
-0.147482645212
-0.226569849746
-0.112570841254
0.110685338144
-0.125051414508
-0.066868376397
-0.111404882373
-0.028912906052
0.129732374217
0.245413686158
0.137677180178
-0.132964596379
-0.160479751899
0.260372568420
-0.243001673859
0.149838185435
0.122129404627
0.056664118272
0.020207127036
0.017355832444
-0.026760108119
0.099437336590
-0.153437798618
0.061881465947
0.216776112984
0.069228720289
0.038368202784
0.298056833092
0.075563273964
0.052181807150
-0.000279005575
-0.117319966687
-0.148807428123
0.016733182226
0.062985037497
0.036349618657
0.104666117361
-0.394324007658
0.077683939592
0.050486676696
0.270434207349
-0.111721911703
0.176418287724
-0.203038598716
0.113189524493
0.053701896495
0.226898205268
-0.096177457041
-0.113695832594
0.260916701516
-0.277493332857
0.055078054142
-0.083774525943
-0.217936715612
-0.048157325769
0.003937742551
0.133545976837
-0.129351778362
-0.065024262608
-0.048119143712
0.144322407182
-0.234296365595
0.053284413213
0.151154594967
0.030867168644
-0.006983871681
0.283122987542
-0.216267269637
0.047793265531
0.260816230491
-0.012879837664
-0.065996646680
0.230452593510
0.125513509658
0.000550104233
0.199188879636
-0.073603272399
-0.141202867751
0.047956584898
-0.112512815431
0.012622625318
0.307893539174
-0.214526593753
0.023446840430
0.120392762863
-0.099765311397
0.220464802199
-0.010091044572
-0.095364511786
0.153078258694
-0.142574525682
0.072001948267
0.150416855873
-0.012888700447
-0.173982671316
-0.021403941377
-0.085772752553
-0.114188419857
0.213042120287
-0.192205123148
0.051012878804
0.051282153754
0.183298579112
0.039398463437
0.036012423483
0.116859038766
-0.097471482253
-0.156560257873
-0.147270072215
-0.115109476188
0.118338348425
0.231117712866
-0.125916171849
-0.036553623780
-0.236863915043
0.067903058524
0.332421982794
0.248033206803
0.040310994071
-0.178695207818
-0.092964079535
0.004505041481
-0.138103529020
0.079591553573
0.064413684379
-0.057073015505
0.180079678330
-0.141849536700
0.008575044753
0.072704694658
-0.017601982791
-0.123893968641
0.020394333101
0.024338074714
-0.014229522037
-0.189227450273
-0.153285526967
-0.002297109054
-0.310572174666
0.010275400022
0.059836683591
0.257194048546
0.116369885693
0.013845129674
0.187469415316
0.219973524867
-0.162127212411
-0.020401244312
-0.086973814835
0.147662056024
-0.269706611675
0.263320053428
0.085568708668
0.008890017572
-0.038067404604
-0.029562711203
-0.322053212964
0.190978382403
0.039561722577
-0.123304075564
0.093649961904
-0.044299702934
0.122350987069
-0.102147001838
0.127620700360
0.066588398373
-0.075439485045
-0.314522998639
-0.208534968711
0.050811646797
-0.175830973220
-0.072792841744
0.048750001128
-0.016787522586
0.057640007878
0.186818755117
-0.010402503015
0.160789181774
0.186853676917
-0.005338395662
-0.051874770817
-0.265183313882
-0.025495825785
-0.019687434918
0.018829943791
-0.070635244701
-0.037145034619
-0.089440300536
-0.089450434828
0.111531100675
-0.060166889374
0.150594642792
-0.233537148163
0.128932642390
-0.044295555240
-0.025998088338
0.329517080553
-0.323303792561
-0.139031465548
0.211874192321
0.110225284056
0.091099198886
-0.004834466161
0.179881965253
0.252014839026
0.060848498677
-0.310903150104
-0.016635912173
0.211183772800
-0.042109021701
-0.123289106729
0.126398699300
0.097555273744
0.040155081048
-0.265979629826
0.211536612532
-0.042663303991
0.182594780386
0.090953584337
0.274435115955
0.218382210301
0.025715406827
0.196590376806
0.147773812049
0.007433179898
0.039620875772
0.068184268199
0.028920249617
-0.117106912568
-0.007563335633
-0.187188722731
0.232563521368
-0.086370749294
0.164264079672
0.038028886557
-0.077275658389
-0.078656029427
-0.133277483789
0.025120515692
0.001581509959
-0.092792215397
-0.026257360592
-0.109203277238
0.085439085607
-0.036307668466
0.074334445981
-0.205129595281
-0.089709971189
-0.095372151066
-0.019158279791
0.060075669642
0.170970002400
-0.041373035107
-0.001764918376
-0.174658417400
-0.001619126312
-0.228389103402
-0.119295005775
0.067137187712
-0.165470499254
0.047191179758
-0.013293643219
-0.189530322677
-0.093252392707
0.161704350967
0.000933133752
-0.379004305530
-0.090407027040
-0.168382470868
0.130974796151
0.071934462587
0.273336388489
-0.161916433885
-0.017250793839
0.245593275323
0.071427255104
0.061506790746
0.018993349710
0.160270201572
0.139317929438
-0.188953247668
0.131929120112
-0.086376158379
0.084925531400
0.150918914307
0.136364049491
-0.072281412649
0.039830972298
-0.139272656606
-0.186012951943
-0.088616619415
-0.050410844921
-0.033299984233
0.012467713877
-0.181900650887
0.174632123959
-0.008804052120
-0.125917466188
-0.263733518493
-0.069769770271
0.040746127386
0.114498067079
0.082715476827
-0.024314508377
0.115622017735
0.057908409197
-0.007230023073
0.075058321299
-0.267290718344
0.233933089591
-0.046865307361
0.091904071836
0.225008135308
-0.102916774765
0.210310170776
-0.090598479997
0.148097448767
-0.155072244226
0.044096099677
0.230573538736
0.051821318556
-0.009242081356
0.154862201029
0.300508376561
0.012442321675
0.020548033170
0.127948580139
0.003449558920
-0.014452652965
-0.128377938879
0.007224538815
0.098194526948
0.239824240269
-0.095245850710
-0.173279974277
0.198473292984
-0.215192632140
0.113114249565
0.103892518473
0.050966784127
0.037155066864
-0.089771154091
-0.026353154659
0.132806870147
-0.163392291351
-0.258129389751
-0.093762625400
-0.133251175729
-0.085122774250
-0.278325861118
0.052039349270
-0.041350071425
0.299029218230
-0.156112852406
0.186491907977
-0.011218840731
0.065153193365
-0.219745123707
0.046361138906
-0.079866842518
0.007131400143
-0.052528068612
0.044444510666
0.133529635554
0.085671602101
0.110176466128
-0.140146947013
-0.116305081166
0.115290190872
-0.045158377183
0.157958152410
0.071778574145
-0.161012716322
0.174716606960
0.074045685466
-0.068556805475
-0.090881296201
0.207622981555
0.136210849752
-0.206526246513
-0.110299847152
-0.327643733329
-0.139609388982
-0.162880912770
0.113117115900
0.022239987356
0.164853497117
-0.231960852393
0.173511601604
0.115922802885
-0.056362580498
0.333464069434
0.146406663272
-0.200038149435
-0.000279240730
-0.090504816463
-0.009721679489
0.052986851468
0.003912207439
-0.046750119652
-0.097964904051
0.163069057213
-0.024897292037
0.035654857374
0.118505894695
0.220464269106
0.111512363224
0.080089447772
-0.080286186984
-0.096804960269
-0.048541213306
0.104711887704
-0.121683047966
-0.042600531431
0.366983166819
0.087447953084
0.155608053150
0.048459705314
0.072859850787
-0.081102003461
0.001910208080
-0.204267244588
-0.074792306188
0.137409707702
0.023034158660
0.163104110079
0.083719093762
-0.076443640733
0.093690388869
0.180155060467
0.085704832847
0.157969143815
0.194012247302
0.034898644551
-0.218749019291
-0.090433882794
0.274317802945
0.096653064756
-0.088143145239
0.215896733272
0.014899398186
0.132987839776
0.143444103139
-0.047782247349
0.198988327686
0.124556041391
0.046923649658
-0.114581684903
-0.094833914670
0.261206634666
-0.224086592197
-0.131517910601
-0.085328448093
0.136665416912
-0.163634882615
0.138464785652
0.081231848421
0.039825681914
-0.139285787114
0.119526749078
0.016317949187
0.065685364860
-0.120979442462
0.079348984553
0.010531744379
-0.058153554438
-0.101850868414
-0.166178771310
-0.096544827717
-0.018562867199
0.109836850517
-0.006621994677
0.094663719499
-0.154463942231
0.041284381097
0.151935753014
-0.010595865095
-0.015085972557
-0.037012745601
-0.000715116081
-0.038288960886
0.089350360340
0.044120550882
0.153886631014
0.052749447448
-0.034927959709
0.010755801979
-0.146089444330
-0.098882892635
-0.020533140974
0.009395626378
0.182323525379
0.111246727248
-0.050975174099
0.064542733369
-0.042807901268
-0.155029941470
0.220701453921
-0.301729838287
-0.152997345941
-0.153444854155
-0.143364910889
0.117016353814
-0.327453624395
0.113452667878
-0.202269060710
0.044193853677
0.133911150139
-0.103997169998
0.037151533238
-0.039770120364
-0.139119917493
-0.026612844390
0.125369565206
-0.066464793446
-0.082465972219
-0.030230031371
-0.097889065280
-0.177801410255
0.115244258113
0.142463390700
-0.043907471833
-0.007239590914
0.015332174063
-0.105777927012
-0.194786263306
0.250009946219
0.178066376434
0.011823288900
-0.194000642972
0.049425623556
-0.164376016241
-0.114172753316
0.084732004486
0.282482809920
-0.139438880659
-0.221816337664
0.078116287126
0.055431571780
-0.081356485198
-0.248385249335
0.311658839699
0.072464023881
-0.338007223619
-0.366394817531
-0.303594382298
-0.166828683586
0.036923675453
0.134029638763
0.093383600830
0.194466958867
-0.254331117760
-0.098692896152
0.081677851294
-0.318250465528
-0.245964277005
0.060108432569
-0.153715817513
-0.058700802208
-0.114474670315
0.195475633079
-0.109485929183
-0.053136811656
-0.105953184286
0.245506886677
0.128233570231
0.230250916066
-0.101856451545
-0.235685343687
0.120746255825
-0.121871395170
0.118899779389
-0.067150587347
-0.064948282437
-0.304195476710
0.015490874646
-0.082224402176
0.213829925532
-0.132451847877
-0.143041458480
0.157441576148
0.137287154461
0.133759270663
-0.293744933131
0.170303440649
-0.056036663177
0.044634077898
0.135590819733
-0.143966342234
-0.037623094118
-0.063374049512
-0.122537813060
-0.043622244932
0.171002639122
0.028779139514
0.057157986548
0.256433089183
0.297050222382
-0.084467753675
0.090065419966
-0.285036586957
-0.185059429003
-0.322509081770
-0.150163181655
-0.222927162144
0.078488755724
0.037919627347
0.098789792694
-0.018950761086
0.262249626469
-0.170351662593
-0.011924454301
0.146876692277
0.026935861640
0.017254448889
-0.111060644228
-0.225254687064
-0.084169113431
-0.268676278028
0.200226527281
-0.063873460802
-0.002621704384
0.250170696841
-0.166070812587
-0.001741307408
-0.125163146454
-0.171948477649
-0.146023196098
-0.199575179919
0.069570824337
-0.220536171082
-0.018401574732
0.146798118239
-0.075256472663
0.208455702453
-0.027527739581
-0.045421412720
-0.043409176167
-0.071912914804
-0.076866790896
0.207646906923
-0.286156745431
0.201041544026
-0.180904794535
-0.148767227559
0.100781302413
-0.113509567638
-0.163768328186
-0.038594479285
0.174770091157
-0.023587085418
-0.007267460193
-0.162451967319
-0.031585497978
-0.130523977978
-0.153502392955
-0.238036163522
-0.224151983117
0.062536178252
-0.089689311729
0.008847300682
-0.206864738155
-0.280283240765
-0.193164237240
-0.246937282463
-0.037388178679
0.065587419861
-0.153850521281
0.044517824421
0.123615735357
0.116896393792
-0.089018494626
-0.225344774127
-0.013675954523
-0.212687437075
0.107114136884
-0.145819126911
-0.080604955821
-0.035065745466
-0.009008061600
0.057307310986
0.025210777365
0.131055027070
0.020893741350
0.037352847396
-0.432748602253
0.056009402716
0.032021613009
0.120672777163
0.081409878389
-0.205638983684
0.146351378530
0.083280889115
-0.021427066385
-0.121030964454
0.308152384536
-0.043930270627
0.173745609273
0.017064740660
-0.107700943352
-0.000811307601
-0.091655314363
0.064301471370
0.062247532674
0.087884975596
0.253810019648
0.163875447360
0.031170664377
-0.076778436205
0.044934502866
0.036597517054
0.127802807833
0.057668204924
-0.167662471577
0.009110880557
-0.055639520148
0.002390207250
0.006291565871
-0.168206637123
-0.029607513057
0.026349801456
-0.042549860077
-0.068427288400
0.011924872826
0.037586035692
0.239568114331
0.208677443085
0.068853920877
0.165580478995
-0.113783370297
-0.254384485433
0.093871620212
0.113817984128
0.223670068853
-0.127134908318
0.265589851644
-0.010510558548
-0.294523991790
-0.097929896935
-0.013785251101
0.117102522335
-0.182009254465
-0.003660042179
0.046538828070
0.016336080939
-0.028528532529
-0.026695536371
-0.019905688466
-0.095215566217
-0.037908865237
0.134789569633
-0.050455414300
