# Supplementary material for: Statistical test for ΔρDCCA: Methods and data
Source: Data Brief. 2018 Mar 22;18:795–8. doi: 10.1016/j.dib.2018.03.080 (PMC6103976; doi:10.1016/j.dib.2018.03.080)
Supplement: Application 2 [file mmc2.zip › Data/N500/af5001.txt]

-0.408061
-1.010488
-1.794373
-0.206059
-1.504394
-0.825919
-0.038358
-1.441524
-0.910988
0.622005
-0.020351
-0.463637
0.099076
1.239770
-1.667449
0.018751
0.244597
0.762940
-0.199060
-0.949625
0.242446
-2.005235
-0.965618
-0.626374
0.509506
-0.758316
0.485266
0.850998
-0.196024
-0.548879
0.490169
-1.213575
0.250167
-0.033040
-1.737863
0.721063
-1.848685
0.070177
-0.933331
-1.342735
1.106818
0.100487
0.448376
-1.928037
0.224754
0.229701
-0.985490
0.459534
-0.583271
-0.091577
-1.924472
-0.877863
-0.700653
0.014773
-1.674204
-1.566615
-0.202528
-0.198238
-0.197949
-0.901789
-0.755830
1.205055
0.502199
-1.525322
0.712840
0.807127
-0.142741
-0.789768
-1.013599
-0.763496
-0.912757
0.990650
-1.211452
0.824377
-1.734081
-0.832018
-0.113763
0.627453
-1.364404
-0.399152
0.432671
-1.292546
-1.251131
-0.996773
-1.219456
0.813785
-0.558231
-0.764334
0.225181
-1.728413
-1.216432
0.054747
-0.836935
-1.748343
0.986650
-1.601534
-0.811947
0.839864
1.475245
-0.597647
-1.065637
-0.074641
-0.491817
0.935590
0.399302
0.849383
-2.102535
-1.519498
-0.960422
-0.633951
0.239864
-1.255584
0.869280
-0.259412
-1.163442
0.685980
0.389770
0.181517
-0.557851
0.855281
0.354200
0.668408
-0.317592
0.917680
-1.439258
0.521130
-0.940634
-0.405099
-1.175712
-1.161360
-1.120421
-1.005947
-0.830963
1.020350
1.250025
0.158056
-0.698486
0.815921
-2.088478
-0.771347
-1.440362
1.223260
-1.693710
0.858687
-0.259527
-0.650559
1.337841
-0.949301
1.078888
-2.086627
0.939464
1.341102
0.357171
0.503897
-1.772236
1.054106
-1.127074
0.430973
1.657813
-1.945031
-0.077924
-1.500038
-1.133547
1.876750
-1.302754
0.934347
-1.744029
1.194998
-1.828198
1.476596
1.360680
-0.811540
0.297449
-0.989223
-1.888142
0.324447
-1.459939
1.198564
1.240940
-0.977380
0.011323
0.743383
-0.652604
-1.625437
-0.015913
-2.213758
-1.724489
-0.737193
0.840800
-1.671630
-0.268679
-0.671080
0.857216
-1.535165
-0.080993
0.737102
-1.498947
0.342554
0.830913
0.654489
-1.702805
-1.667204
-0.882154
0.283175
-0.078018
-1.942677
-0.278398
-0.347034
-1.838349
1.548888
0.224836
0.586014
0.422995
0.581312
-0.154185
-1.164844
-0.360280
-1.766574
-0.342182
-0.913549
-0.119087
-0.426207
-1.291440
-0.406842
1.073709
0.778686
1.238931
-1.811312
1.090556
1.393666
-1.145798
0.237538
0.606961
1.430072
0.676187
0.675336
1.292191
0.267674
0.233641
-0.524698
-0.506592
-1.727577
0.921215
-0.715193
-0.547280
-1.796666
-1.656000
-1.105492
-0.841736
0.339861
1.132210
-2.065815
0.985291
0.600919
-0.079534
-0.695354
-1.312636
-0.824849
0.604525
0.033987
-1.878151
1.039659
1.124571
-0.228745
-0.605205
-0.683261
1.226034
-1.312138
-0.688918
0.123779
-1.537289
-0.777733
1.256699
0.768681
-0.243327
0.379604
0.029775
-0.793315
1.262342
-0.634529
-0.364930
0.286562
-0.402295
-1.091345
1.680546
-0.735103
0.920573
-1.415395
0.385924
-0.705738
1.408061
0.459775
-0.612251
-1.199360
-0.143666
-0.781876
-0.481588
-0.940405
-1.465601
1.629240
-0.083642
1.179756
-0.251061
-2.243001
-0.776329
-0.388992
0.725367
0.215823
1.041696
-1.352891
0.412077
-1.278485
1.081603
0.073282
1.008271
-0.033852
0.423930
1.232867
-1.082884
-1.444788
-1.390646
0.459389
-1.076580
-0.564166
-1.895098
-1.396139
0.584232
0.983559
-0.214590
-1.957058
1.614380
1.173233
-0.752029
0.744333
0.243500
-0.852065
0.555232
1.276194
-0.207531
-0.499394
0.696356
-1.838369
1.837464
-0.202006
-1.504980
-1.313168
-0.072025
1.422291
-1.631052
-1.090218
0.456433
-0.199379
0.978044
-1.816494
1.125900
-0.336951
-0.062483
0.886350
-1.236170
1.048327
-0.131062
0.848348
-1.422403
-0.008986
-0.617327
0.544717
-1.056290
-0.830063
-0.676831
0.004301
1.861517
0.946266
0.687474
1.198020
-0.930658
-0.364109
0.898947
-1.778458
-0.053537
-0.463971
0.215408
0.730574
-0.449464
-0.405529
-0.414246
-1.083647
1.033159
1.363342
-0.743708
-1.873652
-1.127214
-0.492681
-0.135922
1.074628
-0.615583
-1.830194
-1.075931
-1.721098
-1.651878
0.642970
-0.293194
-0.487297
-0.134090
0.280233
0.508517
0.967561
-1.556406
-0.783692
0.487329
0.707810
0.817546
0.034534
-0.724294
-1.047807
0.792350
-0.845219
-0.796201
-1.023108
-1.687836
-1.094895
-0.696578
-1.659149
-0.814871
0.832726
-1.024711
0.505985
-0.266329
-0.724545
-0.316728
-0.030905
-0.151791
0.570617
-0.457122
0.648345
0.579711
1.500177
-0.954842
-1.097987
0.221314
-1.232847
1.838804
0.020507
0.878710
-1.882076
0.729545
-1.613268
-1.220503
1.243669
0.819765
1.240131
0.733937
-1.575591
0.995793
0.012603
-1.412658
0.367749
1.004296
0.115891
1.190537
0.732684
0.285031
1.625628
0.376360
-0.003356
0.928267
-1.307744
1.086343
-0.313626
0.434144
1.096979
-1.476962
-0.619732
-0.008435
-0.962093
0.191153
-0.556581
-0.425464
0.662463
-0.086536
-0.271174
1.128281
0.736722
-0.328631
0.024009
1.226746
-0.052900
1.320023
1.106115
1.445010
-0.475123
-1.345297
1.364081
0.472751
1.127749
-1.924986
0.151095
-2.338067
0.136319
-0.000413
-0.812537
