# Supplementary material for: Statistical test for ΔρDCCA: Methods and data
Source: Data Brief. 2018 Mar 22;18:795–8. doi: 10.1016/j.dib.2018.03.080 (PMC6103976; doi:10.1016/j.dib.2018.03.080)
Supplement: Application 2 [file mmc2.zip › Data/N500/af5002.txt]

0.532162
-0.278367
-1.271678
0.039448
-1.640147
-0.397811
0.065668
-1.641752
-0.747948
-1.436828
-1.203894
0.564500
-0.878334
0.923831
-1.844705
0.832957
0.969096
1.538648
1.320422
-0.511722
-0.579129
-0.519513
-0.587319
0.334105
-0.915912
0.193660
-0.322781
-1.359786
-1.968713
-0.858162
-0.139584
0.232271
0.498437
0.991685
-1.034991
-0.225774
-0.972028
-1.967114
0.338770
-0.929601
-1.418190
-2.166309
-0.028597
-0.635224
-1.702921
0.302220
-1.331096
0.473405
1.292263
-1.316151
0.175285
-1.711684
0.343447
-1.146009
-0.884083
-2.071329
0.259135
-0.722451
-0.654410
-0.112893
-1.203471
-0.132810
-0.992315
-1.774507
-2.300167
-1.588801
-2.116813
0.397908
0.599042
-1.035459
0.247957
-1.777903
-2.310376
0.089252
0.061960
-0.818866
0.305671
-1.312648
-1.193138
-1.318947
0.900795
-1.575470
0.452441
-0.100459
-1.080193
-1.957286
-1.097054
-0.265973
0.783727
1.348199
-0.188292
-0.278464
-1.028968
-0.203373
0.216874
-1.357084
-1.978921
1.075827
0.949831
0.919425
-1.411648
-1.959328
-0.648307
0.251736
-1.315585
-0.247118
-1.182030
-1.370807
1.197428
-0.551937
0.251777
-1.291373
-0.235671
-0.334590
-1.401778
0.549362
-0.755157
0.599928
-0.059453
1.055722
-0.873849
-1.563812
-2.083680
0.991057
-1.364312
0.087353
-0.094799
-0.842358
-0.195044
-1.748003
-2.026865
-0.734298
-1.471018
1.087413
0.296126
0.662874
0.101352
-0.884510
-0.952919
-0.517652
0.391392
0.243838
-1.692842
1.194603
0.565956
-0.869380
-0.708461
-1.236902
-0.930271
1.035277
0.315894
0.589197
-0.386631
0.566028
0.652190
0.414258
1.086189
0.185234
-1.551322
-0.706838
-1.973354
1.098710
1.337480
0.301725
0.405404
-1.553497
-1.779777
-0.268061
0.729043
1.434893
-0.208818
-1.667957
-0.754163
-0.154830
-1.063225
-0.173890
0.509537
-0.651844
-1.109200
-0.284774
0.822178
-1.644225
-1.359908
-1.882058
-2.186308
-2.261052
-0.465968
0.175591
-0.799389
-0.136778
0.272791
1.569625
0.057442
-0.380091
-1.736981
-0.053909
-1.425856
-0.513159
0.342817
-1.500874
-0.433207
-1.862194
1.158196
1.039308
-1.246151
-0.177738
-0.322092
-0.833310
0.395082
0.541426
-1.672624
-1.592688
-1.661740
-0.704777
0.520350
-1.843080
-0.440940
-0.449712
-0.260317
-1.893558
0.777874
0.371570
1.191503
0.826579
-0.236687
-0.594918
-1.680024
-0.161155
-0.386100
0.431455
-1.599535
-0.785888
-0.018979
0.065203
-0.212928
0.185711
0.967130
0.824266
-0.719699
-2.015948
-0.495415
-1.785013
-1.727048
-1.374468
0.068420
-2.052068
-1.897326
0.319210
-1.855452
0.035292
-0.219029
-0.184983
-1.872948
1.052846
-1.780251
-1.881513
-0.903871
-0.898816
-1.229409
-0.666713
0.189661
0.417184
-1.887548
0.016754
-1.622940
0.934616
-1.783587
0.720301
0.867192
1.054613
1.483698
1.174803
0.108093
1.132930
0.105714
-0.603365
0.206609
1.215512
0.717299
-0.757859
1.310599
0.899469
-0.397386
1.590597
-1.348573
-0.588556
-0.569917
1.171065
0.039695
0.245168
0.448875
1.560175
1.846130
0.374361
-1.198008
0.734664
0.587393
-0.495019
0.983982
-0.251273
-0.538064
-1.092584
-1.760497
0.324512
0.701471
1.104761
-0.877893
-1.866459
1.043557
0.257743
0.694220
0.001720
1.331677
0.746336
1.244568
0.911376
0.800975
0.104926
0.217863
-0.521161
-0.840845
0.462280
-1.492820
-0.606725
-0.508930
0.418010
0.567021
0.725339
-1.327240
0.356128
-1.244512
-0.046833
1.232749
-1.410437
-0.184161
-0.455832
0.895873
0.585860
-1.241071
-1.015839
0.443669
1.256980
-0.356005
-1.470957
-1.102966
1.182654
1.445519
0.444049
-1.442594
-0.500812
-1.489002
1.105630
-0.943102
-1.679192
-1.374903
0.406501
-0.861702
-1.947498
-1.720178
-1.349288
0.999859
-0.086766
0.986754
0.510224
1.223803
1.189409
-1.061806
0.689867
-0.404886
1.202674
1.267010
-1.177629
-0.628023
-1.569825
-1.540782
-1.141505
-0.656198
1.125899
-1.074476
0.156553
-0.650401
0.068030
-0.222768
0.857248
0.745830
0.450473
0.861835
-0.650275
-1.281708
0.511894
-0.724564
-1.671063
-1.097296
-1.179477
-0.559709
0.041921
-0.144270
-1.145817
1.147193
1.800192
0.278591
1.583791
-0.090488
-0.174022
-1.515451
-0.337515
-0.477185
-0.509716
-0.557634
0.130783
-1.746860
-2.230257
0.437757
-0.459465
1.449984
1.464992
-0.769032
0.160972
-1.223592
-1.124972
-0.982642
1.217954
1.363891
-0.074740
-0.397215
1.298292
1.024076
1.872110
-1.059701
0.641863
1.449489
-1.257600
0.013016
0.182246
0.285459
-0.580027
0.678462
-1.458731
0.804268
1.074916
-0.133423
-1.333992
-1.598240
1.067903
-0.078023
-0.629822
-1.119747
1.167568
1.396062
0.481510
1.293459
0.217313
-1.165137
-1.340272
-1.855811
-0.711427
-0.873937
0.603403
1.008347
0.766732
0.804549
-0.413593
0.045194
0.101816
-1.155712
0.940245
1.276317
1.356344
1.807869
0.772072
0.733398
-0.538651
0.577157
0.238580
-0.420634
0.822346
1.133386
0.714918
-0.549940
1.413307
0.319638
1.517428
-1.028967
-0.775199
1.357807
0.108419
-0.199216
1.448893
-0.416295
0.440535
-0.157576
1.305226
-1.283903
-1.443573
-1.826678
-1.901307
-0.820260
-0.083408
0.082172
0.458867
