# Supplementary material for: Statistical test for ΔρDCCA: Methods and data
Source: Data Brief. 2018 Mar 22;18:795–8. doi: 10.1016/j.dib.2018.03.080 (PMC6103976; doi:10.1016/j.dib.2018.03.080)
Supplement: Application 2 [file mmc2.zip › Data/N500/PDF_500_n16.txt]

-0.110391348975
-0.159486486124
-0.035430976019
-0.034792811168
0.068776698510
-0.065475877007
-0.000766350628
0.058861212140
-0.062568851787
0.097057594172
-0.029363270258
-0.015296065437
0.074463319886
0.122954583376
-0.105924976781
-0.199633568842
-0.055961881943
-0.048572467478
-0.171100164626
0.005467403845
0.187393581234
-0.115311397212
0.007335744098
-0.011943223531
-0.047555468504
-0.089288149362
-0.126516686028
-0.079246368856
0.046510604499
-0.088985667709
0.005968269761
-0.144878133634
-0.009604460123
0.210809165909
-0.040225760784
-0.178268806822
0.078744452615
-0.141661060556
-0.142477358866
-0.121750413727
-0.091639892726
0.054985583707
0.103720123676
0.042838371538
-0.011904897373
-0.034391825645
-0.091601039838
0.147347083018
0.075838823135
-0.045862158366
-0.092465360234
0.168941789164
-0.007056464482
0.062851205899
-0.159367417454
0.140939610149
-0.026172669901
-0.083278430556
0.071787176137
0.015731167205
-0.048843339573
0.041143404498
0.088708269040
0.079371959804
-0.049397691875
-0.117983477895
-0.026586183924
0.030721626804
0.082789857406
-0.098153845723
0.036728567301
0.150348556975
-0.045994187562
-0.019469728514
-0.053277794548
0.006676092897
0.008894279815
0.109627760912
0.017205852417
0.051314619359
0.061746803369
0.048373293858
-0.102828755800
-0.201276250136
-0.013833680435
-0.019923747266
0.064994155262
0.017540744209
-0.050541435137
-0.112074694459
0.068737923104
0.058813272545
0.168041228121
0.013557800175
-0.054960541968
-0.029474812271
0.054434711037
0.079871038169
0.006101530883
-0.004965412596
0.014632235507
-0.003261647131
0.039655133900
0.117768623133
-0.099615024988
-0.052059453578
0.003811997754
-0.046175491278
-0.079922897241
-0.098870939768
0.139433242180
0.005782013057
-0.064463973350
0.028722887277
-0.014328472423
-0.097160845975
-0.083201480875
-0.161443480443
-0.059131102649
0.145335063263
-0.159074368451
0.068370047168
0.072393985400
-0.058833630519
-0.073018655600
-0.031429326997
-0.014431940484
-0.023526845777
0.090283979368
-0.135383668108
-0.090168329255
-0.169075422369
-0.074495878174
-0.164695203683
0.048117092202
-0.039772848675
0.098273539201
-0.076020378144
0.082368406396
-0.034639552980
-0.021239764880
0.114179337732
0.035992542548
-0.268996003814
-0.002960167893
0.075408942916
0.069649007447
0.013256123960
-0.014170886990
0.014298085669
-0.094395658300
-0.001846417453
0.126585762014
-0.044322385099
-0.056776573330
-0.026952106427
-0.067437919178
-0.040344662837
0.025839252519
0.058724703373
0.080368647981
-0.038963537216
-0.029916859176
-0.018348636591
-0.052033702150
-0.050438725167
0.025138760277
0.118101762405
0.082601283224
-0.060915792880
0.097989310838
-0.027715763687
0.118350054913
-0.047560976446
-0.026136161862
0.004680763991
0.203659057702
-0.071316330101
0.025635559217
0.020620418651
0.077927091086
-0.078698637974
-0.035615411042
0.053721617613
-0.290217816841
0.132286973089
0.138830603453
-0.002721176295
0.096645153131
0.004962999549
-0.133659661982
-0.173258561374
0.171260086710
0.125586313611
-0.091114906379
-0.036330776158
-0.242317250607
-0.009606422097
0.043600116387
-0.047169333260
0.019870197261
0.090936903321
0.155183311537
-0.057066770271
-0.002930103043
0.030212394483
0.016488226070
0.041759614144
-0.074483771072
-0.004703464441
0.138736527697
0.124488880964
-0.041287456150
0.114190336680
-0.061419082460
0.050670033485
-0.031452913028
0.072419962270
0.025419224568
-0.022281424974
-0.045028657325
-0.144965293473
-0.051641693028
-0.077168802975
0.024723700527
0.125902302656
0.069771447302
0.088136735174
-0.192436823801
-0.049516814930
-0.102745944918
-0.056487135121
0.042105816211
0.041996799910
-0.026424252302
-0.025064529560
0.104849718559
0.093275633204
-0.172234438592
-0.059439079724
-0.032753641009
-0.018671769143
0.110726714694
0.155030816743
-0.093335992701
0.069073036064
-0.052034648291
-0.099528242185
0.055165768733
-0.004720269528
-0.058222646135
0.095911829183
0.093971800643
-0.093111037182
-0.141347993793
0.173235669316
-0.033488458909
0.006156384211
-0.084412187462
0.039082976496
-0.090756072967
0.004317548657
-0.003714163332
0.025567719896
0.136043727039
-0.025976227582
0.100366478060
0.111077442210
0.172970559703
0.208174942509
-0.110335816817
0.038706369852
0.019833331051
-0.120276314218
0.255577161720
-0.151150700396
-0.240695530984
-0.090671942164
-0.084883041399
0.014526616554
0.030832644690
0.111587158917
0.178260712862
-0.023638828836
0.048746863650
-0.066676275388
-0.034305548602
0.088318631431
-0.100613309454
-0.161677534696
-0.129166241416
0.061621150410
0.077310530731
0.094176373941
0.113661334120
0.044492949200
0.004717327463
0.037617525122
0.085140015101
-0.057943446915
0.069121526408
0.007005866506
0.023669320931
0.086593755558
-0.004891203215
-0.005740559425
0.007704463962
0.073413574986
-0.041202345058
-0.240331798756
-0.004211842575
-0.091727096025
-0.162054645631
-0.170862666707
-0.115372200443
-0.081866765212
-0.040242600130
0.090816533416
0.071598009455
0.189950517427
-0.089950059675
-0.138046350217
-0.100947517362
-0.016401851812
0.103763059541
0.159429914633
-0.025687712755
-0.078046084105
0.002135446635
0.002832373457
0.076749155117
0.056366349936
-0.107896743483
-0.028543226908
0.016380188682
0.156607564681
0.159280269635
0.005492861374
-0.067389887320
-0.265270541950
-0.077464134938
-0.064310464041
0.038856805382
-0.235193177420
0.034521569992
-0.006547226009
0.038920079301
0.020288938357
-0.004303105888
0.042140501400
0.049997703521
-0.013017237622
-0.035302460015
-0.077981755854
0.057992775651
-0.153994524354
0.043297385747
-0.062838572514
0.111615681147
0.024785831787
-0.066535143467
0.244079656829
-0.077480379243
0.244141992250
-0.199858335797
-0.040456421498
-0.146662056628
0.093309595939
0.015923395707
0.002069664936
0.021244271004
-0.019142311593
-0.129248366285
0.085107342890
0.137651435837
0.123886028339
0.167447898114
0.119086723177
-0.121446401830
-0.095389750492
-0.143079262575
0.115928658932
-0.017127709000
0.108517253997
0.056658795295
0.048620417498
0.090157086686
-0.058054670214
-0.054630121776
0.154692013451
0.017758125232
-0.055215580325
-0.100125724962
-0.151272665062
0.068110584008
0.020148755035
-0.020194486099
0.121456136111
-0.039107136372
-0.220211152731
0.093715222399
-0.044539614850
0.152671800878
0.045488394631
-0.033095926165
-0.065514865131
-0.079184000668
0.138893805002
0.059147031103
-0.062731094523
0.175003849263
0.050179765728
0.037665050915
-0.072565410467
-0.028915406072
0.023440042412
0.075795796913
-0.084196839621
0.101551352034
-0.023867984047
0.052329661637
-0.052414873265
-0.058315064512
-0.020570270283
-0.011446614025
-0.125367648384
0.044067555394
-0.004779750732
0.118907564811
-0.037428158369
0.150427164169
-0.169091826567
0.121596153200
-0.079509707917
-0.048602530094
-0.073661746472
0.041699220748
0.089520455818
-0.000745920046
0.037245264352
0.053098696078
-0.056971071535
-0.054328286067
0.050651804658
-0.097066856657
-0.043369137849
-0.050070240642
0.107949124965
0.103239864798
-0.002900267729
-0.098357843806
-0.051490014239
0.150696303097
-0.238918727776
-0.009421658929
0.098530035990
-0.130057837419
-0.132818627907
-0.136050155565
0.150980991714
0.070290899152
0.061572308541
0.179893833318
-0.069668475794
-0.047840851823
-0.151285212186
0.033314620934
-0.153559736662
0.124517579716
-0.027619414255
0.004117575353
-0.017845852076
-0.193269072764
0.140346798973
0.044463841647
0.025545999906
0.014783435594
0.182232141846
0.033358617257
0.001865011238
-0.034670090084
-0.032433754697
-0.038676831553
-0.169003105571
-0.032011639623
-0.209177252416
0.079270250390
-0.056523621215
0.054614206250
0.012273243353
-0.101054554097
0.089137670892
0.018870196644
-0.011263652452
-0.059265193255
-0.027740571462
-0.008457807333
-0.052860267630
0.020943474474
-0.012298481654
-0.029415275219
0.070103291625
0.034104908032
-0.213760679075
-0.027917688819
0.070742717788
-0.032935615954
0.077354735828
-0.028073277574
-0.109857397437
0.047782228796
0.040911706563
0.095203464950
0.057911798002
0.230964230529
0.033148390932
-0.011394902647
-0.023283812334
-0.065078361922
0.018891720990
-0.068036233114
0.018982582242
-0.015170844761
0.055068341520
-0.068653158327
-0.026156486371
0.074681471317
0.041770323141
-0.026239629278
0.210423053702
-0.195025473686
-0.135487286622
-0.018164201535
0.180129461682
-0.006996916139
-0.131068701253
0.003275598512
0.087785019101
-0.104358191586
0.232032255919
-0.187764429809
-0.027751235162
-0.043493974854
-0.212580912587
0.124496120383
0.024011415646
-0.051138554472
-0.029708791163
-0.093302796553
0.039058382996
0.182627001646
0.073387627214
0.052387202571
-0.054014192282
0.148574817876
-0.137759927645
0.051497278599
-0.101360200890
0.004303544330
-0.043071512403
-0.000707255853
0.076010128785
0.078832830236
0.104501175175
-0.054053166627
-0.085057053736
0.046238305989
-0.010456070018
0.066813816671
-0.212070894441
-0.108006593835
-0.235889651341
-0.173550762459
-0.122427344559
-0.182082275180
-0.086623460318
-0.047587919233
-0.070599313349
-0.016782892754
0.086509118482
-0.017566778785
-0.056435179640
-0.011316409607
-0.022063545759
-0.044994099451
-0.040286166868
-0.096394879555
-0.154900030776
0.046457134143
0.027044138899
0.051664177205
-0.116549501978
0.230508372263
-0.116974539593
0.078631236102
-0.008438732555
-0.120068171648
0.035810672331
0.101924855463
-0.030501840749
0.027323200224
-0.090964831853
-0.024879215115
-0.112318705527
-0.100420146510
0.016406488445
0.050062103713
-0.087642011904
-0.124678461000
-0.097165626368
0.113525050090
-0.051104605815
-0.089329756808
-0.120469236415
-0.039806393140
-0.041064865750
-0.104478913913
0.018598437440
-0.074340896362
0.067154188936
-0.018720572270
-0.115949558596
0.044134647402
-0.030408753638
0.116487814933
0.169283245264
0.016290880717
-0.048321548041
-0.155878008374
-0.023113620148
0.077685238427
-0.025990901453
-0.069838169496
0.124965438649
0.089396367916
0.081910670490
-0.180950002002
0.043570223210
0.204915134865
-0.130191979112
-0.065295764846
-0.003135410699
-0.016693161396
-0.111235467912
0.062187470904
0.072267648286
0.031532071691
-0.079498431942
0.061803203170
0.013701499424
0.060867222120
-0.124226946752
-0.003911311337
0.052871241082
0.066802500410
-0.062718734926
0.177567930402
0.065988811374
-0.130580184981
0.290558695805
0.011652110665
-0.002546203528
0.111185385999
0.067525594243
0.084604145960
0.078002824847
0.036528001743
-0.092222068375
0.186524853975
-0.114048478083
-0.073074628057
-0.052153717777
0.206514058222
-0.005817005576
0.083894878362
0.017126881801
-0.025724974304
0.018567094783
0.122351591492
0.120871515117
0.048666055113
-0.112293989215
0.103680646990
0.045566736219
0.177767045830
0.048986866016
-0.029930923386
-0.124984444719
-0.040867826865
0.158856407025
-0.176863020797
0.001912706355
0.009013871465
0.023818737460
-0.092961364334
-0.104097661772
0.003984693443
0.120716078751
-0.048848923333
0.026055801405
-0.094599442264
0.207518090267
-0.083781717024
-0.136848010759
0.043189463699
-0.001391485165
0.056293266519
0.089987677649
-0.144872009307
0.137197181940
-0.106376357881
0.010666164885
0.028700405598
0.011497779429
-0.057755484002
0.009002030974
-0.109795144268
-0.013235939428
-0.086038105957
0.062300646536
-0.016559325200
0.015669212611
-0.090863408663
0.026797241196
0.054645067711
-0.032417134808
-0.045198928740
-0.144049804674
0.030030788898
0.014724600971
-0.146297626074
0.074481002562
0.133064159487
-0.020984529489
0.056643592455
0.078399222653
-0.065878936978
0.076447448638
0.004448772897
0.098780041161
0.018792018029
0.050576596065
0.053728676228
-0.074789620487
-0.063089974388
0.002923736057
-0.084824605099
0.011429950903
-0.090964023864
-0.044448641448
0.043825391878
0.063776969844
-0.073808935440
0.107072803723
0.034257606800
0.076690974150
-0.015081127262
-0.066797169566
-0.005698762408
-0.156682394553
0.103700022618
-0.000274436949
0.162778807880
-0.039968650310
-0.012608284146
-0.141682292848
0.113277118831
0.055432645743
-0.048378718918
-0.034021254658
0.049557822225
0.021383418817
-0.188830042819
0.128666569013
-0.148253840967
0.068733522272
-0.098933282764
-0.093019302137
0.057773420162
-0.110283974806
-0.025624201452
0.029680177280
-0.106963387427
0.077301740620
0.064130989175
-0.069578981627
0.015104590161
-0.151257081086
-0.132897359713
-0.189291352319
0.022171375702
0.055497162917
0.028059363531
-0.090123432779
-0.020743998490
-0.010543320772
-0.200558870415
0.079885796699
0.084373437658
-0.059582787464
0.111206620382
-0.067755919435
0.035763734226
0.077732593258
-0.106102623405
-0.058214897573
0.107097433982
-0.007755191328
0.100239608279
0.068883241120
-0.175832583610
0.146484380569
-0.065642513048
-0.079355868641
0.074911114342
-0.083833362277
0.124834795240
-0.114412466467
-0.030706852970
0.043090643231
-0.082709346853
-0.091527073216
0.009540658183
-0.028305283181
0.009346650214
0.059704526672
-0.218826921412
-0.181264021840
0.029798411499
0.078264850246
0.122078747973
-0.032226805570
0.092265545124
0.106029640424
0.055210469128
-0.115736490926
-0.085908444871
0.123771456261
-0.029751429465
-0.022418577999
-0.096080954498
-0.082867484562
0.201130613738
0.080075994170
-0.017878886166
-0.025036258398
0.213998241629
-0.144564180733
0.016831463086
0.003482826862
-0.038090617055
0.153504981158
-0.099267398458
-0.002381835255
-0.041254890373
-0.034927799942
0.061262414584
-0.015841334836
0.112524988509
-0.045741476605
0.022894048656
-0.039600890254
0.107150755669
0.015277800598
0.041452270849
-0.075891862103
0.072272208712
0.054274321728
-0.100968602384
0.009676261624
-0.079444573575
-0.070121989369
-0.021099043566
-0.134330245019
0.081143025683
0.106106858251
0.123342946882
-0.112917164501
0.225975082845
0.029628409150
-0.110364016042
0.117265602074
-0.142292498338
0.010971995027
-0.090522648548
0.159779521146
0.107178496538
0.053252707017
0.069723456930
0.006353834751
0.140103801281
0.044346223270
-0.155689946178
-0.155672632570
-0.016795145042
0.022560552733
0.049957412210
0.217240394724
0.036884147595
-0.003357948533
-0.021627409422
0.038940956419
0.019751967783
0.070465333405
-0.003659387327
-0.039740815855
0.233326942236
0.083680253212
0.173826006569
0.100737758735
-0.061042191822
0.009132380190
-0.095549456670
-0.115123691530
0.002123754414
0.121414444408
0.011803697382
0.088609665696
-0.034795315998
0.015726185488
0.160505002705
-0.166046469041
0.005691917356
-0.026929973219
0.055138100889
-0.049003262206
0.118037471510
0.149437597871
0.085458509989
-0.105351722681
0.059746715231
0.017787977684
-0.044512427599
0.023112650932
-0.058146641324
0.016406233860
0.109838766182
0.021976515956
-0.001877133348
0.015307343692
0.020357520894
-0.050868478592
0.028385515048
0.046933560143
-0.046757313903
-0.053065269143
-0.013734716500
-0.008356114043
-0.032314523632
-0.049280058259
-0.150502914139
0.072380342349
0.074318766586
-0.041386239749
0.071829842053
-0.053484573993
0.142352125919
0.010498480382
0.054255575242
-0.032572787682
-0.123517480476
0.068724412225
-0.209367382887
0.024553068835
0.167756895722
-0.102976022583
0.125714932213
0.015317724584
-0.065840869782
0.081388481392
0.004369536527
-0.045615675121
-0.106988763438
-0.158694605463
0.158888280160
0.114942187678
-0.004615222208
-0.224680070672
-0.144761157694
0.014126129044
0.129092223374
0.233310712753
0.022741660066
-0.099504674157
-0.109909003791
0.015969371086
-0.118406358157
-0.003404677564
-0.195697726905
0.028305899079
-0.001029388919
-0.058671800008
0.109684702524
-0.002678958679
-0.229658396448
-0.047966445914
-0.019408172215
0.008468867360
-0.057630358383
-0.032134807473
0.015027330780
-0.145272286587
0.187325094230
0.141043196393
-0.175407523271
-0.041105815133
-0.062423738872
0.101316667860
-0.075680775282
-0.102067949855
0.001363463614
0.036429982461
-0.013216300392
0.216342793111
-0.158448511381
-0.151974871340
-0.100785058587
-0.067473041892
-0.079553288715
0.075998095291
-0.011662874898
-0.182086528876
-0.068587279194
-0.045530765780
0.270877354400
-0.069785730445
0.070770146234
0.153963863586
-0.044981371292
0.065948270375
-0.011260912307
-0.220725404941
-0.013002302839
-0.060956424360
-0.071413043859
-0.091703589810
-0.025465262283
-0.063108472365
-0.066346082386
-0.137200734987
0.100420397935
0.024487270843
0.020605638581
-0.078171845880
0.119292124346
0.117623710941
0.062387007317
0.070085549307
-0.070738928246
-0.000977898537
-0.037327404727
0.121071119167
0.129612319819
-0.040692273654
-0.133438933210
0.050190097927
0.060792407524
0.021334160711
-0.134297673492
0.017696237897
0.005703280603
0.183989371383
0.063843848872
-0.122782494027
0.036113540908
0.138172851948
-0.056976565158
0.088164685428
-0.039851632122
-0.109417545538
-0.002556050240
0.019367086020
0.113382530156
-0.065928855139
0.035008012520
-0.041927826835
0.041276552046
-0.064374490797
-0.056268650939
-0.056818122218
-0.048620019821
-0.026438211267
-0.034374747834
0.052431897625
0.154993476822
-0.091689595595
-0.050279498866
-0.077807787976
0.055809759864
-0.211370385710
-0.163255483983
0.148348626429
0.032945228601
-0.054876212719
0.063016006673
0.229886873026
-0.038779016881
0.027976346508
0.170435731042
-0.099477821054
0.123030719272
0.144736936714
0.031241974124
-0.140157438109
-0.097825278856
-0.225097865644
0.106187727544
-0.104670780071
0.150041734174
-0.106955412425
0.053034406081
-0.060570043714
-0.072947023715
-0.005844544924
-0.014179205479
-0.027158810386
-0.249029903089
0.037547190706
-0.131078058798
0.060775646831
-0.129927276185
-0.054165148595
0.055533133171
-0.056130017382
0.027485755299
0.145835617618
0.039800740290
-0.170053290019
0.081589619356
-0.025729809145
-0.117393661978
0.050043064920
-0.006052689062
-0.013121842336
0.112087304797
0.101723127702
0.065301337772
0.072363184928
-0.096519879307
-0.082546362907
-0.010545676419
0.050604381277
-0.084666409317
-0.113939003754
-0.120211993119
-0.001715322121
-0.012454973931
-0.028015451022
0.143764399262
0.089811683174
0.024515756311
0.167976820385
0.018731688846
0.033759507019
0.099458049661
0.058704378005
-0.012905656960
-0.037362150989
0.042401970036
0.097933329109
0.034728198224
-0.114518384580
-0.060220956968
0.075697762882
-0.007191901284
-0.156626106947
0.024581159907
-0.009279969656
0.119728115475
0.186676912930
-0.011347539957
-0.133789264935
-0.000064935114
0.123798318736
-0.039832126431
-0.072062804429
-0.093344804443
0.131741045974
-0.100202860995
0.152122450512
0.035657969243
0.019919797421
0.046587857704
0.000136097399
-0.135271822396
0.036160659982
0.008288500197
0.035970413184
-0.034564408756
0.029641439816
-0.014890020256
-0.001518756172
0.147231883944
-0.013978619430
-0.010397767325
-0.112744820859
-0.017994609214
0.137640828924
0.049225548493
0.026248687672
-0.081070011912
-0.010877362214
0.132685371185
0.064406754843
-0.011109318945
0.085020038418
-0.071954361568
0.057521972046
0.029332143495
0.130078620369
0.023480207440
-0.048385423952
-0.114318160842
0.026262218571
-0.040926765181
0.033219081881
0.011393454667
-0.018347174277
-0.062522925550
0.013151150559
0.007099740567
-0.116941396592
0.014261845950
-0.050770312680
-0.222822034907
-0.153202183404
-0.031009988584
-0.005842018012
0.026343728298
-0.001766360865
0.044983486432
-0.092149780505
0.042053591287
-0.217006376831
-0.099433385755
0.050810513327
-0.010811888201
0.038595407026
0.143545459456
0.040235007074
0.037687654541
0.050722944313
-0.006154263578
-0.070264611613
-0.026597081148
-0.076857994358
0.105555861713
-0.038398957862
-0.212666697388
-0.190046261210
0.124488327272
-0.046980869048
0.130942524986
-0.037299968940
0.042302629166
0.007945515035
-0.114590098579
-0.111623977390
-0.009827472251
-0.088585761685
0.048233951166
0.037059114790
-0.014934333731
-0.049073433454
0.063084956572
-0.008493328017
-0.074188727958
0.177627603058
-0.138833933252
-0.018037595010
0.100015351304
-0.026770129960
0.066738078118
0.118998978286
-0.018381820302
0.118801093945
-0.203461498694
0.096975550434
-0.043253957830
-0.033997198683
-0.105153048807
0.014221912257
-0.045634614108
-0.010916128898
0.032970637707
0.003513992593
-0.060120291099
-0.093666945893
-0.057649185100
0.010870722345
-0.052887768226
0.221876313461
0.272275274290
-0.080476840076
0.085446502145
0.013685757489
-0.105342483246
0.014925057459
-0.051904832447
0.194749807311
0.143707721765
-0.096673987498
0.090224339741
0.024517416858
0.096666321603
-0.031063496620
0.060672396328
-0.092975714968
0.084758656955
-0.061160742360
-0.017379455259
-0.016018439992
0.001809081818
-0.163941593620
0.077113542518
0.065097567600
0.055672801467
0.106501380880
0.072231437011
-0.028220440553
-0.019097579996
0.086766090780
-0.085869398794
0.092604509591
0.011714380664
0.079206001112
0.034673422643
0.097452209437
-0.095004509201
-0.139363918268
0.044225821752
0.021084830294
-0.097973404365
-0.003948959361
0.109994244263
-0.043128289322
-0.094863725423
-0.033858859350
-0.110024059082
0.051035510804
0.063616019015
-0.058892975544
0.021820992845
0.054239009275
0.052549720995
0.150733048549
-0.174474535370
-0.003554838720
-0.089749389113
-0.137789583810
0.162563019060
0.028131240934
-0.244821321459
-0.033945051617
-0.132869349242
0.025045279314
0.218706481837
-0.037080962915
-0.148682808848
-0.060508540645
-0.230405774467
-0.140702670443
0.132074265114
0.134826566537
-0.083926066460
-0.033397541069
-0.029387020029
-0.166558747607
0.097397684511
-0.132835328635
-0.181490121428
0.002121601919
-0.004053240954
0.138439178351
0.012411539168
0.019586513880
0.057903171876
0.166533374321
0.124846297055
0.076059273393
0.092447967532
-0.087018211593
0.033819292456
0.024069190725
0.036862068603
0.068312887614
-0.025419575248
-0.013034269419
-0.097882538451
-0.025401830474
0.014205240260
0.152834859976
0.076231533124
0.021599011523
-0.010365477238
-0.049395451575
-0.050979123975
0.022103829824
0.038760099550
-0.085365072379
-0.003475942678
-0.062701482838
0.112387237319
-0.046797963488
0.037928864398
-0.107418848920
-0.147292920330
-0.229952977446
0.023297626771
0.034574721316
0.068353929216
0.006498751278
0.063672970267
-0.101951724640
-0.157100202168
0.092431872409
-0.109153169129
-0.033612027536
0.084320804341
-0.083243522108
-0.049158688734
0.010052388752
-0.003227869601
0.063071603703
0.030037501460
-0.044098539534
0.049655892311
-0.088505142691
0.149935689758
0.052814401534
-0.065428525786
-0.099048827842
0.032783739291
0.036066859594
-0.019994607992
-0.021658479065
-0.038444801301
0.191509610067
0.048804402945
0.047945734624
-0.085558564094
0.135395906665
-0.044997548807
-0.090384140357
0.067738309415
-0.098590034871
-0.188501426134
0.102514329883
-0.080297641817
0.056999331123
-0.002477707616
-0.116861409574
-0.104732740796
-0.055921411177
0.070236627157
-0.050214172599
0.127215121146
-0.098085860744
-0.145181544835
0.183614569487
0.116554189799
0.133286105145
0.204190501078
0.030641295095
-0.124444766592
-0.048493553103
0.027909830598
-0.018903407796
0.115806681763
0.166225868122
0.069223933743
-0.048479426183
-0.032834788116
-0.123195681513
0.050405051424
0.148914603901
-0.063342782103
-0.058937961506
0.037068942469
-0.175545371521
0.009124811747
-0.077824905083
-0.031918917594
-0.023805851390
0.081857225786
0.037956487239
0.017903025870
-0.057606173137
0.160179589917
-0.038258456580
0.081350945146
0.182767684846
-0.100138620896
0.020975409598
-0.023467333731
0.168080122546
0.145161786976
-0.042501335615
0.155407058116
0.038621078725
-0.033127221217
-0.099650724507
0.155096451256
-0.243798492906
0.212467597758
0.008975917258
-0.069764024190
-0.085194943321
0.160533900927
-0.085779406007
-0.036921152097
0.140976877698
0.115862775108
0.077943714597
0.094608349383
0.070765581465
0.161732945952
-0.196082796211
-0.075785933074
-0.093504295497
0.100039666740
-0.010151305206
-0.020384853521
-0.096659609857
0.035691117110
0.044702610373
0.022076643422
0.082230215511
-0.089512828708
0.058613625908
0.014805524179
-0.117574674289
0.074908936765
-0.062220437754
0.029785556018
0.055125924998
0.030696584191
0.038076319254
-0.061584407908
-0.207023559799
0.053618177428
-0.236068839716
0.083379692475
0.018649993209
0.261208978402
0.139385153896
0.149721318768
-0.131641013388
0.014976500338
-0.197651728407
-0.137739095589
0.062139979150
0.171464390569
-0.072359803341
-0.114240786039
-0.047624750384
0.108042364507
0.031133198289
0.006777101691
-0.101507392945
-0.066211776536
-0.028030953442
-0.048631805119
0.018197204670
0.099033222041
0.144919213828
-0.209041576349
-0.123118229141
-0.057774045567
-0.049142005055
-0.067580473249
0.095221108471
-0.043627990581
-0.043816868370
-0.189776535018
0.204829824016
0.149682233376
-0.042898718396
0.034003575564
0.016739974076
-0.004070160929
0.182650173438
-0.005351179998
0.037744150805
0.041284574755
-0.015080015414
-0.074058734614
-0.164653164930
0.092615458951
0.037891180429
-0.228009254009
0.060167228350
0.019313454085
-0.047047538491
0.031441759225
-0.124139366072
0.038639645566
0.009386733922
0.035493653280
-0.033561161311
0.050828313964
0.078542115365
-0.000642015193
-0.027465762636
0.033430964335
-0.032898482395
-0.031801053788
0.016558518243
0.128935258793
0.060042207814
0.101469869361
-0.118227603477
0.026764858680
-0.121361089988
0.162341911079
-0.010757248349
0.102794725082
-0.006587550552
-0.137123164672
0.080453630139
0.060551198885
0.064787828723
0.027709025970
0.033015389294
0.000060306987
0.030980787229
-0.090567810480
0.130926521996
0.018009820266
0.005606384539
0.101955694564
0.011514678687
-0.029921368569
0.089619135240
0.017681829890
-0.123656397644
0.003052675624
-0.053284152145
0.065224709769
-0.160584187846
-0.065072336677
-0.115803906659
-0.009245140646
0.168267989696
0.092609478907
-0.031027002193
0.113584956669
-0.079238463580
0.054537501247
0.055535336761
-0.146599516023
-0.062674253969
-0.083493296441
0.157574777941
0.091925121024
-0.150475156582
-0.047216806028
-0.093908878045
0.064529294036
0.058717077884
0.136971955624
0.070616640269
0.198571915541
-0.009731944192
0.188808318359
-0.064734873057
0.108164453299
-0.134874773472
0.009891514783
-0.168061740935
-0.010442981292
0.067358314759
-0.069417407438
0.090107173849
0.111643289029
0.029084560384
-0.173315547986
-0.057583701135
0.098267756182
0.030413941010
-0.065012020203
-0.158618824240
-0.080484016205
0.011402163850
-0.101564668954
-0.104147139887
-0.086407375958
-0.015389032116
-0.164364729694
-0.043296522958
-0.036124835212
0.051021938318
-0.012836838945
0.165966089723
0.083003745062
-0.031761317663
0.105315357592
0.091234709530
0.177216505269
0.076515175705
-0.078794550623
-0.095844208793
0.089864923431
-0.147504186876
-0.051339541903
-0.014038311990
0.000741869187
0.080982423469
0.109089759784
-0.108945284397
-0.067869024344
-0.020021419938
-0.018607558109
0.000031461536
0.074766031733
0.061101016101
-0.006329345903
0.010422043070
0.062512462272
-0.149411012418
-0.054954075021
0.104891240554
0.103320759636
-0.128545553871
0.146127179747
0.022982391479
-0.072160527764
-0.120869986217
-0.032594864167
0.048073781424
0.028092625737
0.100669117310
0.047637285712
-0.187679140472
-0.133649839667
0.031676208780
0.147283259933
0.028156415779
-0.038130053340
0.044286038486
-0.179061882248
0.195791720930
0.106167309773
-0.090327224650
-0.107637014389
0.038312478542
0.067768095740
-0.015101912183
0.076510366850
0.013957994560
0.013622585124
0.156171711223
-0.010082477542
0.059171201746
-0.004520799522
0.018628588376
-0.005705906028
-0.113842339138
0.005357542495
0.000233786997
-0.110602653074
0.037466438340
0.119991338585
0.143824570716
-0.003071175336
-0.031499851679
0.012799284276
-0.000333105622
-0.067093618142
-0.130867057339
-0.080870968990
-0.015302451715
-0.004128049826
0.060247873056
0.036836425290
0.043086294641
0.017966810474
0.044312391841
0.052397364523
0.085560926830
0.113687063783
-0.067145990460
0.054146037490
-0.000342636825
-0.010226213886
0.099325872321
-0.041109228043
0.042339045265
0.069771097410
-0.074747107602
0.051456922167
-0.135815969331
0.005595315299
-0.120462913291
0.064266160857
-0.039291721251
-0.114213264641
0.127517143485
-0.063814076425
0.027622591290
0.129313057593
0.052132803461
-0.018940394679
0.116696513502
-0.067123273350
0.023152602123
-0.023068498770
0.071532609755
0.104686007538
0.086704954220
-0.062455198032
0.082930621311
-0.161555962479
-0.132428954877
0.157083701457
0.016738604124
0.011596840335
0.057510456978
0.087714276953
-0.028185675055
0.072366152092
-0.045088331774
0.177408208916
0.088518908631
-0.012228969976
-0.058598551602
0.105578715747
0.009812557292
-0.003785003039
0.095376780047
0.035071067712
0.049708509509
-0.020082955790
-0.223468145111
0.047427006407
0.015011650677
0.012469982127
0.004149919124
0.054593232068
0.106763478537
0.253303681729
-0.083724800299
-0.037477390125
-0.038595706781
0.191637664676
-0.031201782997
0.055110045447
0.071166097771
0.102694568712
0.080689245618
0.079366992171
-0.112862147173
0.004999642908
0.004550150247
-0.044824671536
0.148093679017
-0.051306500227
0.042109823381
0.011591758604
-0.001341944078
-0.047551088197
0.108757240161
0.014360498307
-0.075953545681
-0.060596705226
0.100625979158
0.015814690366
0.170396121964
0.095274569529
-0.002113355893
0.167522277789
0.031341438675
-0.183841294616
-0.164347122295
0.000205084188
-0.083832210790
0.001049369823
0.060557033396
0.099597986417
0.048306480314
0.006080758522
0.069050182495
0.002894310136
0.097957481278
0.255719802798
0.010364395726
0.119192796676
0.035295754735
-0.021936606701
-0.213027869335
-0.056597808074
0.061693576097
0.044672083688
-0.032954047781
0.025886534632
-0.174817070502
-0.049108652976
0.053466430203
-0.177147711524
0.005067582631
-0.083108309679
0.042884313732
0.086015616776
-0.111607876353
0.224662210431
-0.110667436366
-0.156344885092
0.061679967239
-0.048984501836
-0.003031909139
0.065139388638
0.156323862895
0.078491189644
0.054457989240
-0.007220157608
0.046850997593
-0.024853336938
0.041486650777
-0.079245374594
-0.122643590914
-0.118296974874
0.029021438711
0.002283696743
-0.164409383988
0.109500930323
0.051434093205
0.063015555507
0.013412556231
-0.031210334744
0.018006499165
0.114376624330
-0.007602592953
0.029869279218
-0.015126937567
0.197945321514
0.062144301905
0.191381384101
0.054166698493
0.201566660240
0.086535639761
-0.111322649136
0.033393283071
-0.120648186607
-0.168141679218
0.117885208528
0.069786389993
0.084483388114
-0.212803110341
0.077500050882
0.278887237755
0.002132044357
-0.049656843538
0.188097185447
-0.034899300366
0.039501895553
-0.004158155728
-0.056102080092
-0.080617269081
-0.008342443725
-0.099881802215
-0.001193403121
0.097987168987
-0.072062490020
-0.051488880899
-0.098668458453
0.022073001285
-0.090590906080
0.143035854129
0.046779758167
0.040552234443
-0.017793565789
-0.146563494511
0.023458018354
0.051555211431
0.047839274585
-0.068331808250
-0.117585296071
0.144062673054
-0.161902650773
0.082211504996
-0.077867350922
-0.077120469584
0.028906355534
-0.008764335778
0.030080681328
0.183158187267
-0.032454880165
-0.065524927605
-0.104223147390
-0.041721504382
-0.148905393099
0.024185238557
0.018253697509
0.044419581420
0.067994942885
-0.003838216338
0.003849985632
-0.068752944928
-0.031954190944
0.054737264404
-0.018871097931
-0.024280755102
-0.072599787966
0.171843749150
-0.103726954812
-0.016511218843
0.042393389267
-0.010824746208
-0.089044791138
0.183647510437
-0.085521085680
-0.035481689028
0.025509811125
0.132981580917
0.266579389065
-0.030980744532
-0.046351755968
0.084155497257
0.157171645732
0.079671602749
0.120052409418
0.004458367342
-0.148989746205
0.010819545731
0.007747497598
-0.127891878561
0.040354740678
0.092768969531
0.223814102154
0.120589894626
0.047037328386
-0.048402919921
-0.076150701496
-0.101867682810
-0.055391613232
-0.043050248196
0.083811408245
-0.058165130806
0.034372333116
0.107134839484
-0.178937540854
0.106260240407
0.057806253446
-0.129576233011
-0.068446650935
0.088410066240
0.108058603321
0.109578187134
-0.111498730146
-0.017394188868
0.111408321273
-0.023520013332
0.127081771747
0.093670215533
0.023780719138
0.058439893475
0.017866187244
-0.074274976683
0.056457416922
0.152348664786
0.085668708911
0.032561983382
-0.033852669783
0.086452944856
0.069311444627
-0.012080915691
-0.040737736128
-0.138399812702
-0.004199503795
-0.031106335181
0.053906116524
0.161666443354
-0.037105039770
-0.010763106832
-0.074197312604
0.103973858140
0.186538748653
-0.084350556814
0.014399297393
0.005155691359
-0.057729935688
0.007015425964
0.066245153796
-0.080771276463
-0.111925410842
0.034447592229
-0.043674857465
0.000446852352
-0.145853107225
0.144959903717
0.129873472792
0.023557990556
-0.151360416967
0.012850878588
-0.014646487697
-0.060791994220
0.036603521458
0.009882479230
-0.036656016226
0.058533431424
-0.088637434304
0.037139249268
-0.101402634005
-0.078540187530
0.050684099523
0.007847488415
0.045626278938
0.091992690860
-0.080885228096
0.148036594214
-0.105121754447
0.040821667467
0.227505293543
0.086043415190
-0.190804893033
0.077453001445
-0.116176569986
0.086257977488
-0.093848182802
0.026582702747
-0.111210165688
0.025802258467
0.018509469450
-0.155881997111
0.017898907325
0.032146039323
0.066038800818
0.037427382574
-0.099260334440
-0.067027202130
-0.036715407269
0.057085794206
-0.146254141697
-0.194575104991
0.095207564535
0.008887342404
0.030539811609
-0.212590290189
-0.013583081307
-0.041794444596
0.023293989469
0.081766878010
0.007811052060
0.002420276629
0.014339286799
-0.217141892547
-0.022892238623
0.015739536159
0.039896174035
0.055382232995
0.114007234080
-0.064177871285
0.032992722036
0.146615644894
-0.087154073501
-0.108898150199
0.201469032993
-0.003099815981
0.173774187546
0.050306900562
0.048525363840
0.210621319663
-0.100313261490
0.052893731212
-0.032926661002
0.089464882362
-0.031779025434
0.116107966280
-0.110883799252
-0.198694575461
-0.055670279151
-0.035760038321
-0.048352073653
0.101855652473
0.001065407788
-0.104572302390
0.090126229840
-0.022208001225
-0.149693919476
0.188934749769
-0.013112470225
0.007998556926
-0.038317461397
0.113574075931
0.113781605509
0.053533961475
0.053500276973
0.165675529370
0.103396992780
0.127289381988
0.110946600269
-0.083448529835
-0.068532664900
-0.072106752410
0.053342403158
-0.138012856592
0.024172233294
-0.055977420859
0.253868973765
-0.043065089862
0.077138114936
-0.065939643697
-0.026932370323
-0.081773368525
0.178408307325
-0.120074891717
0.013874113429
-0.038927332193
0.237331741138
0.049511403101
0.062933127742
0.042710205959
-0.001431548735
0.048896171823
0.043564095779
0.041431522871
-0.127457923191
0.248092976832
-0.209737404902
0.087355042957
0.042490866094
0.037768369714
0.133328140220
0.002452262125
-0.025956012071
0.144540332637
0.063361832337
-0.088206053610
-0.206877755910
0.092558429215
0.037694264344
-0.243180388854
0.058237357552
-0.023278077296
0.094092641657
-0.109794571752
-0.007831176889
0.214837549747
-0.065162600175
0.133678005099
0.132282365073
0.016185184727
-0.008408823582
0.084862215073
-0.075357345185
0.073952366151
-0.215062904921
0.064415077590
-0.142756051205
-0.041709054285
-0.022582678181
-0.098901004017
0.130636223086
-0.060090742462
-0.045642967597
0.065988360024
-0.000628633256
0.096075396395
-0.064921644413
0.081405369165
0.019703446720
-0.048481622063
0.062218595625
0.068662428057
-0.029105560724
-0.174542356899
-0.017928255287
0.087825839021
-0.076503432544
-0.062913303090
-0.001928925061
-0.095407182072
-0.058936853121
-0.051931322596
-0.014909061648
0.146829229629
0.162109201791
0.044585954644
-0.034483083487
-0.131953106868
-0.126804634198
0.090177523558
0.007932656123
-0.030865412751
0.105913323852
-0.171932327093
0.039315642486
0.102502195742
0.214962192984
-0.014156083588
0.167973974171
-0.193869648182
-0.094134361940
-0.002067674759
-0.073556316019
-0.007408807632
-0.085793177469
-0.045229630928
-0.185128837167
-0.102790166551
-0.108906394163
-0.090808548144
-0.134714673317
-0.006257549822
-0.074733661245
-0.041838963211
0.044023934913
0.013296623588
0.125854420039
-0.187852988407
-0.054932603385
-0.043126523449
0.131268778621
0.167573651038
-0.002905024784
0.007941732309
-0.047592588135
0.072521622859
0.012968655222
0.065590734669
0.125824720027
0.084627946316
-0.028971145063
0.045155753915
-0.101851421955
-0.086836990896
0.180690403090
0.065061462677
0.028183589747
-0.045222512474
0.114471324109
0.209066122004
0.025729867896
0.048867298927
-0.099239859596
-0.098298566814
-0.128639939443
-0.103705430927
-0.018249870790
-0.031510981167
-0.168726051930
0.010272840669
0.007334958672
-0.139708696399
-0.109953678238
-0.120378422945
0.142648140186
0.075462102403
-0.068277703730
0.041272434277
-0.069011885839
-0.030483988077
0.157229165550
-0.130956818652
0.041005605107
0.036550357655
0.123366681207
0.199134385610
0.243449098300
-0.167554032371
0.018790787184
-0.026948308610
-0.020926905653
-0.158821188267
0.028997893907
-0.028744954983
0.068204707838
-0.020178011529
-0.011012345425
0.022525828888
-0.042356927714
0.041947215178
-0.040538249942
-0.104897614329
0.096163354665
0.022975482764
0.123035295230
0.037433711206
0.141543476735
0.076558132849
-0.032715023798
0.062573897183
0.149902939712
-0.055940550455
-0.016131314393
-0.093524461394
0.174018315252
0.041158888835
0.075179562109
-0.018278888527
0.020570651502
0.076414888100
0.013462940133
0.082750886303
-0.259892955081
0.036271440741
-0.097180968876
-0.044573175892
0.261614424194
0.151591185045
-0.043162726091
-0.197299562387
0.036956906421
0.051049204932
-0.068286081410
-0.043579838730
0.111334655562
0.103437209529
-0.057787117681
0.007944725595
-0.063425669084
-0.138713628978
-0.190131110261
-0.016232695116
0.113507225140
-0.015717422395
-0.054215261961
-0.164079862389
0.079105988065
-0.012784416899
-0.100967245275
-0.068984897677
0.074630191041
-0.071310356165
0.092240018963
-0.094718599978
-0.065639301884
0.031427242952
-0.100825601231
0.100640532216
0.073086964892
0.138682406463
0.022986199921
-0.090371544779
0.018309674873
0.015380943776
0.052950290815
-0.087982283046
-0.098494961165
-0.058751642590
0.029047891790
-0.117438854354
0.014547401718
0.019363786460
0.043911791147
0.018619688691
-0.042102241952
-0.017647743883
-0.019402389205
0.012264378993
-0.019615318405
0.198444613070
0.013026905377
0.010349857774
-0.184189301332
-0.060025995579
-0.015592965889
0.034255735224
-0.089311641609
0.019204368043
-0.012288284279
0.172973141386
-0.064961814963
0.118117859761
-0.059785761988
-0.025451750288
-0.170996010047
-0.185982092008
-0.056387036270
-0.091801807290
0.179506883523
0.246728099472
0.109220771898
0.091627064756
0.143588662419
0.006680876238
-0.138905487630
0.012608540757
0.041539457155
0.148948153621
0.039515252834
0.031895580608
0.085494045782
-0.213425193578
-0.075025229447
-0.077837366258
-0.113759048822
0.097540983880
0.014328395408
-0.196630935760
-0.066087482294
-0.036510035067
-0.059581874983
-0.141583877030
0.029272331185
-0.035390580220
-0.097081567985
-0.042073559306
0.074591905442
0.026836884885
0.041773558866
0.091712064521
0.062263463274
-0.081771188203
-0.030398029618
0.092062705018
-0.132257166878
0.023727778932
0.055067865388
0.112445945029
0.019282184376
0.040694800847
0.064410212276
-0.079284766244
0.099405989389
-0.052949559235
-0.132258213526
0.067523694342
0.108531141481
-0.017803080795
-0.137397538608
0.098948747559
0.056140942413
0.000121062014
-0.011664759047
0.010191199296
-0.038574644645
0.041524439934
-0.020004191877
-0.072787014836
0.014115667229
0.105529240801
-0.124049911469
-0.024848067391
-0.023765971292
0.115253717181
-0.041851554470
0.062077076949
0.057924641435
-0.048622359154
0.015969167311
-0.055374414898
-0.171349986445
0.035080446357
0.009935832429
0.052806034214
-0.014738467081
-0.026003143348
0.110230159462
-0.057370968571
0.022023935866
-0.110832099731
-0.005739889248
-0.052003999169
0.022172285418
0.091192580083
-0.046151933289
-0.011849314111
0.070142120152
0.022598566934
0.000691553592
0.009245508660
-0.020877068857
-0.041965737878
0.117093264905
-0.124085372129
-0.037604911799
0.061840951829
0.034077458386
-0.076760240044
0.088370093343
-0.023181331301
0.094925707997
-0.286443814725
-0.038944611408
0.059576086388
0.135215884797
-0.005959682153
0.166891587725
0.028572470278
-0.095283048702
0.028209619446
-0.046711923683
0.014289728211
0.114640104741
0.011414229664
-0.014355772342
0.052355406817
-0.189783642438
0.024988457251
0.080427599990
-0.061653686480
-0.033957814589
0.003145088560
0.098658169955
-0.126584973691
-0.058489349505
0.101588353873
-0.087727212710
-0.165661026432
0.000107404247
-0.096111784491
-0.092484795228
0.138193319446
0.041904286221
-0.047320590704
-0.029051725572
-0.185897566279
0.054163258878
-0.038935666597
0.017805963628
0.156830175945
-0.009800827845
0.021751400957
-0.099161470716
0.044571361746
-0.026941745744
0.163988229373
-0.014212027058
-0.029521048746
0.034076405970
0.127011345445
0.031785368364
0.051751184730
-0.121192258048
-0.170226770802
-0.028789432446
-0.095882266646
0.098744292066
-0.071487280555
-0.065688790812
0.024357186483
-0.031996117924
0.008647097026
-0.059187651620
-0.076499364449
0.219681408456
-0.036226027572
-0.086941422319
-0.087128913280
-0.057271599021
0.043525559397
0.067943802122
0.096852935027
-0.110795300353
0.109492750606
-0.157388315416
0.055394479929
0.035503714731
-0.091143701008
0.009026325240
-0.056218976527
-0.051393372689
0.174604104663
-0.122468238206
0.192749009988
0.041018000918
0.054883113038
-0.042643811721
-0.088271389363
-0.014931320567
-0.002769849164
-0.045818435780
-0.104802017464
-0.016342607754
0.065929087700
0.043288584917
0.156773618157
-0.025027065240
-0.019575439149
0.006597731630
0.048713910756
-0.057071317583
-0.179821314381
-0.059723569248
0.068951784349
0.041836754250
-0.022661128066
0.133279382440
-0.024207735046
0.017203990299
-0.116986757361
0.038041502670
0.090564951218
0.148605260027
0.036058944700
-0.166090740886
-0.201470459348
-0.168542783247
0.144368347441
0.066702465885
-0.012365917069
-0.151752878882
-0.006165525194
0.038544976084
-0.096284163526
-0.053866783809
0.016071029875
-0.118122041057
0.124589057142
0.027282459540
0.029968913863
0.068269745061
0.124541678128
-0.056803199118
-0.036355244957
-0.029173945012
-0.152718794047
-0.095062465061
0.181149872157
-0.054015736129
-0.034529367548
0.024383499466
-0.001864230346
0.096792537164
-0.076052315541
0.023537161092
0.142862403787
0.075124743888
0.102579389700
-0.077209220111
-0.084054968375
-0.123417748748
-0.046985456007
0.137833889313
0.037594182664
-0.026300722391
0.056120330238
0.020975325878
0.004548781920
0.101721317734
-0.026002440579
-0.025037384696
-0.062316344024
0.089794416232
0.131901796622
0.237872720089
0.104096834073
0.078691005011
0.000855071699
-0.091224184749
0.207295241399
-0.000045329320
0.122680035371
-0.103780569729
0.013877058507
-0.040075300757
0.039987479072
0.070779176916
0.013600327452
-0.021268208532
-0.072905488685
-0.064730366241
0.134720726356
0.008816530358
0.144150640865
0.152741955259
0.124307288404
-0.256491755298
0.029747605737
0.059588376644
-0.121115836621
0.061269599537
0.012007860943
0.007723990066
0.066744946307
0.011727446875
0.100113184820
0.142442864206
-0.272002147006
0.121798145274
0.194210394007
-0.087239740881
-0.148552960774
-0.020328105210
-0.086882793447
0.014781743656
-0.009597185933
-0.063411497621
0.102015414591
0.033514551062
-0.005934381041
-0.044382768662
-0.078369828888
-0.001382829208
0.160790041853
0.142608161241
0.011733661803
-0.217039301404
0.153824955466
0.057431652554
0.051301066290
0.010167670107
-0.025759173286
0.198084269227
0.048221742659
-0.002110506782
-0.106389847689
-0.193554684864
-0.007316954326
0.104825267483
0.161494366121
0.097188845870
-0.069613714816
0.033440846004
0.081309682101
0.050244798384
0.131340419882
-0.077013533458
-0.043871650471
0.013105116502
-0.163949928611
0.175605661560
0.114162059041
-0.144085521582
0.211105321471
0.039913712725
0.032500352373
0.010262543396
0.037775577616
-0.078577335720
-0.046156870971
0.122127007036
0.186647590773
0.022969497316
0.089134277377
-0.139989893242
-0.063424165878
0.015147655264
-0.210660723636
-0.083003853708
0.020754707873
0.013718203389
-0.185541182437
0.002474149760
0.114492439592
0.081999328617
-0.187079080290
0.042906437986
-0.057181284065
0.034297940414
0.071081238839
0.052848500457
-0.050920288061
0.046845005080
0.010819191620
-0.007927416102
0.083430420287
-0.045024282759
0.031217337618
0.110311143503
-0.039233324348
-0.066564627281
0.053515608224
0.056250806650
0.026043617186
-0.165071446875
0.205147552868
0.035864627628
-0.041958604541
0.067349012699
0.075013285711
-0.126705479613
0.127840979356
0.077146038215
-0.106413535798
0.168058009953
0.133759493439
-0.067772161317
-0.019633428849
-0.009908652566
-0.035782480513
-0.082177685548
-0.008940820749
0.049773049344
0.010371791143
-0.041684411896
0.133377993483
-0.038842504115
-0.035256850964
-0.141397462384
0.085270002391
0.177892406126
-0.062330452387
-0.067266931426
-0.101508972848
-0.149768682828
-0.053347768504
-0.077147311091
-0.043882830603
-0.037054964053
-0.133045822728
-0.166897307400
-0.176461302384
-0.008267648074
0.013787733665
0.011896803176
0.078391258768
-0.164875496064
0.137915806700
0.059035130568
0.031471755640
0.139439611921
0.203259562347
0.021863945577
0.132200532754
0.101068287565
0.082474923664
0.058314111334
-0.048471881292
-0.136874721058
0.027954754138
-0.006653756784
-0.101182367178
0.048633683316
-0.002723940709
0.070227467483
-0.039976006942
-0.130377008343
-0.071290299417
-0.032961614243
-0.104565912172
-0.017948522004
-0.036735269982
0.091921290907
0.126261574481
0.190592813901
-0.084346344959
0.071579325391
-0.012553821251
0.106686411026
0.047257072716
0.051625403635
-0.164468482020
0.116731943629
0.111983952725
-0.101000288095
0.143699816986
-0.148435851035
-0.009177403143
-0.029635859483
0.015343668134
0.213738525927
0.016551293812
-0.001572988312
0.048803490506
0.138952002775
-0.167572341298
-0.041645282275
0.020705492018
0.029558127654
-0.100322732627
-0.022415722980
-0.069488549688
0.051485243334
-0.007646492826
0.049784474168
0.073875244647
0.236806148045
0.084620526071
0.061039184676
0.036822429936
-0.105221734758
-0.014375692448
-0.102855465035
0.084954523736
0.012967115669
-0.049670060668
-0.118619373538
0.010416421594
0.004827381043
0.171991829472
0.103857073722
0.206618265918
-0.049265972244
-0.006534431802
-0.073563294596
0.030736630640
-0.132727327998
-0.095933242891
-0.045825914981
0.177436025906
-0.156103743977
0.141385918717
0.031990907374
-0.007681990114
0.026998729855
-0.017128616029
-0.109639191213
0.151545043280
0.007162072430
0.125469227890
-0.097374509417
0.041960458811
0.026017055103
0.156395709677
-0.121525470297
-0.050391965454
0.082587386417
0.061681045832
-0.005245956784
-0.015929688508
0.085355376775
0.051602455631
0.105592287899
-0.039402593499
-0.015121647891
-0.073318934531
-0.043245773384
-0.068210853742
0.057842008883
0.093481133067
-0.079835373077
-0.001317142148
-0.056148876699
0.079742772374
0.140257018979
0.139021091276
-0.097444634844
0.118195383257
-0.028665288851
-0.068984875400
0.011458791490
0.031000704197
-0.025299027868
0.115521093345
0.063192378240
-0.004117630990
0.123518207741
0.170118806844
0.118914709709
0.018654288939
-0.004384950629
0.094109712519
-0.129631347948
0.090672636832
-0.066204234302
0.018224211868
0.072694425141
0.032570861108
0.155887662794
0.071830488212
-0.132056155563
0.073599719582
-0.074614153221
-0.072854778189
0.104311844822
-0.187365295018
-0.145735134743
-0.009751904059
0.153237933502
0.029723183087
-0.107317846646
-0.137729719033
-0.165021965758
-0.104195040787
0.039320030290
0.046998683255
0.075259255253
0.046992781896
0.144337627026
-0.078694019775
-0.044249272723
0.021153665235
0.141950834705
-0.006593636447
0.024196443359
0.120164053610
0.047138173962
-0.010517848221
-0.118823206768
0.016700710743
0.142225053205
-0.139303109010
-0.124223255914
0.229241495113
-0.082889688886
-0.143397664151
0.010289268169
-0.002752330600
0.034874109401
-0.108491278202
-0.048592183605
0.056633252946
0.207442474652
-0.139969018880
-0.001893264448
-0.142145313934
-0.048496072964
-0.030167274903
-0.036870785190
0.055130372918
-0.019060033698
0.032399063175
0.105850429837
-0.123185104405
0.050189858936
0.033059074856
-0.041181076157
0.023479616631
0.048508026874
-0.216216072598
-0.256268948471
0.008108362097
0.099683864017
-0.068271282778
-0.152353945201
-0.038034472615
-0.015926448981
0.041059702385
0.037033085826
0.064171577106
0.000093254492
0.055088590242
0.099841432564
0.026229977202
0.074357013279
-0.040941265853
0.133771932944
-0.120456635991
-0.103541092552
0.035087633518
-0.030997682260
0.100439074307
-0.097980474349
0.235499421378
0.197848334746
-0.077020399593
-0.061022241553
-0.192190380441
-0.072549387863
-0.032245169953
-0.085223941249
-0.052404080984
-0.025206842123
-0.104573712419
0.073808968006
-0.054934593035
-0.022061627342
-0.045237948012
0.130138214770
-0.009124146597
0.086648213537
0.069789436496
0.036539911335
0.184921673630
-0.102246167205
0.168670241190
0.076953556937
-0.133772464826
0.086247804019
-0.112284769666
0.030627680696
-0.072559840766
-0.021245158303
0.067373654561
-0.046624343594
-0.054178317872
-0.007704683324
-0.051115024372
0.010386152833
-0.045040774722
-0.020325167813
0.114716051154
0.078399209926
0.031863633217
0.009020668136
0.028815813187
-0.032817675016
0.227958596326
0.033292141083
-0.042096270517
0.040611097967
-0.064043074275
-0.102979620284
0.017523816437
-0.078214805989
0.055177014244
0.117563415573
-0.062974790398
0.074013276990
0.072316949957
0.020415673889
0.029135599085
0.160160233775
-0.162548125550
0.054138988391
-0.156313856440
0.040686148188
0.166151566819
-0.059657007214
-0.172960879103
-0.128867802491
-0.067219834182
-0.126487930679
0.013866192158
0.007075347344
-0.035688476048
0.006119446256
0.000877566017
-0.000968406634
-0.025618825156
0.045898596020
0.091233423103
0.029090757950
-0.059666528310
-0.163558683286
-0.106393410435
-0.010852804228
0.080759146581
-0.024759613044
-0.012549964446
-0.148970840910
0.003172759948
-0.059228686951
0.052827325594
-0.099894232274
0.076168909283
0.169179839196
0.034668976044
-0.139053679211
0.148387568683
-0.093972058643
0.033396891813
0.008031807673
0.013562039787
-0.078243545391
-0.106857276970
-0.035156039744
-0.048032642105
-0.155489353407
0.066305350498
0.046695377441
-0.027130791373
0.002257685213
0.043466719717
0.108817269062
-0.049500159571
-0.144193012524
-0.037362597467
0.036122106782
-0.023693794148
-0.013621468305
0.001772768425
-0.106916656153
-0.108847775895
0.070605970374
0.009054657199
0.089001894201
0.084709323212
-0.002021555205
-0.120818426184
0.040641968348
-0.152486120781
0.088538651746
0.009795875694
-0.103548456074
0.033675014181
-0.109974218338
0.245301441375
0.030969180929
0.161496988920
-0.127409524631
0.071648035340
0.017485106147
-0.047366878298
-0.175042594536
-0.126058446386
-0.007560480028
-0.045358672899
-0.024660670739
-0.166503690913
0.044064714493
-0.055571890949
-0.105537090302
-0.012578758867
0.024719235678
-0.121976315884
-0.011218767972
-0.038064071946
-0.117108986300
0.079921692326
0.117759884055
-0.065131298451
0.016141034143
0.149243974440
0.001182331068
0.021887841869
-0.091452533746
-0.126504309012
0.020474120726
-0.084541995611
-0.144587481520
-0.038559942048
0.038418688809
0.008638534452
0.092324405931
-0.161614406838
-0.094718553706
0.049134097664
-0.156998803615
0.058910660068
0.059727269874
0.135324478053
-0.014528747712
-0.002331687397
0.040064000042
-0.188097798600
0.277979974763
0.151580315452
-0.089996481617
-0.122564580146
0.023644959119
-0.015793105287
0.030777594478
0.148575613259
-0.093660941371
0.068306301635
-0.162892838269
0.112994480997
-0.068145213192
-0.098648720810
-0.038149669667
-0.048093311206
0.031747247897
-0.107508008404
-0.114619825790
0.088403621409
0.140099297015
-0.012244398879
0.129265640964
0.025606184919
-0.061906913194
0.039255169354
0.174774517963
0.026961339256
0.017050754824
-0.008481104074
-0.073014650720
-0.012145240175
0.040511816614
0.017689254436
0.077530341515
-0.007125889472
0.033967187512
-0.130519843598
-0.086543523932
0.100291083535
-0.098497441772
-0.075991584079
-0.086284290225
-0.016123558757
-0.067915958041
-0.072445961744
-0.074212512193
0.075387568421
0.000320591150
-0.129597856438
0.070963793855
0.025908645005
0.029627979739
0.065869101492
-0.224138119802
0.054165021282
0.147748371352
0.002991523498
0.087401609686
0.099702887790
0.135209407728
0.145693614694
-0.050400908883
0.037208655452
-0.088182075914
-0.046135323987
-0.029414842620
0.014027928241
-0.006569505723
0.082624975657
-0.075821354280
-0.017036495113
0.034027524788
0.108588917284
0.113467979765
-0.039316424978
0.028888219085
-0.079240429884
-0.053809663073
-0.043648301761
-0.151243558534
-0.074268608831
-0.021412304936
-0.048819568664
0.102228381999
0.007526416680
-0.071323373007
0.091582372537
-0.102720577503
0.017045721597
-0.033283845801
-0.013542220467
-0.018503848645
0.174417292699
0.021154106918
0.062600515232
0.025171423352
-0.029331717690
0.044135505010
-0.112944236681
-0.070712646811
-0.049447413149
-0.057485982264
-0.042988592689
-0.011752887822
0.024227321681
0.047359266951
-0.131419833253
-0.088422230422
0.044402350790
-0.006875096134
-0.081665472112
-0.279900548626
0.135238893771
0.102447084603
-0.049669810829
0.206740697925
-0.063522576778
0.131850512545
-0.042498543017
-0.035238968881
0.068315639684
0.007262148402
0.046138312344
0.046473998776
0.069468374563
0.005340527718
0.016702830421
0.056167523173
0.078847377112
0.094660296486
-0.099734848766
-0.000243701296
0.070863637084
-0.018464676459
0.015079809509
0.052786116660
0.125000251829
0.083211028653
-0.099780204598
0.124957673634
0.158196737727
0.083092863034
-0.037472560893
-0.046557565504
0.034236085096
0.115231691215
-0.194264241861
-0.026401200976
-0.113675844351
0.253375940656
-0.094591690366
-0.080481326989
0.076993779100
0.079187829101
-0.008783862538
0.116672411175
-0.035247196827
0.062739933907
-0.041070222160
0.090152353499
0.122786499566
0.022392794045
0.025623834083
0.127872277447
-0.131698627222
-0.061440671327
0.031524578769
0.011130118647
0.042932039214
0.013378896056
0.012576012726
0.133794479818
-0.074016646781
-0.033351021264
-0.047215045303
-0.114299946415
-0.073416586800
0.061339452742
0.047727187679
-0.058380827027
0.205618472921
0.112639912502
-0.091860349478
0.024571479696
0.051296778381
0.082689180976
0.072391797932
0.073331273829
-0.004363813209
-0.035506757334
0.016410406406
-0.137450937970
0.075344587325
-0.084863139511
0.050281672248
-0.064464447106
0.032095030758
0.056850699870
0.113051928461
-0.042582729886
-0.150776610001
-0.178405480639
0.090056593361
-0.013626412546
0.086386331668
-0.061325246631
0.093786948041
0.063796046151
0.084485682964
0.075814313267
-0.093669071732
0.038518132487
-0.094471452652
0.087284848572
-0.145579021277
0.059745082777
-0.008250420255
-0.190756680214
0.119263760690
0.108863821460
0.023834592435
0.067380098204
-0.034851756660
-0.099113318110
0.058667969925
-0.113998855632
-0.057634152750
0.125381773561
0.008068220201
-0.074944036469
0.053317105673
0.092955785320
0.044168523840
-0.167574701613
-0.036474345698
0.097640955447
0.166048575350
0.164708604415
0.085906501267
-0.106857596154
0.017294186883
-0.043169243817
0.037772263324
-0.181657248784
0.024136500424
0.033626712751
-0.021991200948
0.009816425935
0.070160231285
-0.067004372248
0.000218304556
0.117845638861
-0.049838018854
-0.026730577451
-0.131707144392
0.104300663284
0.079794860989
0.029610610441
-0.066209660889
0.008662839944
-0.099741859268
0.085285460818
0.103474008847
0.115531887276
-0.050715763416
-0.009751627525
-0.101374632281
-0.079096752925
-0.050699072225
-0.083838683684
-0.016067597576
0.203802980361
0.009089919392
0.071917144714
0.027040749928
-0.024163750624
0.066926323183
0.013902016155
0.190426474240
-0.049034230524
-0.167686385351
-0.006731055617
-0.109758663542
0.108711944664
0.067848729831
0.010730266969
-0.002444874999
0.051252421265
0.122236794507
-0.081156877893
0.037022252882
0.143762568636
-0.008796076004
-0.066857387429
0.007538615709
0.100037521317
0.010121967340
0.041198462965
-0.030238462951
-0.137645581813
-0.138105098501
0.164755104827
-0.012303071070
0.196109798719
-0.117306897984
0.106693080649
-0.083195570994
-0.076433540549
0.108342778815
0.194546336049
0.135805024354
0.046172904515
-0.108231193970
-0.220007347990
0.081701951943
-0.065837032860
0.066220140368
0.052223087578
0.065832380054
0.052893154494
-0.076832247234
0.040527606010
0.027382670388
-0.026362600267
-0.054048432599
-0.126528868874
0.121637595366
-0.106714254029
0.140412900074
-0.044663231280
-0.036823994652
0.191489892661
0.053330315967
0.019430077758
-0.019241365733
-0.011025812958
0.072182759599
0.066642495776
-0.023608854442
-0.084100195917
0.113417511451
-0.199782846701
-0.113130211206
0.070595256174
0.216476442415
0.027068299922
-0.107571319868
-0.012171938259
-0.125103445413
0.012882436233
0.042499890669
-0.164850944706
-0.175856080384
0.093599191194
-0.186235109686
-0.014717546567
0.010207028107
-0.040494508121
0.085067086367
0.016539371418
-0.105514967369
-0.038617798001
0.103015762974
0.130209350514
0.040329462411
-0.049293660803
-0.022460075318
-0.138825971619
-0.104885432656
-0.126544861846
-0.112586472337
-0.194130049900
0.116309282843
0.092067400278
-0.109343275678
-0.084181265511
0.013890648195
-0.029311992580
-0.090423361546
0.095512359545
-0.030557234855
0.153114813578
-0.054640670197
-0.122402515575
0.246551180307
0.085337948389
0.045561625733
0.016754368651
-0.073569744835
-0.116989300782
-0.051738344810
0.051954225724
0.090397760767
-0.025099352003
-0.168489349033
0.077136620724
0.148296030361
0.167456107431
0.244673177403
0.179534915346
0.023817938826
0.002064355526
0.220952884504
-0.058884812664
0.154965913653
0.166051868408
0.057368826798
-0.111233286851
-0.002197915408
0.046232000309
0.220724589731
-0.142180420583
0.015274213835
0.095036059999
-0.064765784771
0.095195097208
-0.063305616199
-0.103702046419
0.122925351763
-0.117446068445
0.049775806688
-0.157528914062
0.114049939456
-0.053853378689
-0.105532687312
0.005720713725
0.070036825081
-0.103618913701
0.029041207581
-0.036551478937
0.189465978250
0.072627528264
-0.002772083550
0.077566063292
-0.098261124247
0.053114159032
0.031156939592
-0.014830780877
0.007052933867
-0.045872218563
0.117774246920
0.099894753716
-0.007662185507
-0.078320806458
-0.067860714743
0.047669611031
0.146398819863
-0.076823901407
-0.057547615352
0.055742439294
0.152022183135
0.010716859307
0.024588626188
-0.056143863624
-0.161478380573
0.039810055604
0.111928719212
0.213302807991
-0.025501408914
-0.081311468540
0.103853330136
0.090717775367
-0.089128636315
0.081507401358
0.057245093276
-0.051761678175
-0.046268771684
-0.057033008145
0.133801418848
0.005011084117
-0.012068594875
-0.000452327999
0.055536022407
-0.186282864247
0.009705205478
-0.244399286126
0.103174760712
0.088783581896
0.213770295138
-0.111237599437
0.098042853702
0.084152061459
-0.074586236537
0.095709340552
0.117306826403
-0.037418021705
0.039853071970
0.065184148746
0.085815240078
0.008391291095
0.147312759838
0.010806059307
0.084990725670
-0.042390338617
0.115770402811
0.093306120294
0.098034065111
-0.037484742042
0.102003370814
-0.159227721098
0.131173735155
0.040986391511
0.109457049172
0.139764447610
-0.065693964071
0.190652880962
-0.036526001100
0.012118231733
-0.020266306401
-0.013193583413
-0.011966345465
-0.024008317869
0.011178964508
0.120037062871
-0.035855108443
0.182710944036
-0.110383734496
-0.137542130025
-0.008856010646
0.064571765134
-0.035178879604
0.103070496394
-0.040471487420
0.091668254858
-0.010590809221
0.011204327218
0.009266819033
0.024841460010
-0.069701925494
-0.029085341840
0.084995765961
-0.071952789920
0.076101172791
0.030723223487
0.001888964658
-0.015759793264
-0.131714328798
0.084361405485
-0.124120556112
0.031066801639
0.114154447763
-0.007642455532
-0.035922355401
0.159882886701
0.105010136677
0.088147159545
0.159434329344
0.081242101964
-0.098058090358
0.008362844125
-0.032870902996
0.126965933773
-0.037507369801
0.090765469389
0.078494064782
0.045848264850
-0.096965292865
0.167452005433
-0.126194903291
0.105818565362
-0.035222988258
0.107655904839
-0.033049527269
-0.080094972018
-0.076129404781
-0.015840396014
0.077011657239
0.053553725084
0.048429361400
-0.038410104461
0.157255655834
0.010745559476
0.250494881545
-0.158438277453
0.043870470902
0.170444720349
0.113123773675
0.076266787552
-0.103728060508
0.111816110890
0.089202186910
-0.035094970298
0.028871454492
-0.001488190249
-0.034887297258
-0.013806515600
0.094466288669
-0.010367411654
-0.125727984971
-0.261408801725
0.003443968153
-0.110790319479
-0.125228100067
0.217476527520
-0.061451875574
0.094969646235
0.007937700271
-0.064780366882
0.179697082546
-0.083361771391
0.059019566909
-0.070379556886
0.072123699578
-0.260007638082
-0.046515797062
-0.034746874768
-0.097361862770
0.116100428155
0.037342351310
0.069666870240
0.083414118564
-0.103623836876
-0.063755990463
0.069598846523
-0.029089600682
-0.104069733644
0.122998656646
-0.141222015416
-0.021381842108
-0.032761114616
-0.100033200094
0.116357676492
-0.082473767013
-0.046069405705
-0.021574532070
-0.096688087106
0.183818104638
0.066212495267
0.036509102898
-0.062889386483
-0.078649146610
-0.113567507361
0.052305234980
-0.042164338392
0.017997458661
0.010013856448
0.093710337327
0.089388515756
0.097512645675
0.029616687172
0.070551791325
-0.025385052434
0.008921457911
0.017399694000
0.031872777819
-0.024626596341
0.167477566690
0.010914084850
-0.096354175047
0.000650582039
0.112222118886
-0.091254797534
-0.057908597593
-0.025234191779
0.015258138043
0.001052114019
-0.026252473733
0.102543920927
-0.128239012876
0.105060118819
0.057148911674
0.027171509049
0.017940155376
0.197291558595
-0.007187353962
-0.175951177198
0.068477343054
-0.041452435257
-0.093327137734
-0.062822306928
0.006003462216
-0.043171766066
0.008885701268
0.056956464708
0.109610092072
-0.119495073527
0.129524954290
-0.114982853027
-0.058801909243
-0.088073036291
-0.029620419395
-0.134017533588
0.031611416837
-0.098083556270
0.090577209913
-0.085164684582
0.078136299037
-0.092908755817
0.104031223552
-0.001950177481
-0.063892771877
0.107184505776
-0.052618741345
0.007145602058
-0.131530484024
-0.009378061767
0.091031107421
-0.061189228313
-0.109194633976
0.048562036062
0.044050643450
-0.145957737533
0.066961925760
-0.064898963583
0.050769827388
-0.153732972698
0.114041899970
-0.028114809906
-0.044780896466
0.030146927061
-0.037250000232
-0.186360893992
-0.056262054257
0.061966531162
-0.116569714485
0.064768137910
0.181014694303
0.014206004954
-0.027547005864
0.012342921609
-0.100666521493
-0.016723113577
0.090838928809
-0.057030144103
0.043692448751
-0.091568352049
0.040282576588
0.094530563089
-0.046638758113
0.010360522650
0.083273642853
0.004458875342
0.075927804978
0.034616592367
0.045416356202
-0.156483978362
-0.003216171016
-0.031396953695
-0.065300756873
-0.024998990887
-0.016181155444
0.199748657249
0.038778421168
0.134900292726
0.108010872963
-0.064935788951
0.123936154294
0.162924413753
-0.029042278830
0.059250102997
-0.073870056404
-0.029186743832
-0.085920774028
0.117699228722
-0.024270798702
-0.082989021460
-0.114492225486
0.090092776657
0.079566840626
-0.071862701333
-0.119083232718
0.051243711751
0.230228306633
0.022720178598
0.014494040344
-0.070998160184
-0.092423574006
-0.117213083034
0.110202830749
-0.061205882103
0.117594356820
-0.106354138529
-0.002282384209
0.183430486390
-0.020889114295
-0.092238296934
-0.095925352324
0.059577627845
-0.021253917608
0.001058471810
-0.060922132896
-0.063232073280
-0.112124268767
-0.084629243746
0.004018045531
-0.096001615673
0.031081103813
-0.104483972774
-0.011761431272
-0.018684701151
0.003367837292
-0.009793085683
0.001952784103
-0.091853769813
0.009773855525
-0.065956049561
0.039068249352
-0.018517025784
-0.132292294626
-0.028330949857
0.020411771860
0.136481629825
0.029778489772
-0.114734115186
0.002630646058
-0.019407600809
-0.158275903269
-0.087266306889
0.086393751330
-0.012704512939
-0.045193416227
0.062428832072
0.092025068718
-0.049869705724
-0.019831365865
0.099709804815
-0.109308496128
-0.058544966393
0.034972962178
0.113853672657
0.076851015966
0.080398235821
0.054795184777
-0.035750025121
-0.017599063713
-0.028705700589
-0.053399394183
0.044042464049
0.005104158961
-0.034583988484
-0.199619924429
-0.036567031450
-0.171695062860
-0.173916046401
0.030265559363
-0.077954741546
0.078441566574
0.120211641641
0.092089840125
0.063191410253
0.207618558043
0.076681469080
-0.041374091446
0.028571524808
-0.134738584616
0.026771641913
0.013267543418
-0.002867231275
0.134185606353
0.019377598733
0.179586453380
-0.029592289871
-0.034103711560
-0.051133481256
0.138275962115
0.120168995843
-0.056215661624
0.105929880169
0.096311714885
-0.030062704880
-0.045115231012
0.152031644200
0.052259446926
0.094476109475
0.094549930440
-0.064991006144
-0.051961945286
-0.058793626829
-0.066359146650
-0.027684532033
-0.120612729133
-0.010380744202
-0.067092742934
0.008574152397
-0.212999684478
0.011136207335
0.006015277245
-0.055777437768
-0.097743700082
0.102050391035
0.204084887476
0.144713068444
0.084692882201
-0.148659377182
0.004914163160
0.040675217554
0.141139403740
-0.023295079116
0.058202510410
0.026409068266
0.067439189855
0.099198896926
-0.115592133102
0.060859015375
0.148185801482
-0.154134906916
0.015592110403
-0.030251016342
-0.020622555950
-0.032582582579
0.079123192886
0.117850303490
-0.151086606423
-0.120549734614
0.051479588726
-0.092987892801
-0.023932760570
0.093575012299
0.043254041882
0.033380748873
-0.123862266486
0.024220027042
-0.222967327376
-0.040685922534
-0.036656156467
0.160128941427
0.071634880533
0.017360399871
0.009409346834
-0.002875764295
-0.058142477002
0.085673420280
0.080313502827
-0.345312951981
0.113937612021
-0.072031781773
-0.216449277268
0.048127688344
-0.077025011397
-0.008610146427
-0.096616964335
-0.098805867782
-0.042230124007
-0.116040129417
-0.154114479198
0.067576564261
-0.073996583325
-0.041568952193
0.141278833569
0.110420995251
0.027727558095
-0.051848761292
0.056333468175
-0.161399459520
-0.165708311515
-0.019293868007
0.203969149412
0.021390340212
0.123787612300
-0.143269865902
-0.113399979147
-0.093915377348
-0.186426039195
0.023637054454
0.124453618284
-0.020015648585
0.056910475873
-0.041845247541
-0.069066441380
0.119414337389
-0.118256308261
0.000017717018
0.056967458443
-0.000715552828
0.069809114168
-0.062713873264
-0.013939450409
0.036584085680
-0.019934643653
0.118142516285
0.044773096810
-0.083037629561
-0.132136797217
0.007195054410
-0.204018124353
-0.155740342165
-0.182032281918
-0.113176727064
-0.196736127082
-0.034308680410
0.005787574408
0.121131781955
-0.006483646517
-0.026492552197
-0.072872896715
-0.006382930083
-0.159025094629
0.103488611356
0.044627119505
0.012212364036
-0.047103893561
0.019029633190
-0.082117792686
0.011830908301
0.009342736477
-0.061425953155
0.078486801834
0.115993646855
-0.102618678718
0.037060100781
-0.131099052591
-0.000205258226
-0.075766826821
-0.027601072756
-0.037933866938
0.025872098077
0.129934821139
-0.077687335354
-0.175220065136
-0.016229092949
-0.108160074448
-0.002727998128
0.128421381824
0.136624112604
0.016440125948
0.016383238112
0.018522348577
-0.117883394066
0.204352758669
0.084625177369
-0.033151891002
0.031364241323
-0.051985061937
-0.063734687743
-0.131618529575
0.000399719571
0.130202222004
0.054091199454
0.018008700627
-0.010440798326
0.190698425524
0.018204745249
0.004659737991
0.002230300133
0.137184392102
-0.182425023082
-0.088405482490
-0.063939992816
0.039036988961
-0.032039163078
-0.093938507449
-0.038171557997
0.046964263630
-0.026016278356
-0.130311037022
-0.096476761410
0.130527043215
-0.016993832966
0.109846105241
0.091416221183
0.008639158519
0.013453853245
-0.019181516977
-0.015821492522
0.064712612745
-0.106884878289
-0.154591261974
-0.000520201002
0.051282782733
-0.013487145139
0.124156393774
-0.136799798580
-0.013416599782
-0.011382618592
-0.128796696288
-0.268311762838
0.000269980799
-0.021788058910
0.042903211231
-0.067692545348
-0.096259868723
0.059105270814
0.093205906167
-0.119507466522
0.089647711167
-0.171032438919
0.170472316781
-0.020840712020
-0.026852869797
-0.132328427054
-0.014133065107
-0.125186851374
0.066284980952
-0.001355107917
-0.101329853795
0.005578566055
0.112360800700
0.044049240066
-0.136528572347
-0.028379155992
-0.170432500474
0.043314554061
0.036798737496
-0.024872309000
0.134881700449
0.068470432492
0.012648038558
0.000817151866
-0.023432134237
-0.150164607466
0.226754426273
-0.026835769270
0.067500782172
0.036003704166
0.009642437358
-0.138833992007
0.011804995082
0.249285329672
0.072169607367
0.014364441024
0.089803528739
0.059316248575
-0.070453495820
0.018890434528
-0.030585098728
0.151407058029
0.121670737407
0.072742091786
-0.153440236780
-0.040853203407
0.017414130494
-0.012870974845
0.079556730211
-0.078276107659
0.047255516868
0.220020815514
0.017893033691
-0.091320498586
0.008183068672
0.047665338625
-0.110552876385
-0.028364315057
-0.126266600882
0.029583931031
0.133101150398
0.021187882238
0.025710798762
-0.016490102372
-0.023757459981
0.117947567426
0.160794093201
0.051841256309
-0.055805064608
-0.081793987576
0.106186204501
0.032752502470
-0.084269188462
0.119683061996
-0.065089653941
0.223086689459
0.095091143048
-0.016627223404
0.061232016226
0.119640526727
-0.032983040606
-0.223819157083
0.033202028104
0.065312114429
-0.004879038987
0.009416820634
0.028890052656
-0.027099958457
0.044641915844
-0.106872215529
0.187831615726
0.049968633140
-0.118460185459
0.042103991888
0.004716060832
-0.108301010167
-0.028274284119
0.005905749362
0.079538243957
0.069589394339
0.046952697832
0.012790292506
-0.005429639299
0.114625587416
0.045699332870
-0.035995509100
0.044198613448
0.079935904970
0.112816613773
-0.021718862252
-0.052052570480
-0.021420130893
-0.056330448617
0.086370306029
0.064765571832
-0.009695174601
-0.018148443847
-0.054865428615
-0.100121607413
0.030864123333
0.043186159541
0.074791032920
0.111906296946
0.027956127668
-0.169780675690
-0.014753648432
-0.090024190735
-0.140501212323
-0.005746245955
0.072509254446
0.003514446783
-0.045974231676
-0.027187607825
-0.085342471380
0.046831540614
0.139873451605
0.152317196403
-0.236204066889
-0.058685453247
-0.096567299383
-0.067692025260
-0.052376328400
0.264314604243
0.019459740213
-0.039012015978
0.061002052049
-0.128859242800
0.005694076221
-0.001677344685
0.047227257833
-0.088555309374
-0.081206617210
0.019036228498
-0.053989552795
0.002122573331
-0.158553131894
0.084475553884
-0.040247754822
0.030893790417
-0.172774669588
0.083197389279
-0.000687059053
-0.135848680729
-0.057557466040
-0.107667647799
0.071154392938
-0.086732660905
-0.094423883012
-0.079367849780
-0.076142318418
0.075737435749
-0.061319913041
0.100159972363
-0.019538407277
-0.046476016941
-0.062708090465
-0.059647198607
0.100543632621
-0.025372189863
-0.243201865487
0.082210135987
0.013205330593
0.098347174500
0.076745766863
-0.049095445164
-0.083183644693
-0.032637883128
-0.076819550276
0.044276951943
-0.042745677593
0.019313986767
0.116011233683
0.123805989414
-0.115162469645
-0.078671191325
0.023468351585
0.014986057943
-0.051668880676
-0.072622337213
0.107119641579
0.113949841764
-0.106723449902
0.090483854165
-0.124470198075
0.157480630706
-0.066262044857
-0.107462836380
0.094908296654
-0.137207016104
0.006241839334
0.000033007454
0.022597170149
0.120142194988
0.048470835198
-0.063686263525
0.069404606159
-0.035155705407
-0.070195197892
-0.146431164134
0.109509227153
-0.226871457500
-0.021550960597
0.085482935072
-0.106383280007
-0.114068589624
-0.047067211095
0.005178837697
-0.004244662023
0.058804019276
0.095528014767
-0.224780497196
0.093148516557
-0.020203096010
-0.022423014846
-0.007669911473
-0.090500194545
0.122441084708
-0.063435955039
-0.007157477127
0.090426536877
0.098802307243
-0.131445714703
-0.052587402773
0.038801951030
-0.031415139819
0.015153076339
-0.136594488176
0.021698927322
-0.070449921628
0.209426741587
-0.188148966546
0.054722361765
0.086557295553
-0.220320433198
0.090929872433
-0.045479178576
-0.147519924982
-0.018341794923
0.050676832174
0.270141156869
0.061730710212
0.159722207423
0.155768324904
0.057840589504
-0.128060801295
-0.074198268901
-0.042784061194
0.096420479315
0.118839343345
-0.171071667272
0.084453469331
-0.043625972836
0.071011450050
-0.003434915036
-0.018409971284
0.047586828629
-0.121581375982
-0.085701240135
-0.072298142886
-0.142794861945
0.031838839848
0.099653798210
0.016720551342
0.065904442578
0.123282409718
-0.049134730741
0.014874831189
0.122404728432
-0.101666539808
-0.069362369754
-0.220113290942
-0.237670276626
0.099715833272
0.149321646275
0.052516495820
0.119011389671
-0.034599783804
-0.062035461001
-0.022871397555
0.016633198399
-0.187496709052
0.097470166933
0.038794185414
0.125965638943
0.115521749939
0.132401184251
-0.033079603377
0.069240601094
0.020265531318
-0.039013379854
-0.038065387789
-0.031350326607
0.121023721189
-0.037979356677
0.168159439450
0.083051392780
-0.098221112104
-0.249183025683
-0.095539556273
0.198804788894
0.047652180887
0.060836790510
-0.039271410524
0.018107052576
-0.046224213532
-0.033911949869
-0.101834585575
0.018016488333
-0.046625556670
0.106125557968
0.184094402229
-0.079575363125
0.056460117972
-0.027877944942
-0.087820487531
-0.015482914905
-0.029255542535
-0.063171637948
0.089390728272
-0.041428346620
0.065817101501
-0.177015801350
-0.041917585708
-0.006318143032
-0.076748135606
0.075286673141
-0.049485869285
0.110208877735
0.055964318368
-0.108694103550
-0.107171118461
0.037911555384
0.218543226193
0.103763800906
-0.005402631081
-0.045093720577
-0.068592936254
0.002461854740
-0.070970635080
-0.022140135543
0.196224816838
0.002786042497
-0.078145327731
0.072262183115
0.107846830017
-0.075103736360
0.002191981325
0.117881923157
-0.049713713396
-0.102750733081
-0.097308033836
-0.175854993510
-0.206670716605
0.282232842944
-0.102386789787
0.046143679110
0.151649262114
-0.043363771240
0.047921832144
-0.059659889239
-0.094996858747
-0.001846126977
-0.043480691849
0.030956561360
-0.061202464520
-0.049065468025
0.039140409878
0.075619986962
-0.038290285907
0.138383720924
0.093558820380
-0.083542656555
-0.045074465575
0.119397982427
0.013196299070
0.159236613823
-0.066177264272
-0.011739349498
0.054960819115
-0.033309627664
0.000661118999
-0.005012628277
0.041122091225
-0.008358826083
0.128304066364
0.032579841640
0.056346073723
0.027449390796
-0.063560769958
-0.140526027300
-0.027434221735
-0.011243964914
0.149919955931
0.192289845262
-0.130966591919
0.079375039729
0.089848398110
0.145318046895
-0.062044603133
-0.019216269244
0.156377117725
-0.001740109678
-0.020904797980
-0.028562545276
0.128900871631
-0.002440909525
-0.053353129563
0.131778406989
-0.082027990813
-0.120644290184
-0.000539117753
0.052672811252
0.023906346169
0.044352034514
0.158830750170
-0.026147703201
0.059597285984
0.016798456192
-0.027392516822
-0.099608380044
-0.020199536507
0.092080113520
0.133838108903
0.074270606355
0.363145165016
-0.034271123503
0.174511641592
-0.019800286462
0.051080304080
0.020895806070
-0.098882434956
-0.043271861351
0.124608510797
-0.034854093774
0.142514483567
0.001053687907
0.021648768918
0.052185406704
0.154540446210
0.079892994472
0.005367575031
0.107253540973
0.111484431927
0.022876525258
0.047881719658
0.010630100543
0.051395328343
0.009710781232
0.055477939986
0.218833782302
-0.171743979030
-0.021198824969
0.012905973973
-0.033346220672
-0.015103770693
0.136270561727
-0.171490604102
0.026493596850
-0.034760366333
-0.004947002590
0.042927579729
0.016346844043
-0.140417283926
-0.020082767374
-0.008084036875
0.037853592189
0.058700153859
-0.018176806461
-0.051102864910
-0.057081762298
-0.031824419549
0.032377113630
-0.083212604443
0.145748045719
-0.169798938247
-0.003012200570
0.091471347440
-0.043796539554
0.169278049056
-0.057641589415
0.100480212326
-0.093130624342
-0.038415656887
0.110471124911
0.060926091436
0.150015257735
0.110556575337
-0.026324522023
0.071624587683
0.002584507808
-0.088778501953
0.055945714922
-0.038617403950
-0.034973424279
-0.075413912367
0.057897165881
-0.035570019005
-0.040200106554
-0.149760853909
-0.180776567388
-0.010548371741
0.061580942985
0.030232145260
0.148743091088
0.014916333615
-0.010261353429
-0.126490606980
-0.053327337074
-0.006460794002
-0.043403783973
0.063756136438
0.185956543545
-0.022355854742
0.034709166940
-0.092781123969
0.066969903434
0.029608569809
-0.165027378081
0.011692961397
-0.005414285644
0.093151260786
-0.063350632652
-0.091272353935
0.177217718859
0.027488011046
0.035096950345
-0.091932126172
-0.063178464306
-0.068566786689
0.063330779665
0.017422579782
-0.111015100214
0.085749394213
-0.108961021407
-0.055214260650
0.122198422829
0.022387114256
-0.044842670138
-0.026020834192
-0.166500363533
0.088006113202
0.154447735067
-0.048254952170
-0.088545262986
0.088889232736
-0.059530007529
-0.054829718076
-0.022775711739
0.079741670882
-0.069149416473
-0.059473992490
-0.072103244578
-0.006640235541
-0.004890320427
-0.094915132016
-0.004874681371
-0.057243984767
-0.127071471647
0.145289015183
-0.016884512837
0.071428249669
0.042296074762
-0.063255928088
0.040575266913
-0.017475458417
-0.014674159031
0.074504645279
0.053344584330
-0.130548909043
0.189626902337
-0.096094534369
-0.027365743588
0.063177231039
0.141918463171
-0.020057542420
-0.057005818540
-0.110182763166
-0.037705114769
-0.011909992279
0.087234311787
-0.126793273785
0.012607504027
-0.084457279735
0.165831763692
0.014471873704
-0.086683844604
-0.085807849438
-0.011777253019
-0.007520885140
-0.029979737697
0.033324867172
0.017774378751
-0.057939148608
-0.029094133021
-0.187558518280
-0.060618246282
0.059727567168
0.110131575620
-0.017195165416
0.165889976408
0.056682329244
0.097557483821
0.180424957487
-0.073476676289
-0.101450312770
0.222770637842
-0.046935263201
-0.234779637141
0.016242098069
0.036876473659
-0.002006476389
-0.030254958539
0.074359649001
-0.054578304603
-0.101992852579
0.130888484378
-0.034197946334
-0.055184811878
-0.046351340498
0.095488350377
-0.099111526357
-0.039268338480
0.027854787841
-0.077910526223
-0.006856033160
0.022629268094
0.124459252823
0.037588307577
0.109971577493
0.025510158317
0.080554232314
-0.145744564164
0.071111222934
-0.002849208336
-0.003212715011
-0.047524121190
-0.111149667900
-0.025596672378
-0.014441703648
-0.145834345623
0.012474504257
-0.017526330307
-0.102493960986
0.034203510999
0.033637952996
0.076495119314
0.019354115251
-0.207825884727
0.147927191440
0.150720928092
0.183039835456
0.069914959260
-0.113032419087
0.033914917364
0.015615720101
-0.104062180114
-0.056788898671
-0.071343937234
-0.143755708076
-0.219588669151
0.014559888776
-0.047518447855
-0.096494408631
0.085433882178
0.036453563601
-0.300157656230
0.119580583559
-0.239826700637
-0.108109548973
0.096314145462
0.132038377295
-0.058649886805
0.008601332104
-0.106934883120
-0.105586358309
0.049209189046
-0.060149326632
0.161638986278
0.187202498261
0.102850224089
0.123991008262
0.055331598418
0.134021828627
-0.055619842952
-0.040447329763
-0.071095282063
-0.067671431988
-0.190215904752
-0.175998238809
0.070309954987
-0.012851174801
0.037001411233
0.084079125143
0.039188121630
-0.033272729010
0.052932843102
-0.077519069186
0.043898086912
0.052637757254
-0.243572460157
0.018955585702
-0.066037582159
0.078259873721
-0.093240704405
-0.035722730613
0.014374637634
-0.085032438638
-0.024670044844
-0.043352056502
0.106979782277
0.091690000415
-0.079415991251
0.082760242794
-0.086284257824
-0.037238648707
0.050548777925
-0.062995546545
-0.041496137946
0.029353978141
-0.018738778412
-0.028736803024
0.151357247795
-0.022343828779
-0.030404454229
-0.083634523268
-0.140285375515
0.051633152743
-0.020616962399
0.124287762270
-0.202860001173
0.012114133989
0.080502233576
0.186968085623
-0.112624718392
0.010338533185
0.026628073208
-0.042609281109
-0.003048608343
-0.084709668340
-0.034039903800
0.003299215032
0.038758376896
-0.061877648143
-0.021912415984
0.170265939719
0.059815621939
-0.037376933820
0.097785324947
0.111683201059
-0.047857635734
-0.059865987679
-0.072927989567
0.178723227303
0.035416081926
0.014387572189
0.065254077489
0.114630220258
-0.071494179781
0.027371023845
-0.092884856507
0.079154649674
0.064563100065
-0.040469754237
-0.073460191428
0.021182617502
0.087590026659
0.008745438588
0.032912501833
-0.089164034773
0.010980922374
-0.055427860278
0.084494063170
-0.130462825998
0.063714448248
0.219983000248
-0.138140983715
0.136711102452
-0.052004090233
-0.012275563833
-0.066934212707
0.041435719334
0.139746281460
-0.015212916174
-0.056691817894
-0.150264036247
0.015659379004
-0.005548783470
0.048720231265
0.041996502852
-0.035905036029
-0.201132262269
0.119099964331
0.122125709539
0.112323011760
-0.190590761314
0.019716744998
-0.079450423266
-0.033554040946
-0.090018247541
0.020157106416
0.073130716884
0.108089101614
0.038819219899
-0.043562215641
-0.064192730033
-0.057841710854
0.171920797715
0.108093858203
-0.125841660201
0.019915161231
0.063760965422
-0.154198954344
-0.074482826539
0.026154846391
-0.220650583110
0.067257388464
0.030763580745
-0.181702733387
0.107268108676
0.042580879943
0.072148230387
0.090358451922
-0.016389564588
0.000004373409
0.094886290224
0.079382240549
-0.014745122616
0.066545893750
0.101040336478
0.014216375191
-0.057303223150
0.106208346326
0.032277981650
0.071572482075
-0.076530590651
0.013845222235
-0.142568189736
0.079993343221
-0.043496390675
-0.058885253678
-0.089300529563
0.019005822326
0.088415311517
0.001623038986
-0.116470074633
-0.006485577842
-0.128890426925
0.114352243489
-0.083908829134
-0.160653959539
0.002590133907
0.025812600478
-0.000036984962
-0.149923629450
0.205176113291
0.094933997626
0.106938968995
0.057926519670
0.043141435825
0.024111368060
0.063937823835
-0.017625694351
-0.051423545722
-0.058074035980
0.020840792700
-0.042167036073
0.011582493153
-0.108012140607
0.026148114944
-0.085305024526
-0.008125636166
0.057141504784
-0.018480940579
0.221534329828
-0.122324110711
-0.007616774110
-0.063275633572
-0.104445689960
-0.032381701570
0.011701200846
-0.045471881800
-0.025340976035
0.074899752427
0.074453943510
0.064286164641
0.161902352756
-0.182201873771
0.084714660719
-0.082153799970
0.205121880409
-0.108812725735
0.062002199079
0.050469719664
-0.129162652223
0.103578994139
0.242575943607
-0.029427252649
0.098206075502
0.090393440300
0.160541384071
0.066049506781
-0.043081906936
-0.117576710099
-0.060746777887
0.151578456584
0.173121546684
0.080602064392
-0.068240201260
-0.010556614568
-0.022346140609
-0.046244658766
-0.060862323349
-0.082450901266
0.023760552352
0.102670503682
-0.052948362220
-0.089333968169
-0.035664314461
0.151103183061
-0.008797220593
-0.033026142460
0.106989958705
-0.086615777215
0.125480728069
0.038539393764
-0.114291193126
-0.032616989870
-0.052222392281
-0.011371169506
0.080520717553
-0.048593448831
0.003655051367
0.055048516266
0.001195095441
-0.058356024224
0.031261468107
0.031122595442
-0.041521467918
0.166080322978
0.053888690761
-0.012189071229
0.133833520657
0.040366275295
0.169869490465
-0.014247747985
-0.023876709679
-0.017795417679
0.106819276999
-0.008267847085
0.119299527921
-0.098652470700
-0.038155564693
0.137678200177
0.122999740992
-0.046791113593
0.066358275105
-0.081618467829
-0.068031451601
-0.062241783713
0.054337944907
-0.035806946008
0.020109243203
-0.055333965823
0.008221913876
-0.088288428994
0.019819713480
0.077903209711
0.014427511126
-0.011577549334
-0.059664507426
0.118562598187
-0.027706277769
0.100139984755
-0.003042867296
-0.121984323764
0.039319291055
0.103676918170
-0.067630793961
-0.025395449447
-0.060072884901
0.134041031599
0.093017474934
0.044101069735
0.029231555658
-0.006175342475
-0.276533645634
-0.012856017537
0.029744294920
0.094259183914
0.044432189745
0.206719581575
-0.080002237529
0.056997225072
-0.043275342313
-0.007274735687
0.222142511693
0.050694429048
0.006909961154
-0.058612775441
-0.099206883576
-0.101758464419
-0.071861800698
0.003554052293
-0.064646252642
-0.018094806795
-0.078484759765
0.108478621844
-0.006773120692
-0.062981918394
-0.091025761956
-0.118346183641
-0.022307395195
0.056871988825
0.147978348366
-0.073379939530
-0.137940961506
0.048157885149
-0.075355383072
-0.068605270862
-0.002559415824
0.206566323927
-0.089356264517
0.097870622942
-0.121931156515
-0.007635816589
0.015801270270
-0.007964914647
0.012992899616
-0.088904687364
0.123729581698
0.107724727864
0.096063624634
0.197512364681
0.017948586450
-0.002891740805
-0.042188581207
-0.102521800075
0.088652242348
0.141533406633
0.170797189135
-0.106050693808
-0.060388463664
0.063372169680
0.018003311992
-0.124622956254
0.000975702305
0.041755299878
-0.030231243954
-0.073113579836
0.100745808556
0.002982424439
0.052868604450
-0.083425756916
0.107328786163
-0.140444118620
-0.084727155639
0.083543138046
-0.005555086225
0.031580803645
0.126560941925
-0.023823775773
0.037686328509
0.274293416302
0.010923562186
0.150478417990
0.154275065560
0.250474090111
-0.201190158951
0.055470356173
-0.010818446636
-0.099653736393
0.004403933129
0.097865622331
-0.051216231707
0.093193894079
0.062448170136
0.108176801248
0.023518904263
0.143921979511
-0.051187109618
0.004100401552
0.228903416509
-0.023362320943
0.160549633566
-0.130226786736
-0.025795498390
0.063636591079
0.120661156244
0.019189756227
0.112330747154
-0.030917564236
0.127800462273
0.054100991187
0.023155162191
-0.015695153387
0.012002941469
-0.033014513738
-0.060665439296
0.008238817699
0.002790146256
0.059098577826
0.048832030579
-0.131882517531
0.071007604397
-0.105884379043
0.031895392028
0.004996031192
0.083909627792
-0.088994031846
-0.023127503037
-0.093974688318
-0.004939535811
-0.076193389306
0.002245236419
-0.089636668247
-0.003413834963
-0.034602632950
0.084008885617
0.079226656483
-0.005844372898
0.032897756435
0.129681145750
0.020220439733
-0.219518113329
0.013889954117
0.075735011146
0.131426480910
0.106450651762
0.026923168486
0.095429991933
0.062236588153
-0.049681574896
0.018419137713
-0.141072457454
0.120263635897
-0.064357952954
0.037592336224
0.033730368527
-0.078274053783
0.067052776305
0.032142415358
-0.068349374239
0.007284437621
0.008341115349
-0.047964061996
-0.013677685787
-0.107082529433
0.070177070133
0.065970609330
-0.126944888421
-0.076335335566
0.102756689589
-0.111283125420
0.005767949294
0.101804256283
-0.022191898952
0.279489181585
0.039841809807
-0.022207998324
-0.060384228855
0.057949774915
-0.073717007395
0.002241444969
0.039839875381
-0.026343906515
-0.085600212879
-0.102234958555
0.168195413870
0.033535005387
-0.113543337304
-0.016120638047
-0.107253262304
-0.040560602481
0.073597637112
-0.054691920290
0.024097444228
0.062785595601
0.096824368904
0.053436915285
-0.079425496370
-0.168864775459
-0.030300863542
-0.038151225001
-0.056832489525
0.060446084082
-0.099948842599
-0.000506103707
0.077596119542
0.134888628891
0.050034157198
-0.037649515417
-0.035507369649
0.125665355780
0.071213224916
0.005779560928
-0.015411100014
-0.056625847902
0.034752311543
0.213451911351
-0.004558266751
-0.046730284099
-0.101753136353
-0.000801970359
0.041351895740
-0.104426537258
-0.112306358000
-0.029572903883
-0.057275659867
0.024338152160
0.001922111113
-0.091443082400
0.034102930791
-0.082247432750
-0.027443647917
0.065099987509
-0.034657247727
-0.085785073896
0.000981266173
0.245795517249
0.184899657646
0.087439575906
0.026820454044
-0.013009081625
0.033544989764
-0.098077765623
0.032967754258
0.129590848609
0.045855343478
0.129664450433
-0.088931016195
0.114739672016
-0.012255665250
-0.074541363858
-0.080582123949
0.103438463637
-0.005305172756
-0.074462662324
-0.022994866920
0.025544430094
0.059385154497
-0.156183461919
0.205758317410
0.111456823665
-0.087401258895
0.042074994821
-0.098876392904
-0.066356977500
0.031185871805
0.000903083037
0.039987994968
-0.061119916495
-0.111185276262
0.018504609328
0.246853345433
-0.125416251751
-0.131326907415
0.108341143918
-0.141091715031
0.076938430557
0.031037195425
0.031593286146
0.043723947396
0.012163400449
0.162240502839
-0.038544007988
-0.025219539263
-0.105580725906
-0.101110727422
0.041927426808
-0.065149349600
0.096756218278
-0.232969901067
0.093559828588
-0.017078715421
0.006839416910
0.132129531109
-0.144594195783
0.079758714300
0.046343156011
0.050265450053
0.103152175578
-0.023313026478
-0.009155830653
0.214175717658
0.040540984357
0.141538012505
0.026336824130
-0.085930216170
0.122662481578
-0.116034781637
-0.032490077255
0.061325954365
-0.095868459868
0.081941393520
-0.110292608355
-0.011104034838
-0.181000058956
0.007997023068
0.013978915625
-0.048471742166
-0.081607713520
-0.050647929423
-0.250247222243
0.176504633221
-0.024685946550
0.073599000679
-0.154449649291
0.004122477421
0.058359932402
-0.068496801773
-0.049001917697
0.012276159368
0.074775527457
0.040444461748
0.056336963272
0.015391968676
0.033597818747
-0.010865080259
0.103343464039
0.123023317452
-0.199260150513
0.161064156774
-0.147465287499
0.120146555230
-0.051960563173
-0.161585983222
-0.086599397869
-0.118407933859
-0.030742653571
-0.020216132247
-0.123589943820
0.001490786082
-0.013866642738
0.015185411725
0.091812758074
0.174938895327
-0.062488839438
-0.137668926375
0.244752312201
-0.011968794072
0.024886042859
-0.142787078781
0.001956709633
0.083222075958
-0.147515771136
0.024237751265
-0.185282654195
0.136108023438
-0.140517580482
0.065618161125
0.044336608518
-0.111323740187
0.008538386850
0.023196342658
0.036817093616
0.038245603476
0.042613603153
0.119814791332
0.121390401015
-0.176933374333
-0.005594047901
-0.030728773372
0.133925109119
-0.221083008258
-0.239675002380
-0.143543580498
-0.051783861216
0.048254819317
0.012990526208
0.163587136456
0.075323906962
0.008622278735
-0.208482745520
0.029337411048
-0.092006355305
-0.181306594460
0.078893765390
-0.010068096815
0.027440259373
0.067190948571
0.074641563213
-0.035071433814
-0.035739890734
0.052235915204
-0.076091043958
-0.125716896621
0.007347388141
-0.032998150652
-0.084606562224
0.158582953436
0.048328683994
0.216767494013
0.159784246453
-0.067063530242
-0.018189047381
0.032213602180
-0.162998250759
-0.090477139870
-0.133048966887
-0.000358010781
-0.028100327010
-0.022395372949
0.051151140683
0.013414415509
-0.102025302924
0.084354086421
0.193477888653
-0.038675647627
0.081132259361
-0.015550415779
-0.000839057755
-0.122458917800
0.014998145044
-0.067853559057
0.090959963935
-0.225839144920
0.096818332720
0.049316336527
-0.142530657221
-0.024335821941
-0.042582923155
0.236992287844
0.175579942221
-0.123415210070
0.008864296382
-0.019790448318
0.009294882080
0.133133626219
-0.098711856652
0.026577461949
0.068024128449
0.036742077920
-0.170541640611
-0.037741343587
-0.032340789543
0.119582284245
0.035309300228
0.082639013181
0.001448342769
-0.145926621172
-0.010827536087
0.037841505773
0.141065072200
0.093775676298
0.038381285169
-0.146869693277
0.129914621918
-0.170421681042
-0.037116243819
0.116713439236
0.076527370579
0.039932824914
0.048834589420
0.028590308673
0.020258243466
0.064924836497
0.047069363124
-0.020484834610
-0.059247780921
-0.006918748502
0.000786334525
-0.014669641041
-0.006434206538
0.078791098582
0.053881747226
0.010112510780
0.158896016927
-0.077468275788
0.021478583177
-0.223281972318
-0.107670564555
0.175142426600
0.186604647143
-0.169568155813
-0.046647477502
-0.061489111843
0.044268869031
0.032839839486
-0.084972217162
-0.068220714885
0.220299340620
-0.001506650836
-0.061223664407
-0.076366237074
-0.012955702703
-0.007615317478
0.060078401059
-0.040419735972
0.152242831088
-0.047750592776
0.051778513126
0.130806063684
0.057699632141
-0.100888502648
0.036475879329
0.086788396861
-0.098118164621
-0.035485911996
0.080082836918
0.046962527245
0.163165779323
0.072753080640
0.076471837959
-0.068040931118
-0.018768996363
0.184642521833
0.110366264258
-0.063071200961
-0.041302210456
-0.041284020712
0.038691815636
-0.110658077571
-0.090370625377
0.059390716293
-0.128884270477
-0.111595349622
0.006632583494
0.013565574173
0.002639404794
0.155377744154
-0.023467932799
-0.046767961248
-0.090033640310
-0.063566552073
-0.012682977193
0.150559599034
-0.045741302996
0.063667146837
0.084776427046
-0.200026768896
0.000254371508
-0.017323349354
0.028522157075
0.119018012891
0.164600116912
-0.101359237523
0.135780595402
0.047427148364
0.151258271174
-0.045170426434
-0.008368620728
0.089714024531
0.019485551572
-0.059212187279
0.052014356462
-0.008649587671
0.006820043397
-0.165845943076
0.034797518409
0.071992588499
-0.087777992117
0.143001223954
-0.128694104297
0.146327115298
-0.076869524272
0.020365276798
0.227490250732
-0.037882879640
0.018581645065
0.110250282122
0.119194422809
-0.029423442503
-0.087689071406
-0.018356355603
0.040540460590
-0.003773443162
0.002399257076
0.092626630208
0.045852684896
0.000564692668
0.144259374039
-0.054324437676
0.022969706298
0.067131666003
0.001675076991
-0.096767889858
-0.062917460546
-0.020143487434
-0.135096646924
-0.022184804942
-0.048282277702
0.063238609702
0.017673743252
0.067199410797
0.077696837188
-0.090046890080
0.018336338265
-0.009013709114
0.006013991193
-0.075836775504
-0.145507212978
-0.031830451883
0.012755161204
0.152686416540
-0.106967994376
-0.091194394470
0.135079902169
-0.039763488026
0.041668180992
-0.029922441230
-0.143011310179
-0.095057769170
-0.126025575197
-0.016327372486
0.023453333476
0.197909956464
0.115201639843
0.034188353036
-0.006215585156
-0.049933754764
-0.065884020322
0.014876508131
-0.145654096807
-0.091411047662
0.013249769247
-0.037708612741
-0.117421679102
0.076837710677
0.020367430107
-0.176270030328
-0.003732185074
-0.041839685640
-0.012593034027
-0.107356783161
-0.105403959770
0.144493340716
0.149476581049
0.148169371411
-0.054277194141
0.021306103149
-0.062128891417
0.091681665996
0.141415147383
-0.045778888174
-0.087037141734
0.006669358591
-0.088506166230
-0.022652736298
-0.081955169905
-0.078056960998
0.061717702905
-0.056964540831
0.160776589180
-0.003642896010
-0.009488177871
-0.055343327505
0.029950843584
-0.033984888661
-0.009217602413
-0.015343021628
-0.111209334107
0.085086726501
-0.013988440536
0.131024503519
0.016283951062
-0.026847605409
-0.004354933098
-0.160371899680
0.003414045235
0.130970919859
-0.099377160977
-0.151112428389
0.093898359165
0.040806114538
-0.032395230991
-0.034990367955
0.052188909888
-0.106600640519
0.078341022933
0.031937216992
-0.091440987325
-0.046489747592
0.246451333384
-0.021384073350
0.069044321959
0.039084273656
0.019363892581
0.054860574861
-0.012047357470
-0.067357934875
-0.032969667699
-0.028077796813
-0.076589253453
0.283078893807
-0.103412286815
-0.042419405063
-0.034085975450
0.044925863280
0.134830815482
0.172711751937
0.008080379009
-0.107150940817
0.037284957065
-0.117887220908
0.076588781615
0.069280078553
0.027743424218
-0.110130531059
-0.069199616748
-0.049651444354
0.144129669217
0.092515274157
0.001280199230
-0.026829772384
0.065536774780
-0.017648747071
0.026158063829
0.043471183481
0.043958027274
0.049889321734
-0.119193801012
-0.190327414250
-0.129671321426
-0.023653594011
-0.240034625122
-0.004956822829
0.079770987669
-0.153260228296
0.177681123660
0.008566112862
-0.068971323361
0.022377225265
-0.080056889484
0.021939122356
0.077740710332
-0.093482735552
-0.160667522492
-0.011994795398
0.057276839402
-0.079438932911
-0.032612111562
0.092760589163
-0.126024981642
0.013490845494
-0.057573585983
-0.094757977888
-0.088351380763
0.090875086319
0.021998319624
0.053629151401
-0.009122485472
-0.125145083205
-0.081319430895
-0.138401265822
-0.009911271924
-0.136979732244
0.013708643392
-0.080915578374
0.028369098475
0.015994727259
-0.027947530173
-0.172301681337
0.089759757333
-0.032802413643
-0.045375616319
-0.112100108437
0.054271949258
0.048629191022
-0.178182353386
0.018940180519
0.244207131097
-0.045891554579
-0.073637196188
-0.115626907033
-0.023695175574
-0.030520199966
0.011911818587
0.112828804843
-0.173984678672
0.109323222047
-0.096682120130
-0.079543770042
0.154249720206
0.068279928368
-0.129559413537
-0.103584870502
0.093695644786
-0.083243489047
-0.189817953517
-0.168112191182
0.017445674655
0.202843829264
0.031869851935
0.045668954079
0.095924255915
-0.085949724660
-0.022502597512
-0.068837704942
-0.076414192560
0.001370501798
0.091421414326
0.072807226265
0.024594814239
-0.076064383851
-0.110977602060
0.104475714370
0.222668961619
0.007177660692
-0.151488584068
0.042304870668
0.096218197017
0.043382709476
0.109025195767
-0.075553750661
0.025703359056
0.150426746526
0.108001589187
0.025319837945
-0.017000200551
-0.156799856007
-0.074334068656
-0.112900415650
0.101221990847
-0.071324489626
0.092987710257
-0.110699734048
0.073980379126
-0.065408145285
0.036126765097
-0.080470063131
-0.000102893779
-0.136842857471
-0.017617952146
-0.158398820279
0.134229143253
-0.060007158012
0.039218035442
0.026327047252
0.073673816657
0.074634658199
0.080502340909
0.011544934910
0.004571078604
-0.073672187407
0.049658179335
-0.002894051083
-0.029623655013
-0.031160872022
-0.024226349052
-0.006622439013
0.066773724976
-0.141088627861
-0.135190904098
0.028176315257
-0.015768623362
0.070212986312
-0.114724897566
-0.204204684020
0.134347993934
-0.015169964109
-0.197515232815
0.096097080640
0.134659100756
-0.021519557504
0.160898702473
0.035918020887
-0.047474124972
0.050181816574
-0.017393358370
-0.048840974441
0.136132185866
-0.125257977383
-0.010051054398
-0.122231831407
-0.014034519729
-0.032771886073
0.095339740548
0.076467502709
0.107394702160
-0.101014079173
0.144336756617
0.169759938152
0.033556392976
0.033974211230
0.080058813184
0.141383757426
0.080409163168
0.207480535239
-0.066053744926
0.042058561321
0.116994837002
0.085699999499
0.012661988033
0.196702708300
-0.003345248926
0.152493879456
-0.177032046514
-0.042413938321
-0.060933740518
-0.237530984842
-0.055391566771
0.116038331321
-0.178368632119
0.046742060734
-0.036774042791
0.038615300760
-0.132321871806
-0.005701819960
-0.078803446704
-0.084207264798
0.012551291134
-0.047904748417
0.031767432218
0.043797573585
0.132142581362
-0.075842416104
0.021418701290
0.060716130643
-0.082072239800
0.155683592113
-0.022328487596
-0.025999706432
0.058012763119
0.041145409245
0.016020574376
0.025286549587
0.187918196172
0.015666833344
-0.060245700973
0.072346562219
0.039542311807
0.102516776118
-0.061250272424
0.150867879226
-0.102015698478
0.022859895109
-0.053299798410
0.226459134888
-0.086064811297
-0.039971733950
-0.119766486210
-0.020273158579
0.136796721629
0.233317363474
-0.102257679997
0.039720021354
-0.095717101848
-0.116433734066
0.069708036033
0.011164475661
-0.012013625130
0.161299389436
-0.099400442076
-0.133640792438
-0.060495537021
-0.076964032630
-0.061564828077
0.086271725701
-0.072846509626
-0.128969249106
0.100768941280
0.014681114109
-0.047039327102
0.100355734575
-0.039577632815
0.016848511337
0.256209781518
-0.043005892765
-0.150675056477
0.056132223713
-0.143696776626
0.000364250182
-0.052144081366
-0.126801987694
0.029296936106
0.002573532870
0.009981167982
-0.018137626458
-0.013624254872
0.016721227785
-0.018800798774
0.002620603006
0.110479429729
0.000595946701
-0.111183418333
0.069889491427
0.167635673595
0.065969217398
0.081932100655
-0.013321014840
-0.066302898935
-0.071752260123
-0.066806621582
0.039341323438
0.049617784427
0.046048601078
-0.049059560620
0.088011723507
-0.065159633730
-0.116424672218
-0.022448880946
-0.053664493681
0.015217403844
-0.070269424343
0.159878239299
0.060484633172
0.161914297584
0.109888035426
-0.023825615048
0.091097682883
-0.053023989960
0.008204223349
0.019021036316
0.008191109855
-0.013154994234
-0.044753560289
-0.082754721980
-0.008582623702
-0.109752003829
-0.011293270236
0.185623291119
-0.099701421940
0.083603468339
-0.044460357277
-0.055763388220
0.082359414621
0.012560901860
0.094044556749
0.053093176019
0.085834848262
0.032225973872
0.070489904773
-0.162150076193
-0.023230684641
-0.003336398685
0.061391039313
-0.048871520822
0.049681264971
0.049561343385
0.039730354878
-0.054387138277
-0.110346106405
-0.270493373567
-0.022953649215
0.163537902430
-0.062420033057
0.140497283194
0.020336523609
-0.090918481561
0.012733794295
-0.125697947455
0.073349181523
0.108038722078
0.003077752009
-0.004926893579
-0.095721332562
0.004569151673
0.040614743731
0.062782581938
0.054222083329
-0.068323951987
-0.097125745364
-0.010803375806
-0.060183021831
-0.004364712436
-0.061583053026
0.008484762688
-0.021546110671
-0.044679174086
0.112136716779
-0.096312734208
0.121966146970
0.106476499276
0.109544430175
0.053422378155
-0.061834955078
0.018840100821
-0.079436769249
-0.082347569538
-0.035396923360
-0.095364514438
-0.118188165849
-0.120812868096
-0.081708451947
-0.128492799145
0.006656967576
0.223142841306
0.107267697780
-0.118676469062
-0.069997909099
-0.169046700630
-0.095666286288
0.069952087400
-0.004340762249
-0.048792519178
-0.140336065108
-0.105954322702
-0.134493170284
-0.099092141015
-0.052989485872
-0.022494449253
-0.059095787019
-0.044889530073
-0.006810006891
0.002593661227
0.185952484341
-0.000377303145
-0.001261601062
-0.053754618207
-0.084490788389
0.053418766912
-0.128431387519
0.118984142597
-0.114235601941
0.134322774121
-0.060708017868
0.005875830074
0.100498487342
-0.013263885366
0.068239328468
0.103838234788
0.128111638480
-0.249651005473
0.081884191574
-0.084786479698
-0.033915607737
-0.054487145578
-0.028616840589
0.084200900806
-0.221930077836
-0.058053607171
0.085655872582
-0.105920284220
-0.009492053123
-0.034444836890
0.019683152107
-0.086569781988
-0.114803007092
0.034317889579
0.113606353297
-0.037018455578
0.166016160609
0.041942622174
0.096835224370
-0.198421462445
-0.124511434084
0.096060305541
0.014543950622
0.033717901820
-0.009022664296
-0.006995080533
0.002789200126
0.103995896116
-0.051936782463
0.027642392457
-0.218102712750
-0.043747161324
0.119011403566
-0.012369786677
-0.155023916203
0.110817157711
0.038368311231
0.057078298510
0.024206948205
-0.018853370285
-0.079055155216
-0.124188706860
-0.022256904963
0.097531352894
0.157010926134
0.005937242487
-0.123162484640
-0.000975013626
-0.125245143728
0.053768870604
0.095054222224
-0.071192591202
-0.191130726471
-0.001963623312
-0.206670172673
0.124539145683
0.027110578154
-0.207851300289
-0.032140509078
0.028252774174
-0.039818708869
0.098613299249
-0.031582028502
-0.022556371527
-0.035881714260
-0.033861527375
0.020822270240
0.068045313448
0.003754834524
-0.007001868673
-0.121574294073
-0.103379098138
-0.037258434006
-0.097191624602
0.072934391437
-0.092699517787
0.201341121711
-0.011144272443
0.151053356354
-0.072385510664
0.077308697493
0.089793108839
0.108347605294
0.063404721382
-0.044693799215
0.128627989443
-0.049471453135
-0.188141089660
-0.076833788929
-0.032939877109
0.110561879706
0.086649485182
0.228468278451
-0.126739146283
-0.029414297748
-0.020269600638
-0.012988929214
0.031720621726
0.037321834945
-0.136913682984
0.046335377922
0.052148745324
-0.013419893784
0.026545367991
0.131414969521
-0.118496985377
-0.026541236987
0.069837298486
-0.136940127547
-0.061207845146
-0.143851851045
0.065545904759
0.183369838345
0.125728986956
-0.181148075097
-0.057262388689
-0.177088955370
0.056071297310
-0.133852539396
0.000587690081
0.106015463203
-0.275809543254
0.069523069574
0.103311944638
0.023549275719
-0.010257311919
0.088979914912
0.045228606537
-0.106815211064
-0.019501784557
-0.011727381064
0.091527742214
0.163977310066
0.018340318018
-0.000923415674
0.019198148592
-0.097520371025
0.137020890419
0.047460640817
-0.121638304640
-0.111017678161
-0.008501786604
0.045780108671
0.033165886829
0.028898155629
-0.040284086203
0.192319097830
0.060585221634
0.059329183131
0.032054999834
-0.019612986533
0.055529712827
0.066437965666
-0.006071982221
-0.051432927252
0.161546862923
0.030424802555
0.067338650491
0.030324942988
-0.018754176147
0.025920958176
0.029638394648
-0.119959308111
-0.292787628363
0.123654230115
-0.230041507701
-0.160205179675
0.039985097044
0.079111929543
0.011610384178
0.015945136147
0.129570963568
-0.104311907139
-0.100912552397
0.056687037336
-0.028936897321
0.043978881172
-0.067841698177
0.029886347025
0.128742061852
-0.065518401761
-0.049426806799
-0.042234117507
0.318526204196
0.045811931022
0.051127469064
-0.173538483783
-0.037427515618
-0.000301725333
-0.099298371723
-0.017455254180
-0.030851463739
-0.001291388499
0.030237863028
0.004972367840
-0.076149382337
-0.016563151271
-0.015757817397
0.045700178048
0.088503125233
-0.065917627731
-0.008077452508
-0.015532982439
0.006951787705
-0.175256858361
0.056356702914
-0.049726221206
-0.156811998314
0.113699624339
-0.031979419330
0.037006611883
0.127844107335
0.158629837312
0.033761193241
-0.079242055126
-0.125866360152
-0.045408407330
0.000284783871
0.210601443402
0.167844361098
0.029954355230
-0.120410907948
0.109486257300
-0.097048241898
0.089391620085
-0.002412204280
-0.034104177627
0.025089417819
-0.045630094085
0.111813591369
0.053449432194
0.064132554592
0.019447129079
-0.078184767593
0.082829806051
-0.092059276031
0.003991283607
-0.032235662294
0.009367563042
-0.071217425526
0.074448395764
-0.180629603024
0.081420026749
0.011275763024
0.059652472247
-0.017591657558
-0.101966830939
0.006290500675
-0.117119871929
-0.160718513783
-0.135998188275
-0.098275669388
0.038869487631
0.086627478807
0.117720113963
-0.052949995107
-0.060505619823
-0.069697480713
-0.070015947653
-0.125559531685
-0.018616694496
0.128354431905
-0.149844927926
0.106790161212
0.080786534306
0.019039820034
0.051377175482
0.124537481683
-0.018036250947
0.180985753553
0.002465297518
0.001088460574
0.213414070330
0.163151457800
-0.140607729382
-0.182236411326
0.107762135424
-0.088399101532
0.032338395840
0.112977040639
-0.151157561974
-0.023922314438
0.095115710649
-0.040526008042
0.126622837919
0.026301374940
-0.112423858434
-0.060146852769
0.015281222166
-0.063039398380
0.003545596117
0.063153732217
0.107074410695
-0.038763197737
0.025774371396
-0.176125885632
0.087529069427
0.104706818522
-0.108824528893
0.016730532332
-0.069553812144
0.102488102306
-0.054828920132
0.078957212004
0.036852087822
0.089409224948
0.231371970271
0.063273651579
-0.038612810494
0.096107493290
0.059943818637
-0.048563589076
-0.102584058593
0.034180776663
-0.062479502556
-0.077491396199
0.055502257357
-0.060274345509
-0.058783888260
-0.009578630104
-0.069822367793
0.037316342199
0.064946497702
-0.038638412204
-0.118350492100
0.127344970234
0.063924509199
-0.149200389060
0.019952783676
0.110704352430
0.008219160520
0.045818865564
0.074462809561
-0.125361758081
-0.069611368505
-0.113840898193
-0.080077274184
0.260651979089
-0.037779344660
0.022134341035
0.115703193347
-0.094161139493
0.065182530784
0.100925418917
0.096270413545
0.010088708528
0.129530082924
-0.127640358176
0.117681758037
0.060473731649
-0.061523929484
-0.006133685983
0.021216758763
-0.025477944952
-0.054404522696
0.084863856430
0.095518267072
-0.077643297418
-0.058788120797
0.094543545501
-0.094084450416
-0.090586810170
0.063091561068
-0.048873357130
-0.090816908067
-0.086014624398
-0.079153514430
0.065993870719
0.134931464046
-0.143463906894
0.003347775061
-0.137071037316
0.079203920845
0.101420105679
0.057411698352
-0.125753306298
-0.114458934348
-0.030205147819
-0.097990319270
0.006781943982
-0.006326703597
-0.163706418916
0.041327238037
0.053468126283
-0.188325768593
0.157717372313
0.056286774948
0.063071318388
0.097653571432
-0.083940476409
-0.005938549234
0.088261874182
0.111064219320
-0.087716205817
-0.101058981584
-0.288938014650
-0.009665049559
-0.013097217334
-0.199538506128
-0.089472962551
-0.028574383304
0.059703466337
0.135794122270
0.104040066438
0.050523972686
0.032301159132
0.159974533408
0.021713248480
-0.114283234727
0.049209988924
0.133715348605
-0.054797257151
-0.153530786302
0.025906501696
0.150509535993
0.083389970577
0.081392965312
-0.162433309283
0.067104002848
0.082481264295
0.030294838191
0.012055578334
0.126935360085
-0.002338471282
-0.005745156927
0.035584933800
-0.104573149395
-0.111763662916
-0.028202729275
-0.022437797725
-0.018077889839
0.020250401773
-0.115549411949
-0.043300607947
-0.083395885004
0.005923152517
0.026777848923
-0.060333571817
0.006028056166
0.087236319647
-0.011194701721
-0.069559475730
-0.012854274551
0.073565682293
-0.147870205224
0.043753392158
-0.070388258508
-0.000559623096
0.141413667279
0.072952413378
0.142454228548
0.078006549486
0.037513734265
-0.012596690435
-0.032067476703
-0.065705725656
0.014224756888
0.017866467206
-0.040833416918
-0.133711395672
-0.033939213391
-0.047485558674
0.021817520230
0.104023439651
-0.112813259841
0.018677597170
0.104020767437
0.005954181230
0.111945273796
-0.010540680988
-0.078914302266
0.109535286292
-0.141212273087
-0.050906583805
0.211452978054
-0.256511438466
-0.126281810599
0.163754397575
0.092183233254
-0.098718024130
-0.054578486389
0.030329840124
-0.111997441862
0.026865809353
0.034865709067
0.069323770197
-0.050973726162
-0.007546724696
-0.153066116005
-0.018261185276
-0.063471742299
-0.098540832009
0.221450418709
0.098038445017
-0.124817533710
0.078643092751
-0.154604094527
-0.039847604118
-0.043298126649
-0.017445043699
0.001416902989
0.114233991609
-0.035287013197
0.029078223755
-0.037176529917
0.017874561109
0.076336510069
-0.014777782678
-0.035533185920
-0.139160359912
-0.090682182904
0.053240949797
0.016153929209
0.008970830522
0.209123894182
0.188881712093
0.078067330277
-0.033072859849
-0.025158024375
0.007915515703
0.003277591370
-0.061209863948
-0.002969548821
-0.132670064423
0.074404972843
0.075593426516
0.128882507211
-0.028031956870
-0.030559995382
-0.093090620803
0.013956474204
-0.158879814675
-0.050151823706
0.104149912632
0.123201318623
0.251771106769
0.122569141353
0.092775405720
0.012061903409
-0.041289293365
0.035586522511
-0.003668743577
-0.016402680800
0.181790710232
-0.099889983544
-0.033266823625
-0.170841687102
0.074564932478
0.032153310375
-0.031521859261
0.070987704490
-0.045716516354
0.004332749073
0.015961434301
0.035485773282
-0.135111240702
0.192090242035
0.198013500962
0.000663508090
0.076496595382
0.042171631620
-0.150960388186
0.021204775910
0.086291870409
-0.055788226769
0.042267765020
-0.031608290770
-0.001115331535
-0.085260678857
0.141488044569
-0.193540280944
-0.035918683305
0.054700795078
0.184668838724
-0.131575381826
0.058109947031
-0.015666956608
-0.047139768190
-0.006809708327
0.261288220023
-0.039363863548
-0.085030238320
-0.000141120137
0.015106126194
-0.020260890823
0.068972727208
0.130376578960
0.010334470726
-0.091285173249
-0.023622109186
0.068452392231
-0.052096007174
-0.009596865891
-0.007788190488
0.001175358814
0.143960717018
0.138802096184
0.180755280362
0.055897847997
0.026484861509
-0.096530603467
-0.099369116410
0.115165255241
-0.049886626541
-0.002419297149
0.081213932088
-0.122346561809
0.110749866335
-0.061006008410
0.108826620548
-0.077354911912
0.140762368663
0.166182079139
-0.083182566412
-0.059141097628
0.046798002341
-0.078131019215
0.126045264248
-0.106788103071
0.118445066132
-0.048804063029
-0.053827446354
0.020812036849
-0.108129702007
0.136126934628
0.078723659591
-0.008682803894
-0.196174277086
0.033617708211
0.036185691365
0.147563584015
0.041541759264
0.040780404217
-0.040872781034
0.004486990701
-0.101397937158
0.013355476114
-0.053785087108
0.089263306670
0.206401646187
-0.177684869436
0.050432894848
0.022411034506
-0.027609724834
0.069176380099
-0.011851034857
0.173521085484
0.027476355676
0.009196819064
-0.086092095300
0.338734799707
0.020989175326
-0.102408044322
-0.008398600402
-0.083104667502
0.059195000518
-0.076729394341
-0.069601087135
0.062003121777
-0.182333502497
0.160188680324
-0.005387803161
-0.163606705594
0.036793398397
0.144364034434
-0.082373850760
-0.037746715546
-0.206827652438
0.014924776582
-0.005088847693
-0.145796846528
0.117813163371
-0.002548251097
0.131153073050
0.070552903116
-0.038730074392
0.089475746651
-0.076862108737
-0.119746807608
-0.189325955488
0.040611186294
0.004000789103
-0.171512943910
0.049135816780
-0.081430846273
0.023451877227
-0.094848177722
0.068275397052
-0.136184241713
0.136694876266
-0.028610311414
0.026811762692
-0.010095886114
-0.117613097801
-0.097042217942
0.017228116886
0.013086200286
-0.102558340191
0.012798879830
0.042420921070
0.186433729265
-0.035930540946
-0.074627418605
0.106836361824
-0.001863220923
0.074011585831
0.043432765665
-0.031018726148
0.042139242996
-0.040810951273
-0.033038232518
0.065608558355
-0.126228679580
0.133592624131
-0.044454812476
-0.104238034385
-0.044894368694
-0.029713778070
0.095713251284
0.199487320990
0.039632038441
0.054275563643
0.115545895627
-0.038371585967
0.018502872674
-0.010000362409
0.036996615826
-0.016631856458
0.036760550178
0.047276909018
-0.029642882678
0.071894144511
0.157031868741
0.091272561559
-0.014005637696
-0.151912890048
0.073856756429
-0.223058552007
0.126596071137
0.105610610528
-0.049474711029
-0.208403713870
-0.117729929078
0.045355521561
-0.021142804691
0.015653007219
-0.121722714855
0.065350292281
-0.070434927066
-0.076258513691
-0.078964534072
-0.100938863463
-0.042802352204
0.082043442591
-0.124951414587
0.023070109163
-0.072157023955
-0.101127040619
-0.121795281271
-0.061715404381
0.115881235110
-0.010825268162
-0.036284549591
0.209051289490
-0.208434312985
-0.011472557074
0.042509866576
0.204407152863
-0.008284334405
-0.056344622669
0.079790149676
0.040773995858
0.094840471032
-0.100473569643
0.155540131373
0.051571905715
0.080119046321
-0.063396721998
0.006209010576
-0.094920108534
0.060275768929
0.100256247715
0.053818587380
-0.043136649430
-0.163252142034
0.026840026923
0.143710812270
0.025572466712
-0.054469458531
-0.166205597588
-0.118062010264
-0.014509547111
-0.011714282024
0.021263505019
-0.000388250511
-0.079398027757
0.180470429884
-0.018475155413
0.023762641554
0.084947736689
0.038605801194
-0.029534372163
0.048255551369
0.050456595175
-0.041013997308
0.066236901144
0.050917133140
0.155758239637
-0.102122157974
-0.020012222959
0.121147843839
0.009647368608
-0.046736503327
0.131112391197
-0.032963388443
0.023796123126
-0.063559685308
0.091491538144
0.041814999207
0.055801827857
0.001345698829
0.222981775024
-0.095914643968
0.060279066447
-0.052593625821
-0.055334280069
0.011419993487
-0.093555970620
-0.136909869229
-0.083365791720
-0.185273993268
-0.045865726725
0.042954322357
-0.058153522854
-0.013158445990
0.042504712157
0.012654716157
-0.075957791581
-0.123579855321
-0.077988496129
0.093314244948
0.109365430173
0.159958461099
0.086556548683
0.218162355002
0.172581761268
-0.104603099063
0.159114357480
0.108579430918
-0.037844896484
0.091465312647
-0.119797522615
-0.140411489560
0.012901348097
-0.132038340075
-0.006650169082
0.096424034150
-0.062071793146
0.028379663502
-0.016119825501
-0.071318940715
0.016377968207
-0.128734735012
0.028510946488
0.029814012767
0.001853507302
-0.081611602236
0.011124873621
0.237094913402
0.239599281545
-0.026267660331
0.041682686399
-0.103772293947
-0.009759194979
0.006867687013
0.040304388518
0.068943483161
-0.191618579151
0.052826444205
-0.105826507869
0.045394440588
-0.124853208857
0.032986619722
-0.032004858756
0.062324637457
0.167273449624
-0.087634358929
0.018709671600
-0.089176196322
-0.187193461070
0.043825883958
0.003516686358
0.226451722629
0.063569941783
-0.047630460382
-0.025841690871
-0.025169163394
-0.113598927568
-0.048806345998
-0.095233202253
0.084220139748
-0.138981053382
-0.017748849282
0.032178749657
-0.015028805813
0.009382935090
0.005954918944
0.088518531898
-0.085473224447
0.024884400091
-0.129199333391
0.171151051008
0.007100172769
0.077466710863
-0.046506084089
0.065855332897
0.059194058477
-0.121632338993
-0.148794094822
0.144484017324
0.033832295921
0.196545508263
0.062600800691
-0.036404518989
0.111965780411
0.043218315203
0.092839199923
0.062738179037
-0.082648131561
0.017309438269
-0.049160542685
0.070489298422
0.007507099107
0.075720942252
0.111456827383
0.005390828891
-0.116173642088
-0.066346716488
0.087978110052
-0.042195412369
0.139858005277
-0.044755204732
-0.077080823490
-0.026619745885
0.008911926853
-0.141832039546
0.070370079630
-0.033479616784
-0.034650359143
0.086723758469
0.086680593092
0.092318111699
-0.124275912972
-0.013130363998
0.187200560758
-0.068890314514
0.019104658470
0.004310088089
-0.326660729711
-0.104025056231
-0.154485047239
-0.179414670980
-0.141383497032
-0.011063876381
-0.139135588055
0.073017382701
0.117348103662
-0.020607489925
-0.154399133402
0.087476004259
0.015118528090
0.079809183239
0.065305953261
-0.037409453656
0.014923035259
-0.140477930736
0.042077917474
0.009648711215
0.081453305851
0.051190287863
-0.200771898026
-0.004213134508
0.012373544473
-0.021100155125
-0.042526456129
-0.129004732885
-0.035932907077
0.022076481827
-0.097542131986
-0.090226354905
-0.025869072521
0.061434161644
0.066789384741
0.094853353980
0.032277054410
-0.096147262775
0.168375225618
-0.054755959293
-0.076843339158
-0.046691207618
-0.072295707402
0.065369415485
-0.070668296930
-0.012021271436
-0.001101834731
-0.004843965886
-0.003980347566
-0.005339665803
-0.102124160648
0.032187212558
-0.044122306325
0.172889490142
-0.063250168760
0.101794905050
0.010805428594
-0.036677029739
0.078057474427
0.027788170245
0.096549982855
0.000197232638
-0.106721030365
-0.152102337717
-0.052463651608
-0.110659048167
-0.021809652859
-0.094561813319
-0.104984642306
-0.219525462360
0.056034394689
-0.118011182847
-0.090566140245
0.173515471252
-0.033676820636
-0.063259446578
-0.065693037854
-0.003088638523
-0.023610967812
-0.064361224314
0.046874682356
0.015168743503
-0.195114860478
-0.050407667677
0.111116611869
-0.034694495770
-0.094635911528
-0.116191194457
-0.007514501239
-0.096586492786
0.144005521862
-0.052218458023
0.089971781928
-0.093128205801
-0.157916036286
-0.046026687814
0.029962731321
-0.021623598932
-0.106861085131
0.101839763333
0.120796767712
0.001076704810
0.006285885571
-0.023267068905
0.276284392658
0.020202918678
0.034392697867
0.078982066834
-0.058867985263
0.019985382759
0.086167328425
0.015034904098
0.105728819427
0.070132581867
0.074512479160
-0.040342941222
-0.069050687154
0.023781532647
0.100242007126
-0.079100827025
0.104248046839
-0.116514527553
0.118593306534
0.035657041297
0.126425805505
-0.150794792038
0.005314681991
-0.010493551813
-0.062842297174
0.016045465975
0.040942981743
0.130376306733
-0.108057238104
0.002157163335
-0.100448343124
-0.041107032417
0.034411519422
0.045547966540
-0.169472424500
-0.035275173159
0.155218248052
-0.159642080291
-0.147125020931
-0.002344907788
0.119919261732
0.109680874226
0.019014372205
0.031874247517
0.033721886668
-0.018473056210
0.003585433335
0.059798106038
0.042896992462
-0.146924146413
-0.135262561374
0.011854882284
0.090698804411
-0.043027590288
-0.027542352511
0.102811495841
0.048995412951
0.101441161902
-0.035972244350
-0.040943824507
-0.059446498247
-0.006538610864
0.085184394921
-0.005726290146
0.029692601161
-0.033303971498
-0.002938291331
0.135631318919
-0.081286272127
0.066158731102
-0.008947515630
0.044790694760
-0.136509271715
0.162095125148
0.056638518926
0.013057461220
0.220824720392
0.102494053270
0.055559546884
0.022117150315
-0.028095982704
-0.149016591171
-0.094391639180
0.025653396573
-0.029697974184
0.057448128190
0.077539985661
0.025201327440
0.037369898666
-0.011610197804
-0.003571918529
0.089017284108
0.142333877641
-0.157496582551
-0.066067514052
0.078220124629
-0.045568830060
0.059672367736
0.074806564345
-0.001784822545
-0.057528233814
0.136323285604
-0.091293189837
-0.052772876240
-0.178144360044
-0.058818240903
0.145336622154
-0.076943078007
-0.229585733425
-0.037513156948
-0.017464581720
-0.037826950510
0.088147769608
-0.120567602753
-0.004919428007
-0.073579239784
0.088211173208
0.005819860786
0.018420185466
-0.111618486826
0.143564713322
-0.009482727815
0.008955406947
-0.060067702603
0.031673754316
0.021657350394
0.035680565126
-0.073519653920
0.139562618048
0.036160943957
-0.067940979216
-0.026126410818
-0.252428286035
0.032675711999
0.003849481449
-0.043379405672
-0.006783217505
0.235414947566
0.251006771106
-0.060021195378
0.028201024990
0.106118901072
0.064735044247
0.063973732492
0.145822443714
0.110533883557
0.153840706527
0.038257279379
-0.073197926852
-0.185375647753
-0.056849901842
0.207531969690
-0.023379675824
0.033825806507
0.141672146587
0.132079151797
0.002296672734
-0.020410821233
-0.030888737217
0.046796720597
-0.100821139482
-0.087476443580
0.063240821201
-0.007791332899
0.035737792691
0.053194251435
0.004988806768
-0.000512531040
-0.051460835391
-0.004506783670
0.175428283139
0.027690916584
0.005617970971
0.051861078058
-0.065489206690
0.187395581099
0.126358851613
-0.125677076775
0.063909917855
0.079686599384
-0.102304867907
0.022867938132
0.166715878564
0.076376793978
-0.062170942035
0.211511656251
0.208110572197
0.105535581469
-0.030939754233
-0.028601256318
0.090506484176
0.070065966933
-0.055208785854
0.127666699993
0.145895789669
0.042922398171
0.023757554922
0.074415844340
-0.167748878232
0.055133852058
0.000015417958
0.184287315499
0.024218411783
0.005596493643
0.004227428130
-0.077186040205
0.053010539659
0.093928464303
0.000908856791
-0.145487033456
-0.131712595595
-0.121766014306
-0.059707787385
0.032410834428
0.243314197106
0.067759261177
0.026475921157
-0.044790121250
-0.012928464215
0.038360791399
0.123079783776
0.047297764541
0.046753076412
0.072895669701
0.127128708167
-0.102800324848
-0.068435342565
0.016707805057
0.051358715571
-0.009788176918
-0.143270926803
-0.075399795335
0.063234517798
0.084931856662
-0.190477770337
-0.000379092141
-0.001649637114
-0.052265262629
-0.157031386957
-0.140779860846
-0.058832675735
0.122062558776
0.081060640611
0.144773436920
-0.021856008488
0.010335497891
0.156196103169
-0.000667516285
-0.026514538169
-0.110890004202
-0.158068068874
0.002336710426
0.032698139756
0.134165309680
0.073973413263
0.066980231851
-0.086573451619
-0.072698514275
0.047110304614
0.082234838877
0.117891102208
-0.057144766713
0.010759323448
0.000272510076
-0.014067349198
-0.111903211358
-0.060555235170
0.064196851824
-0.090012483130
-0.052543416601
0.042732079949
0.101266258600
0.047885386874
0.013224630281
0.093966157332
0.248637237467
-0.145346127528
-0.092174357833
0.102908436953
0.005718743459
0.093823636593
-0.015117348784
0.025136089678
0.017320069717
0.170260312495
0.017179566112
0.042460168646
-0.187081847612
-0.033189160541
-0.117376920643
0.150165801742
-0.030254076642
-0.253489129170
0.036945742580
0.021559278552
0.057671513995
0.041514933945
0.103727716231
-0.065505128606
-0.061583525730
0.021714901762
-0.112985893897
-0.077108203499
-0.067051977007
-0.077615436023
-0.030643515371
-0.000764473175
-0.039622850384
0.047422286574
-0.182683924456
-0.143083304841
0.135200949142
0.109451140402
-0.063046577891
-0.104849561116
-0.105609779334
0.159714969470
0.040507063904
-0.187057360886
0.005171934785
-0.088036226803
-0.169764263509
-0.094112590175
-0.151167161020
0.033087253467
0.089957691733
-0.117550779961
-0.061645166419
-0.011920045125
-0.126123544151
-0.013355818818
0.077675943426
-0.006153178215
-0.008121198665
-0.158468347277
-0.059868295974
-0.225740978312
0.022877440966
0.018114904598
0.083106442641
0.044259430753
-0.058399595336
0.116594777843
0.171485220268
0.038677487147
-0.054072215971
-0.095548858179
0.025865268362
-0.197019901250
0.065474578639
0.097322177919
0.079390121462
-0.116298643829
0.021058194271
0.042801481393
0.071279550749
0.001724662329
0.036104504444
0.031045602792
0.040533343334
0.064563684295
0.101475034632
-0.059672660476
-0.009131999681
0.085383362836
0.053206295203
0.062055580137
0.092160993472
-0.007406892356
-0.036149633783
0.095377577326
0.071078960860
-0.032092144774
0.012410928693
0.014368193491
-0.166940959806
0.031760903469
-0.009637562696
0.069058158862
0.131187054141
-0.129996792593
0.057565543741
0.070470602663
-0.033457516713
0.115343161322
-0.028881377084
-0.097165651472
-0.037402744827
0.007656734128
0.077772120754
-0.081940412157
-0.051706324541
0.102228528646
0.004507839486
0.067269223597
0.015891978236
-0.224842777881
0.063323410743
0.017158273414
-0.028558925793
-0.123279017536
-0.204290986242
-0.128590057359
0.105026389470
-0.243335183146
-0.137461999121
0.042408291184
0.042404549575
-0.127142186199
-0.003747325244
0.122841713715
-0.024540141028
-0.032593551127
-0.150402283690
-0.030094439459
-0.094479079646
-0.010083508547
0.073140486317
0.118790431533
0.117095825916
0.060287384149
0.034553910983
-0.189058088748
-0.069597801630
0.096880546666
0.061872443789
0.073360542065
-0.077421305263
0.093638517066
-0.102792296926
-0.151697296592
-0.225110944869
0.009561944152
0.083439431728
0.043926232182
-0.056535291102
-0.061320770130
-0.168496093665
0.075944004361
0.049851652619
-0.078390879080
-0.036937161928
0.050369701861
0.124860769695
0.287005779491
-0.103959753066
0.100042127285
0.145262150488
0.021145535817
-0.071356401174
0.120278269074
0.057034934999
0.166138991640
-0.060908628590
0.071422217370
-0.012302809820
0.006473342735
0.040594764862
-0.199954025545
0.098384573479
-0.012861712467
-0.034786751923
-0.011642220593
-0.009254300849
0.053026989634
0.091584651441
-0.129573428205
-0.001996947916
0.154358197302
0.222454764972
0.158042312516
-0.030198013338
0.083600586673
-0.269550419217
0.100497174394
-0.063240770623
0.066194975099
-0.006639172971
0.224004208958
0.044462631430
0.030613375581
-0.212344478921
-0.027056981329
0.181888609685
-0.246916997511
0.033223536756
0.129018733338
0.037134025760
-0.027896343518
-0.080407956316
-0.045447615031
0.148006176558
-0.005831531138
-0.026386295383
-0.051547427149
0.022963624805
-0.104659862585
0.015693575603
0.091858627030
-0.072317916998
0.016851649104
-0.083799835343
0.171977076473
-0.027187976893
-0.109971021792
0.016166260602
-0.085170903932
-0.075267696161
0.146873832140
-0.015031525917
-0.112571970635
-0.178048292493
0.032811144347
0.001990329378
-0.010359471334
-0.038578593286
-0.002138466512
-0.038060823642
-0.054451726490
0.003533865566
0.213597999034
0.036609437092
-0.010245129404
-0.151365298930
-0.012518126813
-0.043403010594
-0.034090960966
0.021225269646
0.016954464515
-0.017109500397
0.145870160780
0.120314622135
-0.038966142499
-0.048499911710
-0.092526138849
0.021864452680
-0.066816563724
0.126836557663
-0.136155960299
0.010950832635
-0.043655655697
0.141051648962
0.013775470620
0.208325128830
-0.027917076796
-0.123231534963
-0.022091059137
0.029923977345
-0.240471048754
0.017634949752
0.025976189924
0.111953648228
-0.122087161754
0.040240319076
0.076067398091
0.246076364500
-0.080064319280
0.092720938335
-0.004726968842
0.057195741907
0.084700621604
0.051791008741
-0.054043391654
-0.004997068828
0.121011650959
0.043662326627
-0.010821369009
0.040471855194
-0.045107457368
0.081745356247
-0.219645207896
0.078272910463
-0.036497699392
0.028368412231
0.073658654571
-0.057359145255
0.077764563947
0.142408844174
0.055795312479
0.024260826806
0.073051487027
-0.168970423911
0.044305135854
0.008623959218
-0.174809824580
-0.000892108690
-0.084978814425
-0.183389518636
-0.008392532330
0.077738283419
0.073437852027
-0.217303409875
-0.043257074389
0.177287705491
0.126197819003
-0.054219695658
-0.029367926903
-0.112226212455
-0.155277112874
-0.146347666795
0.102150966079
0.007689472566
-0.063907303004
-0.079938132184
0.164924804435
-0.022904611776
0.087103936032
-0.008909545891
-0.028234480976
0.049858968918
0.129635852481
-0.131870807095
-0.153634492802
0.120855288104
0.174911162797
-0.062627057294
0.162966582053
-0.009443004869
-0.042411979776
0.082535576759
0.022764299538
0.051035975509
0.015682251270
-0.117669804139
-0.055975266434
0.046781561418
0.006005612359
0.320404467923
-0.109429324003
-0.071042053734
-0.013532196573
-0.160783809317
0.142939269437
-0.200087443440
0.047640941045
0.001940503960
0.079299072266
0.110516353244
-0.209153409247
-0.042642674576
0.116261395871
0.029563774255
0.021013793335
-0.097183198059
-0.038493415031
0.089950468362
-0.163923961694
0.069580312114
0.071382018537
-0.045913914218
-0.122194866038
-0.102223949703
0.003032521563
0.000077389493
-0.048383304945
-0.062430288343
-0.022616922565
0.030143548928
0.014231838122
-0.120834316671
0.078027854482
0.047873700712
-0.070489992813
0.071271070957
0.013457248752
-0.042498046762
0.022044762888
-0.247219663259
0.116857638159
-0.036776030647
0.083311635275
0.100304505438
0.021072477235
-0.040450566665
0.040073443571
0.100597806710
-0.035494635027
0.040770446378
0.170945721579
-0.070160484916
0.055336627923
-0.133242095425
0.002882641410
0.151746543412
-0.085682924525
-0.011676072200
-0.263226285920
0.044146399684
-0.082144303545
0.200173042048
-0.190895347098
0.234625857648
0.113609432345
-0.034621472012
-0.028039661397
0.016478565051
0.027766986044
-0.051630608112
-0.002016444700
0.071690645510
-0.173694145968
-0.077187203261
-0.041744745894
-0.009373080512
0.049004199882
0.036421931581
0.103783617551
0.049696728927
0.027348621608
0.020609522425
-0.086438721104
0.092374291945
-0.141775496378
0.324598430525
-0.032831234990
-0.054901906686
0.116736619034
-0.136107418041
-0.028675949032
-0.165347563231
0.061062505836
-0.059372505728
-0.160509591084
-0.128920592300
0.143276527067
0.152103660026
0.127060790964
-0.109352885651
-0.087558486241
-0.078570207470
0.107494068856
-0.010487779941
0.260373864413
0.051097308022
0.141421522918
-0.085776619045
0.075571826122
0.012377546603
-0.017613694808
-0.009948022189
0.135645609150
-0.061165354729
-0.045843849381
-0.220777270379
-0.116829547242
-0.042640806122
0.003614230244
-0.128467367065
0.241181580366
-0.099990024718
0.031173795182
-0.021005794713
-0.154621167405
0.135491247910
-0.163194343635
-0.049934763908
0.057461880112
-0.068741841493
0.142255046753
-0.050596813253
-0.093368839307
-0.001306254570
0.049687827344
0.100412500745
0.024754345770
0.076894625691
-0.015883037096
-0.085386420689
0.023821046888
-0.029986607563
-0.053893244610
0.060865020867
-0.007449716326
0.020548179211
0.255557228708
0.194708246102
0.043072314673
0.059382792846
0.014842191789
0.141154015802
0.018804801592
0.078762603291
0.067059455442
0.073269774273
-0.099063117797
-0.174553176693
-0.106742410339
-0.037284783376
-0.068101204020
0.045810421856
-0.054358373882
-0.037090569849
0.005559100607
0.122849144255
0.079348858088
0.085181008729
-0.088414488209
0.224470497173
0.051095779980
-0.179204163604
0.041079110439
-0.082273362310
0.066630262153
-0.057724875709
-0.239530693002
-0.227205161156
-0.146492770521
-0.104796704920
-0.107784645076
-0.055577147022
-0.118955777226
0.064439887325
-0.107837468614
-0.051039552545
0.108545450674
0.055505545642
0.081902867545
-0.095701013914
0.074934695458
-0.099677001507
-0.062180875466
-0.045586307438
-0.111983584154
0.088962823564
-0.155368787238
0.121656941950
-0.032075183036
-0.132361657919
-0.033906231083
-0.026106824181
0.063529458445
0.061670667024
0.033998895864
0.032016587807
-0.039411491565
-0.020072135096
0.020343269506
-0.016316393596
-0.003949534679
0.080370593314
0.050983392897
0.078360877646
0.006384455269
-0.136907508642
0.119920184030
0.052862103370
0.053457549855
-0.026727297014
0.012397278209
0.100167755049
0.086687080429
0.098392015696
0.097017960608
-0.068337041573
0.120737170260
0.076047016647
0.155171468109
0.026429614838
-0.101338369940
0.142792936915
0.151886461536
0.103288575749
-0.075791157480
-0.061892226170
0.072759373644
-0.071971201636
0.212696683952
-0.242772476229
0.089479409355
0.049293580591
-0.104308759598
0.051513327846
0.066604018710
0.109144194125
0.061729401272
-0.046563946034
-0.196598799790
0.051750843020
0.079145797412
0.050509401589
-0.028008422635
0.041537815638
-0.038160664355
-0.055653937624
-0.008323552577
-0.020133617176
-0.039329269046
-0.053479545582
0.047955996012
0.045846493461
0.066212429859
0.207932934242
0.209754753394
-0.060495602846
-0.015100844294
0.084838340041
0.094551138569
0.061173521384
0.003156191659
-0.196911498187
-0.049388666156
0.038660226256
0.205732723503
0.015318706396
0.064600294581
-0.073095193836
0.040116223973
-0.122615953687
-0.045501002530
-0.087361283230
0.029068876414
0.001138962506
-0.121857178806
-0.057214066419
-0.125367284970
-0.006881839613
-0.051211162401
-0.027915029223
-0.040228524215
0.006258813239
-0.088449814515
0.038940989725
-0.104659357401
0.015207815904
-0.015452171876
-0.046726546168
0.058163947611
-0.065795627057
-0.043189506219
0.108573542608
-0.049706468456
-0.011934897179
0.071951790368
0.139396962616
-0.040931485069
0.050439723759
0.063775851602
-0.122340058441
0.080285234601
-0.162925811827
-0.076019247699
0.014765365704
-0.080390110607
0.082252182111
0.015860835050
0.025844902712
-0.075633474909
0.019795695778
-0.019221158205
-0.176735631612
-0.066029949210
-0.010617163096
0.038194128178
-0.017939106618
-0.051013307882
-0.181611698096
0.089951100522
0.003128927149
-0.014632892066
0.113511769109
-0.030751661615
0.035965403505
0.025194231368
0.062928778966
-0.012465230482
0.102489402953
-0.104798459163
-0.088013990737
-0.054958497407
-0.018337178228
-0.036138107671
0.110110679805
0.176150746815
-0.080627568122
0.046828057529
0.018324359653
-0.090329144736
-0.019724335662
0.088392006790
0.055834387712
-0.001485486523
-0.210225118598
-0.036093064578
-0.014869508092
-0.047223972786
0.140495332846
0.091260453246
0.005281045384
-0.017805120681
0.142810766731
-0.081520396417
-0.057798032314
-0.030876098468
0.040109398220
0.102577705592
-0.065272118201
-0.058962487836
-0.116868481830
0.010725039703
0.182570531993
-0.297860944181
0.136862570053
-0.154485593561
0.015098763051
-0.131996109482
-0.024747882142
-0.084131647176
0.185421516319
0.121203236219
-0.172804069816
0.039528016711
-0.032788904770
0.151064126314
-0.134476421897
-0.026937120463
0.007993147569
0.049064289579
-0.022154428627
-0.174182001307
-0.000646574027
0.031126820387
0.078941548923
-0.055066745968
0.058408590503
0.069041241414
0.032001924405
-0.011160783735
0.142209505850
-0.116188691654
0.013590117585
0.230318777263
0.032183812184
-0.126031586937
0.070414614041
0.141354613138
-0.045934594768
0.138379808459
0.072910371522
0.072237272275
-0.009467187317
-0.075268192646
0.125921199497
-0.011270524917
0.060441221284
-0.110923866774
-0.006565621919
-0.021793341593
-0.048681387606
0.120399468528
-0.021294270362
-0.052354010450
0.025276788214
-0.099626835021
0.070796182862
0.012782900828
-0.045092607238
-0.018822414073
0.013293791889
-0.033294678400
0.026980673674
0.009685112765
0.025161561991
-0.043549361003
-0.097522820033
0.038612754212
0.003615617168
0.074333023615
0.109262324516
-0.089827978968
-0.011254628947
-0.152119964180
-0.095729026008
-0.044831807594
-0.216635429075
0.028484957827
0.134470451326
-0.164754085789
-0.046338297225
-0.131194414513
0.095914863266
-0.039769638215
-0.072505554843
-0.081112690270
0.004887815165
-0.009666216602
0.040905748379
0.042584103834
-0.006810667387
-0.105568249489
-0.172717305571
0.095604840023
0.226220423509
-0.064630700482
-0.002236175763
0.022789861144
0.078010721236
-0.007962018311
0.045845331082
0.181407158437
0.018393859815
-0.012777619226
-0.024447745406
0.066937912004
0.113234180175
0.180860976208
-0.083514502843
0.154006848184
0.022919315771
0.034434221279
0.076422046720
0.073003075775
0.216157179846
0.063536179481
0.115504829631
0.127919142063
-0.032135659625
-0.014875935907
-0.005185010161
0.033865692754
-0.071065683252
-0.050413375687
0.080611446939
0.166028410912
0.152863277393
-0.136161922172
-0.056191527911
-0.039551157828
0.111776029631
0.034449489915
0.213552030300
0.001959691316
0.096727421931
-0.003240592335
-0.178260795467
0.103748634375
-0.115935359294
-0.062504676025
-0.018411994056
-0.081792184676
0.187407197701
0.017490828472
0.044817594664
0.023243255942
-0.044847958361
0.046993916466
-0.032357581333
0.045737019644
0.036948937606
-0.137996720297
-0.006865493695
-0.164906558005
0.022029763098
-0.087793903550
0.000979174401
-0.059830203443
-0.143962731942
0.080286590157
-0.074571535652
0.008460908258
0.097219997048
0.103952655169
-0.003485380289
-0.017942625519
0.092773248580
0.057030731943
-0.008334420097
-0.204663858243
0.067896157432
0.134385062312
-0.218691918956
-0.107963108179
0.179457402690
-0.022126041187
-0.121224433199
0.116327773415
0.043004682713
0.169459392332
-0.191760577927
0.008270690054
0.014623121893
0.156766727134
0.037165372053
0.160532739490
-0.141543762995
0.060695124266
0.001395297167
0.060003644440
-0.041677221375
-0.096792352509
-0.072162009086
0.007242141884
-0.053034744314
0.052717681282
0.010414742756
-0.087168500017
0.032049261320
-0.087613790632
-0.042612792471
-0.029541114716
-0.082930668766
-0.047937097930
0.116137274768
-0.074525354231
0.060418489928
0.015551564994
-0.111702746761
0.055859832037
-0.097222134934
0.038597725641
-0.119410698511
0.064986108564
0.021392154101
-0.097099523106
0.049788036579
0.086999570583
0.195146631455
0.047139604385
-0.011889440584
0.184042315059
0.127800357616
0.052345016793
-0.006626090751
0.146465299456
-0.012148519589
-0.142273637335
-0.037163201828
-0.030472750417
0.045064731932
-0.059754492185
0.174633521445
-0.114684841204
0.092406606863
0.080932087091
-0.100345299303
-0.088344031507
-0.034243222032
-0.170720584255
0.185923429933
-0.038647819941
-0.002051555232
-0.113957321160
-0.018548543924
-0.042945957151
0.057791700670
0.032531737932
0.086010345427
0.112053669114
-0.070354720947
0.031222072099
-0.033896610649
-0.075648881852
-0.181019234864
-0.044263363668
-0.050894599745
0.022876052288
0.122601035886
0.070176168837
-0.065829455273
-0.081996092587
0.076265359995
0.148873782483
-0.038751395649
-0.085169766543
-0.054252385221
0.040104666951
0.058413298914
-0.001770275360
-0.010584771013
-0.040891241735
-0.044096608041
-0.068424949879
-0.045770143057
-0.074672545382
0.050474876685
-0.206230556027
0.102389921244
0.076145515436
-0.038429870046
0.186803363323
0.081682283437
-0.086947048181
0.135107206576
-0.089022837443
-0.087275253772
-0.008862765518
0.053092252410
0.221353413981
0.084501393773
-0.075255827503
-0.088497028286
-0.112198483595
0.141761344649
0.095215141973
0.060210320787
0.142960532972
-0.020996810296
0.023743991134
-0.162547612169
-0.047423806722
-0.046812590475
0.051689421147
-0.252076538080
0.080965185620
0.086507308249
0.001918632454
0.175068765375
-0.054628925273
0.001022236589
0.137306631977
0.130430029446
0.244471969067
0.083808104005
0.204766616279
0.041979613803
0.123316887454
-0.083102527978
-0.026951869862
-0.007267353968
0.042975371963
0.005987780057
-0.012468597977
0.030489144858
0.033158395291
-0.224057959101
0.012432138509
0.012659002446
-0.155351952297
-0.018813559154
-0.013495542219
-0.114882156772
0.071775639820
-0.061477304497
-0.072748530416
0.012059660470
0.072062526355
0.068447682931
0.069526972701
0.116494234540
0.014678255331
0.050906521421
-0.037905143085
0.116837000631
-0.039401596196
-0.107509246265
-0.021060580568
-0.136771555857
-0.045049749375
-0.023397871804
-0.011971824176
0.067963183999
0.115843195643
-0.106006778027
-0.072789524523
0.012471344602
-0.046309151875
0.089738060735
-0.178709435560
-0.054213390027
-0.211076050539
0.065058956205
0.058501391394
0.042739425523
0.074182538752
0.116159920538
0.054933680483
-0.005551649198
-0.036296517851
-0.012001213583
0.034981540722
-0.106127755378
0.143007438006
-0.192554963659
0.053344771780
0.028657810323
0.044652896195
0.149045579770
0.105741496323
-0.103220509434
-0.154436140985
-0.078831503481
-0.078343107783
-0.013444162358
-0.065362454349
0.041401247653
-0.091698074479
0.059870359407
-0.031584510909
-0.159481881553
-0.039393739847
-0.025606760238
0.032426777402
-0.143895566385
-0.035253017873
-0.108299129574
0.005975788067
0.062113729467
0.116829992910
-0.104240042501
0.034485689949
-0.089816868128
-0.003801655501
-0.021430749822
0.006046243296
0.015651774768
0.203985123945
-0.046263506931
0.050429806340
-0.091971804810
0.161284894144
0.010557174291
0.018666317988
0.073481259535
-0.002656870178
-0.045117296731
0.071491225455
-0.101858852657
0.068540051749
-0.077245157861
-0.077843313875
0.041103084963
-0.032582016765
0.047523643792
0.072123174919
0.038832417577
-0.149269972786
0.034813824325
-0.124206254189
0.096744386035
-0.135688613466
0.065107833733
0.088956351235
-0.074273704899
0.060358398744
0.023052204010
0.059674545168
0.002005880367
-0.038094604360
-0.065090405413
0.040273435257
-0.134653501800
-0.002985192457
-0.167831332284
0.015956139512
0.000363580492
0.000897623970
0.025062565645
-0.019073324422
0.173855595921
0.154706002974
-0.126920474650
-0.039256107800
0.033294289425
0.126759491702
0.057126758924
-0.022677996699
-0.146754060678
0.020488760010
0.060803686069
0.003588407958
0.125977127969
-0.006047009630
0.009157364945
0.132166518670
0.057888677532
-0.053623416747
0.047548369186
-0.130633248059
0.084677748386
0.101906380800
0.028044891853
-0.091310316619
-0.102188089886
-0.056717638090
0.256781994519
0.109888241046
-0.008634106138
-0.053963039857
-0.045822136526
-0.062901100140
0.020196070353
-0.064006594280
-0.014686239998
0.051287271306
0.045496111665
-0.153207257169
0.072024902998
-0.080941845916
0.122596908196
0.075452907316
-0.007257092378
0.061330250074
0.001245298588
0.087508159491
-0.064991076588
0.090229791629
0.019526048202
-0.069520609466
-0.045899526193
-0.058737875798
0.188049565109
-0.015369067542
-0.148203704077
-0.129135912663
0.071797105308
0.013029369223
0.088408565443
0.083783797180
-0.013402649631
-0.129381215487
0.101294310304
-0.077786287682
-0.017490564953
-0.060130636157
-0.036520992594
0.029154840884
-0.012732332346
0.094986737363
0.046490620008
-0.114649482646
0.038042653454
0.150369425405
0.073611884864
0.076887632005
0.001914672205
-0.083032141279
0.171146767975
-0.046044173170
0.010174921683
0.048618279041
0.043002372138
0.032323486830
0.168039785517
-0.028740310927
-0.087728574065
0.114643289569
0.036560476675
-0.000696265001
0.006005730136
-0.035835340084
-0.084390763761
0.008691758702
0.098640498745
0.158350588824
0.071951263627
-0.036623167966
-0.087639766827
0.167674211009
0.108625349871
0.006235611103
-0.146560021755
0.134146037997
0.015982904817
-0.105118218844
-0.094460675466
0.102015114575
-0.032099983259
0.026752558462
-0.038679162163
0.049793360730
-0.131201557374
0.221221189593
0.057484499768
-0.007699026453
0.139707413221
0.079048026521
0.041775981389
-0.059125993879
0.086581318161
-0.057435282826
0.018947066450
-0.110471316103
-0.148743170188
0.045912622342
0.058165129078
0.086398497839
0.106782314386
-0.066264722682
0.026251010254
0.195641545310
-0.019894978112
0.089052300997
0.199007567481
0.047190984749
0.026913068560
-0.098509040921
0.000958260027
0.019719121252
0.034296820272
-0.021137103439
-0.061504125994
-0.050006875688
0.245935985816
0.175446173272
-0.118857858802
0.090319167554
0.037802790209
0.005019910526
0.088946545726
0.137294440844
-0.042812137079
0.110825111830
-0.046068755942
0.068156755298
0.055541671987
-0.014293924658
0.075010148302
0.087350677740
-0.119009934958
0.264622156682
0.040585398876
-0.113804748071
-0.005633395161
0.082509349948
-0.020248279772
-0.100709164461
0.034067550992
0.186193351085
0.091498426734
-0.027920780539
0.062487889636
0.024502922647
-0.091100184596
0.017768670932
-0.038907701016
-0.121929837506
-0.122350426423
-0.034510177293
0.148102932142
0.042788890312
0.129986633531
0.014369734750
0.129883807270
-0.006604622570
-0.012952146789
-0.352098383752
0.033989092301
0.188576413622
-0.107208346028
0.069942513794
0.060332047944
0.008329736400
0.105487526502
-0.126671100962
-0.009449323061
0.045504190709
-0.235252974291
0.115716846139
-0.054783714439
0.159301998084
0.093307340910
0.028033195336
-0.048376295914
0.078119101149
0.015566294028
0.057225208967
0.018095593574
0.030620917416
0.044288647621
0.034075793811
-0.137112443865
-0.115846405111
0.230503725362
0.054474003904
-0.038422333832
0.005257667032
0.015570417677
0.073434790286
-0.177163624770
0.029201455961
0.051656342706
-0.011584963346
0.147343429817
-0.230081811997
-0.110626527856
-0.088126632315
0.016433861573
0.063008760888
-0.017812542831
0.074229744295
-0.054596346692
-0.177547939567
0.009280610200
-0.172840242686
0.025848074521
0.046785736692
-0.012396441758
0.270544347425
-0.009059324092
0.100533468607
0.099213194453
-0.064644253425
-0.030483544860
0.135834477995
0.143656570189
0.139460779289
0.112621663790
0.040078443716
0.065119408459
0.112340050395
0.116375556806
-0.159501396729
0.015730011389
0.085692444797
0.032656556825
-0.151758165898
-0.132069060833
0.008075757155
0.021164356043
0.035132296427
0.004690749953
0.044160297145
0.108705481412
0.095511733179
0.134928178588
0.185050318106
0.127941763269
0.019946894613
0.010217519027
-0.063055536667
0.032157318244
-0.119379331390
0.049684122944
-0.025435699341
0.166150721925
-0.034951649009
-0.037990701205
-0.089621095782
-0.030201905187
0.003713497769
-0.013724719444
-0.005003869904
0.227051968145
0.087867751592
-0.016816474075
0.122200573174
-0.002893523253
-0.069889990232
0.058688765369
0.170598310224
-0.036483289282
0.116782453263
-0.018157470934
0.198846875799
0.024972133001
0.045844305861
-0.017501470810
-0.093764087583
0.114554028561
-0.183701256440
-0.017493153843
0.061751598633
-0.023625295708
-0.057103608496
0.110991686007
0.112781218394
-0.156832091332
-0.136039366987
-0.162307346152
0.026584264941
-0.068811457012
-0.026668508381
-0.055728101997
-0.012496242105
0.099908811479
-0.065931294485
0.034086295777
-0.027589054443
-0.126742858218
0.131632777297
0.152754522356
-0.091080634200
0.041235513986
0.009523235320
0.036027155914
0.087847085399
0.151969461551
0.003439659086
0.036187510578
-0.291038576631
0.193245024699
-0.112241947132
-0.049225746068
0.054471062240
0.205446611555
0.017105469728
0.061634782325
-0.071523058965
-0.126728230746
-0.151799822813
0.062940795863
-0.063713825760
-0.073583320470
-0.085423037864
0.045012758033
0.115654804775
-0.029938731512
0.031530954706
-0.090943521490
-0.041764666349
0.068692543654
0.238735811878
0.023028759495
0.155613957227
0.030860073231
0.060871658699
0.015394384805
-0.057332768140
0.183978089662
-0.213517738348
0.075728290446
-0.006512630071
0.074444017872
0.040338567938
-0.031253853591
-0.093657619796
0.061469966026
0.064238587922
0.016146813054
-0.050658637322
0.105341516062
0.103502576251
-0.120670574452
0.073056209904
0.169697049815
-0.035645809104
-0.022215410912
-0.088803802203
0.062373689913
-0.041200957623
0.007313399499
0.061426175929
0.079560091655
0.048964714521
0.043247412716
-0.014261516646
-0.048758095194
0.017515533527
-0.049435976446
0.085940627814
0.185772332153
-0.081716393171
0.058735023618
0.092370022234
0.022280498811
-0.188819510989
0.010212772812
-0.086045655268
0.055305120642
-0.150984254021
0.044168154227
-0.139486032811
-0.075591132485
-0.148609294152
0.046050864264
-0.050855562815
0.105141180678
-0.150672832825
0.019351823428
-0.010103503666
0.097410637175
0.073787057552
0.077296991384
-0.199399123728
-0.059935106139
-0.099049247075
0.088287675183
-0.090887281067
0.157283867938
0.103631663312
0.043017565254
0.143975654299
-0.080974073296
-0.115103854510
-0.169399970414
-0.164202336466
0.002486096372
-0.036096992216
-0.040814956051
0.042780247702
-0.029830758314
0.088592693487
0.104604615703
-0.024389117933
-0.103621918452
-0.193821441002
-0.085323644828
0.091574927978
-0.010456490774
0.033835076379
-0.001636216878
-0.099060135729
0.052922501374
0.098388463531
-0.022005304727
0.020222870005
-0.055453137383
-0.034669510476
-0.014969231472
0.036823423237
0.020739798920
0.114815807135
-0.025887194142
0.084825411686
-0.043020173505
-0.015063760996
-0.094288512740
-0.077133669525
-0.019608065496
0.180549605211
-0.073205676283
-0.018287971686
0.036326444713
0.055518415402
0.097876920979
0.056251933724
-0.023577929470
-0.106367850486
-0.024064975840
0.217101328404
0.107375960566
0.127096742397
0.158678247814
-0.073461342681
0.014656395781
-0.165092072947
-0.115738888789
0.051503672417
-0.133887416534
0.016434302494
-0.086116988183
0.032780282554
0.256421755734
0.083647848109
0.203022783614
-0.082783655106
0.125795793919
0.012441144961
0.033152408581
0.045503934295
0.040832012458
0.018561621192
0.224984902699
-0.012409329822
-0.107683897936
0.111675945511
-0.038790319054
-0.175905562938
0.017254836899
-0.029658266608
-0.026626957492
-0.007636399029
0.019754032708
0.110145297019
-0.122535691310
-0.082376975476
0.109574991528
0.024017110444
0.131626958683
0.016161784972
-0.084439609965
-0.024579059801
0.076267341358
-0.039911390599
-0.011191113009
0.003220750780
-0.008236720235
-0.034353513727
0.063535937965
0.100837896713
0.121521810094
-0.120051764501
0.163932880403
0.299580237947
0.078778102668
-0.078888298872
-0.046744906053
0.176297516380
-0.081964632391
0.018509136746
-0.021990814216
0.144734983723
0.031384111386
-0.002544449424
-0.020066799099
0.055392882569
-0.025287618045
0.070080127104
0.194613748467
-0.054818480855
-0.133617398214
0.011656241665
-0.052011641119
-0.053573170436
-0.165385563761
0.120263614108
-0.041912127277
0.034576343979
-0.009870735181
0.067839650667
-0.039755347952
0.174228484684
-0.087382236425
0.008400537959
0.059895672300
0.035095565997
-0.018411158657
-0.031793726422
-0.024587600063
-0.033458086206
0.111651155646
0.016747973468
0.067525401767
-0.007319906552
-0.053906932422
-0.128024238333
0.027878102468
-0.039173597631
-0.164481122697
-0.017011366206
-0.069746586952
-0.005799771837
0.061919845928
-0.117991810480
0.074116493311
-0.100198615090
-0.002651212925
0.196699921935
0.046897166029
0.035351201595
-0.028339839397
0.008774582035
0.223008297086
0.113361716648
0.122366107300
0.098300912509
0.070109965130
-0.254009184915
-0.016623553231
0.004769448712
-0.138112970182
-0.109804934944
0.026186691233
0.133558925337
-0.058823195819
-0.025733038147
0.066073953193
-0.116688960117
-0.164840417709
0.091281848638
-0.106326883629
-0.097315015853
0.089586241313
0.115900579215
0.035562666614
-0.050828168955
-0.010164419407
-0.020549694033
0.054590917327
-0.086484067418
0.062210380429
-0.026689804181
-0.030828110616
0.018490644228
0.178945437626
-0.011685343899
-0.085464245492
-0.007964754827
-0.117393913777
0.049516213673
-0.032150750386
0.136281923694
0.003744336942
0.124242586566
0.247029107419
0.009689959024
0.075368073089
0.159788271255
0.046651420695
0.007304296823
0.003876731268
-0.009282341985
0.003162439870
0.153053166104
-0.068816147083
-0.021766173886
-0.215896621507
-0.180680734886
0.066728478011
-0.065227289102
-0.098203096675
0.014286022869
-0.059239393337
0.079852905496
0.002298414817
0.027781655129
-0.067929363209
-0.020903500345
-0.040711183564
-0.005006780320
-0.007190600443
-0.138440932927
-0.074370657200
0.074435921125
0.080147500337
0.072881521738
0.175064811302
0.162637509054
0.062827901906
0.088054940002
0.095570179012
-0.109109883289
-0.132221032247
0.124008157353
-0.062228354671
-0.025880928783
0.131955628252
0.092297805588
-0.068865541702
0.357442846478
0.063058276797
-0.090556460340
0.111201160099
0.025360475963
0.045719159253
-0.122240365239
0.014934068295
0.013898921679
0.036736160944
0.098559092534
0.023016116152
0.110661644902
0.066372790555
-0.035177281373
0.109820095388
0.002139881289
0.072145665692
0.032386824357
-0.213558885459
0.093915287407
0.050289504942
-0.113830973812
-0.086666859686
-0.007918197619
-0.172012431726
0.099938188726
-0.097364013133
0.017499094099
-0.145275456161
0.071060661987
0.066535171087
0.248850470833
-0.028792749347
-0.031408807112
-0.100419430424
-0.012497241638
-0.064846166909
-0.013855001921
-0.048399146436
0.064299235437
0.032314850129
0.014100010269
0.027407323003
0.097674427811
-0.002045736016
0.050398507475
-0.066496940669
-0.037929412157
0.024228230528
-0.046188492376
0.010069610849
0.122841673855
-0.067378642338
-0.114611088973
-0.218192491680
0.001379597557
-0.029047002223
0.018429879706
0.004659448071
0.014463882718
0.076022063564
-0.079984626216
0.086631822374
0.011359666442
0.131910791790
0.001241982849
-0.059086617843
-0.020216868919
0.090329367410
-0.079094066361
-0.104881119622
0.045391099450
-0.068994449928
0.133642144028
-0.077483388857
-0.052892518660
-0.098691527360
0.065559188970
0.119988002726
0.115532888946
-0.102203878962
-0.118116010042
0.023725504846
-0.120781822102
-0.094919114166
-0.124943290220
0.033041843795
-0.042673341802
0.079105715986
-0.040607907039
0.003124390063
0.020722189029
-0.008204806562
0.100122464165
0.039732307291
0.164360677016
-0.055833620630
0.035791003586
-0.082455081790
-0.072615698297
-0.052456434362
-0.057418793707
-0.064542205215
-0.107775108636
0.047768700494
0.075903727678
0.045203656811
0.034053762520
0.016565732146
0.098070993529
0.028880687436
0.145946378295
-0.075884031622
0.088829043283
-0.075721309737
-0.017514453136
0.046828542890
0.032857797561
-0.082188794134
0.011135148543
0.141145845576
-0.005170711792
-0.020799839751
-0.034497113111
-0.170615154612
-0.038938204115
-0.087626334689
0.169921796085
-0.002205705966
-0.018076946227
0.090213090874
0.123731710023
0.154882422896
0.043243327155
0.075731077837
0.143599153571
0.048195837234
-0.050995342114
-0.042146929108
-0.061664955373
0.059118686351
0.038278584168
0.098902871450
0.096985120419
0.117686726757
-0.006971402984
-0.061883966893
-0.093836650528
0.161761569474
-0.091452371940
-0.033754853796
0.239435759003
-0.067105764297
0.148675751499
-0.134367262193
0.100963173427
-0.025408156477
0.105050867580
-0.126897129857
-0.108873903645
0.051299656439
-0.025187460775
-0.174935506214
0.098034256542
0.197359037531
-0.103432599874
-0.021901386414
0.099558119249
0.139267631735
-0.056025300757
0.064685197802
0.140108407563
0.142487624913
0.032085043995
-0.170637139324
-0.252751501367
-0.064928700745
0.110973019684
0.040832561218
0.137309768077
0.043074792010
0.117670250532
0.014412691855
-0.108018024153
0.177091035795
0.037209939705
-0.109640690712
-0.019427286272
0.033276077416
-0.019511579215
-0.078272101800
-0.054211612321
-0.041402466607
0.046610075864
-0.038593023894
0.020200145546
-0.064684214270
-0.046875669973
-0.018772258091
0.131425455844
0.019736395032
-0.010273841881
0.107739269159
0.157772403106
0.035774719785
0.086160183445
-0.142151208744
-0.065593849359
0.170604743228
0.123062498376
-0.056987921326
-0.104394615158
-0.015801643501
-0.051056754263
0.003127449418
-0.052899250752
-0.063111861453
-0.234060003793
0.015582406197
-0.066734000911
0.114935041505
0.005678851535
0.233428894142
0.035360953156
-0.048183522419
0.075751523375
-0.144886817600
0.115897974179
0.010679882738
-0.073248400436
-0.216564655474
-0.080149600709
0.056901167988
-0.111429397301
0.057146069740
-0.121476975486
-0.080409566637
0.014461076758
-0.009914267884
0.108158171273
0.057161599626
0.093590639147
-0.117316126495
-0.031102647692
-0.111980367424
-0.010843461199
0.064442652124
-0.006182808510
-0.104875624938
-0.070087682563
0.057100429039
-0.104734041429
-0.183465164114
-0.023951216157
-0.051390152030
0.060591954332
0.031984074119
0.137052159546
-0.032112377174
0.054553323192
0.160278109586
-0.136191341621
0.077858646260
0.044523391283
-0.076021314283
0.171923989589
0.061698254059
-0.060546925467
-0.106106911767
-0.026158056399
0.079038403758
0.062225904266
0.017628088540
-0.061130448355
-0.122972881802
-0.141161572209
0.175928290233
0.020666843806
0.003144068123
0.004053586761
-0.002459746478
0.023932457006
-0.059263363393
0.195118150558
0.035170870422
-0.022766688989
0.226523744332
-0.154637773077
-0.041155395873
-0.037863246937
-0.015456027851
-0.011655871815
-0.165915969553
-0.060993287184
-0.000982865568
-0.061882787531
-0.048733441792
-0.019270424157
-0.067337918009
-0.146432856115
-0.002419584856
