# Supplementary material for: Statistical test for ΔρDCCA: Methods and data
Source: Data Brief. 2018 Mar 22;18:795–8. doi: 10.1016/j.dib.2018.03.080 (PMC6103976; doi:10.1016/j.dib.2018.03.080)
Supplement: Application 2 [file mmc2.zip › Data/N500/PDF_500_n32.txt]

-0.146154250596
-0.154332206882
-0.011252378925
-0.029055038551
0.063559721530
-0.092326571841
-0.001838568702
0.062903858436
-0.050769711349
0.094522963090
-0.022211473011
-0.012707474159
0.109390832155
0.137582587790
-0.117995356550
-0.237539799420
-0.029528809594
-0.003864621676
-0.156483162233
0.010166752964
0.169082163299
-0.108350635382
0.019377694400
-0.002183995707
-0.048676509787
-0.096603483812
-0.116187621611
-0.083087257501
0.062557473350
-0.108166157360
0.004425923955
-0.154394318509
0.029821593619
0.183191947331
-0.033602156163
-0.189137037508
0.093035830531
-0.148202689631
-0.148702089858
-0.111609327805
-0.115478554327
0.077938840362
0.106871204230
0.033169465697
-0.043874452795
-0.029046960455
-0.118566247492
0.103105412454
0.089280490252
-0.047473834444
-0.096924949943
0.143425186901
-0.000590993146
0.072268593307
-0.148344176378
0.157438285739
-0.036447348459
-0.076680927710
0.057697162822
0.003355313560
-0.068246427744
0.020526566476
0.138493465075
0.083591077715
-0.073287330134
-0.118317563619
0.019002354676
0.015347521326
0.092703095910
-0.088539450710
-0.007188790816
0.119274299854
-0.042682362735
0.017358678001
-0.067604998538
-0.037773105285
-0.028340398381
0.089043544783
0.019168524865
0.027999095449
0.065051772801
0.055959623228
-0.111864228917
-0.218095839672
-0.024001216970
-0.020565651155
0.079927921001
-0.029208227185
-0.085179589322
-0.112187179222
0.057737240836
0.057769196648
0.157056108743
0.003772438922
-0.047358139943
-0.044769186723
0.075545591628
0.087363614480
-0.018275000140
0.008301335383
-0.004315708288
-0.023513441534
0.036568838461
0.132306015268
-0.100714485382
-0.057450254933
-0.005874643877
-0.048592931111
-0.058591824409
-0.093699054342
0.109811183962
-0.028847593798
-0.071790605063
0.006387550830
-0.000139338432
-0.093139396895
-0.084419410998
-0.178333452728
-0.057006254893
0.122007215409
-0.119424012713
0.036289401467
0.069163251429
-0.075905583153
-0.085562971813
-0.025970025063
-0.020769334555
-0.013568789422
0.096433632600
-0.101179669402
-0.091719794781
-0.163878074365
-0.075637394388
-0.159361140647
0.071920685905
-0.044447872893
0.135435757197
-0.059027472166
0.117092010695
-0.038569978975
-0.048801412995
0.122477491955
0.000532870364
-0.251854733491
-0.032868505768
0.082856529125
0.090024616708
0.029995384650
-0.017433078705
-0.001874196223
-0.063348145003
-0.009895535880
0.121380275827
-0.068899754867
-0.071206167758
-0.001040574919
-0.041118960188
-0.068774256490
0.043983551586
0.068170449715
0.059335379876
-0.099013816130
0.002287713830
-0.047246036645
-0.054604479126
-0.042929444946
0.045617015133
0.117170244300
0.081830729990
-0.061562044812
0.114510055635
-0.016982996754
0.121410454790
-0.027545615988
-0.032478897250
-0.006169901414
0.182803741020
-0.086474876473
0.046790068933
0.016036434668
0.122451386338
-0.059505573386
-0.036709861017
0.073328701220
-0.283348521553
0.123633700777
0.113779633962
0.015715444775
0.122085209242
0.005583847023
-0.128544946286
-0.152137060737
0.182972139310
0.111447673224
-0.093166543211
-0.026221758550
-0.221058876999
-0.013712603626
0.034976416699
-0.024607395069
0.040268000977
0.092577824469
0.121646183595
-0.055052198437
0.014323631091
0.000422838518
-0.005611250554
0.011507944549
-0.086319295954
-0.023126751899
0.163531318187
0.130334186944
-0.071138789138
0.057178630877
-0.045126115427
0.021697981153
-0.048373037546
0.049324254035
0.058767654106
-0.051771674655
-0.043529011141
-0.139521217567
-0.053861904314
-0.101423960537
0.060377818780
0.134145473960
0.100873940831
0.127960450233
-0.183376417352
-0.054727329468
-0.064707057491
-0.065740474759
0.037760592186
0.056902309825
0.001406666239
-0.045810684972
0.110066403202
0.079601186806
-0.172950146108
-0.063165549355
-0.044766454036
-0.036162842086
0.104201415845
0.123207814495
-0.056510428223
0.095732639985
-0.073726381631
-0.072526153017
0.034216836234
-0.021507983034
-0.065232906756
0.059094472377
0.108128231139
-0.093708535846
-0.135996056372
0.160452442699
-0.021875103479
-0.023779308892
-0.066141986342
0.033601314570
-0.125026632967
-0.006773285821
-0.013146240341
0.001179910557
0.140081397688
-0.019903014041
0.117192613159
0.099236354072
0.137329594589
0.219847076083
-0.099237312153
0.033096168801
0.032952378478
-0.128144788319
0.251368645841
-0.141777449474
-0.241926597921
-0.083264249183
-0.084784241519
0.013461118886
0.012824724205
0.101898385928
0.215225710032
-0.010049400540
0.024565562903
-0.063203842363
0.007712200248
0.082597529289
-0.078725316565
-0.132147388873
-0.129550319954
0.042776637621
0.074627355432
0.068890734801
0.141096412877
0.033998591282
0.014571378401
0.035497625029
0.062772177036
-0.068684025923
0.054642488041
0.002938718344
0.036434288449
0.081777572588
0.027246309468
-0.008531738692
-0.002200031786
0.059529617237
-0.026741112373
-0.208905979779
-0.009259269150
-0.070494250968
-0.175691113315
-0.166371768210
-0.151491498117
-0.098465323358
-0.028473085406
0.088032845435
0.055935610491
0.184241284913
-0.080918718489
-0.130066130643
-0.135619128712
0.008842316347
0.060123967449
0.161128601872
-0.026126271485
-0.045773746982
0.026041172341
-0.000464367962
0.089018720432
0.029307947009
-0.085972954543
-0.035615931240
0.036490500135
0.179895600243
0.114870789229
0.017562424587
-0.063595418925
-0.300484733824
-0.061039712769
-0.061977712531
0.062154250834
-0.213668739200
0.030293782087
-0.014867766187
0.035070699618
0.016565700084
0.001313026163
0.056897160268
0.050637281507
0.002064004380
-0.086435944135
-0.029992370197
0.043547172206
-0.176252571310
0.034794317425
-0.061400998674
0.084388952685
0.053196718604
-0.067279418765
0.252972867468
-0.047994212103
0.256056168647
-0.233989277360
-0.017165533851
-0.123886831163
0.106250849284
0.001125663163
-0.004719707511
0.023152320089
-0.004525297079
-0.119517941517
0.092857954364
0.103922298576
0.086860597456
0.174075493132
0.132137455168
-0.114926157802
-0.098711445929
-0.169404278086
0.119828282821
-0.028083079685
0.086635661531
0.046081266659
0.038648670536
0.078823774654
-0.015492891383
-0.050143544775
0.132240701996
0.032961429762
-0.052658173842
-0.096454511192
-0.144950059751
0.070455883197
0.049988670172
0.033520162513
0.096764041445
-0.015370170907
-0.219794838650
0.114738518587
-0.042535782325
0.130682708346
0.054489324931
-0.057078643961
-0.050310760001
-0.115523503790
0.157544773002
0.066216618013
-0.071733196019
0.163114375080
0.035025313993
0.076891652765
-0.072111875833
-0.070115087331
0.014321898922
0.065917367237
-0.063693076916
0.112523656058
-0.059542501904
0.022351704635
-0.049195484186
-0.021611063843
-0.041896133681
-0.063910796991
-0.127127094107
0.030410265201
0.004191335502
0.087086992432
-0.059644344369
0.119632462038
-0.118799887483
0.111880950275
-0.092665521830
-0.037595611841
-0.104627190124
0.030504272781
0.070525463004
0.026118900522
-0.014463913867
0.020583871930
-0.050215624697
-0.062165450424
0.056585167179
-0.079257512553
-0.042687831353
-0.054255247934
0.116929357614
0.080492943377
-0.014082993330
-0.086898957288
-0.034380220234
0.177663103274
-0.207361592622
-0.028283495923
0.115893477802
-0.114248356733
-0.149712070381
-0.152578144425
0.132069833258
0.035664796056
0.054265497588
0.180245451073
-0.057727500232
-0.052495550454
-0.150370428271
0.059605333785
-0.130195481264
0.124060224636
-0.046769426101
-0.016855552845
-0.054327873097
-0.208209565955
0.138650011137
-0.006241773671
0.022055195569
0.036003133367
0.165227209065
0.016272287628
0.014894927647
-0.033410682249
-0.006173067757
-0.051162018377
-0.107677605289
-0.022105519100
-0.187389154756
0.051021651869
-0.067079136596
0.064116266751
0.033493149602
-0.104758590095
0.062800807045
0.026998230311
0.011027215799
-0.041488296977
-0.042685757763
-0.003757376057
-0.061454140386
0.019208236289
-0.044032995737
-0.000702985943
0.077678254631
0.053642558066
-0.166788800054
-0.058384837463
0.023407824440
-0.074484305848
0.051395817305
-0.040169801590
-0.134196839103
0.070039281806
0.028202708551
0.108584760761
0.015835070068
0.231999805322
0.027199466516
-0.042593476602
-0.007683282458
-0.033545850345
0.014741515406
-0.062646558013
0.024709705346
-0.030343110737
0.036685110154
-0.051212698312
0.000524386336
0.086930411949
0.050627785518
-0.014255837082
0.203004256797
-0.220323077902
-0.139101526411
-0.025604657373
0.116906391815
-0.006820076539
-0.098969502334
0.001567914761
0.070629648993
-0.093440003825
0.205531600505
-0.168381054145
-0.012323735092
-0.039190972195
-0.205629706195
0.125534592596
0.036867325992
-0.037613441650
-0.043997415596
-0.083658527694
0.074379747810
0.159307640170
0.117133615782
0.048667034703
-0.054330865619
0.157662620322
-0.112384335428
0.065036508199
-0.067629342152
0.014659770679
-0.052757847157
0.004839130658
0.041864709648
0.057412309174
0.135385358283
-0.072856154686
-0.053961320596
0.058667934265
-0.021823621380
0.059830689746
-0.210685476325
-0.127936046218
-0.270697100242
-0.154443036164
-0.140620113280
-0.184762362649
-0.090135048830
-0.044231445255
-0.052769367056
0.006983081950
0.039832804854
-0.002378306930
-0.063978386129
0.026000457377
-0.004488677187
-0.032866057784
-0.022347977302
-0.110348671363
-0.159760402883
0.044021551657
0.050467214946
0.024176576425
-0.132153727146
0.197587160256
-0.127505263332
0.076339891598
-0.053721841316
-0.087601289943
0.002943692617
0.127610778279
-0.022037971611
0.024051358683
-0.069962344460
-0.042107195493
-0.114469577698
-0.135375079635
0.032811315337
0.039834273785
-0.105943704462
-0.118324333371
-0.076337685078
0.098315556500
-0.052605845532
-0.043916634485
-0.115403108730
-0.035646292427
-0.035551367647
-0.073835850960
0.075144896327
-0.113940732515
0.073260566575
0.030435822602
-0.112335003557
0.063144323239
-0.057348496457
0.083194189928
0.166988151468
0.039749692444
-0.057949045097
-0.138923887345
-0.012860827442
0.086217835868
0.004634926586
-0.063096978111
0.116644832320
0.083835277875
0.077176122374
-0.180109641525
0.038457511910
0.196330683368
-0.113652384528
-0.045586949359
-0.008241510819
-0.028449166739
-0.103949269220
0.113135872304
0.068121751063
0.038745133768
-0.070242575930
0.063327566610
0.037007302825
0.060416031336
-0.133779770971
-0.017437581272
0.078266517406
0.064937162446
-0.086970073465
0.186963059991
0.082712450074
-0.117887623301
0.243215355793
0.002044302764
-0.001169980208
0.107751529080
0.048719227863
0.062935164089
0.083174475998
0.045054277726
-0.085130868958
0.157879883042
-0.085179796713
-0.096872706717
-0.050065511219
0.178792759411
-0.002050881591
0.064192201229
-0.023111051774
-0.050187212529
0.004502254717
0.123426218967
0.103763581015
0.047243933173
-0.132107586284
0.100040504924
0.054197066925
0.174276020974
0.045333637102
-0.019781327922
-0.141368699908
-0.065613285642
0.155276114234
-0.193091351427
-0.008158128840
-0.008675193322
0.015471997489
-0.081694818580
-0.111891463682
0.004242566497
0.101457945887
-0.023075506495
0.013027919213
-0.091574531622
0.220012648305
-0.084421482813
-0.096326908237
0.012958346238
0.039329902559
0.074223693620
0.099382958785
-0.165528417423
0.157207583563
-0.078914780846
0.039935497728
0.052674594532
0.049989626499
-0.037652216005
-0.012322406859
-0.107263459937
-0.033440579349
-0.121389191956
0.105726414297
-0.042421670315
0.024350582105
-0.111071589658
0.008832657395
0.053035938195
-0.033345623092
-0.031895715538
-0.120194313769
0.066570428811
0.043643447044
-0.130222051152
0.084081668194
0.090665735354
-0.025993027876
0.039860628100
0.108160695959
-0.080899673244
0.079081963508
-0.018769259030
0.118385058655
0.006451445019
0.046090776005
0.032396664524
-0.083346351269
-0.038606146788
0.024030246467
-0.097282318609
0.003975221388
-0.093216915303
-0.043925792302
0.019452096169
0.054140814420
-0.079368683278
0.079207786594
0.013828621664
0.077228837799
0.004719123213
-0.018802837591
0.028398020336
-0.140646438752
0.103898580880
0.000149290927
0.130977649631
-0.029796061903
-0.008543153989
-0.119505104776
0.157603779248
0.060801235170
-0.013731475739
-0.047972691951
0.050877484633
0.041183915680
-0.194900319362
0.141138375923
-0.152993459690
0.041794406314
-0.108015920210
-0.104953535826
0.057771387276
-0.087453981010
-0.041689082410
0.023498503091
-0.096634878161
0.085523679084
0.047106949979
-0.070217612053
-0.003169132039
-0.128381439134
-0.149202895963
-0.214113244808
0.024736977549
0.070214531091
0.027083898664
-0.098685628625
-0.030435397798
-0.049885007752
-0.175832884452
0.065041251596
0.097991100420
-0.061234865651
0.139132604810
-0.100172767148
0.030063292575
0.064033926961
-0.119687491328
-0.061928234981
0.059910088867
-0.020394112858
0.096698801492
0.048534128429
-0.164761984980
0.144620291174
-0.073033345247
-0.121975364386
0.079671963855
-0.050035011217
0.133947085666
-0.126270345002
-0.024110797887
0.046456860484
-0.095660755626
-0.095558649643
-0.010146480823
-0.012715675173
-0.000040148877
0.080662478064
-0.226963919319
-0.180220146961
0.027854169221
0.098614317394
0.114258835044
-0.025150422064
0.079969078029
0.088174698595
0.042782867849
-0.134303236371
-0.072756851017
0.130494768882
-0.055212236163
-0.015561117504
-0.081915608923
-0.064245015492
0.186710698752
0.091086420472
-0.053960038942
0.010704495625
0.212305735234
-0.151962854904
0.011832834111
0.008800196102
-0.030148668002
0.158557729499
-0.084757451034
0.010101463690
-0.015199352627
-0.019584586999
0.055726048738
-0.007880609505
0.085685800911
-0.073485494425
-0.002641520750
-0.039681920709
0.084908805203
0.044674003436
0.027313601864
-0.043681892267
0.060955659600
0.063667375408
-0.092679866353
-0.003961841720
-0.070808162514
-0.087697550604
-0.006299024011
-0.138800706895
0.057118080190
0.067535591843
0.126469871457
-0.121025430741
0.206545758205
0.044535701014
-0.079395744459
0.122251997384
-0.149637099356
0.012031337183
-0.027253100533
0.164894485189
0.132897424117
0.046357046034
0.092413375933
-0.035907676944
0.159227263157
0.031019791256
-0.153572917436
-0.160102403248
0.014863570664
0.030102275134
0.054152439856
0.240613018908
0.035137946479
0.015008749187
-0.009954039491
0.024588659593
0.042629645740
0.072220125005
0.009455930096
-0.027738495525
0.208328741118
0.064808466210
0.181643081097
0.063050232155
-0.060391477398
0.012826187558
-0.099075842443
-0.099620608475
-0.002846649147
0.112343387170
0.009015070228
0.073853106387
-0.038783962796
0.019539311135
0.163579078030
-0.147017454935
0.021156684430
-0.030136691515
0.063568827653
-0.078156290710
0.074265028614
0.122132767530
0.043183241496
-0.070734369045
0.052311809857
0.009479531469
-0.042371121587
0.025718392218
-0.039253942434
0.024146092619
0.102750054277
0.040012518094
-0.024635322999
-0.021194404989
0.004120004036
-0.021878475255
0.023940110185
0.026816512706
-0.036119780529
-0.050845595525
0.002157748089
-0.034849468525
-0.065678710624
-0.072409055904
-0.191573814673
0.078233313934
0.090933807303
-0.020987653051
0.094273202441
-0.026634112550
0.119406932788
-0.045312475951
0.041207647203
-0.040424559958
-0.136717994427
0.069260774524
-0.187840166987
0.006437604474
0.139400978544
-0.089559174655
0.092162345900
0.022077194269
-0.050035761658
0.072047941419
0.065851541207
-0.025321904590
-0.084360984910
-0.135807025507
0.159995490495
0.127546249077
0.005127083984
-0.230985922543
-0.180051515478
0.002198289697
0.130173582969
0.220959096139
0.029198993328
-0.060708543437
-0.108025660406
0.020051453292
-0.144619157412
-0.005986526095
-0.177492806088
0.035805046537
0.019720461938
-0.053009267995
0.107583555089
-0.018356839835
-0.233435999855
-0.051062531670
-0.005453481363
-0.010730491075
-0.016247216450
0.001246837566
0.010635115979
-0.157371640525
0.182918653514
0.142534211828
-0.198973464973
-0.028034242549
-0.058870157707
0.099504471768
-0.077271028998
-0.111140918497
0.046125942016
0.077445661448
-0.015299025165
0.236154386321
-0.130957408412
-0.176642759819
-0.103603848807
-0.081851768849
-0.062693133108
0.107364647336
0.011547976972
-0.195034134635
-0.056249432980
-0.021769896522
0.267961579866
-0.054394556228
0.064801755475
0.175260743386
-0.046129026415
0.085992719164
-0.002666617245
-0.211404110258
-0.037158463353
-0.036956584056
-0.038243553977
-0.107335231096
-0.036888194287
-0.073882597158
-0.069087190846
-0.125846891908
0.098935954921
0.009278517977
0.018769189495
-0.072872751733
0.090189448997
0.106851006049
0.087492057934
0.093031476072
-0.062817712411
-0.019335133258
-0.030515546010
0.124280896353
0.167944835983
-0.041831025863
-0.112103529162
0.046412761287
0.062196390117
0.018372621422
-0.135688699221
-0.010578730008
0.024405524916
0.186350583609
0.050707492777
-0.083430110443
0.020259687501
0.117046698459
-0.066682694096
0.100469520883
-0.055100010566
-0.081231894555
-0.012398136606
0.006723662248
0.106097393618
-0.052606940353
0.016142020689
-0.035933315345
0.044023201384
-0.084504862855
-0.080522328705
-0.058939587798
-0.044234236714
-0.011736052409
-0.019521287631
0.015335540603
0.172136867463
-0.125055498471
-0.049217285006
-0.078770268657
0.059788518197
-0.240099614791
-0.135803586611
0.152682277369
0.029603160258
-0.068329474076
0.079807130840
0.208309550144
-0.000831288889
0.035980071721
0.140726401439
-0.154416691306
0.132342243762
0.162575629458
0.004411613971
-0.187402777574
-0.083996996123
-0.239971498348
0.092100096421
-0.069909401899
0.134658869665
-0.106564722040
0.053757638495
-0.058235728615
-0.074226609539
0.003173960192
-0.036996289816
-0.033598789572
-0.225856431061
0.014756713360
-0.141160416668
0.039935268505
-0.153749734969
-0.054785663752
0.062791011219
-0.072890512749
0.022337595652
0.166761048005
0.060551918319
-0.161762017678
0.076106892763
-0.035043745112
-0.081625172703
0.089323770145
-0.017985084719
-0.036668785892
0.099705351725
0.112099819975
0.052022581604
0.075407713829
-0.090793225835
-0.074467008247
0.000493578232
0.016258250561
-0.115684622218
-0.117832397366
-0.092262669985
-0.014633387420
-0.020597465347
-0.038307946862
0.150012108565
0.109649289312
0.020876232606
0.145960333877
0.025937478506
0.031236560918
0.054394160989
0.069993723287
-0.029961819406
-0.057812335282
0.043890037745
0.115111633826
0.031853188272
-0.098848982090
-0.091466319169
0.086633925297
-0.018873379987
-0.148473454898
0.031236956794
-0.011365094617
0.122762866402
0.204167972357
-0.013758731245
-0.134876640039
0.008000648800
0.121524348369
-0.053307456048
-0.063462436679
-0.101808973889
0.130531200323
-0.116034999577
0.161889443439
-0.027964021104
0.047483818194
0.044690834422
-0.012716004956
-0.135097830306
0.043993023727
0.004084964142
0.021897065740
-0.043642427955
0.053485102932
-0.009866201042
-0.006816000920
0.145698380465
0.019165167317
-0.004533668169
-0.124771804243
-0.018511798582
0.164268097704
0.077176714150
0.021505399663
-0.086112139731
-0.020950759257
0.131101084346
0.058546194220
-0.052437056997
0.093485126686
-0.086326083135
0.056569991888
-0.001573927235
0.174449431722
0.015174970030
-0.035395566562
-0.103875601535
0.028775939865
-0.050664009285
0.005035218163
-0.014351876153
-0.079987657758
-0.061312433238
0.004450284007
0.023573548280
-0.119084580597
-0.009530137802
-0.026569625920
-0.206276331703
-0.167782784757
-0.007617922630
0.011252714713
0.022666698465
0.009980581994
0.044491957557
-0.089641171150
0.045598449689
-0.239005380807
-0.089226029387
0.043277121584
-0.019043321119
0.009496573173
0.122442476760
0.065490807482
0.081760511371
0.043341821382
-0.017456208459
-0.085559498898
-0.063495773195
-0.098512316115
0.102262190394
-0.056712392041
-0.202994618276
-0.202685547516
0.142582652073
-0.081263639511
0.105878759854
-0.041224178664
0.080981203215
0.002024043814
-0.115796885693
-0.123637427366
0.031570893550
-0.086304689210
0.059203632010
0.048871754858
-0.040370561964
-0.000026902476
0.066132360849
-0.016591397383
-0.067214184469
0.157811581875
-0.119210198973
-0.015357146956
0.140033845603
-0.027900244248
0.043338220989
0.134696812380
-0.005877823532
0.121513434800
-0.225923091745
0.073573936796
-0.066732945352
-0.037149705393
-0.119325549188
-0.021282430424
-0.035270440449
-0.019464661507
0.042830966764
-0.012749011219
-0.060182098637
-0.087282611343
-0.108180708380
0.030837694468
-0.062389028904
0.221187842772
0.264402556569
-0.088079515562
0.049987515813
0.013296809926
-0.147120099394
0.018038491055
-0.055104984942
0.181990201136
0.157870757476
-0.102373061067
0.114274825844
0.056880786831
0.130646304754
-0.011281491350
0.068542689676
-0.111088075941
0.070483214825
-0.066543899942
-0.036515647589
0.015574149043
-0.039339445896
-0.132932558234
0.070499950045
0.059728680224
0.071102505658
0.121091934422
0.061947172282
-0.020094731949
-0.027651754484
0.083932161359
-0.100652619501
0.092473740560
0.045438036333
0.092233353777
0.023153602530
0.048266991398
-0.054406877434
-0.161215670741
0.073475418627
0.021331342549
-0.074000279588
0.000212651934
0.098890624432
-0.057040040194
-0.090528404417
-0.042294351994
-0.129477004194
0.021455883819
0.079459040993
-0.060721115075
0.031264608924
0.063692483114
0.055500492153
0.162442579063
-0.187455929782
0.006766367685
-0.097851107316
-0.134685515623
0.140463240338
0.011375059079
-0.231987204537
0.000737530032
-0.153803168569
0.026485464685
0.239128195632
-0.008274240876
-0.125153536519
-0.048707046610
-0.171322306826
-0.129731669992
0.122715315916
0.151924770660
-0.049140420310
-0.044295884502
-0.007146822075
-0.192213864065
0.095734201739
-0.138536395516
-0.170940489728
0.007970423750
-0.006763517977
0.124817146037
0.062626033295
0.028476463212
0.012015851372
0.175884474346
0.123435496840
0.074673430161
0.076180107928
-0.091439484892
0.014760685350
-0.004215999296
0.032684348374
0.071089582871
-0.013444890334
-0.056609237238
-0.075836340279
-0.008905602498
0.005655324268
0.150831168135
0.073502605136
0.032563560956
-0.009153307857
-0.050700789912
-0.031473626427
0.033852321086
0.021069934412
-0.096592879010
0.009110614447
-0.061793324310
0.100994990416
-0.042845706303
0.003351176990
-0.110349568528
-0.159785435336
-0.223818235496
0.030543854629
0.013970804024
0.066811211008
0.024883554453
0.068799043355
-0.127360807182
-0.158639222683
0.074182462384
-0.068101528310
-0.035858934203
0.046516041759
-0.090654740962
-0.061344043295
0.008168377561
0.002666387617
0.045264639461
0.032703526635
-0.070595887511
0.056671673468
-0.103972279405
0.131398336701
0.052747334355
-0.016977151377
-0.096609899927
0.027320253721
0.035754344162
-0.010778372572
-0.062944585679
-0.040222398882
0.207292620264
0.039685006294
0.015740229342
-0.066316165623
0.146731711291
-0.031304772184
-0.084310656402
0.073719552921
-0.060588486933
-0.198903396516
0.096389224250
-0.085690629922
0.048421004124
-0.001085056546
-0.099973307088
-0.106307961143
-0.086221356197
0.088409984890
-0.035597394496
0.134435113837
-0.079792073212
-0.151123018434
0.175224175870
0.093274689353
0.110916398808
0.198366966489
0.043579800023
-0.138742159847
-0.058041950758
0.033478514483
-0.024218328984
0.098613349953
0.184193027449
0.084055470281
-0.059339076235
-0.032741895811
-0.170619651243
0.005254510228
0.119812306896
-0.043977696554
-0.045423046570
-0.032323810586
-0.194355897503
-0.000087200187
-0.110656888331
-0.057331674014
-0.053342172380
0.133719016515
0.012772530946
0.020959025877
-0.085980154343
0.132077064463
-0.059290114095
0.089468030797
0.203901329179
-0.077630305598
-0.031875159166
-0.029882738076
0.193769536562
0.146342955250
-0.071500976928
0.145381376371
0.044702397729
0.029310374921
-0.063403321949
0.159037161790
-0.241155155596
0.230668195625
-0.023057415298
-0.052115606445
-0.104469925156
0.147650748614
-0.056178215277
-0.068960609403
0.140036967735
0.119508153076
0.069116691445
0.048030109764
0.051267799666
0.153837115446
-0.163065642394
-0.086567287331
-0.088620445868
0.111986241707
-0.007750509449
-0.035724129674
-0.084589440982
0.016168610240
0.027218713315
0.036663105365
0.050473502351
-0.105535465375
0.085972981020
0.026925098271
-0.108757623379
0.065423254804
-0.069114909984
0.042049928896
0.066901761761
0.026514464828
0.021936346311
-0.075777718755
-0.225221846028
0.079307353342
-0.242506605114
0.063806232009
-0.008108120946
0.244926670724
0.117406019914
0.074855140053
-0.134775772261
0.034213195693
-0.155992049532
-0.131293112159
0.086696805051
0.203603142335
-0.039453643497
-0.113544273224
-0.019986209121
0.049801288364
0.011518556508
0.014629018517
-0.129430133514
-0.089717250465
-0.047794389376
-0.051005981535
0.013870535428
0.119274988862
0.145659358112
-0.192559054105
-0.127851462894
-0.079737523132
-0.057132417255
-0.067784690699
0.067781283245
-0.018715055964
-0.021907084853
-0.198929625645
0.218220317551
0.140708277124
-0.038843874560
0.019581845885
0.010544526912
-0.009819168213
0.168483147378
0.036452230113
0.053595368542
0.029370299455
0.000630811639
-0.089765681003
-0.160441620754
0.072210147378
0.056906085683
-0.303721384127
0.061498365118
0.041995517547
-0.066680393407
0.029173486867
-0.146716718348
0.019138920433
-0.001094997285
0.015737425571
-0.039933637144
0.056485413624
0.068577736682
-0.002387066791
-0.033020203764
0.018577088339
-0.029129049206
-0.029037716245
0.008054500399
0.125915865109
0.044609895162
0.107654966861
-0.077013758899
0.030323665570
-0.120601663102
0.128365230783
0.020022024970
0.116313075119
-0.021408797075
-0.128344891627
0.095384369333
0.070634288687
0.077368431812
-0.001953885297
0.006932659764
-0.025323055004
0.004685842019
-0.099722571540
0.148756143735
0.005154951685
0.001664316443
0.126283253278
0.023348964399
0.016553881385
0.069139232899
0.030109077615
-0.110241204991
0.053208370098
-0.040919330366
0.115218574789
-0.154315901638
-0.106539124744
-0.129659306543
-0.062088462437
0.143291246329
0.104147123250
-0.076418840125
0.108095142830
-0.066340100960
0.055249412583
0.056694289318
-0.144951164756
-0.032877027503
-0.065224506371
0.169617707647
0.133229820912
-0.175975553963
-0.089545781111
-0.081890772749
0.043526144596
0.047676031880
0.138267129966
0.035441922614
0.169250236590
-0.004300317423
0.209834437147
-0.050002330720
0.089951633097
-0.101491376126
0.008938404958
-0.120262656689
-0.042645412504
0.059859821661
-0.083651374689
0.083852392572
0.080138910845
0.036230352427
-0.157287540315
-0.066103657842
0.085830993595
0.036781492643
-0.044706954788
-0.141433218660
-0.093986882754
0.016864131132
-0.109980621019
-0.125378441465
-0.105936262265
-0.005141979362
-0.173363236150
-0.015719235612
-0.042850881133
0.030568577593
-0.039797559360
0.160298300827
0.087643112172
-0.017661112669
0.102023946078
0.067763689450
0.189893248441
0.054990651968
-0.089778475628
-0.119404809934
0.090485059863
-0.129834152807
-0.012501503242
-0.026737791981
-0.010971094719
0.085920824127
0.129675111154
-0.102763564628
-0.064593058095
-0.000030520612
-0.027430414736
0.008233958469
0.076035603281
0.018952081389
-0.061972427478
0.034784751086
0.092738691574
-0.172469520028
-0.049911632353
0.130173920155
0.111908113342
-0.113381472180
0.149459288432
0.015162483632
-0.076618828768
-0.118930632996
-0.051588538948
0.059928611920
0.007745326430
0.096309239532
0.024517900044
-0.156726375027
-0.090208305971
0.027974928745
0.141266045412
0.049234705349
-0.041525599972
0.044676838033
-0.142692988861
0.161087718477
0.104646848169
-0.095466036809
-0.134783694794
-0.002721240869
0.070233852290
-0.016696348087
0.102439782840
0.022979723778
0.024227748787
0.186506962767
0.018174063250
0.050250329451
-0.034998726719
0.029534025938
-0.000683113830
-0.095953826345
-0.053504421732
-0.007946395598
-0.098585375014
0.055031013890
0.135849192472
0.154381820375
-0.001635253518
-0.056224398679
0.005745486602
0.002309380472
-0.047048936583
-0.117660277362
-0.113116388060
-0.008843783413
-0.023659430737
0.059022140075
0.017228752414
0.051496652123
0.029265732789
0.023732297625
0.010300059606
0.078772752771
0.086265531280
-0.041371933679
0.040078528835
0.009877415401
0.003059690595
0.073573371289
-0.036717996316
0.039989048428
0.110187792385
-0.035330270784
0.079776795916
-0.140109233999
-0.023289404986
-0.082974915205
0.076194528740
-0.045217153162
-0.137987562008
0.142740610943
-0.068068842177
0.027697907180
0.116064430876
0.064388787735
0.000534988977
0.130985971020
-0.062965763446
0.028329602625
-0.007886029986
0.073183419798
0.111137502816
0.116596644455
-0.077540059743
0.063873568197
-0.161279449379
-0.107517367348
0.149378151165
0.036000460585
0.026957886470
0.067739343802
0.121927805115
-0.036148522203
0.068072431661
-0.028659535319
0.121941249409
0.066541238330
-0.011497911861
-0.069502076315
0.097664135913
0.016376995848
-0.019262057533
0.117440903345
0.009724074587
0.014798927997
-0.053162244708
-0.197344479703
0.018445021143
0.027305029244
0.018973756394
0.016441024183
0.047100988714
0.081420203822
0.257747964818
-0.066526480136
-0.034570600881
-0.063486854511
0.159445700176
-0.043216364205
0.039945326576
0.121838310747
0.102761335087
0.126947536883
0.100552718220
-0.099162110578
0.028328588768
-0.001227838497
-0.058982402040
0.152029577901
-0.089289341605
0.061385691030
0.021305317295
-0.032480568817
-0.045501922092
0.080444014720
0.061281108554
-0.080688581026
-0.082634238770
0.094841758303
0.042290737646
0.165338425209
0.081237337239
0.028385938044
0.144050688306
0.024296483599
-0.171195482730
-0.149364813861
0.031013821578
-0.078380318759
0.013476293649
0.086189268076
0.095340714605
0.084385051270
0.024430326117
0.071418690596
0.006523916952
0.085194069204
0.271459010267
-0.009554586929
0.118242371124
0.034281775672
-0.034779552276
-0.211639194230
-0.041860320944
0.050516045087
0.035518663638
-0.036139622923
0.025484277803
-0.199287798853
-0.042154997854
0.094997227645
-0.187934632024
0.003363501936
-0.101692341480
0.054243668711
0.112575456536
-0.088411136581
0.200229487692
-0.104545935571
-0.159320693020
0.066588597963
-0.035994330504
0.000202395288
0.079169851104
0.178275953187
0.071725198523
0.091745900644
-0.014371786985
0.028790478996
-0.021950171484
0.067547542494
-0.080142553212
-0.147953332629
-0.095865820031
0.032749286184
0.028619202022
-0.169043173934
0.113035119565
-0.009048086210
0.088222347484
0.010903138750
-0.045574114058
0.067720236242
0.092632375141
-0.050404710884
0.030005828691
-0.002122948293
0.227657409822
0.096896629328
0.206599419955
0.076405617378
0.210938793346
0.081839899964
-0.105614067313
0.029609048591
-0.098866888760
-0.163417135670
0.140018563358
0.042686613044
0.076040164610
-0.202546861638
0.059867480321
0.255190885561
-0.001631631249
-0.072440031692
0.180447845656
-0.073696342120
0.027520898522
-0.003569708892
-0.069387609900
-0.114886245354
0.009035184523
-0.095273540744
0.007872843545
0.126130531807
-0.057014052845
-0.029687540393
-0.053107542191
0.021227795367
-0.097005751629
0.137142828550
0.036296187146
0.015116978682
-0.018563757378
-0.172112343372
0.012091822602
0.082995276519
0.062637108670
-0.090719532768
-0.126040314877
0.121029653859
-0.170193233962
0.109510334827
-0.085797253642
-0.099128727927
0.012985520013
-0.048252933660
0.049143117422
0.208553632118
0.012178259977
-0.049085493585
-0.149409363810
-0.020833320103
-0.150679136138
0.012656383710
0.022841510520
0.048995706058
0.057892505789
-0.002192145620
0.014062927144
-0.053250179886
-0.058065699257
0.039985686847
-0.031548476922
-0.027745257252
-0.064342955740
0.203043450894
-0.094802807704
-0.029855438178
0.056184280176
-0.016473076291
-0.087959712615
0.171634409956
-0.056881450989
-0.061285176728
0.047592207848
0.117027302987
0.274096938220
-0.020608671063
-0.066486692573
0.083602495205
0.166951973539
0.074598842196
0.104987485607
0.040519511626
-0.145963275794
0.000935550997
0.020996929084
-0.107347403724
0.023960976432
0.107412098558
0.219347248638
0.101584996700
0.013201828025
-0.023738463154
-0.093301100065
-0.080181388455
-0.075224705162
-0.037044087847
0.079808737807
-0.068788416251
0.062152167723
0.137364844259
-0.165583172685
0.092376587625
0.070300820779
-0.158760704820
-0.083544469558
0.054485179965
0.104533736957
0.113036906883
-0.082813811652
-0.036702506190
0.113783216409
-0.026862672192
0.116396909516
0.066949533487
0.031033892540
0.039036999605
-0.005274381037
-0.066433366841
0.068501405631
0.111323629513
0.060256578251
0.032141395450
-0.054222809398
0.071933955508
0.029268435827
0.033033938091
-0.030459483890
-0.091282513965
-0.011329728979
-0.030671040684
0.039008225952
0.136984552095
-0.037023486214
-0.000538394386
-0.054180220682
0.072301512151
0.199572294986
-0.051401188079
-0.011211832134
-0.002158689621
-0.029853773782
0.024724871828
0.038848628667
-0.107414498571
-0.120858958567
0.054198071828
-0.040214122287
-0.017032828297
-0.119555442069
0.148493761531
0.134501855251
0.054562513505
-0.138538604144
0.024944256207
-0.035918662906
-0.105978740465
0.012547632507
0.024888537885
-0.010630362942
0.051311145401
-0.048511502824
0.027066791906
-0.074571007254
-0.079773418387
0.069985527412
-0.055397683667
0.061199014526
0.052827062985
-0.096245880704
0.151958667832
-0.123784211267
0.018277386738
0.234491222745
0.093230328735
-0.164615203847
0.091656461673
-0.105787442380
0.087184576243
-0.116602729405
0.021353015753
-0.094397292761
0.010674513408
0.063463133613
-0.144105201745
0.002856051680
0.021731412332
0.035421527056
0.064486315028
-0.092455862130
-0.051279150167
-0.034727924322
0.046416861863
-0.121331641424
-0.182317509517
0.130417146660
0.022466224967
0.004329581222
-0.213114768789
-0.013450756726
-0.027593520135
0.017045966772
0.050616144668
-0.007713681961
0.004611290386
0.045809921735
-0.199462242898
-0.001485286442
0.006125895314
0.034055004976
0.059520332779
0.089150662432
-0.119853047880
0.012333238303
0.139383689722
-0.088831864313
-0.145128926288
0.214736267717
-0.008330187337
0.149634020071
0.071031571066
0.085182478059
0.182595021090
-0.095999863752
0.075983233654
-0.055305572324
0.102607521600
-0.014671423496
0.091046245150
-0.130467393257
-0.187523447709
-0.051439499876
-0.044478585480
-0.047891078010
0.115196938775
-0.005875478536
-0.130334428766
0.089968904678
0.000236824361
-0.132531966065
0.173306477405
-0.018887876117
-0.014346521227
-0.043118526967
0.132112256370
0.120348217499
0.054556782177
0.071510468343
0.177553821893
0.092735044051
0.116514544256
0.126054694840
-0.093514452241
-0.042578205215
-0.082822124111
0.067981028241
-0.170095439793
0.007634872220
-0.086287205436
0.268796940638
-0.044702694685
0.068412440777
-0.063560389343
-0.046323166690
-0.059360222922
0.157129119789
-0.139639025840
-0.010682364445
-0.048078096767
0.206936377783
0.078289401842
0.073667731434
0.032961215341
0.025203769259
0.048521072620
0.090772635536
0.016197791810
-0.164173179008
0.234325586887
-0.217853324374
0.085196823749
0.056886172647
0.012639683943
0.132905198572
-0.033448334857
-0.027885615066
0.110089370784
0.041299344297
-0.069825441028
-0.197208268942
0.126446086822
0.046821769624
-0.251370893328
0.065602105133
-0.006988749335
0.102441706802
-0.080193489977
-0.035367476803
0.210064256071
-0.052659189464
0.138597917690
0.139465838132
-0.004337630898
-0.000866265125
0.094354387047
-0.058718183205
0.066219330823
-0.249770767925
0.067324185406
-0.122702084251
-0.072561067550
-0.035557992519
-0.115137966484
0.137934394912
-0.072510165446
-0.048553447174
0.065745792401
-0.004105500847
0.099098374051
-0.060366105972
0.075418426042
0.027970134248
0.001382104279
0.041061976744
0.065933656116
-0.045328759313
-0.184281486995
-0.011375410598
0.097377181330
-0.066932929771
-0.068664557017
-0.020106288644
-0.102461715621
-0.065617275820
-0.032546360193
-0.040941683994
0.145971823332
0.138851981607
0.034519355714
-0.038052951905
-0.168397728071
-0.145155653377
0.082988424807
-0.015848729473
-0.035960413069
0.105520977216
-0.160851458973
0.041387937767
0.130096260103
0.190696317689
-0.004367599782
0.169152557236
-0.192282210181
-0.083718687627
0.019189269298
-0.070525617559
-0.019550392838
-0.104049501849
-0.029228909516
-0.204238490279
-0.081514747085
-0.117273095651
-0.098277885123
-0.094928514181
-0.036095313831
-0.070570289084
-0.074450936855
0.031810502074
-0.009000058273
0.137164790298
-0.133406107834
-0.027984101055
-0.065263806398
0.138343105325
0.130671357657
0.028715045085
-0.013891545940
-0.058588892667
0.059539431606
0.017973636049
0.076252440005
0.166913519286
0.055634824929
-0.023494307692
0.026774730383
-0.139340583487
-0.111076572358
0.169189361140
0.071708003710
0.010287897470
-0.050383232835
0.104032880807
0.191374131312
0.022659150721
0.019991591781
-0.070602802439
-0.083901710063
-0.125438525510
-0.090337635027
-0.006991808966
-0.012733727087
-0.179674522254
-0.007734806859
0.010857476788
-0.161747376980
-0.099558338473
-0.133291009086
0.164643338821
0.079467993938
-0.081285156497
0.025296195108
-0.082248929042
-0.024741000227
0.150888441078
-0.099949456880
0.015949870531
0.044506398644
0.103390163337
0.183427637817
0.217547530915
-0.158219234235
-0.004081475902
-0.030757670306
-0.038784080419
-0.155523016937
0.020677722625
-0.043596372624
0.066147342439
-0.004220439969
-0.020893054304
0.063572432349
-0.058549338989
0.015865643192
-0.049760422079
-0.136829786891
0.138622052217
0.042762528455
0.129067824399
0.047520851932
0.138887468340
0.080767229842
-0.043749865125
0.060067890144
0.140752118512
-0.059143358622
-0.007978370920
-0.096298568774
0.138593415900
0.011877768473
0.109056346055
-0.022986440937
0.013553215340
0.078760248330
-0.001543804683
0.058948351070
-0.253954685705
0.036710084086
-0.096991266865
-0.012718967214
0.235580738220
0.138886291704
-0.025229332045
-0.215980684880
0.019060852043
0.036957416808
-0.068843104346
-0.046510704180
0.124187629304
0.118047016472
-0.070552508167
-0.043936388177
-0.013429185450
-0.123955691468
-0.162192061414
-0.002885811008
0.106009440418
0.007278512877
-0.051981225935
-0.181370010842
0.114611025106
-0.034494788294
-0.075814325252
-0.088449531737
0.089956818639
-0.026842394821
0.082568936057
-0.074694565774
-0.059792910798
0.010243599615
-0.105191797887
0.083262094091
0.058398107939
0.170460523349
0.021958779110
-0.061614503407
-0.007816050045
0.005273332388
0.060946278575
-0.122962229973
-0.081424095457
-0.060366658084
0.032110148770
-0.087568133098
0.017633395171
0.040909228253
0.045450018146
0.049701712696
-0.025833691115
-0.023087395769
-0.040568367930
-0.009891940548
-0.053821808015
0.179298444924
0.053986480086
0.001352690692
-0.150226809469
-0.044399553424
0.003653099802
0.073626356313
-0.084706132012
0.021141784195
-0.025011574346
0.174712588192
-0.034799446629
0.165939634057
-0.058668247308
-0.004924920384
-0.158278986030
-0.193262872929
-0.027064769192
-0.080351586081
0.175580676307
0.267431593993
0.084275212657
0.076439745302
0.126645290009
0.031607712714
-0.119108022261
0.019419076631
0.065470215521
0.160281214539
0.031787050508
0.001445851372
0.120718387580
-0.238600009061
-0.073059709915
-0.065356320617
-0.090507458997
0.107057027551
0.028610158665
-0.201996801218
-0.090681247843
-0.051669386905
-0.063544584758
-0.121845003316
0.048483898616
-0.002706657311
-0.133689004258
-0.018413021260
0.081345125152
0.025492068425
0.048271521663
0.117002481800
0.047347785422
-0.082347915920
-0.037226607348
0.098963913950
-0.103402597786
0.068099114301
0.042801727561
0.125450118592
0.010826320694
0.043695752808
0.096889753895
-0.102299663416
0.093801701933
-0.073741302634
-0.135403579962
0.060613335770
0.127068154610
-0.002334060547
-0.165409081227
0.100238389252
0.052656474929
0.003277817136
0.030259578650
-0.005098829027
-0.067873136223
0.085133379498
-0.020758536859
-0.059662569852
0.032765722728
0.106357583444
-0.134172121762
-0.040850328403
-0.013314825891
0.089993283174
-0.070528472457
0.055601583421
0.072360168881
-0.069457752077
0.016828593202
-0.027921839336
-0.177332250192
0.031986891489
0.027062917867
0.055921539505
-0.041172670529
-0.017337103134
0.105734777062
-0.041132322634
0.002203156827
-0.128983655749
-0.036489068318
-0.069279164583
0.048589535328
0.064352034368
-0.067885138140
-0.057747002618
0.082634838135
0.034848694557
-0.001512431148
0.011797965664
-0.022636477852
-0.032295488230
0.112448387452
-0.136075353067
0.001061381408
0.078199216828
0.026578703047
-0.086925323389
0.071790720725
-0.012880960485
0.075169415235
-0.301970015990
-0.018905893807
0.084455241506
0.145999354623
-0.012323646804
0.179313491719
0.026368627399
-0.093472155537
0.056647516580
-0.033277310194
-0.021549927131
0.091643614992
-0.006623755892
-0.033639242155
0.058147079858
-0.170565730877
0.024705791701
0.081208837797
-0.084922886079
-0.012947565449
0.025634909967
0.117835698313
-0.146804391753
-0.080180988968
0.096451016266
-0.088782953084
-0.130146893718
-0.021507919483
-0.140985500836
-0.098945345455
0.118211251072
0.058118198490
-0.042557677179
-0.020227331089
-0.180351800749
0.076850528391
-0.028328745725
0.024621412610
0.184906779077
-0.036072160721
0.025406956650
-0.131671340021
0.034018948035
-0.012999601105
0.162794704583
0.010375849367
-0.028030528063
0.024593903291
0.063325980032
0.031053177418
0.048419718718
-0.100202307464
-0.181395415212
-0.017517178041
-0.079949703678
0.065986555405
-0.081739149834
-0.052443483564
0.067971252280
-0.048075157254
-0.022984765775
-0.049845182681
-0.068166811004
0.211615863407
-0.080437128047
-0.114558804847
-0.096872695897
-0.036436627806
0.022505091357
0.079730234812
0.105104981515
-0.133493027873
0.142658995035
-0.150821138131
0.080031740185
-0.000794699116
-0.099178780874
0.011676408115
-0.061126990298
-0.054635092292
0.144940465070
-0.087538247481
0.176954812979
0.013310185260
0.050050475031
-0.012616564976
-0.113442704706
0.001410326341
0.010141890124
-0.089483607571
-0.077992696052
0.009414712954
0.062660419492
0.028314548085
0.137388216528
-0.004390364742
-0.013557447727
-0.028307529022
0.068949791346
-0.076012565493
-0.195185376183
-0.055226944454
0.059925887340
0.026732033251
-0.038976820271
0.139616443928
-0.010168757932
0.008255137879
-0.082841696567
0.023175592448
0.088403759607
0.120092229133
0.053395765849
-0.166902530228
-0.188805547246
-0.140622038095
0.121925762205
0.020042376955
-0.019617539971
-0.128682128312
-0.014053621536
0.046108651473
-0.103833224806
-0.035944464182
0.026127244213
-0.143027992352
0.152807905493
0.051281347370
0.018369037513
0.070667677564
0.131223435991
-0.041590474182
-0.044989638383
-0.016683690927
-0.166106780554
-0.116484381621
0.169414215870
-0.045457937513
-0.049479188369
0.026932509561
-0.013201758109
0.077015339612
-0.114186350948
0.036265067757
0.150617433705
0.096269350657
0.099352803847
-0.099591525902
-0.099326296358
-0.145302848031
-0.036807993902
0.145854716236
0.042221141430
-0.013249565710
0.067469617440
0.044928161181
-0.021403252903
0.109722580662
-0.036568759027
-0.020869691077
-0.065719743270
0.073059113900
0.153314838842
0.225951835387
0.101326053038
0.096072011325
0.012270884994
-0.093487538785
0.205580720177
-0.014347767052
0.078136668030
-0.082132018500
-0.034837970703
-0.060944579287
0.051184616837
0.059458254414
0.017389988600
-0.040557540983
-0.051881135034
-0.054220442598
0.124183356344
0.021751664119
0.179131603878
0.144715638683
0.137307855916
-0.286144063125
-0.009258227038
0.069266894425
-0.110634867945
0.053903356502
0.005745318182
0.043185646433
0.069105116200
-0.000886865793
0.059457152073
0.119786643804
-0.277329889886
0.118977726109
0.207467598065
-0.104940465721
-0.145000880759
-0.036244043052
-0.098029449337
-0.032798659616
-0.013601917822
-0.066536191346
0.138389697947
0.016205279360
-0.036072928505
-0.085882792092
-0.064877410101
-0.008554836690
0.134659811802
0.113196575283
-0.025101714586
-0.233602851985
0.176082363373
0.055370976021
0.036630932226
0.052858973059
-0.021116959304
0.216907548382
0.044739227534
0.013071758869
-0.100160874573
-0.209301377715
-0.015095504931
0.127537463289
0.137911623071
0.079879203385
-0.087616756831
0.070712308813
0.067535139771
0.038688056613
0.175672094948
-0.075995410110
-0.045325597302
0.009120652624
-0.141707510341
0.194217214390
0.126714144526
-0.139990765246
0.264958064961
0.045294237819
0.044553701753
0.005377788771
0.014472545939
-0.063638780027
-0.066841227150
0.124964446382
0.170798493627
-0.000224235354
0.082085333446
-0.133450942503
-0.060539593806
0.016397241662
-0.192018656013
-0.091362189809
0.051361572190
-0.008806391697
-0.196188338035
0.023861483716
0.151429372135
0.089911177652
-0.160289126032
0.060630749954
-0.008991475167
0.023784167488
0.097175940545
0.038187550785
-0.029582151925
0.041854032490
-0.018815014691
-0.020247648725
0.068236696050
-0.076047900324
0.047013278699
0.096854004617
-0.042262490023
-0.066444651496
0.053790241468
0.082676157720
0.073894485820
-0.169563100636
0.199766161080
0.021727414861
-0.057803971089
0.080546074611
0.057820301683
-0.127061075782
0.097640927643
0.078256656380
-0.080245019275
0.163399198326
0.134872583824
-0.083142334463
0.001775133536
-0.019216909250
-0.044323372324
-0.098646353747
0.017393355940
0.046291140483
0.038135744680
-0.059948785492
0.107481938742
-0.072211498752
-0.059846004790
-0.147260104083
0.084476301100
0.171254054287
-0.029152232308
-0.049289560769
-0.093511937362
-0.094144039326
-0.070654163434
-0.059536911548
-0.047301210877
-0.044286320431
-0.122265449248
-0.185311218812
-0.156924160600
0.003086412315
0.015181645986
-0.014239542996
0.075701359059
-0.158638475094
0.140021829366
0.054989219088
0.049579571379
0.141624850587
0.217424579327
0.028291036059
0.135390418167
0.105461504788
0.088630484560
0.073401351294
-0.058019648048
-0.173386742504
0.037334707978
-0.017407080668
-0.125283759060
0.049254430175
-0.010468461829
0.093514274695
-0.072175502728
-0.137270950083
-0.061221757320
-0.005963369861
-0.077484549641
-0.062231961503
-0.008033381736
0.085132192566
0.126761538260
0.198556093430
-0.083469713288
0.076729718303
-0.031682555152
0.137086828790
0.058408616959
0.022021314648
-0.153604494883
0.126681105346
0.104249572750
-0.103857423454
0.153329752019
-0.153880287186
-0.014304826150
-0.046451739726
0.056221303072
0.215771393660
-0.004671706140
-0.025526746693
0.027973171670
0.170451781431
-0.168620110848
-0.014880566018
0.019372391782
0.058276747638
-0.078231100109
-0.014220546537
-0.063748285440
0.034318894182
0.046202940895
0.022300208586
0.060053675811
0.237288573663
0.105202723812
0.049512528308
0.017780656200
-0.064133704463
-0.016716642665
-0.077197556448
0.096894657490
0.024662704278
-0.055853901348
-0.118570333657
-0.000015625885
0.025368630325
0.176372590767
0.107622554085
0.181867383887
-0.052154621013
0.005227477376
-0.063222386770
0.046383197520
-0.159892458805
-0.106919220670
-0.071866287149
0.188389974597
-0.162694539643
0.112710439528
0.033604158208
-0.031456640230
0.009560046869
0.005524417909
-0.102413848351
0.129527185426
0.008868213202
0.112676331110
-0.069980930607
0.034691149740
0.025671776834
0.159604008408
-0.103817399678
-0.030206307242
0.072049160189
0.045085364326
-0.016471502101
-0.038713821594
0.061893861178
0.066240957882
0.131749044060
-0.014307140259
0.006466680404
-0.038704638776
-0.017804505895
-0.037305591054
0.060787649983
0.070765988985
-0.113447852586
0.014099080543
-0.065839960255
0.086913016571
0.122621524305
0.126459809938
-0.110736933418
0.124791845334
-0.030443735406
-0.053682958489
0.021186545543
0.021730121333
0.025928418438
0.124236091571
0.083350200133
-0.027607028844
0.117829206940
0.152528884456
0.119792109358
0.004935034736
0.005712194306
0.095831480655
-0.140474115634
0.087515094334
-0.045496757466
-0.012504761833
0.077167951754
0.040214233820
0.159127695028
0.053236000486
-0.117916825874
0.097622976946
-0.054026770568
-0.070332205984
0.108435509530
-0.161129998451
-0.179919126113
-0.000565259540
0.122918249093
0.073911957956
-0.115265876450
-0.151052774843
-0.133979817613
-0.102537800993
0.022847117018
0.060076635350
0.057579895919
0.046096376870
0.168255120090
-0.065101728781
-0.072175981834
0.046898614478
0.170517099057
0.003619168788
0.020548156715
0.135546994760
0.048354489741
0.000347711774
-0.121194756099
0.038396996775
0.123303821998
-0.147939627946
-0.153499298870
0.201100395067
-0.100145563512
-0.125273035511
0.019150651790
-0.008508718859
0.037795635231
-0.089505120502
-0.043194506119
0.070277781108
0.180167640289
-0.128909188867
0.009023661599
-0.167348462372
-0.048100854421
-0.042621799595
-0.049058597724
0.037291331735
0.000163422929
0.042185703543
0.098418352696
-0.146589079582
0.040836929805
0.027624688886
-0.027939344340
0.045585528858
0.080215352696
-0.197544567102
-0.295004702993
-0.003180125506
0.111820111451
-0.048705331005
-0.141721932436
-0.013189157866
-0.009765600233
0.025960429143
0.053495372041
0.035353260243
-0.017284458738
0.045176173810
0.106507899213
-0.015188114343
0.082217679853
-0.032875028635
0.108957985728
-0.076865614870
-0.084050003634
0.065662398028
-0.058437697276
0.095894996953
-0.113929273881
0.218412803311
0.200780639370
-0.076993693821
-0.076586550757
-0.166394379916
-0.077251784357
-0.041630169380
-0.074441060060
-0.032074193255
0.001260111341
-0.093372452035
0.106592377181
-0.036981537586
-0.027513264642
-0.059419537451
0.136100025482
0.007254205301
0.104771424632
0.069305960325
0.053096672308
0.191703893202
-0.099470445949
0.170013521427
0.076696013173
-0.146833852718
0.084618968830
-0.103136554323
0.014762530047
-0.061359813686
-0.025700162131
0.027279783252
-0.074322367323
-0.069951305491
-0.038413057365
-0.048572523755
0.022256449723
-0.061054150407
-0.043769971635
0.086008334550
0.095140843899
0.013599540461
-0.003516744096
0.031245632588
-0.036237285942
0.250248071838
0.079092275079
-0.051320641512
0.049866617019
-0.066236133219
-0.103328500715
-0.025404532476
-0.083965569062
0.012116345325
0.117028011329
-0.062219710025
0.087387362142
0.086393836904
0.041707156037
0.038880156333
0.157352611403
-0.176220221414
0.041560328335
-0.136358604179
0.023915833843
0.174040485331
-0.018946436145
-0.168627280388
-0.093018770202
-0.062864305373
-0.074007304433
0.005800910732
0.027560447892
-0.051304705477
0.026667901083
0.007959086804
-0.020076616650
-0.012948012789
0.049662795003
0.097074952567
0.012668991605
-0.039692395483
-0.150417260753
-0.112628669169
0.008692434199
0.074497396792
-0.021094028375
-0.023401995103
-0.134131920101
0.014567669728
-0.057862955392
0.048168949794
-0.117588536874
0.075949675045
0.197247662302
0.041321721363
-0.125568831557
0.135844857776
-0.087703473809
0.003674040955
0.000271777587
0.001704586027
-0.065602244103
-0.099193259526
-0.018483449592
-0.078075135812
-0.161613142347
0.060053948762
0.065494423963
-0.050561591200
-0.000468953641
0.060265064906
0.137392568827
-0.065358499850
-0.181848704512
-0.058949494560
0.015916536564
-0.047055304950
-0.034154562432
-0.034743383575
-0.090970220709
-0.066176755188
0.068359869447
-0.009691424415
0.075150383624
0.058713490688
-0.052352000952
-0.089633375547
0.017609099925
-0.134493210943
0.110959826368
0.040585401266
-0.106269878740
0.053408363915
-0.102194052902
0.201523033439
0.045070975983
0.194217128217
-0.119914038703
0.064200841901
0.021781010864
-0.079906121059
-0.136150840374
-0.083071610839
-0.018161844021
-0.074149719162
-0.015971420042
-0.166756984179
0.051805404742
-0.059406807834
-0.105866750606
0.000623977590
0.022136060755
-0.093627988231
0.005103944546
-0.014928651267
-0.107932916647
0.099526438416
0.096912667108
-0.070936932955
0.002905605859
0.145429333766
0.008846560476
0.013537721515
-0.101949420100
-0.112053582104
0.033147961510
-0.092976329568
-0.131623357677
-0.051502932320
0.031091807092
0.023870333072
0.112242951391
-0.182007634095
-0.071507043498
0.037726767271
-0.153146374760
0.067274029822
0.046921413047
0.115762851368
0.017102409371
-0.021107716615
0.066991778645
-0.180228358326
0.266079595834
0.126274760207
-0.110450479547
-0.114160052445
0.035352790727
-0.012112500511
0.045675658828
0.145687558027
-0.087328901704
0.062455841712
-0.206836643094
0.078418015829
-0.072208789016
-0.121062289075
0.010746180790
-0.011212856016
0.052156257223
-0.125939962728
-0.095033414103
0.113211273312
0.135004562804
-0.021321662222
0.144522655892
0.051775109425
-0.027071042398
0.034527757189
0.126378836430
-0.007371055962
0.017330494078
-0.034591986015
-0.088699251946
0.012444472777
0.040206795809
0.033117507405
0.108648940266
-0.006695496363
0.037854553086
-0.114527568882
-0.110124561689
0.112411870968
-0.107640262937
-0.069363187286
-0.111399745132
-0.029485584961
-0.105446440693
-0.051495549083
-0.055659613434
0.052564337410
-0.010752638536
-0.134621821138
0.103848661198
0.008370119721
0.055871192021
0.060677317973
-0.224802663677
0.059968986238
0.148436343997
0.012584699597
0.087045629379
0.109809355568
0.131511655437
0.140927233633
-0.060367897561
0.026922816334
-0.077206772170
-0.066811109537
0.011687146750
-0.003832372206
-0.010407549884
0.093162006322
-0.084116936373
0.002866077661
0.021838544867
0.136055251280
0.107986865607
-0.023957749591
0.052151108100
-0.063155701717
-0.087311053953
-0.024122880631
-0.126840851578
-0.057668491993
-0.019618708671
-0.075123019593
0.108780973392
0.000903494095
-0.073336073239
0.097572190624
-0.098248596593
0.013023403058
-0.014806814140
-0.040039382588
-0.018604975361
0.182856801077
0.045978218928
0.074999913019
0.042531782420
-0.017667150304
0.046775842302
-0.120432238799
-0.056729729115
-0.062018870165
-0.053965388462
0.010102921999
-0.007639739588
0.011594981654
0.073431509197
-0.122870294181
-0.077371137619
0.032719982805
-0.017675032470
-0.109887337056
-0.276549621737
0.118387354344
0.100842051794
-0.024131034774
0.212199027069
-0.059363447460
0.180582999896
-0.006259888794
-0.083499579687
0.062876046766
-0.001631026575
0.038398843860
0.062953504566
0.050352832568
0.025716723203
0.025031359724
0.017181887512
0.083206752451
0.080197570556
-0.103976897091
0.007692074842
0.101042065403
-0.033662687247
0.011775320429
0.066978588463
0.109133013009
0.071961438719
-0.126888203648
0.110912980787
0.122342563878
0.104036183148
-0.008097299818
-0.033677617741
0.061912205837
0.159852821895
-0.130335387279
-0.011213679098
-0.092860412130
0.216506008254
-0.102999909804
-0.108143731146
0.083593558822
0.099009047693
-0.007783184983
0.097087424909
-0.048708171630
0.103619008675
-0.016974251378
0.115655463090
0.149836229133
-0.002832447608
0.026234649855
0.121688023518
-0.144245921579
-0.067341007366
0.038352184102
-0.012510738832
0.079087656244
0.021294131509
0.012891140298
0.132645013585
-0.079647935467
-0.067773542721
-0.047614401759
-0.108129606188
-0.079934972307
0.047733372429
0.047110446876
-0.086726834108
0.200040090207
0.124465170319
-0.111406886213
0.029120946797
0.048180853880
0.098021893522
0.093580910565
0.058508845909
-0.055784412796
-0.036882828940
-0.015959953378
-0.112357269104
0.074166026052
-0.069598299811
-0.010062464554
-0.087809592829
-0.036016751336
0.102056189266
0.109529874295
-0.050070776356
-0.119121587218
-0.194933453679
0.087923618594
-0.010946510168
0.089997464176
-0.046261208936
0.050467492330
0.031265082299
0.068141007479
0.063626906906
-0.105585132530
0.046690994751
-0.106984316607
0.070540963165
-0.164184805553
0.052991892567
-0.015269651806
-0.176773673704
0.099801026538
0.094866756095
-0.020357915316
0.054270020541
-0.035751117251
-0.068054185735
0.089617371969
-0.118522951695
-0.058487517069
0.109432988051
0.023109239116
-0.075636566161
0.060945661102
0.087468071826
0.023719422149
-0.178731710266
-0.075313398927
0.116964635905
0.169568439184
0.173323101017
0.064903253189
-0.137408002297
0.018852701187
-0.054335717910
0.048955897873
-0.211420119354
0.015994395217
0.034782939835
-0.030729707405
0.025561827208
0.090004647697
-0.050876066492
0.010229265613
0.118700653644
-0.064381122460
-0.027101040731
-0.154818526591
0.105704116326
0.128582385517
0.001114461293
-0.059783342781
0.006028438467
-0.074167008537
0.088603486219
0.080483809084
0.109974220140
-0.073869486778
-0.041694241945
-0.102975912007
-0.080259885118
-0.031394524428
-0.081795666525
0.017326609507
0.178352077640
0.023570297360
0.059000275961
0.039169956409
-0.048868964934
0.087179419771
0.034573055770
0.207713032930
-0.062277194063
-0.171847562454
-0.020928506456
-0.102203599269
0.130228486235
0.024633502589
0.006984133236
-0.036983509798
0.073349923772
0.083637660821
-0.080048037800
0.017974762506
0.125249079511
-0.018302048402
-0.058358736107
-0.016657647550
0.080712685850
0.002711810908
0.026312294112
-0.060522881123
-0.098766005464
-0.157231283344
0.183664027481
-0.015579988713
0.175843305518
-0.109853924793
0.085954721299
-0.109833858229
-0.068905982531
0.083135526667
0.165788936682
0.168112214736
0.019014063790
-0.123926198168
-0.241413099158
0.071844893353
-0.070936988236
0.079682187791
0.050618602073
0.027625336344
0.017912607673
-0.086582830954
0.084582805965
0.004549982387
-0.003589182578
-0.080077582414
-0.140416434680
0.103251194085
-0.128881917820
0.175211399125
-0.060579169259
-0.034344696425
0.167169837261
0.057356867642
0.007311327019
-0.005303529853
-0.013951278972
0.047089514485
0.081295141257
-0.036113922444
-0.073897980556
0.124373590943
-0.172537376176
-0.137478488090
0.061616416986
0.156252161272
-0.013724981494
-0.088639408484
-0.015740859978
-0.135329832069
-0.004731584583
0.061283619800
-0.150676734955
-0.168592970811
0.135786380638
-0.165024906782
-0.010055820413
-0.003808126310
0.007270441977
0.088624866386
0.020187301891
-0.099684753824
-0.034308102800
0.105460845041
0.134696418616
0.029623488091
-0.074453932294
0.010967319646
-0.129489693858
-0.100660574517
-0.124733360212
-0.106446298231
-0.187228993597
0.139371314216
0.128015917281
-0.097719113568
-0.073305338735
-0.024908042946
-0.029068621325
-0.094311072335
0.105658833380
-0.017452417613
0.164405411588
-0.043925916234
-0.124823455281
0.251021574407
0.121112069724
0.055739623914
0.011635437606
-0.073844393219
-0.128207897705
-0.015633496236
0.058525234172
0.111439277474
-0.033169123821
-0.128295606072
0.090531878914
0.136803104094
0.158588705973
0.239468755663
0.198064773103
0.046722618490
-0.027486283176
0.196836736003
-0.058881848922
0.150052434161
0.155457219450
0.112150369054
-0.091093629696
0.010486494128
0.058119212383
0.233077054579
-0.123112085124
0.061391857423
0.075447393735
-0.051565974326
0.109201918823
-0.079437722396
-0.092568360844
0.137492728383
-0.103916443752
0.044463019049
-0.156875032759
0.101841660977
-0.038437268577
-0.082758640875
-0.016824797441
0.070106486242
-0.091236802938
0.031297283402
-0.021435871201
0.160842166172
0.068277022446
-0.061841070488
0.059546001310
-0.110384907503
0.054851984077
0.038054084462
-0.005649167622
-0.002998031444
-0.032271416618
0.127328887021
0.108707577940
0.020157018983
-0.040856086211
-0.062862844846
0.041675335208
0.103803404040
-0.036095118041
-0.071773137713
0.080897144744
0.148114651633
-0.013473401251
0.011677090403
-0.027224499752
-0.158663127499
0.063097445966
0.085088238862
0.193061122543
-0.062108654410
-0.091210009204
0.102084295220
0.064674535433
-0.093671943721
0.091657530575
0.019618282602
-0.030169903723
-0.035211535536
-0.062823884516
0.129044160170
-0.031397804130
0.002087487218
0.021375732173
0.058458921063
-0.179887296795
0.033926206345
-0.250871531491
0.133560313875
0.062428575588
0.237049830063
-0.099219337204
0.087298539676
0.073801731169
-0.065832560101
0.092071633449
0.074526143725
-0.081868501635
0.035440499117
0.060020856062
0.070260206336
-0.006265769015
0.150639830130
0.003227388163
0.069020677073
-0.011613870848
0.120914715291
0.054843019682
0.088590845852
-0.053619149746
0.132727694018
-0.117525930201
0.139570403146
0.051346833320
0.113045445409
0.169047552227
-0.059541023419
0.187434011857
-0.058543165290
-0.001413895015
-0.003633102993
0.013974402453
0.018725373151
-0.045611593115
-0.006233262760
0.154110827979
-0.012142325482
0.189731426189
-0.111163968224
-0.125892670786
-0.045304356003
0.064348440248
-0.013308204253
0.120985065396
-0.037928416294
0.057898319951
-0.008177829252
-0.000512809332
0.014605852608
0.044065416698
-0.076522048598
-0.016685030849
0.109995532514
-0.056705753911
0.068399882024
0.060262055646
-0.019760033960
-0.025769610719
-0.140719471407
0.103358030996
-0.141957071909
0.027913983800
0.136611822211
-0.046177713992
-0.068425482178
0.141676917202
0.119879177988
0.081036854334
0.178725463358
0.081996381713
-0.093710641820
0.008370151298
-0.013135062800
0.130852947496
-0.040462963184
0.101365234716
0.066711670238
0.043090349111
-0.099849218003
0.117600238237
-0.122400736274
0.087297580052
-0.031033203307
0.080767117338
-0.035701879451
-0.099831210054
-0.057489714015
-0.029841522812
0.076092806191
0.051239823402
0.031139229892
-0.041404722817
0.126520976508
-0.010297356857
0.256019764576
-0.146589397304
0.030139794083
0.150813503598
0.095341745743
0.102030906300
-0.130425183565
0.091084873015
0.081799027869
-0.058027889076
0.024311531239
0.032482014409
-0.052396523468
-0.012847020585
0.087136636531
-0.002366598039
-0.094107325117
-0.255629777493
0.027610730229
-0.080330053217
-0.115223290860
0.196594746471
-0.081497778256
0.101779916183
0.000640760222
-0.073417971975
0.181774469641
-0.087152046091
0.056067323543
-0.073331542848
0.074146582101
-0.287727014537
-0.047471051103
-0.037433887833
-0.115686272607
0.097789229302
0.049689884726
0.091753063971
0.102068332195
-0.099211960483
-0.081396814808
0.073719697190
-0.038894965939
-0.112008707472
0.139596454415
-0.149512534877
0.028962029926
0.016110832897
-0.115623506414
0.098471839469
-0.082269126831
-0.023602973391
-0.030008494221
-0.082497278023
0.212778377163
0.069412499894
0.065079928750
-0.064431743873
-0.108085818412
-0.104823773061
0.049771704986
-0.031195824995
0.009325289826
-0.004154341680
0.079791524965
0.051468386547
0.118791245389
0.018118374911
0.060978762988
-0.019318813876
0.043275714954
-0.001821052584
0.000580689265
-0.032351321527
0.161187863544
-0.012267233959
-0.084689568733
-0.001445954090
0.118411974604
-0.109753971752
-0.047106062672
-0.021410772639
0.014216742955
-0.003128726009
-0.011843613189
0.117764814334
-0.120545142081
0.105619106224
0.038949879190
0.047323093623
0.011268988766
0.195766866579
-0.000456308622
-0.174093846112
0.083748179747
-0.026980182948
-0.066567217781
-0.051160663548
-0.012076907903
-0.041446331347
0.012935628491
0.056286844609
0.126330504799
-0.113299605217
0.094079247225
-0.100904953522
-0.065331630870
-0.071341525855
-0.045132295815
-0.115859140211
0.036656445103
-0.106175926397
0.099397968549
-0.088799270182
0.103992621570
-0.127491785674
0.098072996148
0.062868762907
-0.062378549894
0.131290222053
-0.028477454023
-0.028870346263
-0.176317596570
-0.014870080950
0.085832012670
-0.061395922331
-0.091608347155
0.051395100869
0.069911410279
-0.117225268908
0.072567453467
-0.080920683818
0.064448194666
-0.188617368439
0.132339559918
-0.029037199811
-0.062422914532
0.038408913783
-0.040116218315
-0.195794957681
-0.090336185495
0.083988287386
-0.095508036426
0.029592127730
0.195767447062
0.028928896855
-0.032868077879
0.040085372362
-0.102343265377
-0.017661138536
0.091462922356
-0.056353161456
0.037745068308
-0.088110510153
0.035042446544
0.050956549215
-0.019357563374
0.027984016789
0.089348278152
0.027243596017
0.066944282422
0.039937204310
0.069035067572
-0.141371697210
0.001089289031
-0.044265651647
-0.050632597676
-0.014466485307
-0.033264364052
0.191530573439
0.037457183963
0.160314261559
0.115463527309
-0.083471724332
0.115722026854
0.172896812611
-0.040245823754
0.090535161455
-0.035794921657
-0.031393135471
-0.066023459608
0.083694533716
-0.030897823901
-0.083646043603
-0.127381883399
0.035319793357
0.053062654762
-0.054122025591
-0.126483395729
0.039886340020
0.199006846194
0.065698577356
0.019555106582
-0.074772337032
-0.093787814937
-0.119656437469
0.115002551448
-0.043428466108
0.161726056082
-0.112444014585
-0.002441107235
0.167526641280
-0.009342735903
-0.051921566892
-0.104701358359
0.045928155670
-0.028987512110
-0.015433635807
-0.040136425484
-0.079133579505
-0.057585787766
-0.061701969436
0.037927465001
-0.089943338297
0.075509048086
-0.092248273110
-0.032996489031
-0.040620995820
0.024910700982
0.007410971383
0.011060664205
-0.057584896045
0.012236545812
-0.087970368725
0.036698098921
-0.010486695149
-0.118613956458
-0.030700697498
0.023514638907
0.152726153458
0.052290448121
-0.100945994649
0.020765915261
-0.047688443959
-0.149676407064
-0.093022065887
0.113944636564
-0.023625793605
-0.059450964171
0.052682609464
0.096846488626
-0.028182317302
-0.029170263593
0.104157384252
-0.104309457936
-0.069807033728
0.028628775498
0.143425866909
0.045342689245
0.053833783838
0.050527514234
-0.029913747184
-0.029609894359
-0.033590584981
-0.042188288306
0.055570021050
-0.003049254931
-0.045581712827
-0.164860657353
-0.002999743742
-0.156801907536
-0.163969695406
0.009320541982
-0.109234684051
0.048692832560
0.139717366127
0.093870880539
0.045647453156
0.204952223138
0.084543157736
-0.040650317484
0.055121816912
-0.138507094600
0.029298617187
0.015747159798
-0.010151446007
0.109637979254
0.017866358662
0.140042656591
-0.058388271931
-0.046411177236
-0.073771153912
0.137993941292
0.124521529715
-0.059893345137
0.074285685051
0.105386579620
-0.020220794594
-0.067397169535
0.157659340937
0.022900933583
0.110283581086
0.089939756670
-0.059522545746
-0.038202439891
-0.099481833950
-0.063217406488
0.002868852821
-0.102797258731
0.008619952067
-0.051598028943
0.031711623507
-0.212197045159
-0.011499234619
0.007051099403
-0.040960261630
-0.068458402620
0.095544359532
0.172874053199
0.161441390965
0.049660055575
-0.139273582112
0.003014058845
0.050180046346
0.147879467764
-0.001212652523
0.076161401137
0.041174683956
0.120499970255
0.109974472639
-0.052171145711
0.063221574399
0.187767986335
-0.167338282406
-0.008332774383
-0.038570129122
0.020948289933
-0.019752987331
0.073705908699
0.119622585212
-0.141435801021
-0.127145846216
0.050405825181
-0.078185619439
-0.025865307913
0.104473885981
0.042402249133
0.051767890096
-0.122940232588
0.050405548136
-0.223390831025
-0.024000949542
-0.067011740560
0.133134402408
0.047594510851
0.012772875622
0.020220188844
-0.038999867408
-0.052327183124
0.103054924041
0.058233890430
-0.343873704101
0.082052612061
-0.052020593876
-0.219833808807
0.051629354768
-0.098254883935
-0.024516235590
-0.069304349120
-0.123541949745
-0.043158884785
-0.102918633345
-0.172377887065
0.060883693098
-0.085267512265
-0.027022603534
0.157086484924
0.150664479278
0.046353040582
-0.044739606301
0.080257797488
-0.160349255192
-0.193489294775
-0.017097735127
0.224976899378
0.011444883564
0.142836814260
-0.169658854169
-0.098063204828
-0.082017604144
-0.194462009045
0.013618188290
0.118515352414
0.001748689446
0.048513045958
0.004382944383
-0.077562369335
0.121365700616
-0.096546403208
-0.020234201334
0.073434747543
-0.010527986065
0.067058640833
-0.065526485089
-0.010482018221
0.032498902677
-0.022437787617
0.157585958629
0.035595323026
-0.084393228509
-0.126872400730
-0.005168250192
-0.200429482095
-0.160115294772
-0.177329957012
-0.110824522080
-0.168678858751
-0.028848414602
-0.015351399591
0.150887469818
-0.018696620993
-0.024848695841
-0.059432976100
-0.013497222519
-0.165709368580
0.083138906105
0.013094039235
-0.000966079001
-0.052174112152
0.031151947236
-0.075343930237
0.032794890533
0.001277274000
-0.064972211787
0.079366858207
0.159644479746
-0.114164277977
0.054895960414
-0.101335608512
-0.000786579532
-0.086375284538
-0.008000556650
-0.057640334883
0.046383374722
0.129502567037
-0.063623719532
-0.180467191613
-0.005104418539
-0.080270100181
-0.013147965849
0.128494168233
0.110854857518
0.019152808837
0.006904428837
0.008003248776
-0.160901453225
0.193992476091
0.091642946238
-0.018660593701
0.055050063767
-0.048942427317
-0.069737799806
-0.141909119489
0.035002612322
0.105235497558
0.040883085584
0.021133607413
0.005979589858
0.173043228226
0.025255619684
0.031000631519
0.000160075906
0.141894837692
-0.156199597917
-0.089227803038
-0.068758089192
0.027176339571
-0.017008740706
-0.100975641591
-0.068234577891
0.050039911916
-0.010335546993
-0.179542175708
-0.106199216422
0.126311742528
-0.026516515697
0.122722491948
0.075657027022
-0.002293633442
0.022042444359
-0.045309070229
-0.018587927084
0.027520370121
-0.087291831803
-0.144602378814
0.010056517587
0.051819098629
-0.024440315213
0.115370769861
-0.103089116580
-0.035526614994
-0.013593060996
-0.145727444966
-0.277438236745
-0.019502732467
-0.014133586778
0.039892347667
-0.089397662577
-0.096488568259
0.047651323914
0.093723976920
-0.112310296721
0.078054827563
-0.138263923410
0.136726165649
-0.028371844425
-0.024544387270
-0.142234033703
0.028061327757
-0.153114150386
0.061782426589
-0.007884341476
-0.121781021885
-0.000315342216
0.112771859980
0.049780497575
-0.133442278229
-0.046703670517
-0.180480036649
0.023171153546
0.022108087123
-0.032389547304
0.140173301464
0.051061478275
0.009726361215
-0.012682240240
0.016003767339
-0.162458923783
0.211858999543
-0.035396629793
0.029224716661
0.023940334957
0.018198908537
-0.099669697986
0.015131565737
0.245938951654
0.091350962653
-0.033955871270
0.055824517772
0.058975405687
-0.070392767963
0.032072878857
-0.025214993756
0.140210902740
0.160534375650
0.027337779844
-0.178992109096
-0.031068084465
-0.011198987490
-0.027317649996
0.103505396845
-0.067783354519
0.050718485363
0.177728655454
0.025810513294
-0.097555326638
0.010877010665
0.025926071661
-0.094868406321
-0.059181891977
-0.127345314923
0.017363259374
0.118705435838
0.070147313278
0.026913946538
-0.007292413137
-0.013841574739
0.123471008840
0.198978570245
0.071435858793
-0.057418348088
-0.063506643518
0.099734236749
0.059969268105
-0.080793055861
0.143287448256
-0.078436238170
0.200777935636
0.080751760780
0.006910736796
0.040318650689
0.111800870832
-0.027110645213
-0.185537675707
0.065476200170
0.060090211568
0.039289257699
-0.027041661412
0.035390221765
-0.020351320277
0.037626351096
-0.090388377916
0.188740573584
0.027031312626
-0.115377308493
0.069408586443
0.048032555773
-0.087777048628
-0.030712489162
-0.009835920572
0.083448400694
0.066376883303
0.019383878036
0.003561676703
0.005924881785
0.107850186810
0.057696605707
-0.053193936907
0.061088728222
0.102773883451
0.105590170441
-0.010669098126
-0.048984703581
-0.033476239950
-0.047365274638
0.049694705514
0.053522408318
-0.022655164667
-0.005925258399
-0.053008247101
-0.078540069801
0.022710176370
0.070974699259
0.057431172717
0.094857383478
0.009326438569
-0.147352113970
-0.007187420400
-0.062234693767
-0.150134503449
0.000242468888
0.045474454751
-0.001931822640
-0.025478003887
-0.035088400876
-0.112967230574
0.039325065198
0.171480540963
0.112716286383
-0.196646425799
-0.051030265331
-0.109492841478
-0.076263164608
-0.051472352283
0.242724730940
-0.038376649300
-0.029855513976
0.045898135776
-0.119480313969
0.036476537870
0.007818178157
0.037770824807
-0.098496405648
-0.078436562285
0.010815571513
-0.056508233132
-0.030655731246
-0.157383795878
0.047510919573
-0.060553296097
-0.002860737627
-0.194485868660
0.080008441954
-0.019490154181
-0.127018656988
-0.053882948144
-0.110004307809
0.075506839700
-0.124339745660
-0.075513444152
-0.095795462927
-0.089248363812
0.073265386046
-0.014313428374
0.112061918609
0.006888932081
-0.053092629067
-0.042338272862
-0.023464270589
0.089282949633
-0.039741985004
-0.259003622404
0.079590465510
0.023965695447
0.113219198732
0.097090792646
-0.027191884362
-0.074251342487
-0.049927162692
-0.049023554338
0.032999042725
-0.047931709505
-0.015966405286
0.127603947141
0.147582649970
-0.108885413464
-0.075088078414
0.000059098913
0.008293986558
-0.043491082458
-0.055006975313
0.099304642547
0.101801465603
-0.086966209206
0.101122530653
-0.101998741061
0.154774127060
-0.028923626601
-0.104692228764
0.084352639654
-0.167580287960
0.007798350840
-0.014318368065
0.005529581486
0.084511487215
0.053719601106
-0.079880001627
0.066515906279
-0.025500746997
-0.071689067698
-0.124484048635
0.099149315074
-0.220555626288
-0.036612761400
0.068058601279
-0.109104604602
-0.092516806382
-0.026144015273
-0.041590362430
-0.003524992389
0.054103655036
0.078751092071
-0.181467370115
0.112420392458
-0.030226173155
-0.040430717540
-0.019599345560
-0.084266188634
0.125348188256
-0.063067937494
-0.022149115494
0.132769012881
0.112990143993
-0.141502928999
-0.050328398597
0.016390437795
-0.010501026798
-0.029479157000
-0.174196987666
0.028005200099
-0.037702129277
0.195953859069
-0.198482513071
0.067077126500
0.067325383726
-0.264486068971
0.108426695447
-0.033190155068
-0.146396944370
-0.015279701503
0.078394998074
0.244685473187
0.080217565961
0.163252025313
0.120076537516
0.016488971037
-0.151354741059
-0.058311631713
-0.052273779840
0.112347062473
0.119395516757
-0.194139616634
0.071830877855
-0.041625396660
0.076095320462
0.029124396160
-0.000474544333
0.003397565746
-0.096874461501
-0.082417370469
-0.094296892545
-0.137946860648
0.040798649401
0.077571833992
0.016403372161
0.082258011093
0.150186138828
-0.058861962905
-0.003162622687
0.135101658459
-0.088643882248
-0.062863345450
-0.237816359071
-0.226552588439
0.104944479235
0.144803487085
0.043435910001
0.119119955718
-0.063490304398
-0.083246942143
-0.019273801297
0.027704807609
-0.201889905862
0.075246947156
0.033171128345
0.071093614550
0.100909100320
0.148882431391
-0.045129031302
0.066988498392
0.010281661593
-0.032341258918
-0.033850408840
-0.071370836029
0.128997892173
-0.008577990031
0.163335489368
0.059172126860
-0.102766976157
-0.237205433499
-0.092177323093
0.192042771618
0.030405771307
0.020261229723
0.010892652389
0.024921076646
-0.007936517087
-0.019980334545
-0.096923367449
0.031880460205
-0.026286331891
0.099851064515
0.197708986306
-0.108292956761
0.068718128073
-0.001715674199
-0.148277196425
-0.014379697652
-0.004416015303
-0.031330687605
0.064125449141
-0.052014087754
0.086644985490
-0.192741000565
-0.040211021126
-0.005286424561
-0.084569882647
0.052234331077
-0.064967553978
0.126742628682
0.034907426571
-0.101668609165
-0.141098229288
0.024391162217
0.209393813779
0.118239629574
-0.014093964434
-0.056298517915
-0.102007280732
0.000905984050
-0.057764135050
-0.017041433608
0.177172318707
0.011554381752
-0.042316585711
0.101853597185
0.073765543146
-0.078074002732
0.025808105118
0.158206191274
-0.073013684966
-0.123375061183
-0.090243761138
-0.170944660317
-0.231864615099
0.267735014439
-0.086853283583
0.012322754103
0.142140658102
-0.042644164250
0.049080926068
-0.039253009716
-0.073584208626
0.027601548356
-0.036787433202
0.039266413918
-0.081944009992
-0.037994161171
0.023101034722
0.085793322610
-0.038985374398
0.103573098943
0.113567437384
-0.069651846340
-0.075164076317
0.109774909709
0.008588314388
0.143625389613
-0.076125871527
-0.017275450619
0.027887595892
0.013232745263
-0.037562746226
-0.019129093739
0.023756254813
-0.009838980222
0.118070905829
0.065375474930
0.062968687516
0.008982648191
-0.097090609699
-0.132768748907
0.001464073628
0.015812412681
0.100745260719
0.165624366176
-0.120720604440
0.099261611401
0.049298040693
0.111403441918
-0.054690327434
0.011844628078
0.137475596230
0.044841238251
0.011213505762
-0.041032879838
0.143791722100
-0.004539629212
-0.049764236090
0.145227280113
-0.103499547650
-0.110242873650
-0.001976451882
0.060139327802
-0.010251263703
0.046625785335
0.168627932379
-0.017773140934
0.036172756948
0.025457784287
-0.035942593344
-0.130249672684
0.013041341484
0.064765654017
0.135980445567
0.082371199825
0.334538866206
-0.001172669667
0.180347155690
-0.004102616781
0.026926520863
0.018361783267
-0.058717366953
-0.005442986657
0.080865138085
-0.029833156960
0.112620258940
0.005697369160
0.028518874274
0.072014642852
0.136614988970
0.075764587150
0.003331558217
0.098459819192
0.086466207604
0.023133258093
0.015293694050
0.021861776729
0.015499678293
0.024138345438
0.027997948974
0.214377957696
-0.132913722524
-0.015741603988
0.013321159591
-0.039478103324
-0.047495927251
0.141518575961
-0.143515734012
0.019960286349
-0.028958779148
-0.020419997769
0.064586246618
0.019487952169
-0.127886804750
-0.002239793231
-0.029631934583
0.043535376346
0.069140275589
0.003452099181
-0.104594205242
-0.001685773680
-0.061881626304
-0.000168508298
-0.102810778047
0.133676712657
-0.161645997536
-0.004087596824
0.102744042186
-0.011808580748
0.121020342100
-0.052296702611
0.109348341522
-0.066411365645
-0.049236770122
0.071544833590
0.075894677277
0.139362372745
0.136074832841
-0.038455305779
0.097110021811
0.006804054226
-0.089501037566
0.018116221525
-0.051540474818
-0.027287857651
-0.088119200069
0.043938486705
-0.034596433183
-0.050836456153
-0.170418872866
-0.219392375814
-0.007216000722
0.050696645421
0.013177766878
0.160025908340
-0.004503786251
0.013953439156
-0.120208532122
-0.046724491096
-0.038227728365
-0.057286829360
0.121703800056
0.162988133834
-0.030004649891
0.029875427446
-0.088374429179
0.055274699686
-0.000574205763
-0.117340748918
0.028330916599
0.003273159041
0.088700211921
-0.064621246979
-0.073355799503
0.183209568992
0.071401591617
0.060349716017
-0.093889091946
-0.062516953251
-0.053505000299
0.057709930219
0.039341211392
-0.118030895040
0.076075496312
-0.103305244246
-0.069466945613
0.092105754480
0.014743193947
-0.019636725724
-0.031187557048
-0.182662658402
0.092541417104
0.140296703086
-0.037858175396
-0.088570452176
0.110769951696
-0.038342781553
-0.084830164165
0.008012017748
0.076217736157
-0.034882917394
-0.074901566871
-0.065655137573
-0.013841938824
-0.017335955806
-0.075824621810
-0.013202462431
-0.032412710496
-0.140548396691
0.159744295080
-0.024659804838
0.101987598259
0.025901407321
-0.055872795727
0.088688999922
0.035626624664
0.021958449361
0.048167468764
0.037034860030
-0.139906522241
0.177868375963
-0.065024238915
-0.037285873049
0.029437456516
0.101087567289
-0.017103703192
-0.033251623805
-0.107802008169
-0.039854533922
-0.003654598677
0.073989235199
-0.135366797799
0.018149120359
-0.043228934770
0.168117346360
-0.009799999101
-0.060001678286
-0.076581840285
-0.004940293663
0.006889712582
-0.063652817297
0.024940098262
0.032572953886
-0.065350662673
-0.036987780855
-0.174520424947
-0.050017089799
0.068148433106
0.141910051091
0.015354513528
0.144026744409
0.067203661118
0.087706852971
0.195873264292
-0.072180980361
-0.117912161272
0.207240271157
-0.064454074774
-0.241862129660
-0.001373200849
0.056743345713
0.006361499121
-0.068122104210
0.094273290157
-0.064927534293
-0.082129423864
0.146067469781
-0.011557612305
-0.091290698577
-0.059731711838
0.080332591208
-0.088744274707
-0.038739751062
0.002250349443
-0.055324271126
0.002301668616
0.048575605733
0.143605811634
0.036471056965
0.115555713995
0.026753408909
0.072134878394
-0.175394196187
0.039434590683
-0.019415448613
-0.007398383499
-0.080128641810
-0.115186494933
-0.016846468583
-0.014932841049
-0.168221674666
0.012415032523
-0.007466044274
-0.104874625182
0.029275060139
0.031530336325
0.059162392189
0.026345200528
-0.174999635339
0.160970564438
0.142595692374
0.161214319695
0.074508056970
-0.088484312185
0.048304114530
0.005509299055
-0.054680026544
-0.067924374825
-0.077339851795
-0.142745951680
-0.225418529642
-0.007229501129
-0.018377048847
-0.076158748074
0.078442053832
0.042065557607
-0.277980359172
0.128673787404
-0.245161973628
-0.103369620446
0.097409197329
0.135455144262
-0.090467638154
0.037431963326
-0.086064280960
-0.112904644179
0.047483771067
-0.099609954772
0.157627393525
0.192310990223
0.078139712323
0.156236785543
0.050014734677
0.122482133956
-0.056963117571
-0.054813840900
-0.077324331953
-0.058417491915
-0.175139208615
-0.155222601264
0.056889366525
-0.064520219488
0.037045896171
0.059658282503
0.006474670486
-0.042472499838
0.070848666408
-0.087561025904
0.035269095249
0.037497184284
-0.244490005842
-0.001885563810
-0.059138343506
0.087384553153
-0.098032648748
-0.046232624318
-0.005658363039
-0.067237388184
-0.011470618302
-0.052281266594
0.116769993988
0.062755433030
-0.086496246775
0.075535451039
-0.090773163950
-0.026415803408
0.043979910402
-0.079944940524
-0.031833855389
0.011572951074
-0.045799441295
-0.016245214041
0.162775158952
-0.039184454638
-0.032583522335
-0.064920295788
-0.141043181840
0.065442300958
-0.010075957466
0.111766320488
-0.203637066231
0.024121434722
0.090280070781
0.182363155925
-0.114714941244
-0.013702354459
0.009730304509
-0.044830530702
0.008256945405
-0.095508044693
-0.033336542929
-0.015375158956
0.034567737547
-0.103822750220
-0.030917902628
0.189559418483
0.082615788790
-0.040039879894
0.076906024232
0.136994855066
-0.064901055166
-0.056443657222
-0.076955451627
0.175770567671
0.021363959146
0.016459581906
0.057866128995
0.123941645919
-0.034487040409
0.032666242267
-0.104528656160
0.129752487247
0.098600373541
-0.047898971340
-0.063904495833
0.009500893915
0.061298382679
-0.022785447476
0.018416138209
-0.094257541891
-0.005700116984
-0.056747181605
0.102661924608
-0.132476161358
0.058111659170
0.243843836925
-0.148719000019
0.131427617430
-0.041969265989
-0.004672124526
-0.026728509856
0.089289747844
0.145896933629
-0.037487554276
-0.040344326350
-0.168386823999
0.038694784057
-0.021693016256
0.050944409700
0.057999892527
-0.040116540698
-0.224404976034
0.081317141829
0.090944345065
0.108640122206
-0.202778774667
0.028222561686
-0.082012012981
-0.029165359078
-0.101053866688
-0.004073849568
0.103871010031
0.076405148951
-0.001811158202
-0.029043060590
-0.055867565129
-0.073251501283
0.165956148309
0.120184670458
-0.095767608206
-0.008863280097
0.073089334092
-0.178229427796
-0.102731912341
-0.021415240977
-0.260407735852
0.075741595957
0.019905947825
-0.157668909540
0.129926522023
0.027229064663
0.075749950890
0.072206723589
-0.030331558784
-0.018546904496
0.104782490178
0.105834997346
-0.006160452652
0.072328047109
0.076634162623
-0.000018390741
-0.057059470480
0.070666135706
-0.000554149081
0.070981599004
-0.094676613559
0.007494899145
-0.114301887260
0.058348151936
-0.059513248228
-0.078055792374
-0.079621768652
0.026679065638
0.106727819084
-0.022567129986
-0.156775834840
0.023031972164
-0.126147635728
0.096833076555
-0.064184152015
-0.161369609548
0.040963483666
0.012427842131
-0.000630812868
-0.141669090276
0.211015298716
0.092721033474
0.130349356546
0.042334054178
0.057042249126
0.028370592761
0.064212946026
-0.060263119704
-0.044773542668
-0.049028744840
0.034900084349
-0.052434695901
-0.018186398265
-0.141335566934
0.025574250310
-0.087685402558
-0.023284784791
0.036872987332
-0.007622702080
0.222716653125
-0.136602123685
-0.011344812905
-0.087252806377
-0.088939952723
0.001352075280
0.027403513539
-0.069485916384
-0.025140155570
0.036098858099
0.082873534263
0.057108996554
0.162230047837
-0.193571310884
0.077592677146
-0.068454671147
0.188343251538
-0.068138520469
0.034164311367
0.024197545108
-0.124846363578
0.127456914074
0.219666188830
-0.057392498787
0.105870876675
0.071346966978
0.157921428741
0.072070556955
-0.038059873190
-0.112830905679
-0.042821754123
0.142848449551
0.187856165834
0.084080916980
-0.055670267725
-0.001177922013
0.002323663354
-0.083428048348
-0.045656726743
-0.079608043770
0.027933289953
0.081450157953
-0.042037357445
-0.073989556589
-0.019985260031
0.163478761440
-0.028715084455
-0.062825243720
0.056000534596
-0.078310596284
0.125888693934
0.061656509895
-0.082090668660
-0.015301136590
-0.049971219140
0.012665822587
0.103505689302
-0.051572014755
0.020795370237
0.041956622867
-0.003082335199
-0.043499375527
0.016866360035
0.038055322400
-0.025280865840
0.153265673859
0.035167883375
-0.011830221327
0.138704716267
0.034980762345
0.148042885241
-0.022500134434
-0.003920702140
0.014650124989
0.089878905173
-0.041064656223
0.143423272289
-0.129303103127
-0.059725627705
0.125615896344
0.150173948176
-0.062079689499
0.071223454979
-0.045255760774
-0.075717498453
-0.072984263700
0.055135587664
-0.019573988541
0.028228095833
-0.080165100474
0.039387287969
-0.064555189244
0.028800629172
0.086557381868
0.002240913700
0.016594276470
-0.024770271505
0.130784898101
-0.026296105555
0.111674128553
0.001205635902
-0.103741640090
0.046888155990
0.073335338924
-0.046845281791
-0.013585742864
-0.068745352218
0.120614046647
0.107399522473
0.043117329896
0.017562734830
-0.013570684628
-0.277076068130
-0.021688596004
0.031740871237
0.127926510745
0.017694907044
0.182432728685
-0.078167280814
0.047552246309
-0.065268475530
0.013279024317
0.217029232385
0.050466355236
0.053677031916
-0.049488322365
-0.087822409811
-0.105244223429
-0.045064529304
0.010257864333
-0.041375903959
-0.006287395372
-0.046340377785
0.102829803785
-0.000146405276
-0.048524262477
-0.097359738792
-0.098175142993
-0.020351622850
0.043308926572
0.109344302571
-0.070297026900
-0.127352196862
0.067890892898
-0.079065100652
-0.062376309176
-0.011710276426
0.219043844076
-0.080348011386
0.064231226299
-0.127909100473
-0.009201942372
0.012073581377
-0.001839049164
0.023873208369
-0.079615748497
0.113309176297
0.112200755550
0.119496118933
0.188287049975
-0.011949065382
0.013472730635
-0.018807684735
-0.087881529438
0.107718164798
0.152027628864
0.168903649707
-0.110592017970
-0.076260107941
0.026416637617
-0.003528999723
-0.112751844942
-0.018877914963
0.069139817183
-0.035061684958
-0.052562983078
0.133630446269
-0.000689951889
0.057193795575
-0.147321053530
0.103984451857
-0.115561697470
-0.068904278707
0.114750754303
0.030407185226
0.017099223029
0.144259703298
-0.034782694454
0.014236827796
0.301335605680
0.004551096279
0.152990843061
0.136809171958
0.228268020378
-0.199902049465
0.054055442410
-0.023182838384
-0.092800333196
0.042954135740
0.134103920922
-0.052466431236
0.117315796899
0.056251732116
0.112098122261
0.037366071750
0.151114267325
-0.004350693814
0.008887794704
0.228476919647
-0.026944360806
0.179547230720
-0.143520341222
-0.014174946105
0.056687932454
0.101771777341
0.004081635025
0.109775713551
-0.032123202568
0.154277856168
0.001939204291
0.039524912734
-0.024671763465
0.052325531244
-0.023771936384
-0.062838935376
-0.015001279671
0.000321053276
0.047210241812
0.087386946241
-0.128947268154
0.025477057406
-0.104199268134
0.051010226367
0.007673869134
0.074136381249
-0.075445271598
-0.030035597425
-0.074239036655
0.015646190600
-0.060577900717
0.015853124422
-0.070561148633
-0.015270765388
-0.045719080572
0.072034083122
0.096257539179
-0.028998074897
0.011491295366
0.125689146153
0.013294679635
-0.203720268398
0.002605255148
0.092406001193
0.128144027004
0.119531917995
-0.026146577829
0.118896852357
0.076358642469
-0.050110152335
0.022744039162
-0.141878114739
0.119859701283
-0.072497661266
0.029983698801
0.005609941746
-0.082496922416
0.068457031233
0.018036546817
-0.080654516181
0.009489289295
0.060324179027
-0.046292673411
-0.009772701041
-0.133209427917
0.065945225336
0.049879930280
-0.123712490813
-0.079949313264
0.087382372676
-0.145973508942
0.008485271619
0.042458846307
-0.022183959680
0.281688314931
0.025683811643
-0.010423071264
-0.057233887143
0.066150219251
-0.093126190589
0.030084320378
0.052270689096
-0.043195752920
-0.082334747812
-0.128078856108
0.155210228184
0.044431528830
-0.111500736679
-0.014669067899
-0.097642286630
-0.076758075654
0.078468235359
-0.054420378377
0.067098165729
0.042240363337
0.104403964528
0.026599019088
-0.050929441065
-0.177214406423
-0.030969169114
-0.013098951667
-0.086552943394
0.040226178494
-0.071766248602
-0.004267424652
0.104862903143
0.112745301889
0.055127947705
-0.036625796450
-0.100567424991
0.146988302383
0.055256739566
0.009841638879
0.006351412332
-0.077158935723
0.051557112534
0.221223310252
-0.010528014328
-0.071790535216
-0.119509429471
-0.008818437872
0.014747617374
-0.061032838208
-0.134353641625
-0.052750009228
-0.040941724956
0.011092231905
-0.012587808681
-0.069454185572
0.035504418177
-0.079900036837
-0.025972057231
0.083182332870
-0.043391361287
-0.083182210100
0.026800430622
0.264962615054
0.183982422961
0.078651683377
0.002103084906
0.006561306774
0.019463711506
-0.116141029740
0.067536259230
0.115262211297
0.060192876828
0.150534534486
-0.118951334206
0.093747561902
0.005818040041
-0.081090877525
-0.077193608410
0.095147872257
-0.010051121511
-0.070041406726
0.003332203069
0.016712493117
0.056122084412
-0.145665372476
0.178089420656
0.109985915955
-0.047845052962
0.008381349839
-0.089108404967
-0.082103831485
0.052119082678
-0.018363189667
0.011025744237
-0.048373770605
-0.109574756270
0.009049888476
0.241729165535
-0.127139306086
-0.116088263846
0.080615965900
-0.104949270110
0.099275933023
0.056079972511
0.022728817782
0.028408231205
0.008731408558
0.181420463423
-0.049392395558
-0.020683902435
-0.109779601897
-0.088932552682
0.047407092946
-0.089250974440
0.103375812312
-0.221499865796
0.131815918130
0.005341100970
0.016020528201
0.133687590485
-0.118405567136
0.103420735057
0.035803421525
0.058171645503
0.094172210710
-0.028198336795
-0.008360872475
0.228674889571
0.032772846299
0.155049209156
0.021978942396
-0.072065963587
0.130278682062
-0.105559942762
-0.021531724270
0.084518638951
-0.053033158191
0.080467499732
-0.135459544010
-0.033727278179
-0.221129629746
-0.010856191938
0.017546933973
-0.074071517514
-0.080668133209
-0.059038319151
-0.259878977750
0.127544883301
-0.022120752722
0.036299226536
-0.188097478456
-0.007805226601
0.052951212444
-0.093599407166
-0.061921508580
0.007303585524
0.042437148576
0.012775760619
0.002557765895
0.022377603112
0.034937679040
-0.025820263413
0.097779268930
0.108796727531
-0.232805649132
0.178684632553
-0.138963672756
0.088676785772
-0.046257449385
-0.174337600440
-0.083687513341
-0.097640527808
-0.026582512650
-0.022067867966
-0.087113407656
0.029687766023
0.029881198566
0.010646677589
0.058542950854
0.199343934223
-0.074755231865
-0.142771720639
0.238807868736
-0.027141134700
0.061597527190
-0.131113275744
0.006745590115
0.056057416669
-0.127376936661
0.018510191338
-0.212486548872
0.152270360338
-0.132159671614
0.045176131455
0.033595055003
-0.105532201833
0.052948188532
0.043870460528
0.046662026829
0.009613768276
0.008517179481
0.112790011695
0.071726023826
-0.179068916073
0.011656253321
0.014925206175
0.124020000064
-0.205059293003
-0.206048225373
-0.130709471747
-0.044463729340
0.040074083502
-0.020309436486
0.147157941290
0.102649962875
0.032114942680
-0.220035396022
0.041000316731
-0.084237350528
-0.169575401162
0.048620593669
-0.021884377403
0.051144416312
0.065377714763
0.107631777990
-0.028073339931
-0.015136868364
-0.000303363846
-0.102297822712
-0.123425560664
0.019980602617
-0.015874767875
-0.022139174073
0.153600343345
0.066985416385
0.220654937234
0.177364948136
-0.066799912782
-0.010918795069
0.064460764547
-0.174794287863
-0.083968979226
-0.159346539408
-0.000877608393
0.040798951117
-0.028050691787
0.051756286903
0.021258239646
-0.110847648592
0.092152658717
0.242804240084
-0.045662760039
0.085333255805
-0.037054478516
0.003251535072
-0.110576705409
-0.004609500866
-0.034471507299
0.120849075355
-0.220380638929
0.091204392227
0.047046131836
-0.162715041042
-0.007194496338
-0.036853902914
0.225775495980
0.194765404597
-0.140902217957
-0.008943459138
-0.037695087583
0.044936224058
0.134734473971
-0.134743254933
-0.004990917879
0.051634156775
0.067740125332
-0.151480973613
-0.025874620454
-0.014771723234
0.113618536371
0.004207147486
0.073716855711
-0.003620732053
-0.146864598725
-0.026382577082
0.040132294951
0.141740531187
0.076925590933
0.050262260101
-0.173110001077
0.160686257664
-0.158774761847
-0.015733938754
0.094969580548
0.065151176124
0.033506301433
0.034711782190
-0.001886904467
0.004592867848
0.038267094702
0.042767295390
-0.047537014302
-0.056979177328
0.006541296920
0.009270382240
-0.062006378335
-0.007125602661
0.095822390706
0.065091279767
-0.038046702738
0.134137016070
-0.082520746714
0.033829313864
-0.194753889187
-0.062166648324
0.168518418289
0.156614932251
-0.170182776570
-0.053179144539
-0.022079621290
0.038946294455
0.040521372371
-0.091841947662
-0.115851551006
0.229639323020
-0.011650409867
-0.071022556354
-0.079413572806
-0.016310655130
-0.011894578158
0.049979155478
-0.030652136144
0.122429981559
-0.067876294540
0.031757706810
0.150834587621
0.075030023310
-0.093559794502
0.053767792181
0.097771749314
-0.102903189664
-0.044185081631
0.056675321204
0.039036698712
0.201634227271
0.069318114470
0.087945460755
-0.073078907573
-0.017854184349
0.215528964295
0.101069769709
-0.021507962360
-0.044732580355
-0.037729013592
0.075127996955
-0.116628412641
-0.113487445936
0.052885181781
-0.155167240905
-0.112048315461
-0.021245629711
-0.026912816017
0.017554545585
0.129653940652
-0.069878159670
-0.044351132583
-0.059730104324
-0.025098623479
-0.020877865892
0.136905989326
-0.020231742108
0.088787894817
0.098663936700
-0.161259321610
-0.048319714895
-0.001228219130
0.021179299103
0.100066341394
0.158955362300
-0.135201460754
0.102888667938
0.053081282849
0.162663236143
-0.021503502694
0.003587019327
0.093795403482
-0.013263757857
-0.056895883559
0.053863750433
0.013481831836
0.006280455085
-0.146105818024
0.069062144007
0.054030936158
-0.110112134900
0.108421514607
-0.161185154013
0.127751725653
-0.076744136066
0.013925022430
0.246432500101
-0.070582312163
0.040263573930
0.126945740920
0.109630694309
0.009781804208
-0.107729143675
-0.067089194993
0.016686393260
0.006995166216
0.013697447292
0.108420784754
0.072424045585
0.029451280407
0.151187467595
-0.039098658002
0.019422281611
0.074110287185
0.011341804604
-0.090881530389
-0.075973719657
-0.019259173347
-0.112923289960
-0.025202790814
-0.069350043268
0.081384474846
0.047953826610
0.076359580197
0.074587024199
-0.071770114347
0.032355589829
0.003123737984
0.027231749371
-0.142919098851
-0.145898494279
-0.058048748681
0.025592920328
0.111652573654
-0.085432315736
-0.112742800294
0.150121484968
-0.025434473887
0.065925191739
-0.009541243315
-0.137094216508
-0.090680619031
-0.158236225520
-0.014514586021
0.024812360674
0.171007253519
0.130727200908
0.027141912928
0.010371222940
-0.047830539272
-0.041072741772
0.028945313431
-0.160162868638
-0.103998199371
-0.005236636694
-0.040982399766
-0.117828662591
0.076142558318
0.015118267905
-0.173382629546
0.017752299826
-0.037838873741
-0.025620086179
-0.117932438916
-0.083188309215
0.106591206844
0.127536466470
0.166051752371
-0.057466256448
0.016694913966
-0.088076499497
0.094035309763
0.104771026854
-0.057846787866
-0.117758468252
0.019520974395
-0.086638425055
-0.039455029721
-0.088325423762
-0.078592359520
0.077278420373
-0.059727556374
0.170217430888
0.003842795255
0.015664935789
-0.043267021588
0.028541898373
-0.019489624086
-0.010665695800
0.004789275268
-0.057236311812
0.072467182137
0.004734843011
0.116487486067
0.027326666615
-0.019946628862
0.025222095695
-0.154805153992
-0.018005662126
0.116297702743
-0.098373716651
-0.153152361570
0.123768866985
0.042414688067
-0.051813842257
-0.009704941292
0.028303549862
-0.151225055766
0.066179601517
0.048262961792
-0.096991106256
-0.051418753116
0.251268656930
-0.023985407669
0.084514844340
0.031357102177
0.026320879117
0.108890657174
-0.018760684966
-0.052909722684
-0.056310482249
-0.042425441817
-0.104250754623
0.270145093703
-0.105952305646
-0.059990029513
-0.040852475483
0.055286139565
0.119833514971
0.170669121882
0.046583065763
-0.079534759845
0.056435219689
-0.118159973483
0.073902698125
0.034987354525
0.028995092308
-0.105573728623
-0.064183387828
-0.032721433230
0.133054343093
0.113435263991
0.009670863763
-0.013293707115
0.078446218635
-0.009397937608
0.039024239139
0.044579294089
0.040546633491
0.039793292888
-0.150609947199
-0.200575973807
-0.140814455817
0.002791203690
-0.220664772897
-0.018881414928
0.074227485218
-0.155970535503
0.153567858093
-0.024292866971
-0.066373651760
0.054923533519
-0.075652421629
0.062213930922
0.056691866916
-0.061517713079
-0.153467424587
0.038850885038
0.024385845813
-0.049369221016
-0.052705013457
0.102834825145
-0.088902011720
0.017015872559
-0.064027931651
-0.082676843882
-0.070173486077
0.084567267852
0.032107621428
0.036267412401
0.025561729262
-0.136546332848
-0.100725813878
-0.150983468987
-0.000057348771
-0.118779021523
0.034634820267
-0.080139451367
0.008105215358
0.007022842208
-0.003675462499
-0.173441999597
0.086300327370
-0.064375035804
-0.027141550939
-0.114569575038
0.025691914351
0.046027560134
-0.185612229287
0.034534391456
0.272504022746
-0.041374403492
-0.073251024454
-0.101911572796
-0.048918172424
-0.074663444317
0.037758074663
0.075139862779
-0.157531713161
0.105740797569
-0.122747325679
-0.084699126956
0.130180636608
0.046880491103
-0.087334930927
-0.100472423266
0.070347588608
-0.092251824339
-0.202562993941
-0.181758282143
0.009903283248
0.228131811769
0.001858469634
0.058289468198
0.065147829757
-0.079055998631
-0.006598884597
-0.066745569567
-0.091946533906
-0.015940250576
0.074283604712
0.088271031944
0.063560399506
-0.102319986647
-0.110494982296
0.107017110421
0.205947993283
-0.041140212192
-0.136772706075
0.046354183287
0.086589699022
0.069333329722
0.122316509213
-0.074344838340
0.014512420752
0.154173116717
0.094877886613
0.026500014059
-0.028817583256
-0.175039241118
-0.084348909202
-0.115410143111
0.117804187609
-0.028937790833
0.103003610034
-0.116721204265
0.081366692659
-0.072801121773
0.027734276227
-0.110107758095
-0.003769355867
-0.142052014826
-0.006121017556
-0.192186329917
0.116435944830
-0.061261045125
0.048847752463
0.028830527071
0.063742884270
0.072767389376
0.030432537064
-0.010334429956
0.019168711902
-0.091570538399
0.059849810500
-0.008323501174
-0.041922978899
-0.029792485952
0.003685124504
0.004798901497
0.046678969895
-0.129696254399
-0.133597151519
-0.003202096171
-0.019952607766
0.062905158613
-0.123444476584
-0.168988823822
0.139394326946
0.003318687670
-0.205858375829
0.117554967600
0.132606836058
-0.007062859010
0.157579644909
0.041683011431
-0.056636237092
0.047544439907
-0.014834942183
-0.009506008039
0.132372967643
-0.126233029798
-0.006540659921
-0.135910575703
-0.008878791909
-0.040700969866
0.078181042879
0.083775235283
0.112846171757
-0.102231219820
0.148499109782
0.144072328677
0.054110441498
0.022777929333
0.109925572300
0.141529873987
0.079588788828
0.197532556698
-0.011612671669
0.053062566187
0.143991779441
0.065580217970
0.000216434964
0.204496473986
-0.009880381646
0.149633072723
-0.157709350100
-0.065469503658
-0.071227636067
-0.241925945825
-0.060044324729
0.095200073328
-0.213780329007
0.039262790192
-0.080624299047
-0.003775361002
-0.125520646446
0.005250177338
-0.094007761862
-0.091372914636
0.019224457141
-0.034802932364
0.017543660280
0.027304297812
0.146801443661
-0.077424051168
0.021798860558
0.073265528090
-0.055155485687
0.176563919002
-0.037058565891
-0.039655500454
0.019599776801
0.041674580935
0.042494913577
0.056396716016
0.201793255111
0.006618626956
-0.055833328626
0.094504591069
0.013692131212
0.117296571916
-0.088183274413
0.131247581394
-0.118027411271
0.009717306449
-0.030590887587
0.202278051876
-0.097017679334
-0.034511995542
-0.124184389848
-0.030697408314
0.106885818816
0.238228268703
-0.051259629250
0.003661716814
-0.062130258073
-0.112887819596
0.091458395927
0.001382310280
-0.005236827662
0.175405031577
-0.069190737111
-0.128869320070
-0.051322358144
-0.093170916377
-0.045976247023
0.091136772085
-0.082067160391
-0.115301405961
0.080965567033
-0.004286195589
-0.049312713929
0.107312637201
-0.040622073132
0.021155817469
0.263754273663
-0.031426119673
-0.148738068236
0.051820283809
-0.128959411268
-0.004686054607
-0.082388323430
-0.131623837304
0.039582734537
0.061369158655
0.011628022234
-0.042348503810
-0.011187961465
0.020419628649
-0.037593833811
-0.006537500208
0.086361801451
0.022324780146
-0.107340636961
0.086089197555
0.207637203718
0.077406595919
0.095020793335
-0.010381195103
-0.059566309539
-0.086053279001
-0.063115413497
0.049828209520
0.013385360886
0.029732825392
-0.053706364552
0.058505477665
-0.097055012450
-0.106649210243
-0.024704479673
-0.052015762283
0.039921487589
-0.063672811407
0.160651723713
0.077940530501
0.136309086279
0.121880833004
-0.004034465210
0.084112151673
-0.063160189475
-0.001355147352
0.039405606774
0.011119864648
-0.007867250646
-0.042966741850
-0.098179657468
-0.003308985789
-0.107443565147
-0.018773695891
0.167798017125
-0.056197162821
0.063468596650
-0.036413694322
-0.047062403116
0.064666063495
0.000094986931
0.088306212360
0.063950801502
0.084815576183
0.027506473969
0.048437608569
-0.173506217110
-0.031681763128
-0.008805740786
0.022711456353
-0.039896826752
0.057437453311
0.071323432824
0.033776912340
-0.061926690632
-0.108282345075
-0.301899057221
-0.021903666698
0.149553176686
-0.059830683489
0.163216616817
0.012868568453
-0.073086225292
0.015288678901
-0.102416862731
0.101761462118
0.131711923595
0.026114951363
0.000667321679
-0.128804210313
0.008676093916
0.063192053054
0.039199369371
0.053122832767
-0.043193250607
-0.085268833464
0.003507690056
-0.058703332464
-0.028106503229
-0.075987263991
-0.017278680980
-0.037249418270
-0.053707479303
0.073772891437
-0.107569232076
0.108006913400
0.160573699492
0.093900750548
0.060770351905
-0.078975055237
0.037300251937
-0.098449255065
-0.093212936596
-0.058594478593
-0.093741383836
-0.126320793056
-0.103961933832
-0.118715450969
-0.102514303738
-0.002824411582
0.237961217615
0.126485716065
-0.143589011620
-0.073372590778
-0.178306309300
-0.097460905548
0.066483650424
0.020495083580
-0.058370365743
-0.142609429317
-0.100309606972
-0.103738942641
-0.127234103330
-0.088363167177
-0.009434035104
-0.072778156270
-0.042075686061
-0.047421925925
0.006875735100
0.188413939191
0.019534053094
-0.009817670554
-0.041345418617
-0.113276980444
0.103810896699
-0.095474888380
0.073882001296
-0.105800804861
0.154954423982
-0.088450075694
0.003499288801
0.073180838293
-0.031377087455
0.077045537444
0.106753673809
0.131508733806
-0.218302656432
0.105897286583
-0.106638529210
-0.049774982399
-0.039441186614
-0.049265763266
0.088670176780
-0.194355610768
-0.048503231049
0.115185259661
-0.095109114663
0.002825221483
0.017113706769
0.034857609970
-0.119152913040
-0.113446664848
0.019395818701
0.133828737677
-0.034944064321
0.162280266966
0.033159263802
0.088069767031
-0.211430919491
-0.107217144831
0.070174420632
0.008992319917
0.052757353008
-0.015012782581
-0.006636031022
-0.008118682791
0.097110283924
-0.069079154646
0.023136817196
-0.221317648951
-0.066588139065
0.138685806031
0.017506822649
-0.141244565498
0.098843356414
0.023073147331
0.080434333215
0.025524432364
-0.032667201768
-0.108927212191
-0.129229666305
-0.045186721636
0.080015513355
0.142348235144
0.049541848880
-0.130431202074
0.013716873633
-0.119981357117
0.072113210844
0.071519026387
-0.056536301314
-0.192413329592
0.032183647791
-0.207977179013
0.109590859966
0.040102297729
-0.188348763130
-0.020546494864
0.038202537977
-0.024001019580
0.100535239605
-0.013027164074
-0.060297695826
-0.053305403341
-0.047026767847
0.001245966290
0.062040046893
-0.000842612582
-0.004687964072
-0.141291944789
-0.087481486012
-0.027017187268
-0.127943590771
0.072362906968
-0.105894825310
0.182868802535
-0.037786320606
0.111485895929
-0.084638371517
0.084290003244
0.080942401806
0.114825798443
0.054638364815
-0.041105905677
0.141168932085
-0.042532691809
-0.242583463562
-0.120897650541
-0.009205171543
0.111943196149
0.067064447836
0.225108151325
-0.121667836182
-0.010318382512
-0.012113176733
-0.008664041589
0.069997389350
0.003394778500
-0.137608221703
0.037291156081
0.040022864065
-0.012965245910
0.005334428219
0.140475350059
-0.150200991966
-0.024040338041
0.090497231405
-0.148013492375
-0.069286650117
-0.126825696678
0.095656853488
0.168200266118
0.123622768676
-0.197395521146
-0.066446922647
-0.177089670663
0.045111279409
-0.153338090450
0.005562141868
0.100967748568
-0.290799879870
0.066364105446
0.120268765153
0.002512285169
0.012098823543
0.089354225920
0.057984662103
-0.106663318769
-0.001386657520
0.019857133548
0.102176300000
0.168919642795
0.027543082935
-0.016223772797
0.016105523550
-0.135463364830
0.107148228151
0.053002840722
-0.117836328484
-0.130964330767
-0.042196799976
0.045198528638
0.037036930431
0.023851592447
-0.056345626215
0.190828642115
0.032094756727
0.058118666208
0.029497114118
-0.057523433524
0.097942691828
0.077268927548
0.010785453102
-0.031978634223
0.163057401854
0.025233844350
0.096780435349
0.031480321231
-0.009962334448
-0.013258717952
0.029346003468
-0.132354284160
-0.262176811742
0.128020844664
-0.241580102532
-0.159228951724
0.039281819383
0.052078139060
0.023711876624
0.013031727172
0.135772787718
-0.113756800884
-0.120745731651
0.037977047685
-0.030638565153
0.083546577511
-0.047375861858
0.037297320891
0.130013444748
-0.080739379597
-0.028943439825
-0.045207466558
0.291107882686
0.051215122331
0.016357116574
-0.169283593159
-0.027703414246
-0.017670218766
-0.126988273040
-0.034822425557
-0.030610265045
-0.028246270610
0.026387971799
0.018692794198
-0.088493929146
-0.026968476730
-0.038109090379
0.042435484968
0.091095079437
-0.057633238530
-0.005379718087
0.000285335399
0.022260191241
-0.182593834847
0.075161093474
-0.053757966494
-0.171379577123
0.089508630316
-0.042825425346
0.027442087410
0.094838038071
0.168252076606
0.021464055308
-0.101195444952
-0.153060302304
-0.044723654544
0.013575796262
0.127566781640
0.148659699525
0.045335721903
-0.117875979702
0.083978447135
-0.093452602662
0.086942306698
0.012909822209
-0.056829426439
0.019002306768
-0.050997827643
0.108838547008
0.036536306891
0.030358407107
0.057970758942
-0.091876480196
0.079585733950
-0.082777531935
-0.017768362492
-0.022420380037
0.014286589499
-0.062924052393
0.061132499257
-0.152330913735
0.074776579328
0.013630587626
0.043579690123
-0.032526809737
-0.084120289889
0.002740887308
-0.095753597346
-0.131113746721
-0.131793328399
-0.088166005763
0.037983809914
0.103764160953
0.122262413568
-0.041332908469
-0.066432816664
-0.074900997500
-0.079415137135
-0.129056472606
-0.066603155001
0.157147472250
-0.169159630356
0.095592460316
0.096042019371
0.000617191402
0.020990368915
0.101415367579
-0.024187334492
0.198775770717
0.015719244938
-0.028530227372
0.203881375882
0.159796069966
-0.201607216807
-0.189206859369
0.096851813882
-0.067441004461
0.021330049756
0.096173779988
-0.116830345795
-0.030064886610
0.108418263904
-0.045744933248
0.121414937717
0.075688872848
-0.077718260982
-0.051504667527
0.037817372819
-0.072856329939
-0.002152009494
0.086633641259
0.095279434204
-0.024435692224
-0.008500768745
-0.196866441851
0.097886268522
0.112655639800
-0.082020383680
0.000050600596
-0.045637246687
0.117147073220
-0.049243826025
0.067677362149
0.017906914121
0.102155914382
0.212632102750
0.047408317995
-0.052485406104
0.106530980012
0.049037458862
-0.016447757495
-0.104979327732
0.028963003757
-0.100676757202
-0.068438603863
0.030723175950
-0.090451849268
-0.050420123122
0.007682280606
-0.067679016756
0.022362400358
0.070361786975
-0.030704722354
-0.124305062244
0.119808749446
0.025190779894
-0.132057695709
0.002005275334
0.067911263004
0.021066701074
0.023126455383
0.032787359655
-0.136203605719
-0.062373258670
-0.117444304099
-0.090395042934
0.239258910124
-0.015675522758
0.041514722858
0.089409292184
-0.090669171568
0.066962021810
0.110919896681
0.103549543649
0.005857156840
0.097209838553
-0.144823470880
0.129122291719
0.068349346355
-0.059169705405
0.005545303285
0.030591719381
-0.044385598735
-0.062361716472
0.081000806765
0.093632795633
-0.082474029996
-0.058041519849
0.107474025657
-0.114522953943
-0.103470659369
0.048303147635
-0.083470478664
-0.081173815086
-0.088874602385
-0.084399270289
0.096545172775
0.144302878630
-0.149449138500
-0.009963474501
-0.119197916350
0.056617123608
0.112381005732
0.072898098703
-0.119306799390
-0.098773411859
-0.045574491850
-0.109651446415
0.008738402087
0.002635889803
-0.128850693649
0.041317878320
0.073045856071
-0.169756604852
0.156892076568
0.066796509341
0.074729659503
0.101700274079
-0.085324913206
0.024108715533
0.089854055224
0.099855125362
-0.120285903848
-0.098367299931
-0.299743413551
0.016341907105
-0.063341132104
-0.180597665832
-0.060364118919
-0.015556447904
0.076159899212
0.136559794485
0.106991495014
0.099933968783
-0.008164557792
0.163493979710
0.016094476269
-0.105786915770
0.040765564844
0.125833665341
-0.054130993247
-0.162963570046
0.012983515236
0.149276696298
0.068132297199
0.090538038614
-0.148876666358
0.091048202647
0.115291400363
0.019139172477
0.079596615203
0.138532175061
-0.018174088120
-0.002463267503
0.057160107021
-0.092797997609
-0.118186454501
-0.023189855400
-0.008915323633
-0.067929340802
0.007057285939
-0.082301934036
-0.023835523094
-0.080988379189
-0.006491756000
0.039134615664
-0.064748105286
0.015890125899
0.072631876328
-0.002442906728
-0.108330613509
-0.007631172843
0.068004623570
-0.142300721294
0.036477475328
-0.100589700422
0.009704599587
0.142585132676
0.079094616078
0.157608393091
0.066623917310
0.041643523361
-0.048604124394
-0.003720916650
-0.096236658811
0.009617691391
0.047085839298
-0.033718315013
-0.171869224901
-0.049893286677
-0.021337546488
-0.012331323381
0.121134438449
-0.110687933317
0.023829312550
0.113148794376
0.003245822156
0.103413409303
0.003227603234
-0.050049184738
0.111209330710
-0.144668429872
-0.026551742880
0.192322948998
-0.235627024526
-0.127408127835
0.119064703535
0.081896902291
-0.104585946631
-0.019431641653
0.018326879065
-0.095859558412
0.048302861810
0.037149306477
0.077759979543
-0.049521492210
-0.037016857888
-0.170420835069
-0.024910958016
-0.071251462438
-0.060059589147
0.220450336045
0.106234305325
-0.159727529065
0.046675944652
-0.134788081400
-0.032843555176
-0.021922004883
0.013565752099
-0.033198865524
0.120869527958
-0.028521119485
0.004072153236
-0.012094936118
0.027184785779
0.068893243899
-0.001441736544
-0.053216974560
-0.127761237619
-0.092523313143
0.033515876655
0.005275946508
0.029314356187
0.194344594492
0.148046770202
0.113010768984
-0.032099938208
-0.021849217199
0.036525362102
-0.006695643658
-0.068774213388
-0.016689548299
-0.121575367416
0.067113649579
0.059779510880
0.133175462203
-0.021823312668
-0.035749072986
-0.108938383912
0.030460013452
-0.183667715320
-0.061789671591
0.114026145543
0.072585096482
0.258066348774
0.141250940547
0.093162465408
-0.004605307837
-0.012346216722
0.026988610349
-0.004625167533
-0.008902146383
0.191062580550
-0.085518019637
-0.068987700119
-0.172243858953
0.087891152600
0.043288677616
-0.011096772741
0.099581713190
-0.058703200250
-0.000087337574
0.010022127666
0.020392728024
-0.132480052274
0.163930412872
0.192852936499
0.016422336677
0.083597113767
0.084761188836
-0.133202046233
0.028063364617
0.084767366308
-0.044658132460
0.047010726075
-0.039704689574
0.035806358631
-0.099664361992
0.147522787229
-0.215057795946
-0.022453798875
0.079398720621
0.202704340118
-0.120752171784
0.074159824685
0.012032724339
-0.061826091295
-0.033909693884
0.260283084473
-0.102226155513
-0.068247288551
-0.038726975012
0.059086344742
-0.028919056089
0.081877984419
0.125221400015
0.009225187027
-0.091365386905
-0.033686322063
0.069316890750
-0.053889162285
-0.011387284269
0.013362371512
-0.007035058241
0.149949536937
0.152512669852
0.191808433387
0.032616700012
0.017116429930
-0.142669912906
-0.055389217110
0.096340040775
-0.047621273161
-0.009461229176
0.087152894851
-0.150248677108
0.115572794132
-0.058943561175
0.127285481573
-0.095744595641
0.126237611598
0.143520254257
-0.035611638414
-0.051115890264
0.024421250095
-0.087223743664
0.124948431295
-0.094033112503
0.106709748104
-0.047090393605
-0.054091721010
-0.014545045316
-0.129913418365
0.126786270731
0.043340719167
-0.021463883669
-0.174060314196
-0.005761228630
-0.002360380314
0.139182005465
0.048032213397
0.000365099406
-0.058468840646
0.018315248338
-0.106234200190
0.007879112160
-0.061473778411
0.074982156525
0.165153733797
-0.173614002987
0.035362841061
0.025483865709
-0.007421223393
0.103740711388
0.008527486593
0.211118687431
0.025978008548
0.047471881291
-0.050809846366
0.320718706228
0.037559796902
-0.106634436643
0.038300901779
-0.065211290224
0.044115795473
-0.101334714873
-0.028808465798
0.040977793471
-0.200067882230
0.161025675640
-0.007941414080
-0.158295986368
0.055020818567
0.107685260298
-0.103221260773
-0.053449350457
-0.169094656922
-0.011672887257
-0.018887896875
-0.143472190277
0.113261401995
-0.029196682898
0.110428105553
0.079596020836
-0.044436220546
0.106857335080
-0.062733430855
-0.079802827123
-0.193357759652
0.044312203693
0.017305233663
-0.164130092594
0.076767416244
-0.087961255934
0.053809171150
-0.096406314129
0.065775984713
-0.148273136302
0.116911836833
-0.021180831499
0.031681343072
0.018072468714
-0.077855527126
-0.092435832034
0.039000260189
0.025765723889
-0.083869193468
0.011650413796
0.062599933345
0.147606965342
-0.049198429777
-0.073700240668
0.110461670011
-0.015031389996
0.081247101671
0.035221611998
-0.056941152909
0.057523532592
-0.032404002803
-0.032671255989
0.094781502812
-0.142148705742
0.105025942659
-0.066765152382
-0.118581542097
-0.019880941352
-0.022797579346
0.103788304514
0.223772243643
0.071900634092
0.059741434111
0.127756844397
-0.036645534735
0.010074285588
-0.003439925266
0.053380430988
0.002279509945
0.047754383631
0.064000991821
-0.031828003663
0.085712377067
0.156225250289
0.088730361858
0.006782689915
-0.133849635570
0.052268863001
-0.207559761771
0.134550114127
0.078068628520
-0.043357892660
-0.228300070677
-0.079075303847
0.059059747894
-0.059059101211
0.009212605383
-0.103810259418
0.056953578213
-0.072552417114
-0.084570582998
-0.095527984241
-0.088741144897
-0.042147363791
0.086867369333
-0.137354701034
0.040748738141
-0.068861870732
-0.101149819485
-0.128621467740
-0.057172879050
0.111865900858
-0.017448432231
-0.050863997655
0.200696357959
-0.191297458035
-0.015861288120
0.046636831950
0.189690355340
0.013264488374
-0.066035137062
0.096408438746
0.044387397536
0.071657666177
-0.087342133654
0.198709684369
-0.000586766588
0.083015677087
-0.038122951760
0.013849588532
-0.096601447676
0.060566669555
0.090736683294
0.016755142367
-0.050289921805
-0.165866641419
0.013683406214
0.141001522477
0.008221092809
-0.036282410989
-0.149400015394
-0.117024566161
-0.022635529229
-0.001866527862
0.009291150446
-0.007005853458
-0.056632972127
0.180998288755
-0.044522199433
0.029335260047
0.099840425324
0.037512423365
-0.051717945303
0.043843685060
0.065129664001
-0.055244081781
0.041702551711
0.029189048703
0.141108691571
-0.107506687937
-0.019082813725
0.150299753990
0.029636235574
-0.043441124428
0.110530478969
-0.035201700489
0.015996740033
-0.029043490293
0.075298614687
0.045395824150
0.057963429224
0.015212314192
0.223667876404
-0.090529203372
0.058946558679
-0.062947832090
-0.033082871794
0.021489295147
-0.068560696810
-0.131134488868
-0.101034784005
-0.191736271085
-0.054305014418
0.061913024903
-0.053882885097
-0.040945634737
0.039491176169
-0.016451443550
-0.060085665055
-0.138706649750
-0.079104841643
0.093889889867
0.109039317738
0.156794773715
0.054857386564
0.247927391116
0.172244591007
-0.087297692887
0.164593978503
0.134292824560
-0.023165683581
0.105252009770
-0.131306825402
-0.114299427034
-0.009886388564
-0.155547219816
-0.030211947710
0.092383816414
-0.044648369168
0.003523627517
-0.038776850997
-0.031754389592
0.011653212839
-0.156113035614
0.011567848010
0.053112771333
-0.000974318599
-0.107647114081
0.042333913063
0.252921048959
0.181973370846
0.000186876102
0.038738804577
-0.100036972560
-0.010656230908
-0.008902549516
0.024044032655
0.052050610581
-0.213356417884
0.041445111610
-0.128123723535
0.028354549761
-0.115849041739
0.058405404304
-0.073234246656
0.084020028281
0.154213478994
-0.095236308220
0.025807131265
-0.076272189742
-0.175599823856
0.035567622983
-0.026492341435
0.209426481066
0.069069856050
-0.053039427986
-0.037889048051
-0.047238862597
-0.135692728652
-0.066945189659
-0.128478991056
0.076709461488
-0.126098522689
-0.008748612983
0.003185598397
0.012657000386
-0.003704932517
0.000942629525
0.108815335253
-0.049844600560
0.021948913220
-0.136750739949
0.188411876952
-0.008325318971
0.060496625468
-0.040608322688
0.039553208179
0.073485871598
-0.130728717028
-0.137362927784
0.168081618214
0.036185629253
0.163582282733
0.069646172331
-0.042197808867
0.083302969711
0.038138440122
0.061454029487
0.046226958086
-0.096254039895
0.023427442538
-0.075632345040
0.046033439746
-0.020486753387
0.096885845948
0.135698004630
0.000880595455
-0.125923407484
-0.058455825994
0.077093593187
-0.029559037869
0.140467997879
-0.030882007029
-0.081613089306
-0.033966913561
0.017772448819
-0.159232860452
0.038297881145
-0.056076254840
-0.033197694823
0.078146510133
0.102109167230
0.102326600668
-0.099882008224
0.000582334085
0.207187967524
-0.059512855418
0.027895230996
-0.021388325874
-0.295801330528
-0.091153794348
-0.132308338437
-0.189212281977
-0.124311832220
-0.026280723666
-0.153956913308
0.056491076374
0.148804634926
-0.006606513023
-0.166539004069
0.099723708087
0.064958476583
0.055619823821
0.073626827382
0.006276703114
0.022601748478
-0.141903434117
0.067545566788
0.022449839306
0.051346765490
0.092558097768
-0.201768800174
-0.005858412729
0.002607807674
-0.031251395505
-0.020057294696
-0.153290240899
-0.049974028800
0.029108644824
-0.075941684313
-0.123771496484
-0.027078379494
0.029666085263
0.085572760423
0.084940549164
0.037830852716
-0.076327654170
0.177621622400
-0.025764349434
-0.048020747080
-0.055928819776
-0.074390609618
0.105825223827
-0.086679779223
0.026831965400
0.005310541758
0.028160556466
-0.021721621467
-0.011597944515
-0.099067310102
0.009741298895
-0.052772534851
0.162861190965
-0.064266319113
0.107801803846
-0.010945162409
0.011221995640
0.090204723732
-0.003263569758
0.100500231981
-0.047620567116
-0.101537289957
-0.142472069783
-0.038956493746
-0.108366028358
-0.020828978189
-0.081678252264
-0.113138709636
-0.234985488342
0.063432620017
-0.086758402570
-0.090625812957
0.177799662990
-0.029055547341
-0.079197551470
-0.033360078879
0.008698296896
-0.019030711819
-0.045310617795
0.017575977782
0.032350080926
-0.199032181576
-0.069273952102
0.092208658591
-0.024001240947
-0.104612154893
-0.122336446300
-0.034703778344
-0.120909099980
0.105755193078
-0.050924356937
0.116732592352
-0.075002137065
-0.132979105189
-0.047817387784
0.043510223296
-0.029914920117
-0.099044363369
0.100972615665
0.112321049650
-0.000482090598
-0.027124031973
0.005109658449
0.276672902242
-0.006983566163
0.004100090490
0.089752273895
-0.094725419681
0.077152516157
0.048748737013
0.021048715773
0.101589343661
0.039018374653
0.080880588123
-0.047754351720
-0.041500600710
0.003262112550
0.090108973299
-0.056529856753
0.107590323717
-0.116156259080
0.117987439061
0.037925319668
0.120959105839
-0.114266642687
0.012469388579
-0.032409073265
-0.050614093401
0.021982218661
0.037307711177
0.134331899601
-0.087229052885
-0.024540392156
-0.093897612258
-0.015220031023
0.029318877370
0.025200831439
-0.170594203870
-0.054749113081
0.135532627987
-0.165010875908
-0.114717391982
-0.031897471741
0.142989183858
0.142579676260
0.024762919983
0.005799750609
0.059768607755
-0.006044476698
-0.018384305639
0.092164103234
-0.000117027822
-0.100026016423
-0.168290970299
-0.009406316260
0.079693346759
-0.057915222762
-0.050004791501
0.085269344379
0.058738932300
0.097872821430
-0.018058819290
-0.019211897910
-0.065216332316
-0.022982097231
0.091032456115
-0.012671071677
0.037337835925
-0.023154397899
0.020953475810
0.144950837157
-0.079442842327
0.061690287047
-0.022028527269
0.054282630196
-0.134914965566
0.130808507056
0.048033194933
0.013081944931
0.194724606045
0.065908865811
0.083356717640
-0.004410448001
-0.013444578175
-0.148053412065
-0.096194425735
0.018382048589
-0.006037266637
0.041825063392
0.046791625535
0.032963160004
0.057214483545
-0.024019758248
-0.035414417578
0.091506949339
0.148339117956
-0.153906468242
-0.039293029778
0.060847362225
-0.056568779495
0.085289840564
0.052454248249
-0.014992737542
-0.068086273847
0.138765930783
-0.090391995170
-0.036878080055
-0.158341756787
-0.040859094377
0.151254150458
-0.066633362185
-0.186877826235
-0.038830646411
-0.021400281190
-0.081245727267
0.049339777342
-0.130516662993
0.005330132598
-0.037726150398
0.091899635292
-0.003254535893
-0.017774344304
-0.113047450693
0.134765603807
-0.035901851908
0.035665092611
-0.053292583711
0.026795303762
0.007622860867
0.014224060941
-0.071382961594
0.140804961991
0.014068393989
-0.046894409431
-0.003580250683
-0.263903229901
0.039369994503
0.011074387151
0.013742754250
0.026939286457
0.195832408090
0.248442826418
-0.034297614924
0.035336709424
0.064610655539
0.054242194997
0.042289822630
0.122922986326
0.107709641857
0.146164181604
0.062822963974
-0.093929473932
-0.177990702220
-0.072115232490
0.190483801181
-0.015603671916
0.007789569556
0.138846934375
0.109675281985
0.031131664451
-0.019866623720
-0.041942878956
0.051266218253
-0.093975315795
-0.050877592964
0.080019948336
-0.033574874931
0.055791367327
0.076289486695
-0.009655641256
-0.007491573222
-0.038120707491
0.008825624160
0.177378974649
0.032026670653
-0.025785568378
0.072434876723
-0.066696019871
0.117797902298
0.121298597960
-0.090816357776
0.048524846357
0.076141632161
-0.108067658495
0.032182989902
0.173126899572
0.064511806992
-0.053601554556
0.166980603483
0.237013970934
0.110946776995
-0.047008808070
-0.043160548209
0.097966028651
0.052067275228
-0.056866235998
0.127747209089
0.144876942553
0.038248692478
-0.005278712319
0.086870740177
-0.155717771223
0.045633702376
-0.008901599052
0.146877558337
0.018280915374
0.013134590307
0.013849892771
-0.048144389393
0.055672278655
0.106823178244
-0.041418702073
-0.163268602352
-0.131303471789
-0.103924900919
-0.042461419346
0.040935298136
0.245349323795
0.063445698574
0.030535038486
-0.002876790338
0.018876660755
0.023073467682
0.125465602590
0.043369262722
0.050850493014
0.065164228949
0.145110150232
-0.124108733083
-0.101634528667
0.027991080512
0.063936570231
-0.038554960708
-0.162844158798
-0.068322193186
0.041743664239
0.082961585342
-0.206633735396
0.016449242493
-0.009815025123
-0.034472670964
-0.137362221736
-0.128866486000
-0.062447364092
0.138627333783
0.064745854134
0.148581281942
-0.056673307988
-0.020006106941
0.136630302345
-0.013030814947
-0.072402996316
-0.139613169367
-0.189350796476
0.035494629291
0.016275013549
0.166147940132
0.050499323273
0.064109480050
-0.099514123881
-0.057745036512
0.066486870586
0.082154172621
0.108147608682
-0.084168391333
0.023765206939
-0.006336698905
0.001332398512
-0.117502528002
-0.083393235239
0.072063124834
-0.101177194081
-0.062685950865
0.050936912685
0.091834208922
0.051834401618
0.021948976154
0.124155383597
0.236547507627
-0.134380433274
-0.080642722790
0.085476360888
-0.001488254053
0.093238250305
0.005193433712
0.005817101040
0.016539608222
0.165380245046
0.055690327429
0.077626321464
-0.159921336259
-0.060518397885
-0.118726557661
0.116976719703
-0.019771192763
-0.247078036122
0.030550414133
0.047229764216
0.031507280976
0.046188750439
0.097920547135
-0.064865601324
-0.093314019371
0.019759377533
-0.128515492947
-0.070026266716
-0.074060367748
-0.086737552347
-0.026592944900
-0.019849158476
-0.066500341057
0.018726206105
-0.179972567383
-0.109298695163
0.138945276967
0.098885604621
-0.062944246348
-0.118745260347
-0.104672819372
0.118836263595
0.025698957101
-0.158975435099
0.042409916017
-0.058316674735
-0.141796057469
-0.088418084547
-0.166556257959
-0.033628127218
0.079327078918
-0.129139656596
-0.090739257333
-0.009568950492
-0.156413373878
-0.040826334927
0.071984004374
0.006923220673
-0.059780068939
-0.146825192627
-0.051740684769
-0.224208802614
0.025372585225
-0.028298536741
0.098819575209
0.019722058332
-0.033604344684
0.100385032125
0.159349454969
0.068691885311
-0.059764939813
-0.070963650141
0.022507644682
-0.196467116397
0.078924229485
0.091581918777
0.061923745726
-0.098996465836
-0.001584443302
0.015768849866
0.012158021965
-0.033484801539
0.012402175027
0.021042288406
0.047771358433
0.064538459950
0.073651025327
-0.064618008492
-0.017160838259
0.066122605820
0.063106495140
0.015933747304
0.121719798455
-0.027470437674
-0.044364957781
0.094481020084
0.064862651375
-0.059218706384
0.034253056242
0.044755861270
-0.129705810093
0.046707828297
-0.028877664879
0.069423417310
0.151669255546
-0.125399274722
0.030942569957
0.089713216285
-0.011433077721
0.109237328294
-0.056549349007
-0.102806182101
-0.059395024734
0.015164562063
0.075442285420
-0.103671995152
-0.029289858484
0.113888702494
-0.038543231482
0.057005686514
0.005440230927
-0.218815016178
0.059731573942
-0.008725697552
-0.003321962926
-0.148640196349
-0.165712957786
-0.107140850495
0.109057004595
-0.227188331759
-0.161644490712
0.053083033646
0.008712985763
-0.146742722830
-0.032228398868
0.129913111074
0.006607037810
-0.028817857472
-0.165802402616
-0.025670461311
-0.074807931049
-0.036821194137
0.110588981509
0.085532822542
0.137876407461
0.027435798988
0.051591958303
-0.174884843412
-0.063044200852
0.097304897537
0.061728337609
0.074187607654
-0.079784984988
0.081679300500
-0.113761454745
-0.148807742386
-0.232911874697
0.004019935386
0.054710873635
0.060321132624
-0.085012766582
-0.045856402985
-0.163703605413
0.065604563148
0.055053004967
-0.063051790873
-0.036324219224
0.060370179062
0.131696771659
0.272007071773
-0.075719490966
0.115627120423
0.135622483382
0.001454892499
-0.074271267359
0.110948627756
0.075140491955
0.147389807177
-0.040167640010
0.102161160040
-0.018555445346
-0.003513736481
0.073475227561
-0.185124092941
0.097836954723
0.003755186938
-0.023788695671
0.009759525097
-0.002066594240
0.063609701504
0.094478815470
-0.141040780457
-0.024175069376
0.120112421456
0.203693617940
0.154621316909
0.007283844039
0.087580046995
-0.281659809246
0.087318404495
-0.064994034400
0.071688858789
0.002463402247
0.233733710650
0.025363800705
0.024630469983
-0.224409837021
-0.034605784828
0.167657452271
-0.225914678800
-0.001065352002
0.150053224605
0.020786085124
-0.010172249758
-0.069957463220
-0.011227581496
0.134735004460
0.025222247409
-0.045953084593
-0.054189117986
0.016391642861
-0.100311700224
0.010074129413
0.086516638684
-0.051400300767
-0.001955163347
-0.066552407356
0.187002025546
-0.034317773242
-0.099758417139
0.012859255132
-0.058601125880
-0.013521812503
0.136164930654
-0.017202461643
-0.118211873029
-0.184749094240
0.025530772546
0.027752409538
0.010427504719
-0.018276027347
-0.016350409139
-0.052426314268
-0.030022144849
-0.035608791463
0.216965928757
0.023059452996
-0.065595096479
-0.174268399251
-0.057682648822
-0.076512111963
-0.045280063181
0.007491799014
0.022034499253
-0.013693980569
0.125726007765
0.118690019994
-0.064149953307
-0.014761609287
-0.111114646172
0.021231236794
-0.014340722978
0.133513390499
-0.133544120639
-0.001393474922
0.005584989095
0.104058572456
0.005789306004
0.191309315588
-0.042066253889
-0.145586045932
-0.004998351464
0.021752912900
-0.239322387842
0.037293509591
0.036341044820
0.136150566119
-0.126613605011
0.027392470696
0.071124043651
0.244111300615
-0.103189617614
0.075676741582
-0.012835881791
0.033517704528
0.069851438781
0.073305797971
-0.089974306238
0.004441627235
0.123171850307
0.051791341948
-0.002911031173
0.020051201989
-0.037375849979
0.059984159379
-0.229647222414
0.065144855421
-0.059636445719
0.038024267448
0.058340257068
-0.092477283366
0.052428085985
0.154171994233
0.086373971200
0.046812743940
0.090417435427
-0.139206580135
0.035587593467
-0.017814683926
-0.186398804879
-0.011548338823
-0.071513862574
-0.194533037435
0.006061753617
0.079391655815
0.077181999801
-0.202309453400
-0.051014726500
0.188473299118
0.111607131609
-0.074651609628
-0.043977157711
-0.099322732463
-0.156614839528
-0.134465290668
0.130503592170
0.038940463285
-0.059024667295
-0.049009784247
0.186694411359
-0.013302091995
0.078012081393
-0.001985705347
-0.048733149296
0.064195745829
0.118770011431
-0.136781338223
-0.151145082662
0.119624131877
0.173718850577
-0.101209497900
0.184882033807
-0.017717556664
-0.056553790642
0.077750717828
0.011010399385
0.080446918432
0.026267002598
-0.141802145325
-0.044302769999
0.052603039432
0.005191831524
0.321878848413
-0.108346347216
-0.046747410133
-0.034342771620
-0.133602054441
0.163778201603
-0.166940946647
0.055147567110
-0.007245043958
0.061977613465
0.106292537128
-0.190618730211
-0.059110695427
0.083893415567
0.066107007591
0.027127108549
-0.054547032683
-0.045102812374
0.055145051226
-0.170756501729
0.079211448391
0.085623971183
-0.040451314810
-0.152490822984
-0.088749507188
0.030000651454
0.016673298776
-0.003607062500
-0.071502416076
-0.028907503619
0.031419760771
0.023095127445
-0.115884965037
0.067991415125
0.059849380974
-0.062339511786
0.065870116116
-0.000225287899
-0.019506368730
0.035673807763
-0.238403633193
0.163298508810
-0.029219822534
0.095522127939
0.098991487603
-0.015865317710
-0.042308154445
0.033326940029
0.109738543914
-0.015499052627
0.057008135112
0.190300146025
-0.051925084473
0.041698021890
-0.106644030845
-0.002175464522
0.164721343266
-0.123132113198
-0.023128860807
-0.251738876290
0.039114825423
-0.082923734669
0.185116874189
-0.210602657862
0.204570899999
0.116345051021
-0.004446974235
-0.009719545781
0.036658238178
0.036624777690
-0.032257673776
-0.017201569057
0.037044030347
-0.146567166377
-0.083508282529
-0.019231312500
-0.026188294669
0.035002141964
0.027956329992
0.084571518124
0.053911504341
0.024526958745
0.013763616538
-0.090049219840
0.114439110941
-0.128916702234
0.256332725339
-0.041405146135
-0.039676953650
0.109159762513
-0.099812945035
-0.022665803544
-0.179175709947
0.061451125637
-0.069564236212
-0.176509884404
-0.131478015960
0.142554944383
0.127441677644
0.145687522540
-0.100523023113
-0.093959718850
-0.104498399373
0.084064099795
-0.014831767968
0.250045505699
0.004424408863
0.112409396341
-0.077786544371
0.089308499819
0.046526315583
-0.025380840723
0.036935535057
0.150272516293
-0.048623374281
-0.058573006574
-0.202316020027
-0.130755088860
-0.046146851902
0.020446848584
-0.129387632638
0.229366275344
-0.088400465676
0.039315637277
-0.005525251453
-0.128880720576
0.138008631886
-0.147060389047
-0.012898066341
0.049177891321
-0.055511243159
0.130194792338
-0.025568040254
-0.086468353104
-0.012190445695
0.028980899856
0.134497374186
0.019318059496
0.052425933923
-0.015559912900
-0.149470269668
0.038371003623
-0.023654078842
-0.028878772094
0.036451315811
-0.008056431256
0.009523704098
0.261466341919
0.203571800449
0.048274186590
0.051139559130
0.045531946086
0.118498945215
0.031817679118
0.040258599646
0.069629723583
0.053327836388
-0.103917358395
-0.169230917093
-0.125660865908
-0.028840725472
-0.091315556739
0.041713579050
-0.031701024342
-0.031120012529
0.012417794635
0.121062631736
0.089216887835
0.072535844253
-0.108736250096
0.214650914168
0.025233126353
-0.158335119185
0.031283990864
-0.080033647691
0.079796579946
-0.052946338526
-0.234069436731
-0.247407714896
-0.179022484071
-0.098148012809
-0.086540667222
-0.063220197164
-0.114626843709
0.068384555285
-0.139943945370
-0.047824323198
0.124701863481
0.060400975545
0.076310664003
-0.123922860101
0.059887751013
-0.085192261479
-0.072002867746
-0.066259146360
-0.098739895019
0.106608208672
-0.137765163961
0.152012111797
-0.022521853664
-0.129743306534
-0.038028329683
-0.007237928909
0.071404448467
0.061462382425
0.039372224405
0.012885507337
-0.060756336996
-0.025142288493
0.031873567161
-0.015248186229
-0.009181537496
0.083539790606
0.039927487530
0.094563238885
0.015849918931
-0.145620283876
0.049233111658
0.037640615771
0.067198518078
-0.055420266986
0.034464401174
0.103651124468
0.041004773171
0.093966712314
0.070658458332
-0.073301659798
0.114327143440
0.049050083776
0.149633567307
0.007656084130
-0.086982854132
0.113792641085
0.154542043009
0.125889645277
-0.036160289569
-0.092370337894
0.080735645455
-0.064510392002
0.231599681483
-0.275799511240
0.075438830955
0.046755713841
-0.112304927461
0.025588867339
0.065882991912
0.103319059547
0.058577276366
0.002352503715
-0.198864681836
0.052758769386
0.052893939392
0.050101892230
-0.007577287654
0.062867985627
-0.008108256004
-0.022247769197
0.004479595357
-0.032969233911
-0.073185794817
-0.036287100666
0.036525121993
0.078742492870
0.083130009796
0.197853906458
0.214452839667
-0.080924203565
-0.063821623018
0.080694089990
0.067878665990
0.007966233872
-0.016769281424
-0.188995765813
-0.049086911163
0.047570880368
0.205789843532
0.020151046190
0.057754371875
-0.064588715584
0.074248225035
-0.086859609581
-0.058308275579
-0.111664293273
0.014871779514
0.028608534039
-0.149755479024
-0.038394759690
-0.100169268283
0.004531910617
-0.073823552356
-0.055905604158
-0.037626826671
0.029359939354
-0.086029933378
0.049966851529
-0.120694362497
-0.027764331361
-0.022477647254
-0.037765321193
0.024236934784
-0.072378324039
-0.034533702403
0.090394092595
-0.045641214441
-0.008971736379
0.072347079712
0.155084227002
-0.085638385323
0.080461859142
0.052667372199
-0.104669043670
0.110098914347
-0.159842953977
-0.068120227717
0.037985933863
-0.112427286935
0.073315194975
0.020732461632
0.037749230405
-0.107669651065
0.016820546864
-0.032592236411
-0.206838523856
-0.063904344220
-0.008960850147
0.040649482694
-0.017727773003
-0.068121750988
-0.150819988384
0.075425447085
0.023042022365
0.001542603857
0.127093848288
-0.014814720788
0.085285541214
0.023976319252
0.089026411425
-0.001403532967
0.081483461759
-0.101218124931
-0.085740663264
-0.092847153184
-0.002240283387
-0.061719332830
0.120785022451
0.147385539752
-0.102918199196
0.038673970684
0.046400931855
-0.061652032203
-0.024636895729
0.087058630700
0.039716122952
0.011945181204
-0.200730996800
-0.052342899388
0.004688095966
-0.061715797301
0.118688420279
0.105918395604
0.032509790966
-0.019294574086
0.121054423403
-0.084680991760
-0.064384656018
-0.014607682576
0.040052627726
0.116543544190
-0.069236928620
-0.072400618455
-0.108645313834
-0.012302136881
0.154297848798
-0.304712628523
0.152494447127
-0.119901018226
0.039459561221
-0.084221146963
-0.023479994366
-0.085527182141
0.153548965873
0.091429076301
-0.188525808297
0.054837544594
-0.031872796158
0.136518808631
-0.119207640058
-0.051481945450
0.021721459916
0.011882133232
-0.009712722506
-0.179787136142
0.017893960193
0.011073351606
0.071447125944
-0.015910561557
0.072685650834
0.031408163588
0.052936535183
-0.007431834051
0.141541937392
-0.104070098230
0.001537362135
0.226383783757
-0.021527329295
-0.140819983577
0.096331918283
0.113427494017
-0.054638845521
0.118615891499
0.051469460805
0.098980236872
-0.011872385492
-0.046202713710
0.095349021326
-0.032096811386
0.056600633753
-0.089617564589
-0.003718101173
-0.028032555642
-0.053571475818
0.106172967111
-0.008431989974
-0.071121067183
0.014870421791
-0.090222554657
0.062301888569
0.009092442085
-0.033156145584
-0.027860230679
-0.032793241848
-0.042261604771
0.074141787038
-0.020763619653
0.013188848659
-0.080191971022
-0.093348711836
0.019233485091
-0.023227405758
0.093699647165
0.105932082838
-0.086813514198
0.022740265879
-0.171794726900
-0.073992814198
-0.047827577538
-0.221826093412
0.028354729911
0.108227117999
-0.177746510444
-0.058828047821
-0.119765019039
0.077625267977
-0.047189260038
-0.097223908986
-0.071990987528
0.007831965105
0.030214193305
0.070971464980
0.014474649539
-0.050645244807
-0.094540550290
-0.175080575991
0.071171329410
0.214033337064
-0.073395833405
-0.018503919965
0.004241241705
0.037528353579
0.006158830039
0.065437594248
0.171679504668
0.031203061024
-0.002669996601
-0.003611757711
0.055146431926
0.073052542517
0.161904568842
-0.104971379941
0.150282782435
0.012876657006
0.072955326825
0.080247434263
0.111944782901
0.236059079269
0.015604029935
0.098627853801
0.118679486914
-0.001268055942
-0.021322069120
-0.028641898943
0.041894373066
-0.051997246439
-0.069495721268
0.062155122827
0.160342666914
0.132428754651
-0.105508767821
-0.048483015003
-0.012971921388
0.124653242320
0.017172478506
0.214345886894
-0.008539915494
0.065566486516
-0.000454722493
-0.156676697172
0.063687271898
-0.106447465399
-0.070578002537
0.004793758341
-0.079087402191
0.177843697963
0.038816144496
0.090638471709
0.051810568508
-0.045451083402
0.075307115021
-0.019125965365
0.016460532912
0.034788594627
-0.127216447723
0.012777808142
-0.178413670230
0.020297120092
-0.093897386892
-0.043175032105
-0.057238864045
-0.139663522853
0.103821689299
-0.064355035581
0.040067892368
0.101066251757
0.066595122197
-0.015205249885
-0.012554593939
0.108609004072
0.048211159320
-0.010552088764
-0.192368990676
0.098223274967
0.122340677094
-0.211374939872
-0.097994981328
0.148957777467
-0.009501907673
-0.079468623095
0.110543626263
0.041974170626
0.163746248760
-0.194593241851
0.017899299327
0.032975421430
0.141072994101
0.043115967453
0.146850577431
-0.138143027292
0.073812007666
-0.022223239722
0.071215980917
-0.046963176170
-0.127627798113
-0.067399444140
0.003150325812
-0.035924831314
0.043598858755
-0.018370873939
-0.072995480923
0.028127515359
-0.080276082573
-0.083652296487
-0.018959734975
-0.107871973970
-0.050658375745
0.153056971827
-0.097336067308
0.064921126834
-0.017343939864
-0.092692163046
0.034758594325
-0.093927430211
0.048945837471
-0.138688070417
0.088196958399
0.027353517637
-0.132889071804
0.046056523538
0.082560154323
0.204674084074
0.077772666351
-0.010225253162
0.175591516856
0.121992512781
0.063238952665
0.012574046159
0.153085019069
0.010481743946
-0.129878500566
-0.002910873138
-0.029178012900
0.034561674597
-0.061564889446
0.175826747068
-0.115506874931
0.067540229633
0.091714026924
-0.092972947754
-0.082882012407
-0.031301320301
-0.205543859923
0.188589178394
-0.012614709258
-0.021582547640
-0.126691503908
0.009090051624
-0.037605232719
0.059588026061
0.039421633659
0.079058896419
0.116957454454
-0.049487371591
0.026269124374
-0.046046089716
-0.070268224324
-0.185414918935
-0.054798263824
-0.046066862258
0.043777155873
0.136008716141
0.051744921547
-0.039380026383
-0.098234167945
0.092428637785
0.149507783165
-0.007243806644
-0.088637699144
-0.077093381957
0.038849102315
0.042698822384
0.032350538294
-0.008759206143
0.005229132579
-0.000524192171
-0.065694997844
-0.034170929566
-0.067380944411
0.054969311384
-0.217782635606
0.070487850712
0.045557417674
-0.026130128365
0.161540014439
0.082022147135
-0.102015634956
0.110375264188
-0.030163801512
-0.109308554526
-0.002849159273
0.061988824221
0.214137197721
0.065232364753
-0.113637217986
-0.090358901616
-0.112444904756
0.143153690833
0.089535287432
0.085829486525
0.106018896140
-0.046968039022
0.046520820110
-0.158977688974
-0.078806993391
-0.029354855257
0.027765329816
-0.212378493838
0.082803914071
0.089339559199
-0.004992567886
0.150266503720
-0.009016470926
-0.016300973494
0.167128311491
0.134850317729
0.250016427576
0.075204056657
0.230681179636
0.041255887114
0.099420617290
-0.091641912064
-0.048269212288
-0.022144366740
0.056072941571
0.010737848354
0.009099789782
0.045166523712
0.010715666433
-0.224101911640
0.020910412045
0.013944126166
-0.147107662991
-0.032954785767
-0.020922102772
-0.150805020902
0.036038172802
-0.062985914650
-0.044480525873
0.010173378709
0.061082080680
0.079147973601
0.047478211045
0.080403085732
0.026882545749
0.067955656701
-0.021894532536
0.161514267246
-0.046705720718
-0.103588987261
-0.041763394467
-0.155742201649
-0.043240980265
-0.009928324037
-0.020048608467
0.081024651368
0.103350170888
-0.088745543621
-0.107042425426
-0.023399217323
-0.054477905767
0.110842413094
-0.179417588776
-0.073476811500
-0.197748659140
0.065439953023
0.049692264961
0.029812105992
0.082490748723
0.117154100245
0.041484965319
0.019201564043
-0.044498073720
-0.027045238354
0.051879034974
-0.074476408732
0.105967225875
-0.180375142780
0.047686288516
0.009159709103
0.026694233410
0.134033591703
0.096375121186
-0.061760114751
-0.160896862254
-0.042200087117
-0.083074574686
0.002361911757
-0.065940168277
0.057353032168
-0.115220127894
0.056510093532
-0.026368406121
-0.145707946663
-0.040673058223
-0.017915756244
0.027028803954
-0.142985576411
-0.032563066310
-0.114288869004
0.005168474263
0.051016896436
0.119956056522
-0.093725807544
0.043459473472
-0.095255838867
-0.002671974774
-0.042844133503
0.009950026709
-0.001172048706
0.186368862800
-0.035483137984
0.017203023957
-0.086048315399
0.152151466793
0.014194152194
0.025804303179
0.096006480362
0.024784599779
-0.058717090012
0.069472574756
-0.108424480529
0.101543962989
-0.077436154841
-0.066529901152
0.036721773487
-0.015186067484
0.003959684813
0.070832571039
0.028360114960
-0.162319768466
0.053045340803
-0.099012723292
0.089989679208
-0.122611500046
0.057591521501
0.097186305227
-0.036705411651
0.035974446053
0.014657915412
0.072769560172
0.009480076668
0.000697918341
-0.055231483154
0.045291535902
-0.134191131782
-0.007125727328
-0.122078526879
0.034602551739
0.015921415190
-0.001048482948
0.020170776273
-0.042872615979
0.161006331443
0.148226974576
-0.121410642845
-0.056762684222
0.053686290747
0.087715961951
0.082170130348
-0.026303781429
-0.141245319759
0.012869152803
0.065411443348
0.011421593818
0.134564329476
-0.011307206764
0.008127461039
0.153344098618
0.066426187460
-0.045395157839
0.058782891275
-0.129971978584
0.085101343286
0.136089667294
0.051254229894
-0.054664964168
-0.120136802251
-0.048176171454
0.255075083048
0.077011989075
-0.025945196330
-0.039283918673
-0.033928293194
-0.078907694526
0.031661372899
-0.051715270995
-0.015085558859
0.055621331701
0.007818732469
-0.133843351411
0.053810279169
-0.034900077784
0.124888179980
0.074653958838
-0.013591285239
0.054436912774
0.011475194847
0.104000234378
-0.073787573119
0.059279536216
0.016297277192
-0.100872509370
-0.065033162689
-0.056943892318
0.183710949637
-0.038003125315
-0.130010738378
-0.086288582348
0.063777146745
-0.004966329424
0.081111842562
0.067828157925
0.000557148200
-0.148611369643
0.110004805566
-0.066893390396
-0.001765901104
-0.067201762898
-0.043775238673
0.026281359654
-0.001686205052
0.111516632985
0.045687489127
-0.112376006669
0.023153157386
0.191020509624
0.059421383672
0.070541474099
0.012627604293
-0.073299642634
0.176676296126
-0.046027280983
0.019020078189
0.046915480595
0.067760072164
0.051059584246
0.166949343998
-0.023623690590
-0.068567450032
0.111330886282
0.044280750557
0.017439761884
-0.018342968970
0.001246183631
-0.090576466908
-0.002069947075
0.118449479476
0.159153820678
0.041163013847
-0.053557099298
-0.112787366411
0.186861169915
0.124073205865
-0.037189162289
-0.163806613167
0.105643811371
0.022290357444
-0.084044296634
-0.081291933487
0.120221888480
-0.006878295456
0.028080004963
-0.030782692355
0.076878226052
-0.115736882340
0.239875476060
0.031957129050
-0.006559035504
0.145811265796
0.085790208846
0.078431735083
-0.057599255256
0.102366770465
-0.042877041534
0.035730477351
-0.119779140424
-0.125785619458
0.054556447816
0.013864641693
0.096698893011
0.122186251162
-0.029506139812
0.017650690993
0.170500207440
0.019803297011
0.077529699005
0.185745036901
0.058188247932
0.023869723292
-0.101469127998
-0.017156699426
0.050394930667
0.068294467352
-0.030779784457
-0.052677863238
-0.034375489858
0.256100617969
0.146564853937
-0.129576530137
0.068380244470
0.035522878633
-0.005894880106
0.060888626368
0.143202359704
-0.047152215999
0.120636317991
-0.028496317474
0.015611095919
0.084554828119
0.025787941998
0.074659901740
0.053820053612
-0.133187968812
0.268520876912
-0.005729535739
-0.129305362722
0.002066420488
0.060201500533
-0.045857023971
-0.082182691214
0.052376188561
0.179554617973
0.111165395682
-0.069004563549
0.042677330142
0.041370780088
-0.087119327905
0.025091262202
-0.058088029695
-0.143334329165
-0.083827457048
-0.017426365052
0.150593367702
0.057794780754
0.127638317695
0.030266600041
0.114056254730
-0.007702101153
0.005523469897
-0.343247750830
0.039800159015
0.188130990840
-0.094898603816
0.087566484438
0.047828483479
0.028340454991
0.097322806912
-0.097538449237
0.002816737485
0.047624292515
-0.243308703112
0.131184063235
-0.031914441013
0.145993644038
0.110873448793
0.035635870289
-0.057802287009
0.038970456254
0.014083285495
0.071824447801
0.004069262003
0.086332322229
0.006739305745
0.012523945225
-0.152480600355
-0.126177995443
0.240229154443
0.048970463593
-0.001169267227
0.036704303898
0.004753925256
0.055702370000
-0.182658532494
0.011198577688
0.036172108160
-0.014693279226
0.147819654037
-0.230940210109
-0.113852237069
-0.084525975704
0.043566918617
0.038891900950
-0.020075269507
0.043717398393
-0.087065954831
-0.193297580108
0.033418401706
-0.163090662138
-0.004024340190
0.011670465614
-0.022426644590
0.260972695249
-0.012429180101
0.093659495705
0.097379051490
-0.084268894802
-0.014481253606
0.149261168312
0.173785978463
0.125575044939
0.077158121519
0.033718787660
0.100015341292
0.090454831330
0.091956866544
-0.139227606236
0.010437140242
0.056595855327
0.032249665052
-0.123087483463
-0.143369741555
0.002079449207
0.021117586105
0.007851570257
0.011994136368
0.019027491107
0.096004134052
0.056908561474
0.135107378427
0.200757813181
0.140721014240
0.033108783908
0.023556895579
-0.067172697316
0.042533405213
-0.094756183729
0.039979394920
0.008960234351
0.121679319481
-0.026121968221
-0.032101216740
-0.108101061501
-0.056735249535
0.014113426811
-0.032965883254
0.007077032945
0.221611810068
0.092831077657
-0.016181419317
0.134859820992
-0.006563448946
-0.059340605271
0.042643582200
0.172231010371
-0.013291828118
0.118398773402
-0.029573499025
0.223581096373
0.050959771888
0.019688195147
-0.025470099854
-0.090260424150
0.126453280194
-0.203064150655
-0.017073669172
0.043645947397
-0.022350652073
-0.041904998490
0.081462122957
0.063891356615
-0.184157551038
-0.142737841259
-0.173094822927
-0.012949913037
-0.040605275595
-0.035168878024
-0.075700325538
-0.017793592432
0.080476321785
-0.062669567911
0.020622094094
-0.060950254504
-0.125981270739
0.152452446970
0.118935871220
-0.091799269539
0.036769360386
0.014418997366
0.016404206881
0.040505592254
0.153746510585
0.011865026896
0.048336728647
-0.255440135458
0.189459315317
-0.067496771378
-0.026903015572
0.058191523722
0.200227244764
0.035308478208
0.090205946764
-0.099499334098
-0.088736827887
-0.144238682538
0.095440646150
-0.070820895127
-0.059398504208
-0.118936387120
0.049788004427
0.134246034421
-0.010596936321
0.051499864694
-0.104924554404
-0.036710851186
0.035833291050
0.203812539536
0.054529233153
0.155025288292
0.010919322830
0.075665457177
0.006970121157
-0.033957964217
0.175336526132
-0.246017413757
0.086009106496
0.004884985177
0.042704485419
0.043121478205
-0.009178380460
-0.104946828046
0.084913608409
0.067142726858
0.020816344729
-0.028419680020
0.118557992116
0.089481081288
-0.148950544695
0.083969198372
0.162211056120
-0.039230763693
-0.015509089652
-0.059040807386
0.067489724866
-0.026595135403
0.009214173334
0.030549622939
0.073352148598
0.032206885556
0.042534173913
-0.002622635129
-0.049673227598
-0.018821658883
-0.040034129948
0.082766182885
0.200536687826
-0.086853757901
0.022374189739
0.071417091077
0.011966664314
-0.196256708161
-0.005685142166
-0.077564953129
0.036880370388
-0.128942995494
0.056658807391
-0.146562638351
-0.074989193553
-0.152073347731
0.037044525693
-0.086298891509
0.109310733674
-0.109671145213
0.053183016766
-0.021259278218
0.097594388012
0.097341012442
0.065412751548
-0.203117413874
-0.079632697158
-0.060811702518
0.074972630065
-0.085491710389
0.138446251312
0.074760580544
0.070541434384
0.108617918312
-0.020917564667
-0.121227255993
-0.115959471687
-0.166315858152
-0.002326296778
-0.040325359756
-0.006164478926
0.038657297922
-0.022100228692
0.073144743171
0.089966794253
-0.024127447626
-0.110981837931
-0.164256474656
-0.083300387040
0.091209867572
0.001147335874
0.025384988786
-0.000180002876
-0.097306080173
0.033129330508
0.064056035982
0.003350170814
0.049101947232
-0.096394393096
-0.032242290687
-0.036771891651
0.056363639953
0.001025467793
0.139585835535
-0.046131945140
0.068269018617
-0.039827526125
0.000166075586
-0.110776142414
-0.023835538852
-0.009106287745
0.171907790308
-0.056781814263
-0.022692078750
0.043410788696
0.079096283567
0.109029913878
0.053768529690
-0.023589569154
-0.130571153166
-0.006341915101
0.209286134869
0.102277060796
0.138557426492
0.165750218079
-0.077256115470
0.021713273984
-0.165902080671
-0.101646688484
0.047204557155
-0.149872863525
-0.001002616802
-0.077923356709
0.008895921387
0.259590973068
0.084184256669
0.204253158432
-0.078583722699
0.106547717142
0.029337054098
0.045414334969
0.017575559007
0.050095933635
0.015957582284
0.242288302316
-0.016472958206
-0.113235297040
0.089398343069
-0.035769689682
-0.175341839160
0.028730120186
-0.029882411467
-0.029181746758
-0.045055415463
0.002788824516
0.081671165634
-0.116862862762
-0.072969852324
0.090801451875
0.031279024274
0.113892013969
0.058406530512
-0.108085686157
0.001775931203
0.084451871841
-0.040459903956
-0.004231147568
-0.026536916377
-0.049722946602
0.003827856598
0.075551209141
0.115511314325
0.119081270160
-0.117074297679
0.150445713755
0.285904449227
0.043475749148
-0.071859052701
-0.064025085725
0.215700350363
-0.075149388152
0.011153501954
0.010776311621
0.150640022250
0.053098893607
-0.002625143451
-0.030046278117
0.097026572409
-0.039837819503
0.055397614115
0.172535894459
-0.042403560879
-0.127390717601
-0.014347166245
-0.032463716445
-0.024088253695
-0.127698771669
0.097665598535
-0.056365615776
0.039257620855
-0.040322049208
0.088174674887
-0.031403967609
0.149123776402
-0.078055654663
0.028595976157
0.018613798143
0.022010530830
-0.021666951071
-0.034235581905
-0.034870092648
-0.029750520556
0.100750464568
0.030133529852
0.047400243710
-0.010923573771
-0.049571187874
-0.130319128485
0.045942613824
-0.025496902582
-0.138266415760
-0.000570993584
-0.058693227494
-0.027257676915
0.027761809920
-0.077846247179
0.038151261193
-0.100581878879
0.015652331568
0.208213611461
0.072876309657
0.036171155916
-0.051146048970
0.014288644672
0.196737609212
0.083575414312
0.138103371906
0.107581910557
0.082172861120
-0.224462591473
-0.000137706744
-0.008622813856
-0.167008342458
-0.091404715222
0.025682837493
0.143134470139
-0.062259548290
-0.056494980761
0.079093483690
-0.092513259473
-0.140711526612
0.087092016993
-0.065607417637
-0.129022465979
0.103519320662
0.114409004579
0.024505527020
-0.032800679819
-0.022302774826
-0.009558438225
0.045115853889
-0.103473191692
0.048015369470
-0.008520800525
-0.044299363320
0.007199766662
0.169763675217
-0.011851992520
-0.078586111776
0.017356736707
-0.135934457724
0.060546514967
-0.078383756651
0.134054380391
-0.001600038227
0.122667915189
0.267532562128
-0.009092308635
0.088470807110
0.134602469165
0.045330937764
-0.001498623878
0.018088784486
-0.069799566458
0.005870945156
0.145014635741
-0.095708590039
-0.037431956326
-0.226056744913
-0.214112041684
0.063843235785
-0.046986296135
-0.075567870480
0.017572132083
-0.060815025270
0.141558945350
0.035278665226
0.023432150185
-0.047389699149
-0.052803285031
-0.072718337419
0.003555655664
0.027057514631
-0.119998018045
-0.041191679173
0.092758802293
0.079072079385
0.034793000604
0.159180680359
0.151949765100
0.052819717422
0.073468454355
0.084424994553
-0.124683241801
-0.144195893529
0.096553401915
-0.065979319936
-0.011456215293
0.131111273754
0.105014623412
-0.058309232363
0.352960386872
0.089843016914
-0.081615839963
0.119808670952
0.001579799672
0.053236751821
-0.076550022064
0.000561138919
0.021505884744
-0.021528651641
0.114668538798
0.012153746285
0.080474907237
0.076009385250
-0.061446710052
0.092894177141
0.016202612203
0.084901203101
0.017714791667
-0.213697949443
0.092729228911
0.072270041875
-0.120399002776
-0.092918900161
-0.013269152576
-0.138285297234
0.100666712971
-0.114233933312
0.002702295935
-0.103981903024
0.081542664413
0.061941580694
0.235352391208
-0.021851897951
0.013188503552
-0.107245586048
-0.040524104120
-0.102533295135
-0.009268737559
-0.062600040907
0.093918752913
0.020715340963
0.011892714148
0.018009357331
0.083454817447
-0.031615297697
0.008821414256
-0.053368869393
-0.010588105437
-0.002046480001
-0.056402474402
0.000233830986
0.105597256902
-0.066276692054
-0.114002626167
-0.208066782839
-0.015222617828
-0.053270569539
0.000307310349
-0.028311205301
0.020137896462
0.050987943559
-0.094442916797
0.092512081439
0.016507850239
0.125325965103
0.022294172542
-0.041371498542
-0.009771563831
0.041648290456
-0.043121612379
-0.071471209446
0.027364261194
-0.068656311091
0.167149329844
-0.090715373204
-0.047433271646
-0.096130944806
0.033178560113
0.079166233014
0.106295150296
-0.104603389963
-0.108174571314
0.008145547829
-0.078317521697
-0.108278100837
-0.148641527083
0.034971156098
-0.037443910543
0.062554569687
-0.058845281662
0.013822288732
0.041406434908
0.011940505618
0.083109568219
0.039614668294
0.153994406073
-0.051841665146
0.043671692303
-0.108065970767
-0.092704372982
-0.039247879125
-0.040343054241
-0.053034919576
-0.084344493294
0.066304472446
0.066044962235
0.030867041888
0.015378528837
0.009971870877
0.107240421815
0.009603910563
0.148053970603
-0.081550897939
0.106948131170
-0.082847761893
-0.016085076576
0.046323004416
0.008167280131
-0.083589247518
0.014850624183
0.154271515367
0.005019567929
-0.041913792067
-0.052948529732
-0.184722651721
-0.016555705987
-0.081921711440
0.161031358795
0.014659131721
-0.034040521463
0.100489436386
0.108444227011
0.137164454206
0.053152693294
0.049847438697
0.126513846848
0.035969677057
-0.040031685124
-0.059574460113
-0.075876136005
0.050441051842
0.096085094630
0.096645283897
0.130246203359
0.106313518539
0.016125386270
-0.047190654910
-0.100795756116
0.186187005625
-0.079601344074
-0.055218997400
0.221872047317
-0.081116939897
0.158096186439
-0.163291682996
0.114144779470
-0.015034503370
0.097580241720
-0.131384820791
-0.135121168979
0.070665113010
0.014896862807
-0.189036256209
0.092519497863
0.198407234724
-0.097442717339
-0.009586671286
0.129783397287
0.139630647539
-0.062843145590
0.049891254660
0.120718078161
0.146079359171
0.024977640891
-0.170800805855
-0.246525130574
-0.073191753524
0.144526780025
0.061782394890
0.142136857953
0.026712462127
0.098041042535
0.016584713448
-0.088274893654
0.218898308625
0.053317636037
-0.095947509347
-0.006770840392
0.029600848353
0.010675998671
-0.085607179328
-0.068141558515
-0.012823295091
0.081619047489
-0.046632991209
-0.004195923494
-0.060894794475
-0.085332903117
-0.028606912914
0.110587519267
0.015821771444
-0.037813349343
0.073287274866
0.166856538179
0.033778495602
0.131069801052
-0.141691588036
-0.036825985874
0.185332016043
0.122274449733
-0.060382628409
-0.060382622192
0.011465111936
-0.042008517731
0.016290930844
-0.087541984259
-0.066141859248
-0.215394289970
0.055230527572
-0.064068247582
0.127506910361
-0.019245054735
0.202673095175
0.001327504228
-0.000673495121
0.089738165423
-0.158397095614
0.115614585472
0.005310241788
-0.051428941585
-0.232730584934
-0.095701741749
0.065269725140
-0.129914717834
0.034504358997
-0.081497990635
-0.070336981650
0.006544348786
-0.000145367693
0.072332607776
0.030212322057
0.094348779526
-0.074140218802
-0.038914429407
-0.126928569666
-0.024573230643
0.076774447101
0.023807934486
-0.147620047133
-0.033598870175
0.064392994971
-0.074229671933
-0.176247318325
-0.034543210911
-0.047994155653
0.088827716852
-0.010235950277
0.167235861800
-0.040608597554
0.072450743506
0.162195651213
-0.142590630485
0.095857020660
0.045168738895
-0.067409293373
0.151321250513
0.057939878509
-0.043507447957
-0.072900906614
-0.031050340148
0.072265965714
0.049334397604
0.012866528406
-0.048186548319
-0.121449037057
-0.122466570719
0.176048993076
-0.003145517783
-0.016171455025
0.000713242205
-0.002996378336
0.005259210973
-0.083263215304
0.187384370761
0.012002805914
-0.042008575562
0.253011431062
-0.192011164828
-0.053968964214
-0.052435490454
-0.018714354337
-0.023902848909
-0.164317989389
-0.055922242228
0.009236411779
-0.070341063615
-0.038689315587
-0.025158236282
-0.090518017567
-0.127991787145
0.042045989499
