# Supplementary material for: Statistical test for ΔρDCCA: Methods and data
Source: Data Brief. 2018 Mar 22;18:795–8. doi: 10.1016/j.dib.2018.03.080 (PMC6103976; doi:10.1016/j.dib.2018.03.080)
Supplement: Application 2 [file mmc2.zip › Data/N500/PDF_500_n4.txt]

-0.179024295792
-0.200539445196
-0.034346978309
-0.006357382299
0.005942702756
-0.110186756733
-0.021105038802
0.061073106990
-0.117708781268
0.140032749414
-0.023199891389
-0.076686991395
0.055872041855
0.081412835089
-0.089904541525
-0.216373333513
-0.173947118176
-0.069704566064
-0.169144904983
-0.031561951073
0.146459760931
-0.058856361624
0.042221052142
-0.020619239439
-0.086887477085
-0.072626837278
-0.178621611520
-0.082552934036
0.081171008803
-0.074229298861
0.027196714002
-0.136417103693
-0.066662207904
0.226061009905
0.020460154520
-0.197171845608
0.146755339455
-0.090082747466
-0.189179844214
-0.211259559699
-0.082585233039
0.002736346754
0.089541750455
0.004521042718
-0.009074047079
-0.073882071007
-0.096969039615
0.174151961776
0.046606094694
0.019457312820
-0.154696084659
0.211589210277
0.028645029986
0.056862085022
-0.171715229834
0.070182173728
0.057128718337
-0.107687852320
0.070812461339
0.038664682020
-0.008575292908
0.120476366133
0.031230658076
0.092602898967
0.012359740552
-0.023838589693
-0.022464684277
0.006662179874
0.093035549166
-0.087658147997
-0.021935614814
0.230354931322
-0.043613356511
-0.092452475274
0.004736489272
0.058493612906
0.008197891332
0.116788366573
-0.008949548934
0.082127066502
0.110580409358
0.039106072227
-0.147890667429
-0.190091706155
0.060053542489
-0.079370730168
-0.028762026319
0.097311678382
0.009139253194
-0.072156974312
0.063633503305
0.070342846310
0.178770487813
0.027498028033
-0.032625600958
-0.034826279500
0.090369067152
0.012100257818
0.042698664593
-0.015898623614
0.010461402561
0.059874117357
0.020162466269
0.173408908374
-0.131548906937
-0.013066212578
-0.012987608375
0.028878138519
-0.050024290371
-0.135859826178
0.089510629114
0.012728281026
-0.049112577570
0.073385589936
-0.026510621122
-0.191800052489
-0.087718254757
-0.124286384815
0.001699569461
0.096516394576
-0.191504498191
0.098143211502
0.072054000504
-0.025293400765
-0.076180828126
-0.022559783518
0.012145829469
-0.018230514565
0.056570445095
-0.189781080075
-0.076459117059
-0.144800587002
-0.122931841995
-0.168126646396
0.027480142612
-0.059700809283
0.131503400884
-0.118470104719
0.004441080764
-0.092369258458
0.013513215990
0.060497197172
0.104507193907
-0.300925212854
0.055554249265
0.137898490706
0.051302211628
-0.013736497235
-0.012004098396
-0.010779284701
-0.109102210662
-0.020005308264
0.174445239718
-0.078450858176
0.065138721564
-0.054587177952
-0.070529104595
-0.042715989007
0.016173722456
0.126193381025
0.060062587067
0.027811906272
0.065696515841
-0.026608792720
-0.041218803689
-0.091119168701
0.054822957087
0.089516513595
0.015736526630
-0.051624111300
0.052282776379
0.037507529957
0.064016466526
-0.063052146673
0.005283213802
0.042780603375
0.240708269041
-0.035937005730
-0.008903143111
-0.028869314718
0.066243054375
-0.134380364702
0.048002514313
0.047336524188
-0.354295518111
0.094831171867
0.202004282875
0.025470675400
0.117561860487
0.107285796544
-0.077120673539
-0.204998371990
0.041103623398
0.131812892365
-0.092079781469
-0.013160618733
-0.262358003601
-0.074984598636
-0.014174495631
-0.134082126611
0.007939708405
0.101993341436
0.120570043729
-0.027199963624
-0.010609168578
-0.000472349341
-0.001931658762
-0.034427118027
-0.049721362370
-0.025543192832
0.203500497583
0.167256065055
-0.036278227753
0.176017850392
-0.107897067540
0.094653253331
-0.059859141455
0.138171268171
0.037517063577
0.059696812131
-0.036433938729
-0.179067673357
-0.061459427534
-0.026131242222
0.008944487350
0.044704933443
0.054451948791
0.078688562281
-0.163459194575
-0.031243952435
-0.085017926549
-0.037731993362
0.047565672897
-0.014305619829
0.004971630617
-0.052482956138
0.128243248959
0.169251578370
-0.208937828446
-0.121499521952
-0.066831547826
-0.069560799306
0.139990287502
0.175641159153
-0.194339531040
-0.001126691661
-0.124914255812
-0.097961931326
0.117852879832
0.079453263043
0.018140958444
0.149005104098
0.086917843532
-0.108837390231
-0.191279854573
0.143062561123
0.001034325503
0.036347453425
-0.065522057923
0.097069068315
-0.074286786124
0.076001502114
0.018513120995
0.080007918603
0.151706101144
0.044406008526
0.093338600947
0.110693581307
0.161422433877
0.201317589271
-0.084033358552
0.020397836221
0.013826842068
-0.083295338158
0.293502553684
-0.165292378218
-0.262829212333
-0.101848091664
-0.131203881974
-0.019251376281
0.094155392088
0.097223707649
0.084661428116
-0.066580135927
0.006935341513
-0.043886571229
-0.004104489467
0.061819385285
-0.107321573226
-0.141445583225
-0.084295411922
0.125419418208
0.097426171375
0.173561880185
0.081358546059
0.103222907935
-0.077414584889
0.052886287176
0.086186404229
-0.088005853121
0.038818052995
0.047526541860
0.026757595342
0.039168033688
-0.034623191079
0.030951483495
-0.040945813522
0.076768034917
-0.026950639230
-0.223436685383
-0.010828987482
-0.054821366009
-0.126497827405
-0.264092737419
-0.136783640673
-0.127945594040
-0.031527139390
0.063626722840
0.100242018226
0.170975115819
-0.212137826592
-0.143897947700
-0.122383505649
-0.072585910022
0.068823806752
0.232266488060
-0.089120642833
-0.142184834637
0.020739779896
0.000432237147
0.087362543189
0.089604596828
-0.155611169977
0.022322924706
0.068492063289
0.072445661317
0.245124865589
-0.071831194853
-0.112821257654
-0.157020903157
-0.095761680369
-0.018425671661
-0.058704793971
-0.237574733008
0.008440414663
0.008303399645
0.055499696134
0.037714542750
-0.022648851200
-0.002636073902
-0.016196996034
-0.067052533791
-0.023379987647
-0.199180311401
0.104811520928
-0.123090513237
0.087883331007
-0.099511349557
0.154546611718
-0.002602702190
-0.045337218105
0.188573411532
-0.171830631669
0.216620996797
-0.219619771579
-0.072217285181
-0.132097853716
0.121651894081
0.069008326782
0.006385700274
0.034048253549
-0.068589264975
-0.137790912306
0.070700764612
0.163550866518
0.205673184367
0.169484490507
0.069381345126
-0.069245400881
-0.119792402706
-0.188744059764
0.075315685964
-0.048074162652
0.099899284243
0.041319733115
0.097674614683
0.092272560124
-0.093097689885
-0.029846089971
0.156733622113
-0.000913377647
-0.105036423380
-0.072069841695
-0.142786591013
0.031753991677
0.068113167218
-0.041171381778
0.142818368378
-0.112885729752
-0.306781690375
0.063456316951
-0.093293057825
0.124439213590
0.000339140090
0.036097949476
0.011224003292
-0.091616511145
0.189739732709
0.064345019330
0.016489618902
0.159927677404
0.024910025774
0.024459496067
-0.114560770498
-0.012286624211
0.070521466842
0.065017902332
-0.106202035832
0.111087944207
-0.051353819246
0.066649776074
-0.084557598441
-0.079314324335
-0.046525228319
-0.021100825986
-0.046698103623
0.052545945010
0.113634561888
0.169759761176
-0.033379471720
0.194345518739
-0.182275691514
0.072146248574
-0.085536831435
-0.167790112458
-0.053869981241
0.032577851663
0.126113359752
0.021189268381
0.065495202554
0.111446634119
-0.103319563483
-0.058687517624
0.107576655400
-0.143357183618
-0.053821652002
0.033812464462
0.014165503202
0.076696304700
-0.009356063573
-0.139970345427
-0.095324260356
0.129859484886
-0.270326946244
-0.029507483545
0.120084672780
-0.142851978460
-0.121039122385
-0.121902107968
0.169351818260
0.044091682873
0.114493267380
0.212317699196
-0.020218687846
-0.027730558831
-0.230459614702
0.052282475154
-0.211242562963
0.167719637805
0.073580517573
-0.014815590379
0.037761048003
-0.125669470041
0.231392289676
-0.067585781553
-0.003149610696
-0.052214633816
0.193878279133
0.036052362392
0.173523438962
-0.033808564677
-0.099944146665
0.005276270546
-0.226136514976
-0.025310343226
-0.221787736808
0.066338792363
-0.077502059504
0.080774590374
0.020637461663
-0.001264410069
0.089156062508
-0.055994916033
-0.048185440793
-0.043827349130
0.037457644583
-0.012148108350
-0.027912945384
-0.002419885397
0.045286026144
-0.051772963661
0.153762440688
0.035213962184
-0.199997899088
-0.001467344718
0.112849833355
-0.015071210650
0.019966673178
-0.003631469745
-0.059757401797
-0.050123782252
-0.040740862545
0.124056866611
0.115773840462
0.234236025459
0.057825401930
0.007318228443
0.021129961434
-0.095164746795
-0.009463913547
0.004456886773
-0.003730555015
-0.015109026531
0.088922910541
-0.080102659141
-0.033629210748
0.034429128077
-0.002861856920
-0.066162254043
0.212936743509
-0.253620397142
-0.170233450725
-0.022253055558
0.176311014630
-0.051914538148
-0.154459409320
-0.033754339396
0.055456833373
-0.091584077115
0.278302592421
-0.212273260672
-0.071049959758
-0.083294263981
-0.168600954513
0.092079231914
-0.036189417158
-0.102988243615
-0.013092436601
0.007776103695
-0.043059138835
0.209343865017
0.021319326897
0.106925799450
-0.006869639720
0.192825781262
-0.122006051999
0.091761250573
-0.072537288188
-0.053738749037
-0.029193046274
-0.040872089783
0.050324051431
0.116335887517
0.036683393156
-0.059058495435
-0.146330598138
-0.036339552710
-0.029874024962
0.051588742191
-0.131905329891
0.000097383601
-0.095562241377
-0.163006597581
-0.126820327699
-0.170213086537
-0.077358354600
-0.066600554251
-0.053142075673
-0.028696972569
0.082586476694
0.016265171502
-0.001166967400
0.010937256545
0.025349705346
-0.060983468600
-0.097227861582
-0.188907898905
-0.232283469498
0.124787080921
-0.083321272574
0.061064161090
-0.078267773132
0.188421903525
-0.077197468084
0.076260416248
0.016598707023
-0.177504087029
-0.009675949093
0.059821673212
0.004699824693
-0.009352297961
-0.165216211535
-0.027385613277
-0.182855907875
-0.031373032467
0.028891252538
0.014997352234
-0.081101082042
-0.065340956776
-0.079471588600
0.030430444811
-0.078861359502
-0.100060321923
-0.131018566123
-0.014401782272
0.002080857912
-0.100931516108
-0.010141616805
-0.057206622597
0.185065091275
-0.071268216188
-0.035577710974
0.107879707059
0.002876182967
0.089333283251
0.215756128864
-0.002904678047
-0.052245428246
-0.186684771555
-0.021179679862
0.076284601031
-0.091964923604
-0.099554550968
0.167940780465
0.137437832169
0.062628624009
-0.184914540905
0.061337109136
0.114334664981
-0.087457356174
-0.039847283745
0.042040209049
0.001354708013
-0.058946865947
-0.037613750683
-0.000793369802
-0.037225077006
-0.086618066750
0.043828293752
-0.054485732759
-0.041967809760
-0.084595622665
0.013008047761
0.133600496241
0.082287069933
-0.024875354088
0.107407911848
0.076773019864
-0.128925337151
0.364472613295
-0.013900851428
-0.003530266795
0.124528351307
0.148120841587
0.076559519468
0.106084171632
0.038194422381
-0.021494896409
0.273472561625
-0.175331670820
-0.140110107580
0.009171593504
0.235935953859
-0.009559896365
0.017869679451
0.021504801302
-0.037778518978
0.043380027245
0.124514682318
0.058278180358
0.110426119471
-0.086738508187
0.170033961201
0.023929920706
0.249445549316
0.071770093673
0.009190439098
-0.158347621891
-0.072345607606
0.205927276158
-0.134964722531
0.047871757693
-0.013130594267
0.023511486915
-0.133633381770
-0.092394371936
0.037562904553
0.188836852399
-0.027968477756
0.101699592104
-0.093219090836
0.171928368027
0.037235427510
-0.110019736661
-0.000450352155
-0.021731898752
0.063408487379
0.111609456073
-0.105043657511
0.054327320964
-0.078001338476
0.040219814477
-0.018425888073
-0.000806209286
-0.103338958641
0.088926719271
-0.083698078098
-0.018676635829
-0.012094104529
0.032889063875
0.048067238538
-0.073949669033
-0.022626047639
-0.048684286761
0.089063852757
-0.063650217129
0.018235231343
-0.206728557995
0.046546114275
-0.021308058163
-0.150497034316
0.141803113690
0.162705129930
-0.039612378659
-0.030547696385
0.109418461129
-0.012615979690
0.056198290319
-0.005218672800
0.129909172436
0.058602377288
0.087232329076
-0.008135784700
-0.030292604574
-0.002418233853
0.041580493490
-0.048083375282
0.033189222297
0.003432244270
-0.044135602708
0.036833615183
0.145416788771
-0.105623195303
0.139799864697
0.062311492486
0.031325857003
-0.051044192617
-0.107785311456
0.015808144770
-0.188138175346
0.187736015263
0.085903496646
0.199809131404
-0.110683488182
-0.023611520359
-0.123220471608
0.113592464900
0.048541395735
-0.036753084651
-0.010938630875
0.072595503064
0.035223171255
-0.109046103008
0.140256122565
-0.123520059586
0.012839447569
-0.064432121891
-0.094107180144
0.059230056214
-0.153360225503
0.031196701207
0.048637181663
-0.114412696872
0.091766634834
0.069626517863
-0.051899874048
0.023147895687
-0.199888792897
-0.144748658438
-0.258188998637
0.004172396578
0.120198769630
0.041340210050
-0.133098049151
0.021807133689
0.024946308042
-0.138445931933
0.122619278780
0.088420569931
0.029390758694
0.155378986761
-0.044787899403
0.120653306253
0.089665054285
-0.188093880694
-0.088198434070
0.062756263797
-0.066585360313
0.012790312821
0.082695900465
-0.180720808681
0.119050586178
-0.043802281515
-0.099346673541
0.053184754290
-0.115553482741
0.034156781040
-0.129338048193
-0.025276406940
0.032780242030
0.009726524950
-0.140126751025
0.100111844379
-0.012152517702
-0.012800478169
0.105879009889
-0.211954684787
-0.121432029452
0.057344698622
0.064699518583
0.127023396468
-0.038145751441
0.076238107302
0.175888887827
0.074597466494
-0.061895809954
-0.110605786594
0.132254954462
-0.024289286419
-0.068914443517
-0.088395261828
-0.083770667265
0.234477446663
0.015815157061
0.000290202736
-0.007207291245
0.266406134428
-0.117293236320
-0.015375259562
0.019003006756
-0.091222159738
0.127537613967
-0.120004602881
-0.030340039143
-0.029443115636
-0.038492175644
0.097995771846
0.002072430972
0.149882678909
0.033677636395
0.119041677640
-0.064167486596
0.156249103190
0.033784830874
-0.006150538551
-0.088115830050
0.096646361982
0.156595646727
-0.162764670352
-0.012630540651
-0.110236132685
0.034089167258
-0.106820654065
-0.153779397431
0.083771994393
0.175070810653
0.074862653267
-0.065827884696
0.168679354442
-0.022146202612
-0.115926733462
0.110987797371
-0.115995027583
-0.059623829074
-0.154346888556
0.172353151344
0.143118897972
0.085822540725
0.106871544817
0.023814637641
0.068485223943
0.015983985192
-0.112602304512
-0.122656768956
0.018780016927
-0.009206194405
0.035082709255
0.256494673131
0.066464467907
-0.116614348046
-0.027716596808
0.024959317480
-0.005703088132
0.120485800687
-0.008638662701
-0.033143870615
0.322348823280
0.056233460032
0.135066725582
0.137562820815
-0.089296849655
-0.033423578276
-0.003333997979
-0.116368216659
0.061627530615
0.209450608175
0.070085731104
0.135556674891
-0.034498267953
-0.058564935609
0.124906041899
-0.244839995018
-0.023656614030
-0.093499595506
0.088250585486
-0.004489049348
0.131586200937
0.170813981422
0.105623937441
-0.072552464777
0.106255586450
-0.033799648377
-0.048145394370
0.013065074044
-0.180097561732
0.007040464457
0.122293247243
0.060449689130
0.002876693782
0.047861022644
0.093974424306
-0.073603713965
0.033031832360
0.025077339943
-0.045568753120
0.036923356436
-0.041934640014
0.062247100036
-0.018848152133
-0.032412347720
-0.110329981618
0.095300538369
0.039882618660
-0.045083401264
0.152219012637
-0.111743536411
0.135272043812
0.066913321425
-0.027664129083
-0.035411421131
-0.035988266644
0.118909269503
-0.209022119995
0.074645795783
0.198452283614
-0.094864105822
0.185485175676
0.055151468279
-0.113396614332
0.073707362664
-0.008429922267
-0.056326221552
-0.095452567392
-0.227021245687
0.196167891411
0.083868037612
0.043267645793
-0.215626163612
-0.104355101685
0.118811216322
0.210504918183
0.198027837628
0.023281684838
-0.121548865218
-0.062134286630
-0.002757320156
-0.078028630041
-0.013363832854
-0.203526411530
0.027508961396
-0.057999079207
-0.045340883623
0.102271991591
0.030813151779
-0.196136010177
-0.018834447948
-0.086886339368
0.075384863262
-0.079753725850
-0.007768730156
0.033057467276
-0.143427410725
0.207703185466
0.139141367899
-0.172460039019
-0.055524697519
-0.102662388272
0.106196066556
0.027376042956
-0.073970887626
0.030896350617
0.034742683684
-0.011545162112
0.156928473657
-0.269392276226
-0.183628339912
-0.108938367799
-0.039515702203
-0.038031080530
0.093823414054
-0.029750248471
-0.171934669172
-0.007402619291
-0.048456080745
0.274536500486
-0.038080891583
-0.003074358193
0.143176903350
-0.033335644298
0.013198192498
-0.047165787241
-0.196026922159
0.040240922773
-0.093449251142
-0.063121518925
-0.011300958083
-0.040766851607
-0.046269762901
-0.110835437329
-0.155148326932
0.157064790538
0.119790049804
-0.021685508686
-0.040139795982
0.112376323392
0.104693315443
0.098795345000
0.087538365334
-0.109127601779
0.058582604717
0.010824845100
0.052025206156
-0.019580349316
-0.060912559363
-0.090010677361
0.055204555689
0.086965527179
0.041272580297
-0.142402106879
0.090435244277
0.028921396715
0.127514376202
0.104896925200
-0.115913667887
-0.010799521534
0.106345880699
0.059241357460
0.004711229956
0.009870362551
-0.085035259698
-0.009587714440
-0.013935385765
0.037398891859
-0.039020540879
-0.004714448778
-0.104795003140
0.098957078119
-0.029286009793
0.012422309501
-0.126130807390
-0.042096195103
-0.079248584448
-0.082494844834
0.078407624186
0.184446371451
-0.081115112830
-0.084009774502
-0.167198246234
0.049336524294
-0.183825326430
-0.230719717742
0.227495138457
0.026466774228
-0.036640802572
0.119742741601
0.244281783624
-0.034916817996
0.010734410305
0.138634905991
-0.083280544920
0.117471166519
0.097748294643
0.098626828274
-0.060180730871
-0.153773068660
-0.166972336119
0.069861911805
-0.168079076345
0.221409004260
-0.093286260502
0.114480334021
-0.046910793008
-0.052064202102
-0.051553096298
0.070114002165
0.047005676786
-0.306350690940
0.031613525105
-0.112111769806
0.152342667944
-0.069536317293
-0.033837355908
-0.046423637184
0.056110989166
0.003047632771
0.156160362902
0.000369032273
-0.172436818229
0.100774096313
-0.060150058046
-0.062077674596
0.064381334475
0.084555675912
0.012340390586
0.173348404176
0.062573397147
0.106465428125
0.105914418555
-0.114453358322
-0.109872760556
0.031754465137
0.043016911782
-0.118954477719
-0.166242353258
-0.101610593067
0.048349514469
-0.033070239649
0.033521975186
0.100844944421
0.097170645284
0.012185152640
0.135246438569
0.051786746952
0.054801080545
0.151320075017
0.089763496963
-0.104918046255
-0.070784566147
0.082594853302
0.154133461213
0.002048652406
-0.198621998957
-0.015922064474
0.065476069594
-0.037583191304
-0.201925990558
0.034188834204
-0.013591217942
0.153198840993
0.122626339300
0.012907118306
-0.098582716377
0.031791531345
0.150489702586
0.002610077603
-0.142834187588
-0.162093191355
0.155011105130
-0.006774881364
0.248634830999
0.078964174833
0.004738405283
0.050559029685
-0.003801116773
-0.112120235192
-0.026611213933
0.053696319588
0.058754562877
0.015515876225
-0.013301742820
-0.059279800799
0.046904779891
0.150537022945
-0.009692222185
-0.024243680077
-0.113745477833
-0.018367656051
0.038499999144
0.034036453657
0.038052338535
0.012295216537
0.041568833699
0.151112962050
0.042420444522
0.009278699190
0.059801071902
-0.054727181086
0.093963527025
0.105423971978
0.167966394886
-0.033504265290
-0.071168444304
-0.089563918628
0.040150299184
0.032790437593
0.007805172863
-0.010447121916
0.024364822204
-0.013081255274
-0.099707198532
0.003153811714
-0.081178657295
-0.024936121148
0.009633762866
-0.221370245286
-0.121126995304
-0.092306811188
0.002842740743
0.036024539638
-0.040486444062
0.081091426458
-0.039208476942
-0.007791503476
-0.181174198824
-0.056585143392
0.057363393625
-0.053114676101
0.004007181699
0.173399029931
-0.023982896486
0.025445355363
0.000414722953
0.066156272843
-0.041949317252
0.050232030507
-0.052667772769
0.098288731649
-0.002659801615
-0.291754162002
-0.105578626338
0.091244272358
0.030196183837
0.187278304477
-0.035712164998
0.001109142634
-0.025764083018
-0.147667888414
-0.083609726370
-0.086462602293
-0.083530900439
0.070758273199
0.065475353121
-0.019139638624
-0.066071218426
0.078314553805
0.065458220852
-0.056735682419
0.130608991165
-0.182870836579
0.011528655736
0.096501194249
0.006804126918
0.096335164425
0.091359284436
0.023744480173
0.083068602467
-0.219892308861
0.125522223031
-0.095238041630
-0.096767641341
-0.130207612663
0.054201434454
-0.007679841332
-0.027583948156
-0.000603606078
0.001047155010
-0.041495756238
-0.097410137839
0.004038755044
-0.023538788198
0.003994241380
0.255747122606
0.269642173617
-0.050305823928
0.100161473829
-0.064891404652
0.001913022053
-0.025677737147
-0.032262371407
0.260792380312
0.211774088265
-0.076515194663
0.025536469859
0.050468322053
0.031924902983
-0.107964910978
0.043231708016
-0.002479471008
0.111793280405
-0.059452515424
-0.051223167482
-0.055703561529
0.001119417502
-0.233676901810
0.089926887129
0.067458860086
0.016219506933
0.180709624098
0.120940513741
-0.098514744959
-0.043089589962
0.100961352502
-0.080548474758
0.118748650295
-0.020919368229
0.070131907443
0.045216041703
0.161014585538
-0.135937888559
-0.120095134057
0.006239747618
0.008865244108
-0.046861028161
-0.077502518490
0.055314177829
-0.010563598726
-0.113007917621
-0.020380469373
-0.104625778044
0.007846371891
0.084855870682
-0.051686062212
-0.017598008306
0.000494174747
0.044892741587
0.197002014525
-0.157655798752
-0.000869013317
-0.017691266543
-0.187377153890
0.263095813062
0.075039642868
-0.249116037039
-0.097843595760
-0.100159916686
0.142455062176
0.182361081247
-0.067872359408
-0.153375652979
-0.095265532853
-0.281438652382
-0.214187923379
0.136399920461
0.140224392448
-0.142006258003
-0.079141636746
-0.059636068478
-0.184611121240
0.146353191203
-0.147195947373
-0.200208732654
0.007115066353
-0.032526413797
0.058251670567
-0.061624766682
-0.024204543931
0.116345852819
0.190814799894
0.141520026180
0.076949569895
0.116168252603
-0.041518258279
0.016965754744
0.046615745760
0.077853008167
0.106170196807
0.027805493879
-0.036516752656
-0.225235390575
-0.072273633313
-0.024337252445
0.188137985371
0.068621662559
0.058734209558
0.045026144308
-0.028814113833
-0.114899568413
-0.022900605994
0.052330200495
-0.080578328692
0.038174512817
-0.055192880699
0.119835106051
-0.053551106097
0.068295929743
-0.140588680769
-0.052212519081
-0.254048230565
-0.000097521509
0.035380933184
0.057498396698
0.046702644234
0.021171954908
-0.146963662419
-0.166375842345
0.047537553389
-0.143068039654
-0.083607561685
0.109439603523
-0.080116179975
-0.099345755778
0.086151077078
-0.030793176303
0.130598098651
0.068907251980
-0.043748505423
-0.008787571206
-0.111742791136
0.205846879819
0.079814314362
-0.054040741688
-0.079829648040
-0.003508954875
0.001479958121
-0.043919588265
0.006418821758
-0.048834160757
0.144680208591
0.087169759733
0.021091304590
0.011318581706
0.142668041044
-0.007327273802
-0.120418946803
0.047283780689
-0.142859853003
-0.311919202447
0.132405561719
-0.015155864079
0.046744092666
0.040720811700
-0.139349428600
-0.127948218832
0.008024130955
0.024757370294
-0.030287405205
0.143350703234
-0.131411291016
-0.018977851598
0.183405034096
0.234517460701
0.205893206455
0.173672573109
0.031523853419
-0.154183848460
-0.080202461632
-0.033472854638
0.032077738947
0.082201689965
0.157896764046
0.096009880082
-0.002010745255
-0.077428247516
-0.041932448223
0.030298215118
0.132349288542
-0.003190599403
-0.039099902508
0.067100391851
-0.150406658936
0.026221804179
-0.002169019424
-0.011629748850
0.075208953063
0.024502105335
0.039077871410
0.025351894819
-0.065754005124
0.140056002036
-0.072069162633
0.121502500840
0.238873174745
-0.123151658935
0.128801245196
0.023406767784
0.090751926746
0.111883399223
0.032221633265
0.181888851189
0.027846079506
-0.007870732695
-0.071137723700
0.170993238098
-0.250505281357
0.195870231125
-0.026686311101
-0.168964281265
0.013374819999
0.144568478818
-0.182201421050
-0.016525887893
0.184799455144
0.122429595148
0.057387538039
0.159831611691
0.005154908663
0.165773008303
-0.201554340569
-0.068193060060
-0.124053282606
0.019374008276
-0.040149735616
0.061332609665
-0.067799781061
0.041771184866
-0.015425827897
0.009331467562
0.202436468324
-0.016377335599
0.063760190398
-0.002044263315
-0.180446440959
0.084759954806
-0.063683720846
0.056142028967
0.034778012721
0.070280585050
0.067400904412
-0.102631117765
-0.183111378821
0.068212211298
-0.205442835498
0.039176400143
0.005996574388
0.179558256623
0.153317834032
0.209131134150
-0.187268140114
-0.021599848607
-0.245555745236
-0.081192724676
0.094447595771
0.209166925202
-0.130031306900
-0.097941817793
-0.094172305311
0.132252196784
0.021509034774
0.023843481057
-0.120118199241
-0.027046121845
0.014934605562
-0.053666364730
0.032283765061
0.076957906389
0.166163412888
-0.188689889435
-0.079856398906
0.030625834197
-0.075792441246
-0.112562654498
0.126807498146
-0.009847740172
-0.018423941020
-0.123550578749
0.199610860381
0.179619763271
-0.047004835079
0.094887991593
0.026932015271
0.050257988547
0.213685759173
0.030165279566
0.023781937114
0.061578768777
-0.010313361908
-0.021252203170
-0.091574478077
0.224005964075
0.007396015572
-0.179777778027
0.042100514365
0.070102601148
-0.058810806027
0.140472201116
-0.070185227471
0.077110111984
0.032343580396
0.085670879564
-0.106220992987
0.064948754668
0.080657806991
0.029902414913
-0.010616658960
0.083552645084
-0.034647089741
-0.063935307211
0.030749237777
0.077162509968
0.111452555523
0.108359458549
-0.222061963242
0.073449858115
-0.106330849989
0.165774587222
-0.023335261511
0.146478375033
0.029578357007
-0.065820488066
0.149991895460
-0.008919306363
0.084535309676
0.027675837061
0.123060972965
-0.031038798431
0.090911548399
-0.049688439832
0.160522569669
0.087868372458
0.017829172178
0.039843780290
-0.010488660801
-0.054157569063
0.044232678565
0.059488402482
-0.095162037326
-0.070140036158
-0.070596989549
0.077942275617
-0.180206136584
0.003183648176
-0.124028175872
0.092346598827
0.110836088640
0.044461571073
0.005572519208
0.167839326663
-0.038707626927
0.032145198846
0.105988709545
-0.146127275963
-0.113199473455
-0.072443844704
0.192341996745
0.109500404061
-0.117696461148
0.006679326020
-0.184246235660
0.046193500329
0.030982611114
0.149562073670
0.153861642817
0.231385144270
0.039892159600
0.123968873616
-0.081899294970
0.115545717000
-0.110433227749
0.033479328220
-0.209960842545
0.057443521766
0.055516422075
-0.089218328515
0.096652027778
0.173092264541
0.051000006835
-0.223034834992
-0.059885517271
0.140344747110
0.049262814981
-0.079952131270
-0.235216043360
-0.096597826168
-0.037083850183
-0.146775760701
-0.094380005156
-0.065341612227
-0.039080945550
-0.143574853295
0.003731941953
0.023086650058
0.073787837136
-0.020529324360
0.142671253929
0.119963484737
0.007869973834
0.107635619545
0.159012175515
0.117924462931
0.027405730039
-0.079187693795
-0.124720086475
0.044106848760
-0.179839161891
-0.080360495017
-0.038449084159
-0.042529374392
0.110851513726
0.097917780304
-0.182934154905
-0.070715763728
-0.090917393523
0.031541601415
-0.049424479908
0.096738543906
0.107059614098
0.028023973440
-0.038129510245
0.080491860686
-0.101116573342
-0.074607384089
0.098803485437
0.140363624705
-0.178497683271
0.042264593086
0.070680557153
-0.070224542210
-0.099931011053
-0.037261570672
0.047721961812
-0.005119407810
0.108730884880
0.046343115807
-0.208494187278
-0.176284533299
0.004996118303
0.092215873182
-0.034170159066
-0.017355483285
-0.031891574828
-0.104683979772
0.195539004667
0.078346806503
-0.140514610341
-0.075888311730
0.161294708351
0.089292313826
0.017264399089
0.055456447676
-0.034435154651
0.046559233401
0.135105273302
0.009220698281
0.079791636660
0.001213416181
0.017620487323
0.000324186021
-0.111642646512
0.094856178200
0.021905239643
0.017817252101
0.030696578635
0.083553780794
0.188446045186
-0.037623596343
-0.064743137757
0.053649151405
-0.009906041296
-0.071337767892
-0.117133955035
-0.071644916755
-0.037508254960
0.052600655849
0.022597178463
0.005201386397
0.027610028471
0.044107054212
0.001299315649
0.105358873418
0.001827184439
0.126773191503
-0.016030366987
0.094732531644
-0.013976810401
0.000117763411
0.033267061966
-0.052816339903
0.008581033861
0.022817165901
-0.124236733416
-0.012996100784
-0.094028911594
-0.009191893937
-0.141372657310
-0.010649726023
-0.133054839689
-0.099912512918
0.079278152085
-0.092079018779
-0.029641065725
0.137355997770
0.082477846762
0.070295334927
0.080415734802
-0.044478045122
0.007096253256
-0.024327189294
0.044096877382
0.094050949590
0.053777849917
-0.106714083719
0.071217024342
-0.140103505170
-0.125704411707
0.136422108854
-0.024799687248
0.024379179332
0.094913428082
0.039921807411
-0.043640256493
0.118777078621
0.039206010567
0.202631500162
0.062221126286
0.045760889328
-0.026128808811
0.118826636276
-0.017559794517
-0.039271253362
0.080417535709
0.040936658189
0.109293697017
0.033162855524
-0.206512819592
0.067396653149
-0.007531401705
0.012817553676
-0.061390866540
0.092618651307
0.165933097575
0.229366474294
-0.114466734255
-0.048516239026
0.001899629338
0.234517610280
-0.041130440058
0.058660130546
0.027098690637
0.101173000241
0.015348575878
0.113526852717
-0.150882317257
0.066257349392
0.033973452855
-0.047106214683
0.127208375661
-0.000892521357
0.093234090963
-0.070795729593
0.095839797231
-0.058832054432
0.087542323819
0.006651004756
-0.035354425251
-0.024429514236
0.064938789121
-0.033938858779
0.141780357345
0.109376388617
0.005831556162
0.106914437969
-0.035007880099
-0.132414696626
-0.176541085095
0.007522759394
-0.151466003309
-0.063670221839
0.098413934701
-0.005239227493
-0.002736209625
0.022108081859
0.052367604858
0.022416447101
0.101239900472
0.276672164114
0.037471544109
0.087409129096
0.068056996170
0.009747479270
-0.182867521643
-0.011194441055
0.043170704760
0.086772344677
-0.009539847072
0.018312018093
-0.102148257164
-0.075448578514
0.012443286692
-0.132085979661
-0.072409355225
-0.100799286154
-0.028010892338
0.118462455902
-0.107618611105
0.252281273110
-0.085074920541
-0.167282434808
0.077435201689
-0.016088828155
-0.041580650614
0.095205023534
0.086399036439
0.077325330648
-0.032175892410
0.028049887507
0.040578120733
-0.018526893645
0.035012611910
-0.090446997860
-0.071503375107
-0.118138904214
0.075309461470
-0.016941317225
-0.190284495690
0.102239427048
0.105540472981
0.061534432001
0.000855017534
-0.070476289379
0.018783308170
0.167135141053
0.055088827772
0.034123528026
0.027274817953
0.143573257576
0.031805313779
0.173019487571
0.009940374944
0.158961953406
0.100519463500
-0.142879412589
0.004982543460
-0.068680709804
-0.111017448983
0.061630599704
-0.034557858881
-0.019286400174
-0.228096576067
0.015034205539
0.234768855350
0.023077544433
0.028274256477
0.188865879705
-0.022758693577
0.082377232422
-0.012039146736
-0.055301589912
-0.002608937704
-0.028750064723
-0.066916282127
0.028124502574
-0.001378408478
-0.211362525090
-0.046147733157
-0.120100481693
0.030655563464
-0.103572757040
0.123286635712
0.110017968379
0.066128038517
0.030911866424
-0.139193953081
0.101817946356
0.060883671812
0.031782817309
-0.120211096565
-0.155738659351
0.122994150140
-0.093505313068
0.096955480364
0.033611111610
-0.082059702255
0.040458456707
0.023736662755
0.056705883384
0.169262149304
-0.026152411916
-0.024100675836
-0.058590780387
0.000538932395
-0.109126212508
0.086891042464
-0.086518187549
-0.034110290164
0.087279187946
0.021941366756
0.002917620778
-0.084556603462
0.014918801599
0.043153325521
0.043975762154
-0.042920134066
-0.105408475216
0.124232896227
-0.056793488029
-0.080517001904
0.037849612370
-0.116947483397
-0.133157626252
0.187776225714
-0.216165983560
-0.089500311806
-0.024037689326
0.181673701186
0.295037310277
-0.129695210902
0.036281229823
0.088522182377
0.087771831828
0.088262025944
0.128880395393
0.006175441362
-0.176863342402
-0.030291909107
-0.075987656015
-0.172147100465
0.103799598126
0.064636925563
0.198738949463
0.150029597916
-0.008840594026
-0.105081446704
0.004818560679
-0.103797705921
0.065177630415
-0.080809791751
0.154699041664
-0.084233035488
0.031119066684
0.056656299710
-0.206661379658
0.191521364155
-0.010940824999
-0.089351312029
-0.108432135157
0.111415063935
0.154201409234
0.120678268044
-0.163336764338
0.001396445697
0.090807980208
-0.116039073598
0.132790759142
0.080874635307
0.062520856604
0.080103173593
-0.008523240004
-0.082505235866
0.023907203180
0.241095135164
0.091256723743
0.106600532816
0.029845202142
0.073116336432
0.106170583622
-0.038340416586
-0.061187426473
-0.146253990330
0.045655989532
-0.044535675593
0.077887344889
0.097438305764
-0.030617665692
-0.019182921613
-0.023776769849
0.150432321043
0.166968044005
-0.137959209122
0.078504794756
-0.036658022354
-0.118294617028
0.099519948424
0.092346835713
-0.026268268854
-0.067278666608
-0.043927381145
-0.076257190462
-0.029372547986
-0.119754175132
0.155980386608
0.144063443266
0.086698029701
-0.116604501537
0.044849135278
-0.000310641203
0.017651605540
-0.022585760465
0.071439770921
0.029449766626
0.036879847685
-0.127927193816
-0.003195103512
-0.122827188021
-0.057023653764
0.035972813245
-0.005443378969
0.124491830522
0.121846695799
-0.103151127906
0.138777420890
-0.061674040404
0.130883325614
0.190114682516
0.100190359249
-0.256413736738
0.065579019312
-0.104558727815
0.078562132555
-0.091794818649
-0.028655485923
-0.148127983853
0.025880383577
-0.106389908104
-0.218542290777
-0.013799673389
-0.019680853187
0.113179669805
0.120081362400
-0.104382128205
-0.108144935731
-0.017606785803
-0.026868873702
-0.153613741221
-0.102487792664
0.064332623534
-0.030162700992
-0.028759880185
-0.283500667823
-0.090022289665
-0.110456368178
0.016266502743
0.063672595380
0.019059830475
-0.028900428491
-0.046968952055
-0.159484444331
-0.030334284477
0.101643859009
0.067578629718
0.020458270864
0.124363369118
-0.014557011042
0.059300173096
0.071261077352
-0.093187634683
-0.034407778668
0.172325639259
0.021375195128
0.160242401202
0.128159152919
0.026623880713
0.328905457901
-0.102206130485
0.021040855629
0.037442369793
0.125032781969
-0.122002310975
0.059081376935
-0.075811993457
-0.236762940084
-0.060295387825
0.006650757468
-0.049624931849
0.084775762124
0.035599456447
-0.107783029228
0.040614826071
-0.090617177710
-0.158919205058
0.225520250366
-0.008808824603
0.025582361872
-0.114244430390
0.084593227552
0.148770170135
0.075911890035
0.046757950624
0.139818741550
0.140887876544
0.176375971324
0.083679917012
-0.091927666398
-0.045013318807
-0.107904189724
-0.031517865424
-0.107326439149
0.074224604600
0.066411330428
0.258704834885
-0.071840632759
0.081900373243
-0.041166142679
-0.058636375462
-0.126983764815
0.154272464959
-0.113090034548
0.056798858632
-0.014531393363
0.277054551602
0.002015027355
0.024757302678
-0.023615366804
-0.069703417457
0.107924052993
0.018439567131
-0.000006830380
-0.057591681262
0.265209938743
-0.206353072359
0.125545866200
0.102735142337
0.146477403286
0.102008769296
0.012917543047
-0.020207319809
0.145975271392
0.077627322644
-0.062604835354
-0.242657092244
0.045401354069
-0.007443846420
-0.265741952742
0.086703095145
0.016728555762
0.068007898353
-0.090202975510
0.011347502590
0.330691809895
-0.046779681545
0.122723238764
0.095753258167
0.047015287161
0.006220559604
0.162917547848
-0.107545363854
0.101640477280
-0.118319703807
0.137641006073
-0.131993032897
-0.046065310001
-0.040633271444
-0.135605733396
0.248344425604
-0.040080530107
0.003916095996
0.064474562637
-0.015917667280
0.065820511117
0.012872416803
0.160828531334
-0.001943335615
0.026269501887
0.077727525912
0.075390454989
-0.012430173026
-0.086315582575
-0.024294686974
0.197814988667
-0.062614706154
-0.050857601047
-0.037105727244
-0.024405144687
-0.061245605813
-0.066046377143
0.092116055785
0.125409712639
0.215062750604
-0.015021764715
-0.060423617317
-0.123793619100
-0.072411044620
0.030052624801
-0.004055770625
0.070115149263
0.110978718660
-0.160244218587
0.058558440867
0.114501246359
0.242142173176
-0.006548285864
0.195632178785
-0.154235379856
-0.109979569763
-0.024664770963
-0.060738843358
-0.024554809818
-0.062519446927
-0.001783738871
-0.116916552748
-0.142986681872
-0.094079394769
-0.118872119955
-0.159059759939
-0.029135623509
-0.126033249601
0.038039388412
0.091420695082
0.002246958577
0.115912586552
-0.223711084018
-0.209222734821
-0.076305887310
0.158636972562
0.112784311504
0.050381833313
-0.034682310382
-0.054233570286
0.035715620573
0.042795440653
0.085581041604
0.134372245306
0.046758299119
-0.002627312322
0.066328550404
-0.071406100148
-0.084857965551
0.188924947224
0.086746874636
0.038773887310
0.022984130774
0.197229340552
0.279202672804
0.076602881705
0.088072019907
-0.136765740374
-0.189083290302
-0.107192818109
-0.143630917967
-0.066414353466
-0.031135403811
-0.211250458047
0.067205259104
-0.010035743569
-0.141463147887
-0.029258927739
-0.077307060019
0.151280714762
0.023270369296
-0.103689368142
-0.027384362362
-0.025871554615
-0.036248402951
0.188247730192
-0.119063158575
0.101028305709
0.061793962653
0.184706817201
0.208026120927
0.261148018824
-0.159214383896
0.112045138995
-0.032052073544
-0.018418797688
-0.140570598402
0.114297209148
-0.057163243797
0.067198911524
-0.089496822566
0.012051716090
0.029934787649
0.025258288313
0.132308184431
0.011953857002
-0.124542164362
0.096843986730
0.060835920135
0.187825669904
0.045777532822
0.077262566680
0.100563114402
-0.055820114997
0.066186021484
0.154010168334
-0.051356593878
-0.026789946610
-0.021916512656
0.181696458739
0.075584336000
0.089946286213
-0.016600665838
0.010219551318
0.109396368542
0.028821393918
0.124062421654
-0.266974468056
-0.009151118103
-0.185955552766
-0.099529690418
0.274474238689
0.224942621478
-0.106104448034
-0.138584922893
0.060338096774
-0.008495420810
0.036973234187
-0.099837571354
-0.000743891710
0.079624090322
-0.097851520751
0.004548425153
-0.129410203702
-0.169479210666
-0.171311468026
-0.032749632545
0.143990360135
-0.026297795574
-0.003463427202
-0.164598088268
0.171961794020
0.031872648217
-0.108182761359
-0.082604780102
0.094345590987
-0.092811923445
0.131302666921
-0.103312769611
-0.093194519372
0.021707421099
-0.098629438922
0.149632648542
0.057891864326
0.271266607281
-0.018928959156
-0.100080347430
0.038226609206
0.004800274532
0.105393806479
-0.074191238397
-0.066896363504
-0.068412296460
0.078562617332
-0.164390002117
0.038960111859
0.025047272355
0.128609994419
-0.014676420657
-0.087505363189
-0.048635981380
0.048067164990
0.108780937502
0.047428576979
0.208777285574
0.087054526751
0.058466497555
-0.154260644150
0.016990403815
0.036314394014
0.040500718391
-0.123545065901
-0.083382860404
-0.009187647523
0.244750184677
-0.060886964021
0.040965454466
-0.042004076890
-0.052869209545
-0.220851077899
-0.171587949142
-0.149660862574
-0.077444932312
0.209269654708
0.220665778026
0.112551127538
0.143285019230
0.143769333106
0.041274416240
-0.173668362582
0.067006826550
0.041452971661
0.165025192355
0.029550262016
0.073132769072
0.104229452844
-0.206549965322
-0.043737125520
-0.096099854523
-0.088810947874
0.089544169953
0.017940040356
-0.187682615057
-0.064702895679
-0.059044105394
-0.010153584010
-0.124290797329
0.019858132195
0.039593569318
-0.085264884047
-0.076621663406
0.101863228142
0.013796368275
0.007250018314
0.130755199361
0.073373357287
-0.094548060272
0.068295815447
0.136038659401
-0.154453496232
0.024523233822
0.096690459217
0.078250702855
0.024050594461
-0.025051016746
0.030558794272
-0.015741713831
0.076405763296
-0.047504355106
-0.126829414834
0.052632300221
0.008134195024
-0.000558426885
-0.089140112240
0.021988010661
0.078391320928
0.095726389032
-0.026704304522
0.062450989003
-0.033008399762
-0.022946246927
0.073688146460
-0.091914740224
0.043259495473
0.073483852463
-0.083097621505
0.019777028262
-0.003176208217
0.081245873392
-0.078627046126
0.013137494818
0.173712910350
0.029428042853
0.014124068221
-0.072383004383
-0.176963348310
0.007278412642
0.016859421335
0.065288248454
-0.038608864082
-0.025185106960
0.080262615140
-0.038668409775
0.075070227136
-0.139036224201
0.009818550681
-0.018766927662
0.013940701996
0.075276772093
-0.055758127572
0.027718017689
0.005214708534
-0.051294608104
-0.016523324883
0.018313239669
-0.024351255895
0.041596787410
0.121528131284
-0.130248710783
-0.057156165443
0.076424155328
0.007693967634
-0.069713646218
0.071321458552
0.029262576538
0.138830481163
-0.150142085668
-0.105796170321
-0.005817038232
0.143739003968
0.028873350680
0.153948697727
0.091394885846
-0.089479317486
-0.050825765276
-0.124727031995
0.051336715833
0.140826567286
0.024176796702
-0.020638633230
-0.012922439310
-0.160624081080
0.023239180702
0.114288476970
-0.042612046209
0.012338876389
-0.009647426210
0.082294552439
-0.224441871427
-0.048991306846
0.067340786447
-0.121079771836
-0.206767146541
0.015828722668
-0.009785362800
-0.071644771376
0.195815008962
0.090137287865
-0.095441671309
-0.031313490369
-0.249927464714
0.036859334740
0.008567072796
0.093273643773
0.074003294566
-0.039463430303
0.022297561180
-0.020186138305
-0.019867666675
-0.072871060673
0.161942589347
-0.031226175700
-0.035581068781
0.020289853818
0.223027143708
0.044111109627
0.052330176282
-0.113670362804
-0.070452341862
0.012381051513
-0.063114712493
0.065688963269
-0.052747068195
-0.068159364732
0.032715478240
-0.032014377616
-0.029975800439
-0.077053521472
-0.036612280362
0.241072015542
-0.027124296818
-0.034365388998
-0.056571318419
-0.092850849261
0.073366774247
0.057182210588
0.157855379384
-0.182925786509
0.105833460144
-0.131634115663
0.023463662538
0.167142320546
-0.047275594666
-0.005121115120
-0.043892350776
-0.059196092624
0.251060921722
-0.175974572537
0.195812133875
0.056199339252
0.084451991630
-0.085845591594
-0.034771117328
-0.032256640762
0.028620309396
0.040394250758
-0.146367798118
-0.108455910424
0.079989941958
0.045136471493
0.181109574346
-0.195360440950
-0.019774396495
0.078168373874
0.070735152624
-0.022385234513
-0.112485713722
-0.041655262269
0.061163989854
0.033510541764
-0.069445391145
0.112262272123
0.097717025771
0.029569708486
-0.147713183286
0.080492743242
0.100175623439
0.207207156370
0.048710050200
-0.208801389209
-0.144639958772
-0.196984966451
0.185667443662
0.134589067630
-0.059319678823
-0.125240720765
-0.012529025261
0.041632078665
-0.182813553110
-0.021669146460
0.024574184453
-0.047708891662
0.147359752903
-0.020315996280
0.062412318695
0.079283505571
0.147722615489
-0.009216254782
0.004384333736
-0.024176219755
-0.072819761188
-0.139751917682
0.174360243956
-0.026329432217
-0.101950293151
0.052239185166
-0.021697817835
0.043027649587
-0.084004719173
0.009451603973
0.114961967508
0.115362421772
0.087920049218
-0.014461594013
-0.056458687107
-0.156637047756
-0.117363266407
0.072457006142
0.007244077859
-0.070415323362
0.040710759072
-0.081061730480
0.058373877670
0.048948325194
-0.022546702500
0.019841837360
-0.058812191441
-0.010948955501
0.102277131012
0.267234750317
0.108578137824
0.034921086063
-0.018521415729
-0.009454748980
0.221851959151
-0.045147191358
0.200087966912
-0.125104542030
0.063880299254
0.022053559568
0.024344974770
0.122263014509
-0.015068685053
-0.035278448377
-0.042182144396
-0.074231249120
0.182957928032
-0.009302430684
0.076645078156
0.198902096754
0.033098750945
-0.203598802407
0.043639748723
0.066383555340
-0.028961029354
0.034981922853
-0.026256580806
-0.014461554131
0.083265300742
0.042896504776
0.111440274102
0.169325861899
-0.248766011104
0.100158195663
0.195581743638
-0.054731477615
-0.156274196827
0.008097422309
-0.095221778162
0.133373066768
0.057185704129
-0.081919469819
0.056573253266
0.000530531499
0.083484345120
-0.018467721349
-0.059121455760
-0.002329453926
0.185128919362
-0.016761046416
0.043204696082
-0.256096955146
0.168337127158
0.118283416905
-0.008278651303
0.038993009140
-0.070604677135
0.268180961052
0.115104526389
0.037606801335
-0.131472502283
-0.127485877510
0.017348041623
0.071014268202
0.172020125816
0.059547809364
0.014406456644
0.020677026303
0.097331931180
0.090474183602
0.047978008932
-0.107056018602
-0.052166801481
0.060673608520
-0.168101615425
0.285977070123
0.120486376320
-0.187594594045
0.147290611412
-0.007309704648
-0.027006822814
0.059313238682
0.085810343859
-0.042833764477
0.038057649382
0.072305541576
0.229433324496
0.149200918373
0.119681590108
-0.127925113450
-0.071240192848
0.018574452763
-0.171031677465
-0.048773375619
0.023135028201
0.058795966928
-0.150147353049
-0.071467449267
0.077599950841
0.012690470383
-0.211269134873
-0.014137299048
-0.150988681631
0.024526334342
0.046021973262
0.074535591710
-0.141937642467
0.088757128594
-0.008403008756
-0.041263583754
0.125716334484
-0.035217161959
0.064314558302
0.094891748673
-0.069009642637
-0.130735066936
0.010250127975
0.067238347207
-0.092060460285
-0.151684192266
0.157049840026
0.080603474264
-0.013784232937
0.072882208484
0.096423039615
-0.079265790404
0.141009864468
0.162101633193
-0.072101497527
0.153711787553
0.113400642121
-0.067788396431
-0.035110880367
0.034814259856
0.003655321825
-0.051167556183
-0.005375448343
0.112882247400
0.015424081224
-0.058890425370
0.232459375119
-0.074536951334
0.003837777205
-0.218459173355
0.122328399956
0.151427425428
-0.092008729616
0.017252976261
-0.053200399138
-0.172726772216
-0.055019048638
-0.099151600509
-0.032157729728
-0.045179289633
-0.132991234793
-0.108965471925
-0.185456088973
-0.083238795341
-0.027629607451
0.067787970857
0.138763807791
-0.164474384134
0.164046486855
0.108800769436
0.020621774251
0.150001416305
0.190916156853
0.055264509969
0.127630321411
0.182607646652
0.115172875482
0.041711961150
-0.087852103068
-0.028942379407
0.043754256920
0.064700754654
-0.102448790942
0.060886588981
-0.000086158802
0.118505774965
0.000336253683
-0.186212736229
-0.106521457987
-0.038277695453
-0.141360717244
-0.075100838188
-0.065002845132
0.096668295297
0.124745079583
0.119240094731
-0.081260612303
-0.018208608319
0.042714771068
0.084455861002
0.006764933518
0.049513877413
-0.120872668478
0.119674191992
0.100775500180
-0.171230408570
0.114996403991
-0.085292622214
0.081044306415
-0.035846866353
-0.070029861402
0.232034600818
0.039443091100
-0.027666217215
0.106439631720
0.162406754235
-0.161327366211
-0.080966506705
0.021182888703
0.011734207822
-0.134855165197
-0.021443818172
-0.025185246825
0.069095399335
-0.085882614415
0.037007735867
0.096604313477
0.258516024020
0.016169834556
0.076601720770
-0.004247624095
-0.176591800513
-0.023113859843
-0.019752322988
-0.008641781129
0.008345965271
-0.020855521845
-0.150846337594
0.081691413200
-0.044861663039
0.196538222918
0.127329586055
0.199610201989
-0.073268043146
-0.098579747935
-0.109819873225
-0.016468393089
-0.125145695446
-0.108715539680
-0.083599700149
0.236914901959
-0.143949449759
0.107892246821
0.033626410511
0.039697693898
-0.046201633515
-0.010464304915
-0.116101953786
0.192116322336
-0.016046603845
0.124071194428
-0.094892758671
0.045689114073
0.003065652281
0.198127036081
-0.073475470529
-0.113044760438
0.099723309086
0.122642933044
0.002454748899
-0.032587089252
0.094447325144
0.068369081646
0.132471079014
0.002930193127
-0.064947986214
-0.018057080121
0.035788677050
-0.099559740867
0.055578573875
0.146938683180
-0.091433598476
-0.121286636165
-0.060345030334
0.009599029694
0.178978737161
0.104896608761
-0.080780962167
0.130785772170
-0.071637806660
-0.092342853166
0.024261880864
0.071020436464
-0.049119881333
0.181893105338
0.050459646776
0.001329135991
0.082080882435
0.217854303973
0.096145730931
0.064531067152
-0.004630870736
0.150055567588
-0.067731340340
0.062198150445
-0.117139833019
0.027796947789
0.083797730612
0.062676846097
0.228921925070
0.040808420904
-0.057912261286
0.106203087109
-0.037622741041
-0.051800845478
0.102344963788
-0.155827247584
-0.072330291115
0.010524019826
0.115435328992
-0.013281335126
-0.130612157510
-0.153155357566
-0.144688951077
-0.082710242039
0.015165448141
0.020621235552
0.019539001196
0.040279472662
0.166810460856
-0.102859477254
-0.098943689268
0.041459965024
0.177808963332
-0.009681250240
0.053687204920
0.110834369795
0.048878111169
-0.028357265137
-0.032310271178
-0.087279289028
0.156487947329
-0.145393210140
-0.111182304591
0.222281470607
0.006549771747
-0.170311330250
0.041901991928
-0.024580013238
0.032845928474
-0.092655880241
-0.039883222141
0.089448772320
0.224094622477
-0.208310937343
0.015713175365
-0.134856583334
-0.072012338003
-0.064737587076
0.061835095264
0.055644337693
-0.012918464267
-0.008677833995
0.100573168970
-0.102927240150
0.000565539884
0.073044453517
0.005854337907
0.010683338902
0.033621381440
-0.285386137817
-0.175741173990
0.026278559946
0.076165821163
-0.121013200504
-0.120958788988
-0.014614701588
-0.089876135002
0.114677755609
0.011186220300
0.105219908532
-0.024319039998
0.017015326972
0.019118275309
0.079932766716
0.063723084014
-0.067648447532
0.157109542639
-0.200115378339
-0.076059378382
-0.033744380473
-0.123934661730
0.120559393796
-0.079223129774
0.312962916951
0.164710779458
-0.074433477833
-0.047846227225
-0.210328846574
-0.041533615823
-0.035209964132
-0.088292134611
-0.049120601293
-0.018084894228
-0.085952788854
0.003290805430
-0.001194323593
0.094420076441
-0.045312270213
0.069500676602
-0.059558066347
0.104193676842
0.113783496536
0.020933529667
0.151219943598
-0.045739688144
0.184091319766
0.193167701267
-0.062720872075
0.209376379259
-0.041682601889
0.031192543392
0.005474550528
-0.030525542292
0.092352804160
-0.020762739912
-0.006244248014
0.017439399618
-0.081594848879
-0.011832819269
-0.042662134688
0.033747007228
0.105062273152
0.102338533403
0.091786702299
-0.043556165217
0.084314157971
-0.028154271601
0.237807025501
0.028798676618
-0.103228284642
-0.008015895482
0.004688027379
-0.091241428509
-0.006458656442
-0.061006205114
0.136131683365
0.075567269005
-0.041470769515
0.105054019411
0.061276350977
-0.083312398390
0.027398386647
0.133554905302
-0.110699855354
0.025795548416
-0.180140130211
0.094499255432
0.145742806740
-0.074940964297
-0.220883570403
-0.216376622235
-0.063390647844
-0.242720460495
0.052149062701
0.027458620634
0.020651200690
0.008217706151
0.003676591018
-0.016881842423
-0.028931454276
0.031748625031
0.075624676915
0.127390682699
-0.056274073708
-0.191682100908
-0.171463107081
-0.025928065879
0.022510954325
-0.013089055632
-0.011226392813
-0.170861863451
-0.034948262710
-0.056379109923
-0.002017451847
-0.153220283407
0.082316317466
0.105803185681
-0.004745504810
-0.192028825039
0.112413967513
-0.072446141132
0.072953919669
0.063295954578
-0.030975948523
-0.091671121408
-0.055066234241
-0.067481550580
0.019787116009
-0.164103375401
0.080713119462
0.002421338989
-0.044966397903
0.002984007094
0.001092308662
0.163155858418
-0.031564416880
-0.170232912823
-0.041779999574
0.020177241175
-0.068937440283
-0.034373799312
-0.072267386960
-0.029876570745
-0.072956415081
0.080819187510
0.016253013837
0.085414957370
0.125587118448
0.006914132289
-0.137514462043
0.043939686009
-0.241057841005
0.021885885213
-0.065578950534
-0.082175091540
0.070308763403
-0.053557292911
0.317689319895
-0.007245269665
0.093997479745
-0.128678087989
0.022989773472
0.080826729427
-0.036879125982
-0.179991962949
-0.124785672969
-0.019709717078
0.082850710104
-0.040275822709
-0.137988805167
0.051355150141
-0.099981280445
-0.001873094891
-0.042545060048
0.057989572706
-0.145604720433
-0.043835537892
-0.094704942643
-0.126216962508
0.008909453777
0.204321178963
-0.127518365043
-0.011927236273
0.197681442687
0.027137846006
0.006584407645
-0.063113675481
-0.088631514026
0.040105059648
-0.119859880322
-0.153948375655
0.024973142655
0.033754833247
0.014025826467
0.031201253520
-0.066252113510
-0.054598994460
0.061316576510
-0.143038422061
-0.016298551867
0.147879757001
0.148894042313
-0.026194553530
-0.037319933294
-0.051650555509
-0.101215007123
0.295167184581
0.168909609382
-0.001299118592
-0.217574171414
0.016785223898
0.068584518310
-0.022678915325
0.078304768780
-0.036625972238
0.088206200847
-0.082935325101
0.195840357469
0.042351277823
-0.062222153973
-0.084320364559
-0.060589725273
0.045911105112
-0.076135305575
-0.091672428165
0.104455935161
0.146826477561
-0.074110498614
0.115616470042
0.040535623166
-0.014060357728
0.078304002384
0.217017895111
0.081751417951
-0.021406592668
0.022159583278
-0.020493881662
0.031616276850
0.103510202752
-0.127518011958
0.033953686566
-0.030774041420
0.054672899735
-0.080897507132
-0.056025579201
0.105770170336
-0.058885419823
-0.059326029878
-0.024737255720
0.050351057431
-0.044019483981
-0.046508886527
-0.066775925511
0.091508399313
0.002763256650
-0.110115817322
-0.032885755184
0.122659437748
0.012236792531
0.088756106886
-0.203132718980
0.000235251594
0.168922777371
0.002723680317
0.038714195021
0.085902478205
0.215132159910
0.186671682974
0.030505499891
0.106158320631
-0.143998994195
-0.042776562690
0.009176961130
0.138766405515
-0.010696031605
0.119667611700
-0.001171158370
-0.037068010897
0.001425547805
0.021379160665
0.042566319495
-0.040318464803
0.001183639047
-0.121886656078
-0.013949216414
-0.045374547677
-0.219640925968
-0.098366833634
-0.009298976953
-0.044797801792
0.146179514977
0.046178242992
-0.073787276610
0.104265456617
-0.149673169052
0.130267063945
0.008680462767
0.022318295999
-0.063776212304
0.147775009048
0.044611894213
0.055586776515
-0.006262791306
0.030323096718
0.051594787346
-0.120196267554
-0.070502807795
-0.079590910004
-0.060669679608
-0.093934387071
-0.050214540443
0.012726056953
0.148849435962
-0.142987959161
-0.028214004032
0.016781033161
0.025536419498
-0.033038990284
-0.232489750923
0.173787851363
0.173160379049
-0.077483834661
0.177316241427
-0.098193292470
0.121886060042
-0.084671765616
-0.056706151667
0.102352027762
-0.042005627629
-0.011655283828
0.029679660491
0.118025741559
-0.078838111541
0.002008519229
0.060017949643
0.078328703702
0.117954892826
-0.066314365038
-0.076786461475
0.105073273203
0.069046242361
0.065226971926
0.132764640753
0.151049779912
0.164519260466
-0.062272045325
0.169357870521
0.130193878603
0.032110479466
-0.091320215498
-0.090286863332
0.009664854339
0.096018240441
-0.217366099481
-0.027355633702
-0.142449978898
0.209643047366
-0.141839845890
-0.015020844357
0.049705535612
0.116465933498
0.090376950160
0.178029473432
-0.055405135461
0.089043066684
-0.156712922157
0.115728010274
0.081537616049
-0.001390727792
0.070845088759
0.143685581243
-0.081039568643
-0.040237763916
0.061717629593
0.074647850955
0.031870752546
0.002009842941
0.040991622621
0.269678874693
-0.058644232202
-0.040197686833
-0.048831546951
-0.211550141517
-0.061914764359
0.063636231746
0.057199371748
-0.063770232941
0.211977397784
0.053983058674
-0.135612582936
0.051971878010
0.077111816170
0.105669884933
0.054755305106
0.019852277519
-0.005803373013
-0.028595375138
0.044826635963
-0.182211336571
0.021200549173
-0.028898755819
0.095190856758
-0.113336050941
0.065634553906
0.026152368707
0.118009384889
-0.073721750530
-0.131226574816
-0.157476736886
0.090522674729
-0.047022807049
0.011864834908
-0.083436537191
0.106764151250
0.054507126747
0.108825001224
0.047655387296
-0.145799761947
-0.006194119358
-0.091077388428
0.110956271150
-0.153045910956
-0.011775779393
-0.028520335423
-0.223029916883
0.109885215730
0.066134756513
0.110902516614
0.063273272949
-0.042829888501
-0.077204085876
0.046890158387
-0.107291281245
-0.056274796879
0.164133934782
0.028978396184
-0.112836606871
0.121448920496
0.132838049647
0.059809262865
-0.145763184370
-0.093297204276
0.031533660864
0.151436541757
0.117509205078
0.041149606154
-0.051769688917
-0.032445468302
-0.071634315179
0.037849361989
-0.199186338227
-0.001254115693
0.079447705114
-0.043840328898
-0.015216169321
0.072564452888
-0.141986949813
0.020765733925
0.153720594847
-0.001048176038
-0.006097982288
-0.082369513517
0.145958273513
0.047830466514
0.005458577188
-0.015247610532
0.028700613158
-0.145297739964
0.142477982400
0.091633282076
0.140478163116
-0.003964200486
-0.000450160498
-0.094871441916
-0.018543850581
-0.052677986240
-0.129677891793
-0.019493141886
0.217790912726
-0.032232967129
0.169789457792
0.009719898610
-0.020330247969
0.058472572774
0.023264642246
0.119764869358
0.016413136688
-0.100174232765
-0.063035796294
-0.129077596077
0.043628092602
0.115824301745
-0.022454210502
-0.000230690720
0.066184371917
0.093212357929
-0.113673228237
0.012477889271
0.234024614861
-0.000033193457
-0.039539244831
-0.024349470320
0.131584805827
-0.007058972967
0.087375533635
-0.027360069002
-0.119301261546
-0.136328501969
0.188096923251
-0.067757253837
0.214758791634
-0.075631649883
0.187930209890
-0.097923375606
-0.060950766527
0.216752995003
0.129313605077
0.171967797377
0.119919188805
-0.121053702928
-0.255721532039
0.108614523435
-0.040007823160
-0.009062065589
-0.041806301255
0.051391604841
0.115277048781
-0.081351292804
0.029229150788
0.091521099981
-0.047747516107
-0.030814523692
-0.167530156102
0.112579044402
-0.141264252429
0.113581814069
-0.067256793775
-0.016623087557
0.291002796911
0.063457321461
0.015389288914
-0.039814568965
0.021536127691
0.073617864482
0.040468935484
0.061501588234
-0.052728150138
0.132855859805
-0.212418168671
-0.030871954189
0.048952940620
0.220600991517
0.061717049164
-0.151422712254
-0.011226416227
-0.102954494064
0.029187959847
-0.038147315458
-0.120456451941
-0.116928827476
0.031041541607
-0.157494226324
-0.007442479163
0.034660881400
-0.071935247088
0.057221446317
0.040321115761
-0.132130848572
-0.052984717759
0.099584908333
0.201940427649
-0.018780867380
-0.021600576020
-0.061932566256
-0.135888370102
-0.121781783307
-0.118073912011
-0.215323317435
-0.213855928801
0.127313982668
0.071394703156
-0.122917293283
-0.128207146615
-0.029934072030
-0.043742899600
-0.005545874275
0.100503555649
0.015756511674
0.070388364045
-0.064303565315
-0.065199669764
0.240469086285
0.052046426684
0.046727217310
-0.010340495367
-0.069930391713
0.009893873651
-0.060469882892
0.103225568984
0.073381531788
-0.026892820375
-0.171654993367
0.091493003267
0.247830706898
0.203190014656
0.205764824945
0.204186421012
0.000732588527
0.070526038201
0.216193198139
0.007356528061
0.166824894405
0.071645482898
-0.033814757884
-0.154838738474
0.022617848927
0.052646066583
0.163788928289
-0.148942780635
-0.027733463911
0.119730504961
-0.090045022884
0.121453849060
-0.011711026388
-0.126266317535
0.114860379392
-0.159719492276
0.025654315001
-0.123297692526
0.065367673587
-0.103500206313
-0.120560555537
-0.004250752111
0.058551003274
-0.135641698148
0.034780787684
0.014505969333
0.208146618574
0.108960091330
0.054693730849
0.094121229805
-0.154335678605
0.031482014104
-0.001592816247
0.045757733375
0.054901137222
-0.063566889930
0.205086355140
0.106655845632
-0.129813068719
-0.095347050066
-0.060609939706
0.030504957864
0.154408570904
-0.072286874451
-0.015304317255
0.010748807255
0.147191349025
0.075257944361
0.041600355296
-0.134555078064
-0.232907918311
-0.032263628958
0.136707274880
0.244039676518
0.013322267692
-0.115354966326
0.159527110674
0.059019190189
-0.037062454312
0.089769382121
0.149192998756
-0.124925899503
-0.040538789056
-0.071722041883
0.165427422742
0.087560963343
-0.103897466852
0.056103067953
0.152918814542
-0.179743052200
0.020927283354
-0.283552218252
0.059499033352
0.026402552860
0.160975105972
-0.124823704363
0.059141756677
0.098133678262
-0.068999035278
0.101498714790
0.126791236340
0.014345692566
0.065232538407
0.035776708708
0.072418127664
-0.035677627988
0.210945316060
-0.009720730798
0.137869892358
-0.030252240355
0.098260306027
0.178123863283
0.117717956549
-0.065285243568
0.135899055630
-0.150531280502
0.213222091679
-0.037491268083
0.065406841145
0.108002195202
-0.018781314813
0.203707867992
-0.027072106976
-0.062475145083
-0.041766684048
-0.080815409497
-0.045600390777
0.023408442376
0.067718618697
0.119330670346
-0.007418032975
0.155554009899
-0.077446477965
-0.099279899845
0.072215185834
0.105448012167
-0.052149449425
0.078189937689
-0.098071896685
0.109525375718
-0.033247965916
-0.017485019273
-0.019390667630
0.002983617948
-0.034213793526
-0.028036130373
0.053592660286
-0.117829767361
0.152837559136
0.036223357745
0.028467743822
0.031052863455
-0.136894877013
0.096217688593
-0.213205671904
0.076590824849
0.141680700609
-0.068976372969
-0.004066158012
0.192982777074
0.076766529627
0.082995124983
0.170629479065
0.085977888469
-0.094525843179
0.003284811729
-0.152050001922
0.049647775835
-0.039303649828
0.086875452521
0.025976873568
0.080443429788
-0.052662412183
0.130833739683
-0.131335096849
0.113157669251
-0.049338790903
0.095332834608
-0.024814138298
-0.079043846407
-0.068512746270
0.046722855595
0.091663772262
0.068504619267
0.083309118958
0.048115556268
0.246475068430
-0.034036270918
0.263388549075
-0.117470945533
0.022607679861
0.088937678445
0.132157284996
-0.016849528163
-0.106472062754
0.108029088133
0.108100368001
-0.011863458203
0.003015525825
-0.062992405855
-0.034823782754
-0.049347443984
0.184027092291
0.019556947934
-0.085242544883
-0.219269614295
0.012932710822
-0.112478463198
-0.154886285182
0.264792351775
-0.054926665423
0.067573071089
-0.130806536467
-0.145529360149
0.220073659688
-0.016613487385
0.027311490147
-0.061403850072
0.024395058878
-0.241766578252
0.011660425622
0.027636394047
-0.070782845047
0.122776465289
0.031423721948
0.099877696646
0.098900114549
-0.082256874786
-0.096920803132
-0.055855270922
0.051014487752
-0.039198484246
0.194818914534
-0.135172766173
-0.007059408655
-0.053658447522
-0.076771178989
0.080895718498
-0.119278198906
-0.102537394869
0.039612801013
-0.044577994267
0.211696733966
-0.035703065553
-0.027564991703
-0.030752989779
-0.033472362236
-0.211560507613
0.047597281460
-0.007405563009
-0.016140408606
-0.040955752841
0.147464718701
0.096326885195
-0.017349996624
0.036505763069
0.067004823382
0.012350478713
-0.085403178243
0.011310500664
0.074144874021
-0.069806695640
0.113277348708
-0.048289609318
-0.163181000152
0.016774008226
0.071184590328
-0.089595393717
-0.068701264902
-0.010882808654
-0.052340675684
0.033173010504
-0.028198880654
0.114677516425
-0.119872517185
0.081739888348
0.143837487166
0.020702458448
0.041856878984
0.254107957809
0.009615307835
-0.182678536167
0.033399844543
-0.057179280406
-0.125075097642
-0.046709004676
0.003260448154
-0.056923915227
0.026607287898
0.017998794325
0.164121059596
-0.152132642032
0.190590647618
-0.093803056490
-0.043965108530
-0.042091174708
-0.038459119007
-0.179428182382
0.033092358752
-0.139139365194
0.108458814710
-0.015427967286
0.027406699968
-0.132255983276
0.152269431076
-0.109372430099
-0.044468331026
0.154096968115
-0.068409010603
0.098941049642
-0.071742558155
-0.008290507878
0.101975958592
-0.063784462959
-0.171476306034
0.065375588363
-0.057123197369
-0.181361806902
0.084571876718
0.042643926076
0.096617253669
-0.086669834747
0.093332704420
0.047885491392
-0.070865442099
-0.059191623239
-0.069685584772
-0.218064967202
-0.072536098766
0.036881512042
-0.176768274781
0.049409663046
0.191210252005
0.004729137302
-0.023779762698
-0.023610578614
-0.137480649669
0.008828289178
0.108691022908
-0.066415132727
-0.016437327644
-0.100325339839
-0.015950184137
0.230984119686
-0.094735519830
0.010708901377
0.082499565792
0.020177104073
0.042548261365
0.054259470936
0.104680502601
-0.091514634805
0.028377985296
0.035939466264
-0.081653977055
-0.089088622119
-0.011636875956
0.227579547138
-0.037116802799
0.093967950751
0.071248063216
0.028885634075
0.115958371981
0.133540110476
0.038970048072
-0.003542045873
-0.136289958552
-0.009561781226
-0.154912619806
0.132429303020
-0.019535813843
-0.074101592443
-0.129725462613
0.118407759087
0.096086742187
-0.114202351199
-0.108752546262
-0.006364854582
0.361180326052
-0.012906435105
0.063843872247
-0.075234033274
-0.134225494499
-0.160198665189
0.162932764082
-0.067378450679
0.078834753673
-0.089690078030
0.003429080537
0.171147769180
-0.073291893572
-0.135036549320
-0.138926708185
0.086623753102
0.006843520396
0.040427145912
-0.078419121154
-0.066377675552
-0.151067012031
-0.150014210250
-0.016520791468
-0.098104225507
0.048012359930
-0.005746186035
0.101361764689
0.036269583053
-0.039793812584
0.037770962967
-0.125746882001
-0.066809321748
0.026515068378
-0.030941161537
0.119053770783
-0.007240208003
-0.191831514370
-0.036709572361
0.092639360603
0.000547068215
-0.002966196832
-0.205281162614
-0.073614587100
0.004909534918
-0.155800412053
-0.048214053850
0.030555068565
0.073360460986
-0.113893875140
0.022061441749
-0.008427717970
-0.067361168275
0.024602012897
0.131826573271
-0.165463401963
-0.079182067513
-0.015479509435
0.086973386844
0.083752463525
0.118201244678
0.109316845845
-0.078947740627
0.065801146030
-0.095317226261
-0.117819522235
0.018728594379
0.089926964652
0.027005641635
-0.251777413054
0.018917087945
-0.288289344740
-0.161969292998
0.061778618931
-0.044758900722
0.128267894450
0.143068513423
0.119876399632
0.110040079643
0.220448741273
0.080575507943
-0.036276119957
0.081740022059
-0.106408697260
-0.008601371345
0.002329199745
0.010833207179
0.193742260192
-0.089822467311
0.261279059188
-0.041085242442
-0.036157616842
-0.045354574144
0.142189280498
0.088235869174
-0.078959397757
0.152228371872
0.065580349825
0.014826791198
0.021778116874
0.171788338004
0.059935517851
0.144164957457
0.142845062065
-0.072255716977
-0.079193479686
-0.025896792668
-0.139949642499
-0.010904564262
-0.115529221862
-0.065259625880
-0.076565568094
0.020092339572
-0.259091694254
-0.014885107637
0.094745196933
-0.039955795528
-0.106848093358
0.057689253403
0.304507801592
0.212123324922
0.164323895298
-0.097686255307
0.065886482154
0.088118840504
0.123229675583
-0.105436072416
0.102548300451
0.014928424180
0.072330514924
0.118260513918
-0.099912662036
0.060879929875
0.129291636585
-0.183771246009
-0.093928680073
-0.021795198112
-0.071878623855
0.098751379416
0.024558652912
0.164585902844
-0.135025286801
-0.162889556319
0.027193236860
-0.176265713029
0.078820459544
0.163699656656
0.053351326274
0.024000676846
-0.201381529561
-0.022723689091
-0.136009548012
-0.074573950301
0.014014438593
0.135100995631
0.062059143712
-0.028259102854
-0.003913660126
-0.010891808799
-0.081278378712
-0.012260837685
0.099130877769
-0.348963801242
0.109940907577
-0.069441689336
-0.229260352020
0.065173782185
-0.064377201617
-0.006205150586
-0.097059694489
-0.107760943241
-0.074710855123
-0.163531923018
-0.175711751286
0.039384012103
-0.020673020510
-0.032598683744
0.046622997205
0.084368411420
-0.030687394432
-0.003611200629
0.063671601762
-0.100236622224
-0.130518189649
0.010687652938
0.105356320729
0.000955857582
0.121293537857
-0.117483086401
-0.106321975526
-0.168682988138
-0.138982174911
0.004094251418
0.121198348568
-0.048965256994
-0.007402934301
-0.093992443493
-0.092169903800
0.112466726882
-0.172700260055
-0.068496866788
0.040652247420
0.034365828120
0.090140474191
-0.065300183202
0.023598448391
0.007416156692
-0.028911968901
0.046894245379
0.093618610094
-0.123651763382
-0.174378394718
0.030426957415
-0.197822802579
-0.169708808853
-0.210395732197
-0.056700738461
-0.233633014072
-0.095550145022
-0.025241583008
0.130491164213
-0.032000637365
-0.019882784544
-0.052149291690
-0.024111207506
-0.123490810947
0.152943723551
0.037499070031
0.007866926603
-0.086056955964
0.022832480825
-0.151664620275
0.025828303245
0.026446018873
-0.115195964242
0.064917567446
0.068606366938
-0.064307404440
0.067314482572
-0.185926036386
0.031676359222
-0.061404302344
-0.050953609852
0.020790689605
0.029406981594
0.172729031994
-0.070094121270
-0.142753543652
0.081336685293
-0.101932289795
-0.132807882310
0.215461065531
0.241265642538
0.068581962621
0.057841968306
0.014355615048
-0.048645940615
0.191683537246
0.086530220689
-0.011905465355
-0.090338975067
-0.027865264109
-0.113642908948
-0.073771606908
-0.067540208906
0.165586364608
0.000321802512
0.031042615480
0.018428799187
0.237071150109
0.069829025967
0.005261783702
0.081106017296
0.080083515380
-0.207289581558
-0.094569396608
-0.052209670036
0.091405009946
-0.063485604806
-0.061310268721
0.001975011937
0.086650033662
-0.060842678139
-0.151111046200
-0.076421034786
0.220259543898
-0.005008443713
0.192112975214
0.209395244671
-0.023761398798
0.042974232940
-0.053688077450
-0.067345520392
0.002616403088
-0.128941000976
-0.191343553398
-0.006646561559
0.091512057258
0.028936199965
0.066463633247
-0.098504234445
-0.013185750096
0.017290074444
-0.089269243995
-0.301849024569
0.030789951393
0.033686750562
0.013485226251
-0.077538884795
-0.178558403486
0.039038914380
0.138613953165
-0.187985403685
0.130198876651
-0.194068510749
0.173817798661
-0.045832109581
0.008427195305
-0.152559588213
-0.020359098482
-0.134583347335
0.129012638273
0.006478975862
-0.076546177264
-0.032845780716
0.107768045730
0.037136090212
-0.101852489409
-0.024477227736
-0.231864397184
0.070831248029
0.074748983355
-0.027359823058
0.202257251257
0.093680805947
-0.039482309636
0.068716663843
-0.077590519080
-0.165588523551
0.224021607719
0.021488216601
0.119892078740
0.085530283877
0.058902071597
-0.195366137365
0.054365780060
0.260179353948
0.117531205831
0.032950951182
0.150840085313
0.113029925367
-0.030550699838
-0.000489054089
-0.022360432285
0.126367803871
0.187921446914
0.186499234002
-0.026599727705
-0.019193078096
0.044300735111
0.013311119420
0.042923395374
-0.114989649164
0.021052600727
0.216078653735
0.082775463005
-0.031428911195
-0.062750780750
0.088586386932
-0.112741658634
-0.018029886603
-0.170339262955
-0.066056042840
0.146939914214
-0.012421834899
0.009454015897
-0.074793864074
-0.038667294824
0.135803427713
0.090722686009
-0.002089520175
-0.052599306637
-0.126763894491
0.104495634810
-0.055542567867
-0.145959351789
0.126942472065
-0.077918825247
0.193932328932
0.158636079869
-0.090914780073
-0.008057732292
0.115880826748
0.042419779385
-0.188323299186
0.017155485502
0.098245619881
-0.023721978729
-0.026290304430
0.054975251618
-0.047826765103
0.030520526515
-0.104079268344
0.152680247232
0.068011739918
-0.164084594520
-0.020088029997
-0.036688407316
-0.041528948116
-0.006162226076
0.018655841635
0.061704504370
0.070779371171
0.013953714934
0.024654801668
-0.041759074172
0.067892372615
-0.014850777559
-0.039364780518
0.089625358090
0.061646321488
0.053167686018
-0.027243430969
-0.137244051783
-0.025543487042
-0.057647895771
0.030614209555
0.141269051779
0.082267834442
-0.035575074966
-0.069194197180
-0.115480959365
0.039308595980
0.023511563828
0.100691328712
0.018876106149
0.010581088899
-0.156528071464
-0.044777540063
-0.070460216066
-0.089613596040
-0.020764296027
0.086843494436
0.012114294378
-0.118393529864
0.055720868458
-0.122042740859
0.089559590531
0.166419316005
0.148916922636
-0.261083260399
-0.068862211038
-0.001909561329
-0.028065166884
-0.010420794062
0.255406704832
0.117657345636
-0.069400822769
0.073650301730
-0.108997682684
0.040023825051
0.012432346617
0.059258714284
0.001644247215
-0.048851811284
0.102888467225
-0.135503134643
0.057739397097
-0.193553004282
0.136432223887
-0.096112723060
0.121348863998
-0.174236116378
0.122905061715
0.038613134155
-0.116078691114
-0.078392308322
-0.114612834547
0.072260615189
-0.065564458570
-0.074790671204
-0.126989042545
-0.088757136491
0.063643230291
-0.086075718601
0.122211433244
-0.062635373072
-0.009206338756
-0.090628143104
-0.042336947889
0.162898707368
-0.039534886448
-0.219118586691
0.066033684344
-0.010694304026
0.077750762611
0.034197938516
-0.057013304907
-0.167443949228
0.075641863383
-0.173064385893
0.018500912281
-0.054786294446
0.001651151944
0.081808632113
0.111963326583
-0.152192073986
-0.105671473651
0.044177736171
-0.005991062433
-0.132685193661
-0.061046261290
0.134192644003
0.129650921036
-0.214128330869
0.088638528153
-0.150456772326
0.203153902678
-0.106488275994
-0.120903748965
0.214846260441
-0.140435225154
0.016028138272
-0.068075672603
0.063365834101
0.162019427549
0.041726747092
-0.007609783229
0.084389168643
-0.066929515632
-0.064618590399
-0.146727216041
0.190455042976
-0.226374961544
0.017687982571
0.116676674126
-0.077229213018
-0.159360217497
-0.092670267792
0.048359446467
-0.007537109582
-0.023516794407
0.108086918055
-0.312175437154
0.101508017083
0.027268278410
-0.027788547953
0.025300629045
-0.122269518927
0.106660671737
-0.071582626319
-0.041733628769
-0.020806451195
0.046001150917
-0.127021831680
-0.004025099964
0.152612359419
-0.011464840055
0.037972839537
-0.153969501721
0.071439076847
-0.013729992129
0.259791029528
-0.095967889494
0.072414564048
0.059007767722
-0.184628139095
0.052809943537
-0.064216396343
-0.121138331188
0.010558218087
0.031763456190
0.335787219878
-0.010004464279
0.155420858056
0.232199778183
0.124378089068
-0.116826494284
-0.131212059056
-0.090345015014
0.047795545620
0.182508085786
-0.174065053394
0.106842088591
-0.088909858825
0.129920633847
-0.024984702732
-0.039897642792
0.064599087834
-0.205161513042
-0.107500147423
-0.074953682261
-0.133601420863
0.047933034330
0.126914449944
0.031106014287
0.055651774075
0.114018394842
-0.036537754482
0.004005248031
0.067476495702
-0.129018160175
-0.104218043024
-0.272289640916
-0.219854238488
0.125709593576
0.190274102618
0.099256199539
0.114700479331
0.038423903668
-0.045948541088
-0.007618121623
0.026341451758
-0.206169196983
0.104363620975
0.052278405869
0.136358154476
0.149633626332
0.107321971986
-0.025235214449
-0.000178407132
0.070124202683
-0.010583076197
-0.057968768014
0.043768769503
0.074426367556
-0.096216155799
0.248088777740
0.177610247040
-0.115573603558
-0.372393347021
-0.056050476497
0.251317665654
0.015267680921
0.046747383195
-0.069372564534
0.011675043929
-0.086452362549
-0.096511514758
-0.053543702685
-0.047727907728
-0.119050205487
0.053685843431
0.205192306426
-0.103422564292
0.036109975840
-0.040035101407
-0.007050657386
-0.018273594600
0.024786182705
-0.070177744380
0.091423420824
-0.048283844366
0.056390623460
-0.103016177165
0.021628817822
0.016323046199
-0.050397590370
0.149772449688
-0.041451714220
0.227039360375
-0.018389052326
-0.126437970582
-0.111661435244
0.073381520095
0.254278673493
0.032705170834
0.064695100529
-0.116028501168
-0.009938911890
-0.028009854279
-0.088811341014
-0.026223393474
0.192005512300
-0.013858732764
-0.058112529119
0.060322598881
0.077786967164
-0.014434145773
0.035567260181
-0.001791072047
0.009876824422
-0.092563192982
-0.107280317584
-0.217028525722
-0.237293597024
0.287490437288
-0.101176882724
0.082752530447
0.256740764647
-0.113574569176
-0.029573584380
-0.136869330369
-0.136380721982
-0.011978798412
-0.076466790609
0.008020073344
-0.092717309553
-0.055659135934
0.040505664801
0.055246701792
-0.057492868351
0.114712706955
0.135392722490
-0.168033549273
-0.054585735063
0.153585209801
0.020150652956
0.178851907356
-0.058298328531
-0.021552095913
0.135897503606
0.009427022131
0.043897539456
-0.004215301481
0.087091270918
0.063329459580
0.091611725359
0.033207828474
0.027886257874
-0.017328643418
-0.120103849704
-0.114975213277
-0.093110873205
-0.147190683083
0.232827558273
0.223466546671
-0.081090722909
0.086096796806
0.133122544650
0.141951829851
-0.054105342303
-0.048931137179
0.217903484820
-0.015289117813
-0.073497843635
-0.016854676054
0.092675637487
-0.032729543515
-0.020029939948
0.115163177169
-0.137592170651
-0.135547361250
0.008913055845
0.002974898558
0.073771746881
0.104513370874
0.162608476670
0.010422454029
0.048209325424
-0.043778314046
-0.065677257317
-0.085841191151
-0.003255539370
0.109052874360
0.155565999293
0.121898879506
0.306786699982
-0.048633069533
0.283767606763
-0.044503662242
0.039887008230
0.025905981502
-0.113306406168
-0.020250973997
0.245724266063
-0.067326370763
0.231633939752
0.008776865828
0.000232487989
0.038019515788
0.199593049380
0.083030938677
-0.003674958124
0.153609950658
0.093550886507
0.024041149123
0.075658075739
0.026972923309
0.083862810997
0.001481903049
0.066716234410
0.202419806176
-0.192706326697
-0.066010223870
-0.017346775391
-0.059173209353
0.056996084561
0.125987291300
-0.177072139057
0.056513643690
-0.046482861071
-0.050943952873
0.042461021502
0.027909440603
-0.086816750956
-0.088198063725
0.016902497107
0.111794720511
0.061696939931
-0.052542044006
-0.008177981291
-0.114872947581
0.011563088755
0.089504357011
-0.046458706606
0.130720071425
-0.183295921835
0.020510417066
0.122252521333
-0.105704451402
0.193540185961
-0.031582522358
0.078098717199
-0.098897584397
0.029961427934
0.092548492976
-0.035012399525
0.106423388955
0.098410846788
-0.057861510507
0.047197035657
-0.059310330344
-0.134701966120
0.155570640763
-0.011697411659
-0.069151136497
-0.082721806115
0.086783691269
0.020671719285
-0.037036124736
-0.152761998115
-0.215893322182
0.004949321763
0.052090338941
0.100756951304
0.152019838132
-0.023605263052
-0.002964008186
-0.103049250336
0.045256408800
0.026393003769
-0.030191997272
0.075379477535
0.170499762789
0.003636839833
0.088890340307
-0.058145160919
0.108404381856
0.023219002168
-0.177108853563
-0.013744930897
0.008430777196
0.117542735753
-0.054647338431
-0.130704140943
0.149560813088
0.050862936210
0.012817377882
-0.087837480419
-0.057682998041
-0.042851313318
0.041726053083
-0.006764622324
-0.123568962615
0.159218044492
-0.109878536519
-0.115911290186
0.139129181498
0.023341879845
-0.010104801266
-0.038380960469
-0.166746113307
0.113949593310
0.143076715473
0.124791789419
-0.087758209092
0.074333746044
-0.093057436350
-0.028533817874
-0.072395621758
0.042445535365
-0.113467047400
-0.050620086191
-0.024709032236
-0.043319681186
-0.029650247159
-0.115684618403
0.023373426675
-0.110705751164
-0.135381472900
0.078437927067
-0.070871166456
0.013118146348
0.129864245009
0.006452498229
0.010138251841
-0.085246505273
-0.077181411290
0.011919292029
-0.012011070775
-0.099034514277
0.219091437124
-0.076222504691
-0.002709586769
0.116541339193
0.069930589937
0.012364074103
-0.128117270738
-0.125308692998
-0.038132631327
-0.003686725170
0.061048628447
-0.151437070246
-0.010507070771
-0.089946584122
0.133660496918
0.042294104452
-0.113238619535
-0.012757722216
0.067506154241
-0.038985185857
0.080103312243
-0.041748432511
-0.006109354422
-0.025713714629
-0.011535822713
-0.185899193940
-0.104448609239
0.101175716525
0.077008253003
0.008757701980
0.209304703650
0.037734510204
0.152851019717
0.193040541656
-0.112651406803
-0.006924510599
0.297006811813
-0.007686409633
-0.237858694114
-0.044132251604
0.061347088175
-0.049598015771
0.074225763796
0.062215898430
-0.128072399967
-0.116606735376
0.082805281342
0.003054630032
-0.046207062969
-0.021446284079
0.082413486020
-0.239795868709
-0.048464440671
-0.003841501360
-0.015908637858
0.039150048212
-0.058216219459
0.197318460448
-0.002350802583
0.197483880938
0.044062906610
-0.016392435614
-0.135853347105
0.072851946909
0.016786955361
-0.081790078721
-0.009698164391
-0.104815801685
-0.044263933053
0.034956628323
-0.170484787162
0.029535947039
-0.058534274187
-0.130780800574
0.087304728236
0.068119182397
0.069161134241
0.057262414989
-0.198624554872
0.093246155638
0.106432157187
0.233169980776
-0.039338834470
-0.100810814044
-0.081070368526
-0.009500902217
-0.199107403428
-0.055695799069
-0.009991005916
-0.074557016682
-0.162182839798
0.033194606474
-0.063133112307
-0.244900266929
0.135635968587
0.085935007118
-0.296177981263
0.104254243032
-0.211955232267
-0.071335903360
0.130803750172
0.100316951384
-0.004318856557
-0.010432504026
-0.133358570676
-0.079981712255
0.063241660754
-0.037134324891
0.123349446520
0.174872202022
0.136890908106
0.041162732787
0.102772756991
0.113628059199
-0.009581626339
-0.060019948949
-0.068748336151
-0.056825622796
-0.187994611921
-0.181718162683
0.099917894148
-0.017930032750
0.030004113384
0.091065747208
0.095906532725
0.037988623259
0.037628503195
-0.066389098166
0.055505282416
-0.005625967228
-0.279694765443
0.012552718078
-0.021362074535
0.081057837769
-0.091351120916
0.022828888688
0.010546983339
-0.121409208519
0.007795048237
-0.065974627181
0.087207414142
0.102305589540
-0.139861131544
0.095127502227
-0.009543668906
-0.123689647821
0.092229781750
-0.042331720734
-0.045852502780
0.027216860341
0.020994168844
-0.000073155809
0.144608268620
0.007589542918
-0.027577554975
-0.122860739741
-0.115873901494
-0.034452519647
-0.060788877087
0.072004376668
-0.256021680281
-0.008949661600
0.033607088513
0.172671720471
-0.088306177035
0.059620324249
0.107850036799
-0.010251489116
0.084822641296
-0.059548343744
-0.008540176796
-0.050506142225
0.089904871003
-0.107604152121
-0.034594503289
0.122348053751
-0.014880422082
-0.003652175926
0.074244081455
0.138989773862
-0.086047583125
-0.116486313835
-0.053631941328
0.211496424268
0.034011434125
-0.016317525504
0.175562061175
0.013492253220
-0.140843246786
-0.008300415408
-0.105421189323
0.053196069356
-0.008199600402
-0.045496788864
-0.104019775160
-0.043568661537
0.117192399781
0.088604086384
-0.045336230411
-0.096706651066
0.077227313128
-0.071734817990
0.161418490812
-0.021591253256
0.038500347771
0.149925500503
-0.153934539694
0.131690068271
0.001482068427
-0.044242482896
-0.086088388608
-0.048767783913
0.025916912662
0.043602715172
-0.018324922985
-0.085824444873
-0.007231822785
-0.061869687012
0.039514167623
0.044565176502
-0.013962569090
-0.090207966550
0.063473713029
0.135195033646
0.148546563308
-0.237996176486
0.044457255401
-0.080763743480
-0.049616809923
-0.107730998166
0.006956184379
0.027493899745
0.105978673878
-0.004180775867
-0.073115655262
-0.052995158843
0.045875634377
0.150459541790
0.092119545928
-0.092692109642
0.101823543126
0.056031423109
-0.035918236567
-0.083671173314
0.121581841840
-0.230638765678
0.027629775179
0.050778409306
-0.219452239094
0.154975523817
0.039646759210
0.088896922706
0.111310899484
0.030483079182
-0.011834943531
0.108937078750
0.096540987095
-0.064429611245
0.048902308717
0.143043354556
0.036620959022
-0.067027705081
0.188462543170
0.084981765284
0.118790347861
-0.082531019998
0.019623450972
-0.161555148529
0.089185608243
-0.015109074898
-0.008943017391
-0.063988648120
-0.023557999205
0.069808762765
0.050028952548
-0.044434330795
0.048550494181
-0.123111200608
0.110600445458
-0.099590346502
-0.121701928845
-0.032348450688
-0.001170998747
0.056760734105
-0.212933962590
0.240097087728
0.144150696864
0.089346864926
0.079892806509
0.022012645067
0.061462416557
0.068164771461
0.032623994746
-0.127926419129
0.017906210533
0.057281194666
-0.056327228437
0.034766049996
-0.065136959538
0.021799061427
-0.059561116206
-0.080756365582
0.104859363002
-0.141928801487
0.203139887457
-0.113020831261
0.008518608659
-0.040513623882
-0.113458993629
-0.032215883346
0.037731799415
-0.022818436152
0.031606670645
0.154492756826
0.046619151833
0.040161716060
0.196758158269
-0.146590612644
0.129142490698
-0.092103439784
0.249320559976
-0.208520435387
0.014199258034
0.047956845618
-0.101959148067
0.064955563455
0.320132781948
0.030137859641
0.071733523193
0.104748138680
0.172892605429
0.067774259355
-0.038043576260
-0.148542682419
-0.087475923130
0.139177793361
0.168566934122
0.017579398503
-0.114821634175
-0.022117976809
-0.002485062249
-0.027847743416
-0.015222294092
-0.110242700034
0.061415784833
-0.005584143906
-0.104889365267
-0.039019576991
-0.061181661670
0.146429438969
-0.004773265327
0.021599528201
0.197212533995
-0.041758873109
0.097559302890
-0.054649534951
-0.154419303570
-0.051200388475
-0.031065736758
-0.020869978881
0.020753224355
0.013574931172
-0.077259187979
0.079799231645
0.070368015527
-0.163336093510
0.030735017824
-0.121038759344
-0.082184951928
0.165964783555
0.065978668257
0.041005507941
0.152323980718
0.040733699338
0.209509875938
0.003395557684
-0.012948986053
-0.058732920880
0.156672245153
0.000396168038
0.135363264544
-0.089004229224
-0.042323762776
0.139815099082
0.116278348659
-0.130247543235
0.073972720255
-0.152903303250
-0.068280697938
-0.065007508601
0.044679532481
-0.073866499667
-0.007527040204
-0.015991129344
-0.048387028997
-0.090596074009
0.051495041130
0.108219061376
0.031577465082
-0.000369590424
-0.049057791937
0.137102604803
-0.098108432571
0.058517972981
-0.029891138111
-0.062995519773
0.068572576914
0.180586002537
-0.042604018835
-0.018586633315
-0.025793977384
0.094202153316
0.131787728294
0.083516902010
-0.060819001852
-0.083561622518
-0.199680085323
0.016924665728
0.121328475574
0.044860907498
0.051097559058
0.280065952095
-0.034027040969
0.119559971733
-0.045043201299
-0.023078715161
0.200602943910
0.069523565139
0.012417044318
-0.109683463868
-0.096479485877
-0.056036426349
-0.060364523916
0.023557882731
-0.074634700402
-0.072651851490
-0.095710651607
0.013890378511
-0.024652993504
-0.011003472830
-0.080074708253
-0.059973750952
-0.032117320406
0.139032189485
0.207675731013
-0.005295930194
-0.126282281057
0.089946731549
0.032549958445
-0.097802372939
-0.021132900340
0.231521795374
-0.078403538358
0.117264920014
-0.093369634411
0.047030591744
0.035625704960
0.028715797982
0.041253195106
-0.126198807557
0.140133428780
0.048715414378
0.050888410549
0.199127222911
0.043539956781
-0.069668798753
-0.045043883255
-0.110181171854
0.142048884346
0.098811175878
0.207690490167
-0.147455461793
-0.056078625185
0.090880269371
0.007416536772
-0.118622022988
-0.037371956294
0.050678806691
-0.065966410503
0.005227397074
0.105162286457
0.060986641559
-0.028996279058
-0.055799321342
0.023089380219
-0.166915815110
-0.085608042276
0.059172796368
-0.019765525575
0.009084115288
0.073857448019
0.035029836725
0.022479165517
0.225524719321
0.025572349570
0.237103521553
0.198915817658
0.165046443209
-0.178786877785
0.074791491916
0.033117161875
-0.131955185410
-0.104461504188
0.097469522205
-0.078962758090
0.106664694939
0.010098595980
0.155580424023
0.056495490119
0.111724132246
-0.127796630253
-0.028474416353
0.223673397748
-0.010571859748
0.084595720010
-0.177065152224
-0.111838809374
-0.003590205033
0.127288031895
0.147487533448
0.120340484824
-0.009026242369
0.098159968485
0.065003460534
0.038661142950
-0.005527643922
-0.065195351422
0.033470932993
-0.023754044791
0.061193901438
0.014444567323
0.019794087041
0.080002175865
-0.099973411168
0.134080430040
-0.041794310633
0.102017526048
0.004261766082
0.074789940893
-0.107538403536
-0.032012516530
-0.049180308611
-0.026760211415
-0.000843390538
-0.054049032824
-0.154095612468
-0.083792536762
-0.062951852543
0.048510867398
0.063497547918
0.030310908986
0.043915743036
0.166462121239
0.019381300156
-0.191895944383
0.006295261993
0.074898738645
0.118839631934
0.102045340912
-0.047885276038
0.077091871226
-0.026791388240
-0.087789783697
0.015759231774
-0.014380267828
0.091552327187
-0.039147499039
0.096344858035
0.100724646353
-0.057950204876
0.114717499095
0.071387799340
-0.083281798110
0.052817649140
-0.029514103692
-0.040076587116
0.015057595309
-0.149519569386
0.177649857718
0.036839414878
-0.072705709904
-0.072026617296
0.032231266469
-0.106379450113
0.014566698981
0.140185750594
-0.044927343515
0.327938352822
0.050400342691
-0.028863073277
-0.073408715508
0.039188080901
-0.080604664932
-0.027154685841
0.035411400142
-0.019066725737
-0.064093851173
-0.047953338360
0.181783457824
0.021967409665
-0.175058089711
-0.048700360442
-0.209027328237
-0.012118704561
0.057692813606
0.017317533938
0.020306050826
0.139045986984
0.050241101801
0.150738253243
-0.119804251578
-0.239554876539
-0.078658772257
-0.011020587829
-0.114903973695
0.154067569957
-0.087168412999
0.065117016271
0.096833827134
0.111955625063
0.036241469989
-0.105362978616
0.057453370160
0.200095185981
0.097885098834
0.051419877995
0.015235633089
-0.095363958656
0.043173367608
0.229094816688
0.008235469670
-0.035170147605
0.057010916690
-0.040992587908
0.039312590720
-0.155989521158
-0.114293809936
0.055381615239
-0.040064052206
0.004824646154
-0.026530054043
-0.103221764715
0.059250614380
-0.109370494108
0.033171358290
0.072950535805
-0.057538741634
0.014852576439
0.014808009126
0.246937497113
0.210860663988
0.039580425014
0.019168626085
0.048942554581
0.004461268987
-0.116998228976
0.078090790716
0.164927896450
0.055168908255
0.073168673251
-0.088288391317
0.136076710199
-0.038353857825
-0.151268599320
-0.037768535796
0.137671104211
0.028540376748
-0.112554073643
-0.055615863146
0.053084067640
-0.002161801924
-0.137914372195
0.158876428972
0.160585949160
-0.057600923514
0.021662968464
-0.090903414715
0.002641575954
0.050902523171
0.007661917901
0.132158177667
-0.123105716458
-0.126552388557
-0.058869236646
0.252445833847
-0.141133008624
-0.166864621924
0.164892526484
-0.080295283932
0.067097148581
-0.025179478977
-0.084158555783
0.033982687745
0.041569500446
0.177393643656
-0.060159312403
-0.065020998900
-0.024375417043
-0.079022592192
0.098362095907
-0.073343331524
0.117752826929
-0.292159169365
0.033830901161
-0.109327670683
0.003803137462
0.150959884103
-0.153864892988
0.037168079952
0.084149722820
0.086723611864
0.135098236447
0.004156711099
-0.038315107277
0.183732926433
0.113374100711
0.199553919326
0.001368132980
-0.081582646087
0.073363141186
-0.125073166513
-0.078286545172
0.113943417496
-0.109820119801
0.047669872199
-0.054582771848
-0.008939703363
-0.211288180234
0.008471680412
0.007973812483
0.020119173736
-0.194159201513
0.034699280634
-0.154076813924
0.192948530661
0.023443691467
0.106396595814
-0.219249103084
-0.004864930688
0.055046437871
-0.063044496199
-0.064589984066
0.060258388320
0.053214732147
-0.013346525791
0.214697944556
-0.056138340726
0.036115642693
-0.057070692216
0.143828352826
0.099846771877
-0.138406696083
0.154185973099
-0.137703234983
0.188875614822
-0.069138340151
-0.181016207792
-0.079531062893
-0.168905710073
-0.012256803450
0.018297311305
-0.158711032932
-0.063184732914
-0.061598931688
0.038498917766
0.106503576178
0.167438129263
-0.057560611287
-0.120863097136
0.222698196577
-0.067871731370
0.011683495573
-0.170152629553
0.005394840714
0.102217550219
-0.162667061920
-0.002565576182
-0.181891233385
0.100124032277
-0.124494376778
0.078578127434
0.019684212284
-0.155858228235
0.024417260316
0.012067897320
0.096323706888
0.052104422885
0.062107671842
0.142833083099
0.164499333299
-0.278562943101
-0.109530549645
-0.014570240109
0.122760670158
-0.240503013439
-0.226090630542
-0.155138153362
-0.052169577493
0.058111619190
0.082601763934
0.176297623175
0.017456623990
-0.000478498785
-0.177805864107
0.085772748511
-0.053810626440
-0.214209938510
0.076785082084
-0.003577985463
0.028444435032
0.084360250105
0.074755469708
-0.040989572445
-0.132161027693
0.046494062711
-0.020104249158
-0.148627942364
-0.003957056249
0.031531467932
-0.083378435206
0.090695142544
0.032614525655
0.257199035452
0.133300959696
-0.090138343977
-0.063041884896
-0.004295830599
-0.097593033435
-0.054035009258
-0.130536912586
-0.039390992233
-0.082387853774
-0.092295913006
0.119238024448
-0.040802000529
-0.052975482239
0.046462566497
0.175846444963
0.007007118067
0.103831907639
0.066328150463
0.012614672045
-0.092362917764
0.014921577326
-0.082973216996
0.062430265325
-0.229228275475
0.130987478820
0.106540984666
-0.097283927635
-0.054168283115
0.016908570174
0.164840063017
0.088575876323
-0.041754669101
0.038244589603
-0.035495869300
0.012354679604
0.101403735954
-0.043888310241
0.125175155640
0.092296012421
-0.070671667338
-0.244647116795
-0.081029331010
-0.103534699629
0.148980254637
0.027510515004
0.099456776115
-0.017085970277
-0.107948964314
-0.048022565174
0.020844384261
0.102172768426
0.142118698311
0.098444047862
-0.078390613967
0.098247668662
-0.231316217580
0.010713407799
0.195401188477
0.039454604800
0.096012316484
0.049677042921
0.096334514293
-0.007687869379
0.069610835522
-0.001002843252
-0.051897505406
-0.008829191115
-0.022132806574
0.037447512953
0.029712790444
-0.005606054357
-0.019774068249
0.077441947145
0.031120827822
0.194932172407
-0.051734435717
-0.016716081264
-0.272730299011
-0.117027728856
0.188599369233
0.153253109019
-0.174229668515
-0.063209415370
-0.090355030365
0.094094115002
-0.043643940212
-0.086120258412
-0.057399582339
0.225132634486
0.031766476679
0.008642832271
-0.164803871013
0.000179412139
-0.059046552286
0.082481355430
-0.072347364563
0.188317573750
-0.074537585023
0.085121301904
0.142641692044
0.099399025603
-0.145735102416
0.029436298348
0.061798968048
-0.126295980877
-0.074383530011
0.082823575447
0.054984941283
0.123770723128
0.189585402853
0.024213723792
-0.106989111661
0.011007937965
0.120503709339
0.127281775813
-0.126608657337
-0.049153974812
-0.103754338907
0.015961431836
-0.152247508257
0.011461042442
0.017486870140
-0.062935019121
-0.070370738772
0.064650786454
-0.036434418972
0.003455272957
0.193140157395
0.036363874582
-0.013714428630
-0.041801693950
-0.025422445966
-0.050571003116
0.168980525530
-0.085278933123
0.091127445074
0.188156342099
-0.287964080438
-0.000695257273
-0.057134339049
0.024433383364
0.117854800415
0.250551972595
-0.068578972886
0.147553370550
-0.028160561995
0.129830664574
-0.072425418269
-0.034029497171
0.111778478468
0.095776263613
-0.068120149297
0.080443967447
-0.065840798234
0.038411969324
-0.144239051612
0.047270212068
0.061584619644
-0.018146055527
0.229788769046
-0.042955692999
0.136775093938
-0.097882481892
0.001132494059
0.255276579932
-0.033129524401
0.040055472276
0.107570800332
0.144423482924
-0.039052671638
-0.225596955784
0.043929591999
0.148390824060
-0.018159670940
0.004997354045
0.108419413901
-0.014469245870
-0.015772120193
0.114821324875
-0.083174113550
0.034032323373
0.134211858912
0.027162141968
-0.086545174466
-0.054033136264
0.082142615346
-0.184594407624
0.092104426042
-0.053694083470
0.034944594181
0.048575892571
0.117651015726
0.070657152802
-0.066406959788
0.003176654596
-0.029953140519
0.029925882197
0.016343952096
-0.160085175505
-0.022040344222
0.047184597318
0.183196380393
-0.150758276742
-0.058813369849
0.132577419113
-0.058528022199
-0.036439904734
-0.010987357701
-0.092016393997
-0.094208664530
-0.121220057056
-0.054757731537
-0.037537475325
0.165738444953
0.125895909034
0.048326679598
0.035991829662
-0.064840820211
-0.045433054909
0.046926116674
-0.181147991293
-0.041485890572
-0.001704149357
-0.007668112675
-0.090567734604
0.072958062424
0.054864326889
-0.144141027447
-0.041669303810
-0.008039122883
0.017072567668
-0.119084924460
-0.070860992257
0.148576528668
0.161135302687
0.111268092255
-0.114235549780
0.031782027255
-0.047101953896
0.161740112952
0.099122999755
-0.053992513003
-0.037355309569
-0.026762567841
-0.126627102234
-0.009049383767
-0.076966254124
-0.123849181237
0.068551105675
-0.029083714544
0.122626163800
-0.065139766635
-0.018139520648
-0.137268662194
0.031515854428
-0.063232724282
0.001992827167
-0.039371984063
-0.154934604270
0.124460056753
-0.103855451661
0.140223321202
-0.038944066149
-0.014241262441
-0.019922529760
-0.117427772447
-0.009238950302
0.195819386079
-0.105743875096
-0.195869698977
0.074565163998
0.028015322541
-0.062879086126
0.023369690570
0.090286106573
-0.145025783837
0.040377778706
0.015317816128
-0.110854677853
-0.058548129822
0.294014987723
0.003057776943
0.031351858046
0.014723743133
0.079038450351
0.024164005731
0.000467188785
-0.082565920753
-0.040757669043
0.050692258896
0.027512241766
0.219253952247
-0.031675900287
0.007470283041
-0.034683969376
0.074363537895
0.115547450009
0.175822925174
-0.086668162009
-0.129256891284
0.064948379721
-0.156662652046
0.055794754755
0.077297960830
0.126695675575
-0.104142152980
-0.126426474838
-0.027204285846
0.133931976930
0.084255972301
0.061445047728
-0.095513553959
0.016411973440
-0.064634134753
0.016658784865
0.046907042072
0.079581296105
0.088752850712
-0.103179014281
-0.241995700924
-0.131668119513
-0.021057101987
-0.261160240930
0.033782130885
0.023907592607
-0.225532212924
0.205261860996
0.045930295717
-0.039116010546
0.056359350206
-0.062387555790
0.013437625560
0.106328132971
-0.051091053215
-0.193034927953
-0.036125249979
0.177782726763
-0.133401948730
-0.049133413768
0.066415536148
-0.189183291977
0.024226362411
-0.062603059470
-0.069008117185
-0.156934778132
0.062840794676
-0.015917378713
0.037572809251
0.052477923696
-0.187621008717
-0.019408590048
-0.184290134481
0.037129553682
-0.137659599761
0.028121666791
-0.038889123139
0.087188452933
0.029801691688
0.020741950562
-0.115135641129
0.154898969764
-0.079678160669
-0.035154636780
-0.110014784908
0.093601436257
-0.030614662887
-0.196831525996
0.022349360175
0.249790636972
-0.110517698394
-0.118826649819
-0.095268526286
-0.059409854849
-0.008495929892
-0.007443565396
0.064590374135
-0.169945221479
0.163305202070
-0.077875116630
-0.026864675234
0.152194118671
0.101599692842
-0.263846437219
-0.091474043753
0.099526961404
-0.033422513695
-0.203075485838
-0.156292569558
0.046883633323
0.155325547346
0.081526820296
0.047533118980
0.105820375832
-0.069550974370
-0.039413686217
-0.087399960119
-0.004839108964
-0.016378884566
0.067736972512
0.066123634030
0.010419966615
-0.029923073699
-0.104052071621
0.080864640390
0.265245259006
0.011641092944
-0.196919199380
0.079287839706
0.152270329218
-0.043903917894
0.110912640900
-0.079856334060
-0.032950417137
0.159912119209
0.043024970549
0.004018818648
-0.058643839153
-0.105882804417
0.033098580429
-0.059107859068
0.095814851520
-0.066994194226
0.024863687793
-0.101405841805
0.027797327600
-0.060354966354
0.073541192064
-0.049503001494
0.051350233017
-0.205950367423
0.120019638019
-0.161573851198
0.143320456669
0.052439430898
0.094140934744
0.027956349964
-0.008522584952
-0.010985154309
0.085494065432
0.039161901698
0.014895645458
-0.066723227457
0.037226834252
0.013080458423
-0.056561783232
0.003514802417
-0.008539426711
0.026984233941
0.082628345641
-0.162906268303
-0.094845591424
0.049613994381
-0.076093064653
0.102337473002
-0.033277674141
-0.250992043970
0.160052778962
0.008679973662
-0.264918682249
0.065609023478
0.112841611361
-0.096232149807
0.146447358674
0.034796685206
-0.000679636867
0.052283896318
0.000247895091
-0.113287050634
0.125351677204
-0.170642577858
0.049799491397
-0.021920719841
0.075975094631
0.004775428724
0.084698533532
0.047795329776
0.047097601166
-0.188665491684
0.169009608330
0.187940814043
-0.038546907312
0.047237930026
0.003958097540
0.191004887738
0.092478979016
0.204346665180
-0.147723588509
0.018485525831
0.078088541508
0.136268400588
0.017279283640
0.202998682106
-0.083703723410
0.130307823365
-0.067873897425
0.033688928156
-0.020744692801
-0.219617176299
-0.042171456769
0.102573818700
-0.212527532550
0.064857210464
0.005038298104
0.062126957513
-0.150405721888
0.009803157588
-0.082994000951
-0.086051669292
-0.014681685292
-0.025343439540
0.046886039220
0.027411017434
0.040241182893
-0.070729423767
0.079220562698
0.055550802564
-0.167679849446
0.147170321538
-0.051335051936
-0.033668678202
0.125997782332
0.009654964133
-0.015167848704
0.020511013355
0.126855861351
0.024972662547
-0.080494141115
0.025137494406
0.060376893250
0.081191286593
-0.005498953149
0.153235425456
-0.098995766575
0.115980356080
-0.048230355464
0.308948084487
-0.011309080326
-0.022766652142
-0.101456128680
-0.092724826416
0.126468472846
0.259169482525
-0.042256636453
0.095866450774
-0.101229444941
-0.067257385269
0.022753479741
0.026781396851
0.035172456966
0.237557240618
-0.055689121819
-0.085796075654
-0.067966493156
0.022737415466
-0.111515378067
0.093764914003
-0.010382034015
-0.125134802495
0.198882268526
-0.030675168969
-0.088994124567
0.145784850470
-0.085214895187
0.011472089527
0.225176724470
-0.047058924610
-0.122576969783
0.083525097720
-0.177637225183
0.015489261326
0.017479130891
-0.164580908332
0.012637806250
-0.008101794808
0.059416039767
0.040434375803
-0.022112739548
0.079815087344
-0.033990414888
0.040672873918
0.114736348776
0.059501947719
-0.109850822859
0.064708305464
0.137912286184
0.096764770039
0.114314311938
0.020260682461
-0.217491473738
-0.102443631435
-0.018721929338
0.079968054142
0.061783584876
0.004224384955
-0.017791717438
0.103075959512
0.002770241146
-0.138890892397
-0.007527725211
-0.081470978678
0.033100249155
-0.058031447701
0.103537308939
0.150258273241
0.181747348402
0.075338970134
-0.030203200858
0.159027000459
-0.014998041478
0.006446635678
0.072543685350
-0.023009451459
0.036188247349
0.016334701203
-0.145538091905
-0.055822160502
-0.080800740137
-0.008536212959
0.171908252710
-0.081886475125
0.048738466269
0.020583860748
-0.075499908707
0.143870789581
0.057245423091
0.106517735142
0.097430101559
0.133345520433
0.030021906161
0.073462469299
-0.098918135891
-0.001082137821
-0.028483229269
0.121809890746
-0.062786226310
0.153268296270
0.043472203324
0.064933173051
-0.039957638374
-0.075931915063
-0.140171841429
-0.003176934077
0.199713769868
-0.028961871756
0.142514132739
0.013231331071
-0.049544051881
0.017390884284
-0.015342026783
0.059731110434
0.069614224344
0.017215731565
-0.082906512603
-0.115289949558
0.076422523512
0.074673295212
0.056674242521
0.119286113358
-0.009166796439
-0.017211175920
0.009689251043
-0.053960157173
0.059019262925
0.024516277298
0.016017221803
0.022068039198
-0.041959138903
0.139354906591
-0.049873132123
0.146922966236
0.072613220804
0.114941686393
0.086605517819
-0.063505473095
0.078084674311
-0.013205435372
-0.081133004723
0.016948304903
-0.124672020463
-0.090952147299
-0.192257226285
-0.038649868547
-0.127083874426
-0.004609231939
0.175990134615
0.129411885933
-0.094597447660
-0.115664713932
-0.175112220513
-0.088785155552
0.049661983575
-0.038675301775
0.005317002850
-0.026467886537
-0.022810507743
-0.183606412833
-0.073867971315
0.029426293195
-0.007900133364
-0.126127998359
0.015765235585
-0.034706979770
-0.029196985512
0.187421347183
0.000008819624
0.006158870975
-0.100427178974
-0.110173754194
0.031627230305
-0.043507461419
0.086537163073
-0.114866559566
0.158671000311
-0.096410830715
0.008446033764
0.166605530789
0.072558029022
0.095986943731
0.014974635242
0.155917713999
-0.260648470919
0.105555956763
-0.087153621632
-0.017414831292
0.058402569654
-0.084176925793
0.169022825167
-0.227384746243
-0.029429838843
0.037035104385
-0.110390982293
-0.023502650723
-0.101123252860
-0.011075259071
-0.119122338079
-0.118094746858
0.097695989673
0.121622904769
0.034383140349
0.156042175305
0.084804674786
0.092665404988
-0.189403269813
-0.189310574682
0.116437208519
-0.017318853151
0.018198398203
-0.002015354713
-0.008221073493
-0.018183566764
0.194456919865
-0.064629106476
0.024341818710
-0.198362320091
0.017536803939
0.189575834710
0.031958185721
-0.219243411213
0.016880256887
0.028547324349
0.133015347912
-0.040378193211
0.019253965379
-0.074812735457
-0.175970275357
-0.039998162485
0.061815649397
0.228560993718
0.039664631053
-0.057194626741
0.040709496871
-0.138051882138
0.046087216955
0.171564035254
-0.132170830678
-0.239444045675
-0.023834192852
-0.159175853876
0.146342890582
0.057719846196
-0.207224639894
-0.077594449425
-0.016528495198
-0.026858964233
0.104643926368
-0.084991783690
0.013694075988
-0.060624650064
-0.023997155549
0.070150922094
0.120895183862
0.095328510819
-0.005143154790
-0.102312852054
-0.133004736878
-0.019318890725
-0.090732180618
0.030643806735
-0.045140383646
0.223748532801
0.031385684424
0.139643894901
-0.040225212915
0.112720215658
0.107101226755
0.106148075684
0.056993709306
-0.024897055317
0.163227709197
-0.091299407690
-0.093049612680
0.056910118490
-0.010290663784
0.131712129958
0.099716475511
0.222892533531
-0.164294587118
-0.042177133209
-0.010155418398
-0.018841935535
0.085021282952
0.108925400177
-0.136144541330
0.089593366899
0.047857627158
-0.072021099094
-0.013941814017
0.134148272172
-0.169746584168
-0.078458129684
0.049501905740
-0.129089594113
-0.055363012952
-0.136964975823
0.026743048315
0.198060349246
0.070336783346
-0.152921905402
-0.026300738322
-0.117629735354
0.095991078723
-0.133441325350
-0.027377145108
0.132145106889
-0.308962378996
0.128908248444
0.050925509422
0.076624984790
-0.000297552277
0.124366441265
0.037941567441
-0.093657743379
-0.031626875631
-0.058897517983
0.077652430926
0.159547313862
0.005522200680
-0.002515648480
0.038993226685
-0.050842357696
0.183161171736
0.009783636057
-0.046636121816
-0.093843370677
0.014874169549
0.056938232741
0.090877344620
0.051156150661
0.075900702481
0.181153665491
0.098221766939
0.111961478393
0.125631362595
0.051425653444
0.016306240674
-0.011438462715
-0.046043471300
-0.119274304437
0.220163352460
0.050018164157
0.120539058443
0.058307813632
0.014299121498
0.079570078072
0.052432852250
-0.103532350470
-0.360851556032
0.035845922066
-0.135127119501
-0.144633386890
0.090116199029
0.080259404305
-0.022303351169
-0.088829238247
0.160299114719
-0.069686060337
-0.176768067559
0.029507746344
-0.086346366780
-0.034241267525
-0.117969073746
0.008420794206
0.044347868197
-0.067346935349
-0.012410879375
-0.134837449721
0.294580391516
0.011550206687
0.161677499288
-0.167649925903
-0.081565074114
0.006802466482
-0.078011179548
0.049940975213
0.017012969268
0.025784109647
0.033273724914
-0.058787439733
-0.031130433309
-0.085327320550
-0.000789844100
0.081445292238
0.058890841362
-0.052925738194
0.021808686946
0.029705927074
-0.048837768376
-0.158754453781
0.048961812131
-0.066423692580
-0.107232350664
0.141562164410
0.030119127792
0.114263640272
0.049290914608
0.236773816592
0.019335774785
-0.074922917292
-0.098620099445
-0.040982036982
-0.027480232882
0.195007856240
0.153580861022
0.048001172949
-0.074973984265
0.197709087981
-0.073513058499
0.080525841442
-0.023895186882
0.038569736151
0.002110094956
0.039128106492
0.137247808615
0.117692960006
-0.001285453140
0.060373559972
-0.081197414018
0.064646737132
-0.156983434046
-0.006101495707
-0.123468945333
0.009561989666
-0.062921484449
0.120765220122
-0.143583265811
0.080130434723
-0.047541195655
0.094641377961
-0.021148555002
-0.128404022362
-0.023124874663
-0.061606442459
-0.103916361048
-0.055648786886
-0.115626322930
0.044764654859
0.110922865833
0.145250813681
-0.049834987839
0.008875807311
-0.081396384281
-0.020284524529
-0.088360642890
-0.017814932765
0.069346050752
-0.089826429557
0.135465535262
0.011474237144
-0.021025668038
0.082209083256
0.116975197200
0.052393343425
0.102678252079
-0.008154209650
0.083716015205
0.196281081836
0.247281016166
-0.031020617121
-0.208396243437
0.107020073657
-0.074715162718
0.031197812799
0.137949276534
-0.128099819420
0.007478849907
0.099191090186
-0.126108914611
0.105187529223
0.037109038306
-0.121695822337
-0.050810612988
0.012790570165
-0.024678211510
-0.027337934255
0.025976644572
0.170218708059
0.030910984966
0.008352630265
-0.169818613662
0.056249521609
0.063635412933
-0.057978329033
0.040336316437
0.018082371385
0.101038706188
-0.026681537301
0.101554720162
0.000957525591
0.131805275076
0.248056257859
0.029398773073
0.019487784466
0.197926553352
0.014705858205
-0.029642731278
-0.158620092367
0.011170182487
0.059170775828
-0.095528155221
0.070704936079
-0.064008170513
-0.030584646282
0.009029315058
0.046752826748
0.047811791230
0.042227889784
0.040507217740
-0.077647614821
0.126170952136
0.141341919729
-0.138968504243
0.020716123827
0.138656259410
0.040793934748
0.135588877614
0.146076007808
-0.141891094963
-0.080077996030
-0.045871704794
-0.136274791607
0.269248290076
0.007379117204
-0.031534311523
0.180180772730
-0.094755819297
0.066813380587
0.064192985133
0.078494015811
0.056592087263
0.083993421327
-0.121653690528
0.038442905806
0.103020853031
-0.044710808947
-0.037214375962
0.031424989613
-0.003690554289
-0.067616238944
0.141532124911
0.035679292950
-0.108258867436
-0.077045303630
0.068697344218
-0.134326354157
-0.142539231905
0.088257813487
-0.008719562746
-0.101807702481
-0.096632351807
-0.105968455776
0.000747678511
0.139355504809
-0.062998845364
0.028891705140
-0.116375300725
0.092106274552
0.060943745689
0.023751289906
-0.088564112538
-0.112174281246
-0.046139131710
-0.084807107005
-0.019295014337
-0.035576327519
-0.216492411294
-0.019349643650
0.058981371954
-0.213616849887
0.220891123282
0.086407015584
0.028657432926
0.141949654524
-0.055797251893
-0.039548432249
0.110734308045
0.089457760465
-0.063783382632
-0.063551428346
-0.229079712288
0.051425785721
0.054532675743
-0.100293363243
-0.144156993551
0.033217447634
0.027571194342
0.168016500763
0.070037568298
-0.043430501293
-0.005414883109
0.114663512391
-0.004743677646
-0.056072219265
0.090720102912
0.093006509800
-0.062138086199
-0.142913788471
-0.038312376021
0.199523770245
0.099092130966
0.099847530639
-0.161619370271
0.009658269073
0.056572769277
0.027685929311
-0.010127299612
0.093073108846
0.012470527407
-0.067541466043
0.041994193765
-0.165748150875
-0.100786914857
-0.076763706178
-0.087957145812
-0.036586095831
-0.031574571454
-0.107925880954
-0.008159370500
-0.093811134187
-0.045220659864
0.011415160522
-0.077010849122
-0.037717371387
0.035400941648
-0.030818693199
-0.024310833173
-0.046740473711
0.112262237471
-0.091698378413
0.131606783423
-0.083046656282
0.039187647826
0.201408614388
0.084100538549
0.107160271952
0.068155923237
-0.022704252623
0.060222391485
-0.062276761568
-0.092257528408
0.004728669656
-0.001542895067
-0.151361232141
-0.076534068089
-0.007583200643
-0.137748632961
0.088034639716
0.042065078293
-0.147935363986
0.036278364307
0.079808838216
-0.053497085433
0.045238250605
-0.059721906672
-0.079343332248
0.139648212717
-0.124793027868
-0.122734922470
0.213208158575
-0.256246012205
-0.114901161160
0.134381235854
0.050375410699
-0.162032804457
-0.068121147850
0.039151204261
-0.095946683645
0.090576142525
0.020267372043
-0.007233684371
-0.073102012596
0.024927404073
-0.138081102431
0.070608277532
-0.047541532495
-0.147913604850
0.149770564307
0.132374557620
-0.103148715418
0.222578981147
-0.197268603116
-0.057506884875
-0.077583338525
-0.034059200973
-0.033740428088
0.152023730334
-0.063230319680
0.037934232092
0.072990390916
-0.021583079784
0.077993732261
0.027585850185
0.062119247926
-0.116394060236
-0.053709750426
0.084824583054
0.063307067785
0.007827019730
0.221789789387
0.265125073444
0.058606037897
-0.095607522301
-0.019857033567
0.004367201807
0.005042720449
0.007935906654
-0.020424261301
-0.109964471451
-0.043616171491
0.056585586510
0.146905117845
-0.135444046550
-0.097256622499
-0.072595085294
0.013478605736
-0.157084650814
-0.029301074723
0.169659671260
0.118292100640
0.259377941430
0.156048587386
0.128313667111
0.096750315346
-0.063059449282
0.021117708271
0.036700961743
-0.020504563314
0.189199691443
-0.047914171669
-0.036645820231
-0.219556630550
0.104897034435
0.014412096335
-0.013020621363
0.086863951529
-0.030723555371
-0.000812913368
0.033866515067
0.086764223006
-0.128591779611
0.183973689380
0.242390398936
-0.008817538031
0.019526981845
-0.012814919216
-0.087503022519
-0.088466557756
0.078927169440
-0.076858455868
0.017024316291
-0.023628127356
0.003314309139
-0.056268725092
0.111727517425
-0.150500847517
-0.004555978915
-0.023076791963
0.094895843289
-0.140990997168
0.081709591724
-0.047941911343
-0.027050542762
-0.004494104384
0.276172179828
-0.027386283254
-0.140361598220
-0.036792276200
-0.001056587890
-0.043677240188
0.023185957465
0.118080512043
-0.005632694840
-0.098494955526
0.056951852384
0.085890532138
-0.132473595078
0.020470818919
-0.037843473288
0.016957841853
0.063921681915
0.140898391655
0.053714544736
0.037679790189
-0.055043201119
-0.127105253730
-0.215812876432
0.064829021751
-0.059068593715
-0.017198888725
0.050688819008
-0.094827876464
0.037404871757
-0.054957745913
0.055233699768
-0.053885690987
0.145148258793
0.191082050748
-0.134917736658
-0.031645268572
0.093650513555
-0.037512840607
0.129472516089
-0.105487887499
0.141055208546
-0.011149558038
-0.082065869887
-0.001104069176
-0.139513920800
0.076129660873
0.107497122655
0.050076231736
-0.195532309924
0.098080452459
0.024006225629
0.162288800842
-0.055953787038
0.036920521644
-0.059147058407
-0.025653240321
-0.058866020030
0.038442052825
-0.013813356297
0.131677997344
0.168247953449
-0.154078698647
0.097302162057
0.044939143848
-0.094359776421
-0.042550052027
-0.080556234087
0.092916458350
-0.009826189808
0.049008606367
-0.071225519871
0.373312980133
0.052289785891
-0.069060697554
-0.087245240113
-0.127543576662
0.072425842507
-0.010955555479
-0.209363986958
0.068582461009
-0.200284920658
0.150837818974
-0.018184344062
-0.253600444398
0.089886817940
0.184198271263
-0.127027777656
0.045894056124
-0.172116666011
0.102699519413
0.063695244930
-0.139801066056
0.118293674675
0.043078461727
0.156036777370
0.050958092984
0.012302185638
0.098703037957
-0.164005112267
-0.124887853531
-0.191521534812
0.109908292525
-0.028779214402
-0.179467031421
0.077287158314
-0.041307855053
0.015203670799
-0.092864363161
0.051293873803
-0.108376011577
0.117340357636
-0.034692106018
0.045149457017
-0.027822232503
-0.220908608665
-0.080435655243
-0.072613993359
0.001076225958
-0.084558922841
0.046691224024
0.012928656610
0.205976164191
-0.015639872374
-0.082704298517
0.088200647124
-0.021254093272
0.068252858547
0.133968794304
-0.050665035503
0.018051202711
-0.054051884412
-0.119473452231
-0.038631507264
-0.115935943243
0.131642842408
0.023500342498
-0.150670974678
-0.016476127589
-0.027404882956
0.133799798107
0.213167706126
-0.000783721531
0.056331581813
0.124638782906
-0.028020930512
-0.027538493869
-0.050597196504
0.032050193669
-0.001929647210
-0.004671543588
0.041977834383
-0.002146426276
0.006283299689
0.217569801617
0.072167141811
-0.057204387510
-0.189524106122
0.032998980896
-0.327018114222
0.128994226787
0.090138544303
-0.081831974031
-0.234545132682
-0.191335851701
0.090451849071
0.045333276126
0.077720283634
-0.131818325676
0.082541332132
-0.076506691678
-0.031376436281
-0.001006578982
-0.097393117791
-0.024816732409
0.068913155512
-0.085821802709
0.001689877670
-0.073797832384
-0.069783382158
-0.111963201983
-0.079672596633
0.184336683131
0.017128175783
0.035332384268
0.190372982556
-0.172745280778
-0.087753638262
-0.006089296940
0.171454654968
-0.031263705534
-0.068640771307
-0.003219668199
0.019699803424
0.092868577249
-0.017039259030
0.177515017026
0.111921974745
0.074768415251
-0.214243670597
0.051747805880
-0.079489094962
0.117459273337
0.181214032118
0.080802269729
-0.105913493336
-0.156874527833
0.120154618821
0.149300356039
0.029575559665
-0.064496800968
-0.161067157435
-0.132490327225
-0.044895004498
-0.084774837911
0.043752202960
-0.006925984345
-0.068768429883
0.209451616636
-0.024617194260
0.022774604252
0.045242410774
0.025488726182
-0.039633669942
0.029071008339
0.082948017754
-0.040567033073
0.086231083054
0.025037901248
0.144284800482
-0.123325926458
-0.058737528718
0.040392989839
-0.009313957893
-0.090897043394
0.202046061960
-0.079792674863
0.009682711996
-0.046837550370
0.052398470383
0.000654476633
0.014527225833
0.024509858830
0.278006422745
-0.034550396406
0.055426755921
-0.062569433861
-0.042696831565
-0.004077420386
-0.048960174170
-0.109016582431
-0.024411541947
-0.182955390946
-0.118714221024
-0.009938037599
-0.067734034773
0.022416967260
0.031961479330
0.084893832292
-0.030432473345
-0.102261701108
0.026456959228
0.092185329086
0.132795379721
0.058429930036
0.130502051600
0.138462152204
0.208499905080
-0.076455798767
0.186915177939
0.034994743085
0.093573714281
0.060421375690
-0.147757615554
-0.183179234809
0.068901092991
-0.242403971117
0.000934998122
0.104647634073
-0.054448991105
0.037384814524
0.040952105833
-0.066615350189
0.010768442394
-0.083536713614
0.087294393069
0.047669535959
-0.064607750627
-0.050336653139
0.048341273677
0.194632823586
0.348857680637
-0.100784890407
-0.058107699429
-0.195173094708
-0.065538359089
-0.002061806129
0.005122401257
0.079859423971
-0.150782967713
0.060017405221
-0.055805193377
-0.090497999403
-0.126386230644
-0.000317182774
0.012876029262
0.111241460105
0.192456305334
-0.074162690305
0.013017821196
-0.037461513460
-0.248636555018
0.000207479201
0.026115413200
0.198008033018
-0.001890070158
-0.047910215109
-0.038350355096
-0.066315576221
-0.084314652964
-0.045246667173
0.022393849649
0.010237405047
-0.061728800732
-0.031363286533
0.018634142535
-0.051014556552
0.012974983251
0.030545101994
0.033028997192
-0.073556767511
0.050099647740
-0.115929160217
0.159244291187
0.030662129284
0.069420563041
-0.035763928215
0.074431691346
0.015519228778
-0.108574227884
-0.138094299816
0.113324391550
-0.028221576304
0.239028829555
0.066125686967
-0.099109311017
0.119007654477
-0.009747560553
0.173218702195
0.056695402946
-0.084604296199
0.029289250040
-0.029018253317
0.051552284603
-0.001859068801
0.059563123746
0.088605965424
0.014518115975
-0.122583419236
-0.076055100590
0.140493966762
-0.045671738460
0.089758474057
0.052054868918
-0.048685408756
0.025545482154
-0.023872735549
-0.017578001634
0.097516369607
-0.042574504289
0.047123436440
0.096703456446
0.092295858168
0.155043841426
-0.170650248268
-0.027602724235
0.232104244437
-0.066346630879
-0.051934777705
0.061908657803
-0.289123654001
-0.119630170747
-0.073742748987
-0.173893284672
-0.160177270462
-0.052644468535
-0.076785683409
0.166989686426
0.097956472874
-0.065879472391
-0.099504063781
0.057296816160
0.073571134004
0.072001380722
0.046274597337
-0.059033367482
-0.020281915574
-0.129443302597
-0.016672350344
0.027936271500
0.094992887145
-0.008533792176
-0.127724752731
-0.066396316733
0.061320711178
-0.014696320059
-0.104694213794
-0.160416527809
0.026403328402
-0.016136084747
-0.163704521697
-0.031588291798
-0.031339812062
0.046335636844
0.051311537139
0.137689027249
-0.057153566697
-0.107127656507
0.031139062616
-0.106937357770
-0.123572581689
-0.047436606575
-0.088358677699
-0.004422855873
-0.105787761654
-0.024680764154
0.021181347226
-0.044927784624
0.034291275128
0.025030785470
-0.026805938280
0.121717680738
-0.110436986895
0.198394977813
-0.129646322131
0.129228421077
0.047326629162
0.017373382554
0.099136176762
0.090743874235
0.200611758907
0.039138581139
-0.102179224530
-0.073508251612
0.014842935719
-0.161509502284
-0.105996484921
-0.076617413547
-0.157815274458
-0.230900217750
0.046088121641
-0.162381300643
-0.107971814828
0.216984789561
0.001365427976
-0.058915102492
-0.041481426432
-0.038365047645
-0.000678920760
-0.048612880406
0.112890823178
0.011223211506
-0.166949058723
0.017427151461
0.101816177927
-0.032632720010
-0.096896639440
-0.145348359458
0.017377879929
-0.071566112305
0.077418924465
-0.102635925672
0.131103088693
-0.091659976540
-0.212372518506
-0.031868678912
0.011199988579
0.066589221638
-0.053599286102
0.088071559619
0.100528602540
-0.011021968987
0.050267952582
-0.010969966532
0.290331126657
0.005563439599
0.056123315986
0.040344958917
-0.104237403618
-0.046356037796
0.129246702629
0.061346225651
0.153424192977
0.014782148699
0.094098362749
0.026573569048
-0.068518945012
0.135188803092
0.113367438958
-0.050342513455
0.091488286430
-0.158534088229
0.091510778489
0.070790590843
0.136479729891
-0.146210377309
-0.012461536718
-0.009218244711
-0.076361904265
0.028248439643
0.013352787551
0.084101906169
-0.135403236105
0.084300291678
-0.176903291033
-0.018025383484
0.062375723493
0.081768939428
-0.137470181012
-0.006792534083
0.113757128303
-0.181063018944
-0.172865041516
0.056943621685
0.114009797768
0.027068848247
0.011973308964
0.103190683328
-0.016506732534
-0.004301970327
0.044799571232
0.024860149669
0.086389198515
-0.248649243540
-0.097579027433
0.037061485118
0.003298149820
-0.015204639771
-0.005964045756
0.041974998445
-0.011481408833
0.113806283399
-0.094465960853
-0.082274013851
-0.112389717836
-0.056921681009
0.151606237177
-0.047960590859
0.038582946617
-0.066629932327
-0.035392436693
0.056238659757
-0.150076168308
0.115630444250
0.012524567647
0.052933445687
-0.041089979355
0.255707106220
0.011416778160
-0.042264382647
0.177893865526
0.168177362586
0.079216722274
0.088482433780
-0.043820919284
-0.106958082049
-0.084980211883
0.069065794804
-0.051538641185
0.016801805238
0.123462173367
-0.037819321119
0.002283624416
0.050801436475
0.090026366684
0.086781460100
0.146091049606
-0.175251833596
-0.033988032121
0.098778380623
-0.061664504574
0.078453218445
0.054654840725
0.051637320258
0.012050675612
0.174211091677
-0.175615148482
-0.038854092829
-0.206781937780
-0.093059436531
0.184392435082
-0.094140449270
-0.231173746395
-0.159927587294
-0.084165581677
0.005269353887
0.068801421055
-0.095663660250
-0.034521691080
-0.113003675482
0.052291571601
0.050479198443
0.058060420350
-0.091751047293
0.098603039078
0.018190854018
0.065550808639
-0.010904099236
-0.002993188477
-0.004064137753
0.125434241526
-0.146613792519
0.058859314480
-0.006670692197
-0.084137679878
0.038344505618
-0.276862756586
0.051738467379
-0.048352747124
-0.095739440781
0.046429273032
0.186881944776
0.205822257423
-0.056399451552
0.122696845940
0.209881383732
0.102734019910
0.054487132380
0.208074888280
0.074675677070
0.140349621054
-0.011412063785
-0.006814631180
-0.179125778005
-0.030756819732
0.175131254713
-0.010191349755
0.075983171393
0.195132459580
0.194858716024
0.041990370905
0.037034894342
-0.066765404271
0.048014923943
-0.079738331151
-0.141696337804
0.061194899599
0.010329952465
0.076376225380
0.039839765543
0.096293317111
0.032523096522
0.002853714537
0.029790156719
0.152929795780
0.032329229774
-0.034413438258
0.041888089537
-0.109621788898
0.207660818332
0.115955620442
-0.164277535355
0.097666408274
0.140539272166
-0.135601652444
0.023520692925
0.165642718139
0.089665437260
-0.129609063507
0.202009734971
0.215471502566
0.101781372293
0.037640051164
-0.048487589692
0.033270110261
0.145132378019
-0.040230865874
0.130828599864
0.201044443371
0.052190211817
0.056190282634
-0.041724774851
-0.114086682747
0.004368944819
0.008029205729
0.205657423600
-0.009293868445
0.039990089341
-0.078018528126
-0.064728163874
0.087057722884
0.077199293096
0.006739726316
-0.117463626512
-0.201255240425
-0.116695825373
-0.173756274210
-0.068361835629
0.257136280907
0.036323766873
0.111521601036
-0.055781496790
-0.004977826749
0.064463812545
0.153978648768
0.027218028065
0.067785337025
0.052661696990
0.119631915043
-0.052262487268
-0.188647567781
0.073664054622
0.088487359721
-0.033728442716
-0.137748789351
-0.142390761099
0.028266172565
0.084103959972
-0.241693973858
-0.011467862853
-0.043771745377
-0.071150966072
-0.194241231530
-0.094796492024
-0.022135208607
0.131216315587
0.106979529895
0.198264214030
-0.021768565113
0.023272102959
0.168355985591
0.004375725665
-0.013404077140
-0.150508286870
-0.130202823306
0.046842375231
0.045198222969
0.085514422572
0.103765301615
0.068638465258
-0.088926901858
-0.106897048335
0.036427450773
0.045658531680
0.156445508361
-0.055814616367
0.023008085554
-0.042090891485
-0.024311906145
-0.103660375827
-0.025607366851
0.054417749760
-0.085986293047
-0.082234299922
0.045537714033
0.127136420012
0.014757441910
-0.032074470210
0.066299710085
0.278195718943
-0.098460821678
-0.075207682812
0.072760172624
0.033570096727
0.080322758063
0.005488893175
0.049950859807
-0.023321412463
0.212684253331
-0.074801248062
0.022189585391
-0.196639418485
0.091347900393
-0.154561664211
0.160835947187
-0.028708087411
-0.178832019737
0.065674531732
-0.003580066483
0.031027469874
0.054966000920
0.073919860626
-0.067118495531
-0.083731709308
0.029483683777
-0.123124679357
-0.069679471146
-0.062359353825
-0.081367848093
-0.018078063330
-0.004968522910
-0.041755007941
0.160441837751
-0.176913101719
-0.132301599777
0.130642770693
0.126146468520
-0.071902202035
-0.112388013614
-0.094825019516
0.138520986266
0.076043325332
-0.286693978066
-0.089186768062
-0.083521905180
-0.195627317470
-0.064103425339
-0.155084400293
0.203741689603
0.094780775971
-0.120192756855
-0.053881384946
-0.016564983700
-0.135810365726
-0.014038084679
0.091681824899
-0.020745483914
-0.004666419901
-0.128676681898
-0.130019365078
-0.171043848146
0.003449504027
0.067285552513
0.054056396998
0.068253783996
-0.126067177730
0.100126837925
0.162082043739
0.033441256547
-0.042411870905
-0.026051080296
0.002824636813
-0.188169027993
0.061539286807
0.135911324678
0.070033812580
-0.027173525283
0.076481823180
0.029841454891
0.117733091795
0.006790398004
0.039315594631
0.105120526541
0.048835905853
0.048860870012
0.088192589066
-0.087985852001
-0.006708803362
0.092380050143
-0.018958142512
0.087890874712
0.093074460854
-0.029634144170
0.031408422071
0.117766376184
0.043247081877
-0.047094081454
0.005451961451
0.050422527522
-0.208025330132
-0.034284005535
0.001710476621
0.054229870931
0.033936841938
-0.149829216552
-0.036225683725
0.051541420689
-0.041646115626
0.071715870975
-0.007491254971
-0.071305433939
-0.023695169509
-0.085799279220
0.117474777576
-0.146221663020
-0.022181519056
0.002565203493
0.041893860152
0.089907338083
-0.015750742431
-0.200783512665
0.008612974135
-0.031873181053
-0.044769495198
-0.168987713412
-0.224022448658
-0.238890859080
0.128743327386
-0.244774803539
-0.056096898065
0.104033285493
0.014567764884
-0.114793472137
-0.032666136106
0.104104998107
-0.043359279820
-0.027488116451
-0.131863567287
-0.071505642443
-0.142330517084
-0.030137030090
0.039992365024
0.095402148396
0.100117401996
0.087197400174
0.095508615597
-0.180624957220
-0.088141191251
0.088270724901
0.097602992848
0.072357937617
-0.048073903879
0.074067157987
-0.082363320120
-0.133783132368
-0.221608646538
-0.056060164042
0.114528248309
0.000649289570
-0.048354647260
-0.063685122729
-0.134894886478
0.114378624474
0.067644117465
-0.133799087953
-0.090141290137
0.039464773299
0.215147847294
0.325071693518
-0.161627061368
0.075609212388
0.146263546743
0.067294147035
0.005723227722
0.164108722340
0.045081230843
0.241238209413
-0.148734815519
0.058926292638
0.030629705495
0.029839998958
0.000913517910
-0.237766244081
0.058455488120
-0.047709212261
-0.015853459762
-0.008284805816
-0.045222552919
0.042196603479
0.085476907071
-0.172855663498
0.039214328680
0.215751973298
0.216220940619
0.149135899448
0.019023679522
0.055517354941
-0.265333867681
0.094972807294
-0.161097667220
0.091582382970
-0.028925111732
0.204424812744
0.083042276693
0.059213830173
-0.222818758844
-0.005063838720
0.190254650133
-0.297606697639
0.123275727863
0.098400787565
0.059428463499
0.006446466942
-0.040465181089
-0.055090925390
0.138175229357
-0.032724854313
-0.054049294727
-0.070160572682
0.051013203484
-0.106065190028
0.024137040055
0.125800359524
-0.046401814170
0.038353892952
-0.182330421894
0.098173520081
0.088930359223
-0.026529306313
0.027331314244
-0.055238683945
-0.102788975742
0.222082202651
-0.065682407342
-0.222615410517
-0.188858630633
0.063062650995
0.002906648954
-0.019080190030
0.017235457906
0.093727331306
-0.044402238555
-0.156119874690
0.125549339056
0.186602728836
0.046531375478
0.067618860262
-0.160104209247
-0.054345450437
0.000339150856
-0.025362502061
0.036113945647
0.007045743290
0.052036351283
0.077267368258
0.154917877407
-0.016447455181
-0.119960036461
-0.100951418375
0.006452436029
-0.113811326242
0.172148042038
-0.026225759713
-0.049846465119
-0.069966004193
0.215343102776
0.048473514820
0.251123447252
-0.018413730502
-0.034413922904
-0.090375777244
0.016629822374
-0.243413886214
0.039030814245
0.026636929714
0.091659996115
-0.116946663412
0.055094392281
0.060255629293
0.289288350376
-0.058456219677
0.154664669593
0.014434879590
0.126125129468
0.063518451937
-0.000227111507
0.018127173664
0.066615505971
0.160582516728
0.063833701563
0.046874674238
-0.021182181650
-0.042882107581
0.142462787323
-0.205268462920
0.072848317923
-0.096600348271
-0.034580314191
0.042110396717
-0.023472776337
0.134894750690
0.078417435951
0.049950419100
0.095691194467
0.022394198544
-0.154217515931
0.051178387391
0.043915724263
-0.241876668759
0.057513315666
-0.082735361541
-0.138032750797
-0.030763235850
0.102435394937
0.074302596481
-0.251344188557
0.033203284286
0.198858648618
0.130693967672
-0.043018696529
-0.058715001827
-0.129487963559
-0.179915842780
-0.147277540521
0.084788309788
0.024949196127
-0.112726741961
-0.059015313333
0.112930314215
-0.026769157973
0.100143291408
-0.034079814848
-0.021045683657
-0.012239081131
0.112050543034
-0.136555551192
-0.146411875719
0.111986738291
0.147972075657
-0.033778747751
0.077203293442
-0.016100777470
-0.050349516265
0.079929732244
0.040181687545
-0.023995264824
-0.010686396847
-0.104408879688
-0.020760909597
0.034580420617
0.038484607169
0.348209809466
-0.071876800957
-0.078351808697
0.055342158145
-0.232985205221
0.125377741113
-0.149013607689
0.032183340853
0.080061890590
0.085887242130
0.177828529102
-0.226456693029
-0.030811433634
0.072129719199
0.152652935203
0.069091694192
-0.043233345837
-0.005959603316
0.143117299275
-0.143362213731
0.074035013203
0.050707157744
-0.085835078041
-0.112700510868
-0.053290396136
-0.007628758633
-0.105436758074
-0.096732652508
-0.109366605024
-0.045678848938
0.101225561330
0.009340818710
-0.167232191644
0.050710233239
0.028254126254
-0.043220748029
0.021138961308
-0.036744362335
-0.018967090337
0.038013749221
-0.163251730083
0.096415054972
0.043042535811
0.126483406971
0.143245197153
0.017914024074
-0.116060609609
0.000931463667
0.057178625482
-0.080702604275
-0.074623097811
0.088493656319
-0.141978131836
0.029494093552
-0.188971319160
0.044703151821
0.173873565864
-0.038299681773
0.026934634469
-0.230606646718
0.032086177025
-0.098058569954
0.247250770962
-0.161160219053
0.295571073488
0.095293478456
-0.018657341019
-0.066499570974
-0.012974050328
-0.029393967319
-0.019415664854
0.003790021127
0.089367642792
-0.179650030806
-0.061944229011
0.003927642491
0.037331259836
0.034842078401
0.013100378480
0.103837392348
-0.000157104027
0.111319358178
0.069761015834
-0.077285174631
0.114540693225
-0.179993209023
0.342778862629
-0.008140598637
-0.125824755743
0.190172319912
-0.213939619591
0.030725484420
-0.111455384409
0.046596051201
-0.113878573908
-0.127410240251
-0.104437357183
0.172587649389
0.151866442684
0.059775206674
-0.073628489103
-0.059722711343
-0.062620801343
0.157083817193
0.042797880850
0.224785665294
0.065380545390
0.130495013950
-0.051113197636
0.114364068977
0.004329078991
-0.067918706719
-0.019816821203
0.073700972496
-0.102883826812
-0.082121962688
-0.225273151736
-0.011047984399
-0.060246369258
0.059521368802
-0.155027978179
0.294229987192
-0.078976472838
0.073587100057
-0.031754253743
-0.189536499709
0.119557940364
-0.173886564153
-0.136527307018
0.064692550827
-0.045730931826
0.190242943529
-0.060747685760
-0.073123780121
-0.030164618354
-0.010124704870
0.084083267273
0.025369083463
0.101563584469
-0.064367329374
-0.093832429287
0.092056214743
-0.007837184806
-0.044706844267
0.086881137769
-0.085981806185
0.008630395579
0.221630204408
0.153344123745
0.033627945243
0.119155848253
-0.009298076999
0.203715637345
-0.050597226425
0.131462957670
0.064572026846
0.027168145020
-0.075762873346
-0.200705236077
-0.015455604331
-0.023817866007
-0.057181908865
0.209492907889
-0.090246489251
-0.053169836245
0.062555144735
0.168345067147
0.088606426099
0.016168770406
-0.092225038457
0.187276993226
0.039549121623
-0.172012495286
0.005058060664
-0.096510326263
0.032702503616
-0.042694149773
-0.286331942774
-0.197234313184
-0.140314005106
-0.058405971230
-0.123861920221
-0.026778555684
-0.056989058174
0.152159516245
-0.031144719487
-0.084436164118
0.151211457702
0.016324076758
0.092396305192
-0.041243455803
0.033278313263
-0.069602911334
-0.068751686285
0.031766816687
-0.136468398997
0.092548822665
-0.124900060791
0.058222195240
-0.053241744754
-0.161443712803
0.004419542000
-0.063741542377
0.104194310285
0.055795846990
0.020933831624
0.027805486470
0.026999040534
-0.063781842316
0.046637814918
0.032077181418
0.014360334745
0.073046595526
-0.087347590706
-0.007695097709
0.012849081665
-0.083076750906
0.124096153472
0.047031577864
0.045087298010
-0.063424114711
-0.035603769644
0.050827856205
0.066453581393
0.134556485150
0.005444498825
-0.054922833270
0.067568698976
0.184052100976
0.169134918425
0.057796929992
-0.064050052033
0.108895262647
0.230658233657
0.039647662210
-0.003211106993
-0.087797594689
0.081743454121
-0.015243386394
0.251006711691
-0.200909442361
0.200829677284
0.076613079560
-0.040750414327
0.099917109814
-0.021802454096
0.018095205527
0.052254143801
-0.091714535983
-0.196209583934
0.033099069254
0.071454231207
0.099436540849
-0.160906674581
-0.040993164026
-0.001134279895
-0.009552953311
-0.003053000813
-0.023025069220
-0.007500072189
-0.111684692636
0.043439258395
-0.032187313441
0.082528714533
0.277230366112
0.221169605090
-0.031812452621
0.001863156145
0.067977149762
0.038911093416
0.085907862693
0.021862966460
-0.228939979056
-0.093382247523
0.045408516389
0.224188807787
0.075886879439
0.056033950395
-0.053995598832
0.041275497500
-0.184593742038
0.049914728032
-0.061190267811
0.126267591590
-0.007418438064
-0.109642688932
-0.088152766609
-0.130139003277
-0.084558610050
-0.083159161538
-0.008305451234
-0.024829753223
0.012609423696
-0.132425850072
-0.010759325486
-0.110041284452
0.005307234206
-0.059975924980
-0.083776470683
0.017820629892
-0.061633510500
-0.054336962078
0.119715317627
-0.080933258356
-0.001503346200
0.073862602004
0.144719303328
-0.049494162560
0.000897448739
0.063012790168
-0.187747455779
0.048028961894
-0.139674039386
-0.103603045280
-0.055697593645
-0.067372163809
0.100483877762
-0.002673031869
-0.019526891450
-0.111637698639
0.032204391862
0.040472782434
-0.171503560962
-0.104523430353
0.005079613802
0.068190001631
-0.047357614273
-0.029926305639
-0.256543796820
0.080071750117
0.006447071195
0.057983257647
0.126231873323
-0.021433719316
0.007077862560
-0.025695726178
0.044643475507
-0.012711842058
0.077029413765
-0.096767179891
-0.032612767769
-0.021147869365
-0.010235402027
-0.077585002047
0.162705083270
0.179991139205
-0.054144028566
-0.020233507131
0.062087998538
-0.082724353350
0.017203036132
0.033467093769
0.087786579450
-0.029592471800
-0.235855019111
-0.045975452150
0.024375265143
-0.050679596699
0.203218718074
0.087563328506
-0.013471444390
0.033516675294
0.073732940507
-0.061382552854
-0.086141670940
-0.071575661936
0.088719258273
0.128167116159
-0.057000469070
-0.049845296086
-0.130671775474
-0.036015579803
0.191839322995
-0.256261986491
0.164576172466
-0.174215852777
0.028799555537
-0.174951029918
0.030387301594
-0.053514864428
0.205055611401
0.232153154302
-0.091178301902
0.037038966125
-0.060853702338
0.095977837366
-0.102229589835
0.010030509270
-0.028669453868
-0.070200289699
-0.012343190608
-0.171259787270
-0.025933671639
-0.005125717582
0.080096443229
-0.129366793557
0.022683842660
0.024344670418
-0.117066612052
-0.044747796427
0.146298083964
-0.104426689319
0.094112200750
0.178518906174
0.127316307025
-0.140521114663
0.004737288412
0.265065682368
-0.086504242099
0.141687782668
0.142228320253
0.029393409428
0.099372756615
-0.006903936612
0.142757323419
-0.041060233790
0.052589583673
-0.073363141553
-0.028461169771
-0.015347701898
0.006786505302
0.127890095994
-0.087020836022
-0.042290072450
0.063164990152
-0.060679343414
0.098903467877
-0.067895930534
-0.060901382420
0.041748504891
0.057913372879
0.063399584944
-0.005347094236
-0.022497880894
0.044193169052
0.035416966615
-0.107297343271
-0.016944979364
0.038285390216
0.099082494417
0.152416793211
-0.109057933716
-0.037250196636
-0.137878049254
-0.080603285355
-0.096191961793
-0.204275643401
0.001159928794
0.100276264201
-0.174973543330
-0.051327971288
-0.096905918134
0.122267079659
-0.033774859197
-0.025359771442
-0.072304355842
0.073010624836
-0.101415005209
-0.000014189112
0.107503775376
0.037917465230
-0.107535534423
-0.155139726236
0.038764619130
0.258471148614
-0.085142924108
0.141748684430
0.083685790214
0.138500923084
-0.050316933372
0.073152487225
0.310437329157
-0.062457886505
0.021331505290
0.002599442394
0.071189938029
0.126989628294
0.195386611237
-0.073028793182
0.133488967187
0.072196880247
-0.068893369664
0.067855607645
0.153050656023
0.209070488161
0.097779290958
0.205033164777
0.194020768205
-0.089933630768
0.004477200726
-0.026005495359
0.080975775851
-0.093803246977
0.070055724831
0.064794592313
0.159118122571
0.131795370688
-0.188918940060
-0.089016681376
-0.088251651067
0.152015994880
0.013429683668
0.287920473744
0.057826307104
0.165729373957
-0.075704646914
-0.094728736711
0.108833495691
-0.074903725917
-0.038613016863
-0.018867320086
-0.040607741009
0.190558661839
0.000111423525
0.061825845954
-0.027581564835
-0.046805860618
0.040319064476
-0.034692633530
0.091378712644
-0.014890283554
-0.130648163898
-0.001706619927
-0.091589493841
-0.020254282838
-0.151949534143
-0.008289243643
-0.061854221461
-0.136549019181
0.129614627370
-0.007672431820
0.000178843285
0.165349955135
0.195148808694
0.035841316477
-0.021716703723
0.087177472097
0.044292569871
0.031605313324
-0.193940410529
0.036212003487
0.126782945259
-0.318507536926
-0.050649921777
0.210349451406
-0.033264153151
-0.076202734821
0.067947959168
0.061797265461
0.173549148799
-0.144990151574
-0.020114883407
0.064770931197
0.108418989087
0.111024657882
0.120408597331
-0.057590784860
-0.080225678000
-0.092674208028
0.091162408276
-0.022164845448
-0.096394880208
-0.081709020178
0.086308009538
-0.013283825255
-0.030022923216
0.020381438140
-0.114393873538
0.060587736316
-0.171380195954
0.032988463999
-0.013086749568
-0.039195405460
-0.129737796628
0.091715991080
-0.034171217540
-0.009562035798
0.033682497699
-0.171259486983
0.083970642910
-0.179505768228
-0.068610823588
-0.067440020779
0.104938878159
0.068818538558
-0.075630245600
0.107339629992
0.113465265031
0.197739898301
0.076728049052
0.021347660156
0.223870455973
0.177110804889
-0.014009558193
-0.044823044191
0.173754278189
0.021145335423
-0.222700614972
-0.134697712186
-0.003196231740
0.031395741401
-0.067056271590
0.117080238843
-0.113509454687
0.081175910519
0.083462593115
-0.139956345278
-0.083606935855
-0.109984727393
-0.086577568699
0.170163997644
-0.070234920751
-0.022971356759
-0.104312628622
-0.087904237825
-0.133002333062
0.036909943737
0.100539745599
0.097828871752
0.081508762916
-0.139561945810
0.031915132109
-0.055851632087
-0.131330386452
-0.163946550000
-0.078320857778
-0.063682101145
-0.096777541929
0.104152207119
0.098275212674
-0.027194284967
-0.070781901704
0.034109659870
0.177417540681
-0.081119086089
-0.119086885980
-0.119763138337
0.080550384252
0.034992383311
-0.079362316567
-0.020277715956
-0.125034007850
-0.116690990359
-0.141374302816
-0.097476762365
-0.054383979349
0.078841827564
-0.190894291672
0.062964160062
0.031581847816
-0.077194486482
0.184983671574
0.054215912168
-0.137572804573
0.136846364520
-0.187365756618
-0.047718922511
-0.052634073978
0.045702747068
0.270749097392
0.211683752560
-0.053167660422
-0.064254239509
-0.160914495605
0.149620824580
0.112950204473
0.043222739157
0.100598410687
-0.013022480297
-0.038406222333
-0.202491280974
-0.004729290721
-0.016277782965
0.017072859195
-0.224338877277
0.070882553999
0.074358862234
0.051756750109
0.134778204461
-0.100082760529
0.022240459775
0.087114640791
0.121986540322
0.266871008356
0.085778735355
0.154492760040
-0.011263744232
0.142429057094
-0.120037099981
0.060253470063
-0.053346611373
0.013683837123
-0.022151789905
0.006934611935
0.039470963413
0.104843816991
-0.186010089931
-0.011252929050
0.076977261983
-0.140185230469
-0.161308454318
0.034439764723
0.030405100320
0.127417551123
0.010926423406
-0.082733001394
0.047254061368
0.134450310596
0.065639031779
0.032725752200
0.146489358412
0.003426222236
0.018429089398
-0.046641000845
0.146218748852
0.001377064238
-0.087853650551
-0.003062652282
-0.107173783304
-0.004881724568
0.015219654883
0.051351511594
0.025402690390
-0.004885942833
-0.122013083146
-0.073292273049
0.034246325149
-0.042298134482
0.067147111463
-0.151141829328
-0.020989629412
-0.233614030347
-0.002336601084
0.048717655700
0.049254402974
0.050001148726
0.058755131228
0.062997116952
-0.085251202166
-0.024013968142
0.038863338940
0.077300032906
-0.124793528689
0.184136469967
-0.174486395729
0.027357912310
0.043887651225
0.092607606543
0.182418372079
0.094096630732
-0.146395299171
-0.173160799134
-0.130491645186
-0.133254253882
-0.056798710821
-0.062528989553
-0.057048108878
-0.121151108727
0.099676335068
-0.054180641452
-0.103228201573
-0.115176846335
0.080845898755
0.041545425464
-0.139014687120
-0.087308332183
-0.138942107702
-0.009554276121
0.053049334314
0.007214013997
-0.096024480100
-0.022272795365
-0.095646552638
-0.001092247142
-0.033414614319
-0.002346551227
-0.003637268314
0.240330462899
-0.015676977294
0.106686783786
-0.061053159195
0.157968733814
0.041576461105
0.033478902103
0.084588242517
0.003664762376
-0.049046725767
0.142866214391
-0.046692891573
0.048586824840
-0.040683189852
-0.053896957586
0.022758309938
-0.024635860362
0.171013300901
0.124728963177
0.072247319088
-0.167574825700
-0.018437225414
-0.124537947923
0.090902689341
-0.148144121326
0.073143178948
0.103358970160
-0.017197428145
0.009856582726
0.028793123857
0.061113865780
-0.007512463251
-0.069313723195
-0.069606150491
0.045306628277
-0.080297623149
0.030449440598
-0.223700739960
0.031061901002
-0.042160384145
-0.016450170633
0.033832692499
-0.084213216214
0.164275695108
0.179368649267
-0.114904113437
-0.054536590889
0.044831037006
0.070913273753
0.125080792619
0.022935306250
-0.049776544846
0.009113155611
0.051140188654
0.024900191228
0.091877394202
0.069000739308
0.103970296571
0.112602852670
-0.006649941963
-0.089949221064
0.172576225241
-0.097004712218
0.139956480242
0.109466017344
0.026088326445
-0.075940029082
-0.034531969318
-0.094543129382
0.355293405114
0.124791647017
-0.020211164819
-0.090809184710
-0.080901084861
-0.064683300178
-0.025026911428
-0.115022812907
-0.095536030185
0.062963368827
0.040724010713
-0.162216901695
0.110148527133
-0.208569247142
0.053478107280
-0.001874771225
-0.042153056456
0.035483456045
0.033945049991
0.081538167169
-0.067950576067
0.070100937311
-0.033401261336
0.016247065992
-0.073982675607
-0.089992140690
0.332575896092
0.011111303509
-0.152001184701
-0.086998604362
0.196555982956
0.041405312826
0.085747809755
0.096857278669
-0.055273909551
-0.190654201199
0.052939088686
-0.022274969807
-0.006327574618
-0.085201895156
-0.077909941253
0.057144348922
-0.010683119567
-0.020288784828
0.083882853012
-0.137011756617
0.042170971798
0.100961165300
0.059843717300
0.046765631929
0.051634951907
-0.172580251556
0.227591976685
-0.022408656576
0.053465945994
-0.067854152119
-0.033855895241
0.063455138257
0.169016789597
-0.006539409359
-0.073199712422
0.138930219016
0.031857610367
-0.018159803095
0.016244365341
-0.061631776150
-0.092617172809
-0.014566517479
0.148383823269
0.197268430403
0.073876295651
-0.034075509730
-0.078185220940
0.202728071488
-0.022372531660
0.030308185994
-0.135526852339
0.182443999715
-0.041227201421
-0.082522269001
-0.024998139484
0.105085643171
-0.064922596240
0.018788886544
0.040373032703
0.003979028462
-0.122708803120
0.204144532660
0.075509980771
0.075218542355
0.179373884188
0.074674648205
0.018094818860
-0.122026568451
0.062493615353
-0.120140454526
0.051437871137
-0.067316389011
-0.205421583859
-0.009538544212
0.131752851662
0.101091269630
0.055927389266
-0.115936351651
0.005352264492
0.243891831438
-0.029701279327
0.156098234912
0.250525158970
0.027126828998
0.018029178111
-0.091242257075
-0.007528126928
0.085639978459
-0.001525798410
-0.038940373850
-0.132413871685
-0.069146135526
0.245716211734
0.208339554155
-0.064401573037
0.142011891101
0.035715161641
0.077276989837
0.041796886001
0.062045240674
-0.072191081750
0.091661753318
-0.024070005161
0.146973649350
0.071786908421
-0.019133779062
0.101253113778
0.079562059030
-0.109697838534
0.277732877102
0.115200506394
-0.131092367102
-0.051892238149
0.064881442603
-0.008904979357
-0.129020964640
0.037953005794
0.212959187233
0.062776994607
0.034414669668
0.067715695069
0.002079647937
-0.051512377784
0.080594105598
-0.035005692377
-0.056626068599
-0.124298916993
-0.041871706448
0.155079326932
0.024627263622
0.194333333486
-0.028883283576
0.082535402020
-0.040983238126
-0.058297164019
-0.324140124985
0.033962138380
0.133526488350
-0.148991592707
0.070573777625
0.080593095270
0.005964077883
0.158156349586
-0.148249421300
-0.031731799629
0.010526795713
-0.151057440203
0.149131721849
-0.119310388474
0.225945635846
0.004890781202
0.000461210136
0.005145524634
0.161244184450
0.077252794277
0.112560989248
0.067550596459
0.022047837401
0.050453172135
0.020543295848
-0.131594848030
-0.132738043649
0.304015289475
0.060474551437
-0.045293467962
0.043997214615
0.085191561680
0.102425056939
-0.159092518656
0.043930387755
0.081430910454
0.049090222098
0.138167708664
-0.186472872754
-0.058753965954
-0.030743268125
0.036006851640
0.032270304211
0.027944556287
0.121807569624
-0.097512345838
-0.231126989674
-0.000932271831
-0.213039688026
0.006435527651
0.158472600030
0.025968011945
0.342628420230
0.050286281024
0.088340899843
0.084913164490
-0.074760401579
-0.086230765070
0.189831345385
0.097405283766
0.104867240072
0.122503260982
-0.032884773623
-0.001228239333
0.186300423682
0.109006078540
-0.067374701687
0.025459662871
0.237999567028
0.069741497429
-0.186795811686
-0.088385552062
0.019727482987
0.040424273387
0.036393265102
0.051959749758
-0.038891581018
0.116866292075
0.033801957116
0.138432553342
0.112895727488
0.147723047876
-0.028577318286
0.040474914415
-0.068467112172
0.060900490700
-0.145858950814
0.063130956134
-0.074933145119
0.176033377905
-0.116733332764
-0.033315600230
-0.013326480799
-0.045875083934
0.012578964380
0.079390411181
0.008824083445
0.174220895815
0.088434018252
-0.066643252117
0.172530124821
0.013485977010
-0.115118123618
0.111595925456
0.173578059197
-0.078138066440
0.090164649866
-0.062181065886
0.171310118085
0.034628149205
0.099424055043
0.016193176984
-0.081116470215
0.131319926756
-0.209952950523
-0.033603918053
0.067511116475
0.045924380720
0.059645748820
0.121208505029
0.149354450281
-0.089445569982
-0.146341381694
-0.163655704304
0.028621603450
-0.142854075877
-0.014652612195
-0.099851686558
0.003179842476
0.086246893865
0.009044149995
0.001728793384
0.078992004371
-0.053030932270
0.142686062633
0.201384941204
-0.033529218999
0.066031676230
0.020443015383
0.082806855306
0.174003128439
0.195013593812
0.034457285062
0.106923222639
-0.347348390271
0.187990125593
-0.055396311790
-0.015808495315
0.080204468474
0.255551120390
-0.034826446965
0.007589605026
-0.024162305544
-0.139701351519
-0.190449894722
0.012714677696
-0.140626866907
-0.000413149332
0.019445364913
0.036301588477
0.076517588313
-0.115023935968
0.026022146909
-0.111863936966
0.016943478142
0.063644520189
0.312741054564
-0.054593641509
0.155391185035
0.085868816710
-0.023395546254
-0.050345081416
-0.144858911121
0.156571395618
-0.154243100815
0.074862798881
-0.063822235565
0.218748173885
0.020286193720
-0.075628995962
-0.052007413967
0.069647608305
0.045129647084
0.048910911113
-0.075614602000
0.145312128017
0.182573100923
-0.123646128633
0.009063231003
0.130433432577
-0.121643242287
-0.056223763151
-0.052830892846
0.015455708268
-0.054715563597
0.061026629490
0.004838982235
0.110330795632
0.162086369251
-0.007547647334
0.023666312936
-0.001544007316
0.010885537731
-0.079317903278
-0.037967050036
0.233792004276
-0.077806533879
0.099712802726
0.173821916333
0.040271719460
-0.193907826353
0.079902940650
-0.028621411460
0.028261513346
-0.189379262861
0.063717904483
-0.120824093103
-0.112961055504
-0.134727339609
0.013229413734
-0.084176866885
0.092978791270
-0.219777354574
-0.047848146676
-0.042314981456
0.106630461004
0.067330523034
0.057073243325
-0.200831530611
-0.038542571595
-0.131620581831
0.027034222425
-0.108318516168
0.166828723763
0.105674929098
0.041698891264
0.172432444354
-0.086332228045
-0.001703046746
-0.161091537419
-0.105501794234
0.082547594749
-0.009819193194
-0.065532881370
-0.000057961624
-0.046407749307
0.160477429864
0.117810465188
0.086479975063
-0.114546791779
-0.212583452823
-0.115942673132
0.074817381367
0.015248802035
0.128203500233
0.059248436956
-0.119662587042
0.134620124395
0.083720613045
-0.060525422775
0.036952401029
-0.068200643913
-0.042184612610
0.020481109842
-0.068332925226
0.076212296384
0.159832757566
0.019936176090
0.122955052346
-0.032816224585
-0.027626927158
-0.097684789395
-0.133806341576
0.054061854530
0.164625776351
-0.066123368377
0.027328538295
0.070150818837
0.060846365219
0.087470827517
0.047985719375
-0.058344153036
-0.067309355039
0.017359785543
0.103934569042
0.128170812899
0.133356037541
0.194400257634
-0.035826864693
0.032966626289
-0.172227807798
-0.101400041840
0.050767985395
-0.053117327484
0.002372797509
-0.119949966593
0.022580974749
0.275664611538
0.149200218622
0.302330466428
-0.065508093818
0.169369836669
0.083493080458
0.030896352923
0.100368213018
0.025264572460
0.052558291932
0.255969611564
-0.018457652664
-0.119135498088
0.072489047919
0.067340193788
-0.137286046692
0.045908271712
0.022320992632
0.004464202820
0.007501937726
-0.021012645567
0.097285456009
-0.142006754172
-0.056560649968
0.067284681225
0.083431059776
0.063589337557
-0.069991094998
-0.088742083917
-0.055338698153
0.086686158511
-0.024071207351
0.027829733161
0.025351211810
-0.032445113093
-0.096451867662
0.002537980670
0.068527389579
0.191041413874
-0.074309084833
0.223507307898
0.375241947016
0.126912151623
-0.106470469495
-0.015212379947
0.150164678115
-0.174642507820
0.037922445342
-0.080172938073
0.218453638034
-0.011944080260
-0.000509615785
0.057839734104
0.072561881815
0.029124823209
0.152989962947
0.193371765258
-0.103491513030
-0.168671389562
-0.041694513737
-0.031377971563
-0.022497306073
-0.219233156360
0.152868062024
-0.033712308552
0.043270475460
-0.030341980480
0.052618798996
-0.091919198369
0.202552933112
-0.119527417665
-0.020903232436
0.069614423053
0.028265005440
0.011219903090
-0.020693446861
-0.077003006352
-0.057245438253
0.072911077831
0.001149833601
0.027212211114
0.012909167794
-0.054300674002
-0.025466299187
-0.046114021804
-0.044497645497
-0.149945303584
-0.047179990200
-0.067224948066
-0.001842456139
0.017841183036
-0.117209309447
0.125054776164
-0.097849178743
-0.064583135799
0.186117509488
-0.022554497738
0.007253255383
-0.036168835656
0.002149631702
0.279291724989
0.140343979494
0.079063608658
0.175094705659
0.089345483375
-0.284919315921
-0.055758879885
-0.024029763922
-0.044658502525
-0.105035282837
0.016246409707
0.076130567519
-0.069515444660
-0.060476466520
0.085057285319
-0.259405332811
-0.190537645012
0.127606799849
-0.087719647861
-0.077398773230
0.121722757644
0.012172646028
-0.043379498033
-0.095112951183
0.014940507419
-0.011955869653
0.028165038419
-0.080194745876
0.063259614481
-0.109571889398
-0.091944578089
0.083531892629
0.203034674050
0.021738617896
-0.098436436864
-0.067652107910
-0.136839765376
0.150718286289
-0.020491921876
0.150171469356
-0.033512316397
0.125423684805
0.253085550691
0.005924132136
0.041823520460
0.180174005517
0.018522646615
0.064155352346
0.004706075920
0.136826369563
-0.061477625598
0.093997418074
-0.035325030177
-0.012934266221
-0.215797653842
-0.170677274539
0.015569120292
-0.087699302105
-0.129267724734
-0.021437055916
-0.071393083639
-0.001437592865
-0.015285569515
-0.005712362725
-0.094938211521
0.047198613257
-0.051888131420
-0.009871094428
0.051057472694
-0.243269081314
-0.105356548140
-0.084331884847
0.171198314327
0.099937426479
0.159410164345
0.004140484349
0.127307814976
0.061384333728
0.045668753293
-0.055837200244
-0.098890434950
0.217871273908
-0.049993054187
-0.026341542128
0.114809864458
0.068925664135
-0.067011761131
0.435173170424
-0.000527072548
-0.117078018543
0.153459591163
0.087029731492
0.012649423091
-0.163707675335
0.075678255329
0.042490147912
0.091225530534
0.073906471317
-0.028822554779
0.072686972220
0.028618116404
0.026711711445
0.064239637333
-0.026196855828
0.058248584938
0.050997013641
-0.289908407325
0.091625885544
0.063576362896
-0.129240592024
-0.094250005949
0.012808171312
-0.153383378283
0.030000221821
-0.042715062884
0.037440356663
-0.192867522171
-0.001991796989
0.143778015637
0.313941236894
0.001166301958
-0.090152748926
-0.126376612944
-0.033059827152
-0.023707093416
0.019539158243
-0.083894184414
0.045908481566
0.063601106618
-0.064974681380
0.078144311493
0.093517347373
-0.032933784231
0.021009561580
-0.095255932327
0.006149743712
0.041138691657
-0.026178879306
0.071863361368
0.075884106552
-0.016919633260
-0.007167930527
-0.263149858774
0.076429636073
-0.007278667766
0.050235472360
0.121921589936
-0.008906814291
0.141726531965
-0.146357462667
0.038044632731
0.090759426129
0.209603943502
0.031013383154
-0.143487025197
-0.061502124651
0.079692425941
-0.057107057447
-0.058245254306
0.065228486013
-0.057428415753
0.135746624810
-0.119402364112
-0.062657384612
-0.116540514484
0.189436150616
0.161876886637
0.148766549289
-0.096696478693
-0.144451125580
0.000099441972
-0.129458937858
-0.042389828890
-0.072581641983
0.028392718480
-0.061846955999
0.106916907540
0.002736624296
-0.017418071740
0.045159672813
0.004836791860
0.090730271216
0.090879617122
0.235187387178
0.010014463420
0.022626006385
-0.043149961214
-0.130979888572
-0.071934376006
-0.134704258448
-0.090577541711
-0.182999250917
0.054367825507
0.157517614950
0.055288836530
0.076830857246
0.037105849380
0.150433791648
-0.027128887558
0.174018948770
-0.070176080299
0.124257011807
-0.115015423001
0.032439564629
0.043650309720
0.074685083429
-0.065929375669
0.042606509562
0.091279307239
0.020824360774
0.077148733231
0.001921710611
-0.153433519942
-0.016267475808
-0.157269088029
0.176131550707
-0.031573267864
-0.041010785614
0.045778035478
0.092906749773
0.195937645232
0.077267985717
0.038385467938
0.071359556555
0.044645418564
-0.046474659552
0.023597317184
-0.022152704710
0.054699453899
-0.049594836167
0.130095790121
0.018264345145
0.134247212941
0.001660740862
-0.097007896016
-0.027011850535
0.254003984828
-0.069107575968
0.044331225802
0.236512315576
-0.058301446099
0.129053994334
-0.084078390510
0.046498278770
-0.014261289657
0.084781938213
-0.062617043397
-0.084840481705
0.144414743997
-0.041009397189
-0.156953725811
0.039905826539
0.197393234026
-0.111900341517
-0.022649097194
0.139563438278
0.119647982459
-0.095476725044
0.004053422956
0.190297950301
0.181255366951
0.113110022519
-0.148355876195
-0.244847768472
-0.095231821827
0.046908112232
-0.040963448787
0.129105885803
0.078939269912
0.144545006672
-0.044018921298
-0.195185198363
0.146709383339
0.048219072135
-0.143421203950
0.001373501280
0.022532627667
-0.001076567386
-0.071149667179
-0.031413340254
-0.013152628341
0.083859292528
-0.041833763827
0.045752612925
-0.132894931824
-0.040223482542
-0.016555580321
0.092668837198
0.005947657773
0.029468593990
0.176576221584
0.170801561488
0.040417428279
0.053101265781
-0.111928400575
-0.065793579399
0.133502944405
0.168719477958
-0.036044002458
-0.113697512691
0.041967053382
-0.032682210749
-0.007178083155
-0.085169768436
-0.077387375407
-0.167486164451
0.030745297023
-0.078940300464
0.123924299122
-0.019332779595
0.245532943435
0.046773602652
-0.040696000898
0.062101715081
-0.100420601132
0.122868244216
0.112480821621
-0.042741469963
-0.188633001605
-0.031908994823
0.044747844483
-0.109135193140
0.040568952931
-0.147063670098
-0.053844147798
-0.000944989575
-0.000626421530
0.139499622315
0.107633169146
0.014829373220
-0.058214474636
-0.063566617947
-0.106618342736
0.008255046718
0.104841578259
0.009066833612
-0.073581448026
-0.036204720387
0.067589290238
-0.053500926864
-0.225719932508
-0.073631208971
-0.066063645995
0.089216875866
0.054701362193
0.158497019556
-0.064746067589
0.006783784434
0.127637341741
-0.154020319443
0.100824670517
-0.011481740167
-0.126302064123
0.122731495207
0.053597691159
0.003950963985
-0.174876411789
0.044921931317
0.056798542704
0.061264667533
-0.012638612460
-0.118050145282
-0.084421400953
-0.010900693619
0.147007343847
0.107026906900
0.013187011702
-0.041238196433
-0.010038207165
0.015708464130
-0.033658682634
0.234246316111
0.007796612034
-0.033373508933
0.189167545176
-0.089967634075
-0.033052718533
-0.084323516391
0.034884941553
-0.031489279493
-0.162973383877
-0.027448498979
0.041625716466
-0.096621064907
-0.111840920321
0.020093029378
0.002384402533
-0.209518286202
-0.013254490002
