# Supplementary material for: Statistical test for ΔρDCCA: Methods and data
Source: Data Brief. 2018 Mar 22;18:795–8. doi: 10.1016/j.dib.2018.03.080 (PMC6103976; doi:10.1016/j.dib.2018.03.080)
Supplement: Application 2 [file mmc2.zip › Data/N500/PDF_500_n62.txt]

-0.281928058343
-0.190020108290
-0.042594994344
0.001840447101
0.092781661965
-0.105604313739
-0.006201478672
0.072816250131
-0.088890371356
0.104439512998
-0.007101787653
-0.006195564174
0.134765382129
0.111647635716
-0.120114566095
-0.240155875755
0.000868041572
-0.010584155320
-0.146591791419
0.016322535243
0.171497870014
-0.118897081123
0.067531557374
-0.012285346133
-0.042349323461
-0.061268558611
-0.101533007344
-0.074497784745
0.081919068269
-0.079121511481
0.015542639764
-0.122073832685
0.043631808490
0.137066042217
-0.051846731705
-0.195130922274
0.132324204162
-0.144644102636
-0.145289878521
-0.074636918438
-0.141387231288
0.067459602472
0.135646916683
0.018963658385
-0.094701123192
-0.011058802394
-0.110663131354
0.069424835209
0.096750344801
-0.025089099334
-0.079108493663
0.123798722454
0.040799038541
0.081113704958
-0.128214533854
0.146875326734
-0.012250125023
-0.059582027956
0.054025432576
-0.001629125449
-0.055168003005
-0.012028360172
0.172192644868
0.115016181137
-0.131864232231
-0.089458105911
0.041154219481
0.022811830581
0.048046668711
-0.087883976666
-0.004906217925
0.091332552212
-0.030603563628
0.036853278058
-0.087342702756
-0.091794624127
-0.029200179622
0.047095498490
0.007201203702
0.005120432406
0.073173620600
0.059210773011
-0.125375478079
-0.221054485225
0.001051495794
-0.024289180995
0.078566655492
-0.062477834348
-0.087801404163
-0.111312888575
0.058968158026
0.061347493146
0.148037505847
-0.036166815571
-0.049854032943
-0.053974287565
0.110683715725
0.069716332902
-0.038711525158
-0.023595395471
-0.036866250462
-0.015936148456
0.078436467820
0.141400652512
-0.128641146351
-0.031970559875
-0.028433235349
-0.013456141670
-0.069019724487
-0.088784528642
0.106197915537
-0.066712369208
-0.079699603272
-0.032471462750
0.017841802570
-0.124090967847
-0.104198267763
-0.159294850006
-0.047588532540
0.128516032969
-0.115054831141
0.017908871858
0.095026197639
-0.082243911871
-0.079139014233
0.014880206417
-0.011838524553
-0.012672006496
0.089491093031
-0.081634701848
-0.065125195815
-0.125156231917
-0.076794044220
-0.166969400844
0.074264730089
-0.046277226995
0.193143842015
-0.055272195819
0.150080828831
-0.052629949312
-0.044409112103
0.120873295641
-0.035718212628
-0.250654455752
-0.080579649878
0.095530558089
0.135543286123
0.030489455163
0.001056170610
0.004312004485
-0.066295386074
0.018422115578
0.121230000750
-0.074894403876
-0.094512392242
-0.041200552651
0.002857421152
-0.089335544335
0.084662884825
0.080199359881
0.065051419911
-0.153706828225
0.029699665743
-0.042832282702
-0.045436043213
-0.056834644852
0.055463314679
0.153960616893
0.055288809568
-0.077497861681
0.145214657443
0.017514407109
0.115200629239
-0.050159362956
-0.063835967585
0.026084720742
0.175976645371
-0.070458218281
0.018136555841
0.022590452564
0.160887175923
-0.060349756305
-0.044644896786
0.086326249697
-0.292580385518
0.096070572825
0.146488468530
-0.005511418425
0.129825303379
0.016207936701
-0.156771352226
-0.148530880694
0.195316107699
0.115531019962
-0.056584936875
0.003520501403
-0.238948452960
0.000152140568
0.017990316359
-0.062344142239
0.037486321054
0.106877045862
0.093656066395
-0.053238867675
0.002813971867
-0.019888661953
-0.035966024800
-0.027737542602
-0.048771492886
-0.043329835949
0.167786726146
0.149511069751
-0.084303489954
0.046805662699
-0.049625606207
0.005500759817
-0.050834791894
0.057809072795
0.057483140210
-0.041805012197
-0.052865828476
-0.134897576898
-0.070743981239
-0.110332911743
0.084620691911
0.126688971445
0.139948495346
0.151385987708
-0.175960020673
-0.044660648981
-0.073850870838
-0.083794763288
-0.015746665241
0.091096120246
-0.003856174287
-0.044419166342
0.098144226638
0.066835558171
-0.162002070149
-0.073897678183
-0.059292746068
-0.042244252370
0.124437195994
0.122951887496
-0.065770523128
0.104029036826
-0.089198811130
-0.095131911868
0.036139490089
-0.022991261226
-0.054000546832
0.072656319294
0.087003200256
-0.097724228767
-0.139098939178
0.136565582100
-0.033988807955
-0.066718842210
-0.055851094846
0.069087256686
-0.139439502534
-0.017452926644
-0.028356611471
0.032139547044
0.158673695866
-0.004660257395
0.112689787689
0.114111060689
0.098083729535
0.223034470016
-0.089120152958
0.042156170868
0.045354908994
-0.154382135423
0.248198651181
-0.154638218474
-0.189371450119
-0.082196170705
-0.080505807834
-0.033438284837
-0.018706905532
0.106703938530
0.232954171298
-0.022517466405
0.023642411022
-0.055810556587
0.003241753248
0.067353106837
-0.054090613705
-0.135473843154
-0.087897825005
0.070016805547
0.093930327493
0.039692119843
0.116298394238
0.000464549364
-0.005083549671
0.016945501367
0.042795303396
-0.055474347426
0.037104165345
0.006926819331
0.006080469208
0.067684206915
0.022154283418
-0.010917813589
-0.007333783048
0.082832436357
0.011357708873
-0.189614460567
-0.052352276080
-0.064131216365
-0.195798410063
-0.161692558890
-0.197768574832
-0.100025383828
-0.011136074213
0.076036999743
0.073883627760
0.200877169290
-0.062521449543
-0.115653560832
-0.178320132088
0.045075870552
0.002818501347
0.183961900345
-0.000634098433
0.000488955627
0.022105163813
-0.015737883264
0.046582461742
0.030294353232
-0.089433685346
-0.045491056150
0.039969281428
0.194021430518
0.095479381548
0.031334118329
-0.057890821099
-0.312758705828
-0.044594671766
-0.062211470137
0.091256050582
-0.177440697262
0.058790720597
-0.001771418868
-0.007568697530
0.015553839409
0.011871765451
0.057048291265
0.029870059267
-0.006594411796
-0.107317519503
0.028834587371
0.021019371682
-0.185703691108
0.034541500565
-0.082715590703
0.053361975125
0.083870217481
-0.063571057266
0.290518348554
-0.035414935894
0.269506960770
-0.239994580557
-0.011351764457
-0.128847166005
0.110465709080
-0.017780568395
-0.018378570136
0.009074065695
0.010344443612
-0.102766134052
0.077289511995
0.089032846774
0.067237361781
0.177035200558
0.148045791788
-0.113327273618
-0.072407025680
-0.189559046605
0.102920769158
-0.024422418385
0.046021591423
0.038160624893
0.068656455473
0.101682001937
-0.010067924855
-0.028102726010
0.117409085580
0.054939282624
-0.037967367997
-0.110606743642
-0.149000387821
0.046512102723
0.085552506023
0.056267387621
0.109964001894
-0.014706241984
-0.207337840058
0.180583781165
-0.067053602650
0.111533467697
0.068387621918
-0.051878049929
-0.025371856404
-0.133417328872
0.174794776498
0.059535593581
-0.099322876486
0.149745801162
0.033081246982
0.091637835377
-0.044953343204
-0.085460271625
-0.010447828903
0.038307784354
-0.041419050564
0.130875770916
-0.088000320551
0.010364688324
-0.032369466636
0.008509266869
-0.051865496273
-0.094725405672
-0.138907577749
0.012265485808
0.024216808479
0.034763124499
-0.079995234590
0.093347732844
-0.144334487517
0.100049225153
-0.098617297938
-0.047403590729
-0.147786384876
0.025979369996
0.074902077165
0.036026677947
-0.040108657358
0.019797418841
-0.063318502247
-0.024129836550
0.086713883856
-0.091360971965
-0.038972594829
-0.055520325226
0.089828796222
0.071559955864
-0.009005309198
-0.090804090019
-0.058559564573
0.189974239069
-0.229600111278
-0.029579131441
0.106947736604
-0.109835914613
-0.176307175293
-0.166537892255
0.120717339721
0.019273789589
0.047302856994
0.187227042012
-0.034705311490
-0.044721777638
-0.164145655788
0.065109938819
-0.143213987586
0.145161176448
-0.058374819987
-0.035068682520
-0.075464415172
-0.234928947239
0.140683332749
-0.014017269483
-0.002623316333
0.086248956553
0.140135558794
0.026058082638
0.036098345742
-0.023184204489
0.033339942110
-0.058764719938
-0.057424159359
-0.033904894231
-0.135739069284
0.036781329926
-0.084416376896
0.075406322411
0.069939469511
-0.074023039831
0.068889812500
0.042448429891
0.010168356806
-0.032123102047
-0.050938672581
-0.018337505620
-0.040239116834
0.012386159917
-0.056396507187
0.031093839438
0.086616901304
0.074729188315
-0.148837964684
-0.048256126991
-0.056869918533
-0.057467304506
0.024881173578
-0.059098001582
-0.154977178399
0.073226023868
0.033659236211
0.136279882981
-0.026173486837
0.259694242329
0.025825880431
-0.012504896312
0.020241521555
-0.021879700795
0.045988332684
-0.050824171580
0.034187099639
-0.013104939348
0.011847086755
-0.038488537286
0.021689809277
0.113804306698
0.028137623801
-0.001726918940
0.191833834348
-0.213925098139
-0.147009137921
-0.007703409214
0.078718849827
-0.033230121294
-0.080761044495
0.001772448975
0.107228476886
-0.099238637957
0.174919276585
-0.162492738996
-0.029832675756
-0.041360439654
-0.178440985670
0.108069671504
0.031940287382
-0.033051752927
-0.032695720964
-0.117214465892
0.099845440497
0.097099498512
0.151712778326
0.014586369918
-0.064003951266
0.178348372805
-0.122339015317
0.060440160306
-0.042310559670
0.035160628146
-0.061908479527
-0.007134621597
0.038813213894
0.041380818168
0.127459103336
-0.053354723092
-0.024304143313
0.049423483932
-0.037734971037
0.051259074887
-0.168455670089
-0.101521581657
-0.325317254745
-0.148454096492
-0.121539116689
-0.177533074602
-0.107907867053
-0.040947748313
-0.055924175451
0.029753940894
0.004267148879
-0.028774723290
-0.077855425854
0.024256529627
-0.038673455742
0.008179135114
-0.019146903244
-0.097863625119
-0.160542240013
0.031766789924
0.076322879727
0.003836743543
-0.142012687637
0.164341068893
-0.100669461220
0.039941035851
-0.049750520602
-0.067744989315
-0.024340849769
0.100146981744
-0.026757582903
0.003582790634
-0.105148181728
-0.063506112335
-0.115591853081
-0.149255869113
0.047727866923
0.022292832573
-0.109126727396
-0.087221412288
-0.065008347793
0.066311940350
-0.065045178863
-0.013134192770
-0.100765838115
-0.014402472056
-0.022361890246
-0.066155986572
0.095966792460
-0.122341784582
0.053477030659
0.029467167335
-0.101765502222
0.081931029880
-0.039276684401
0.034382888098
0.129006141166
0.043310698108
-0.098369628053
-0.120787840089
-0.015811456061
0.097455412567
-0.005068333925
-0.063751044678
0.071220289439
0.083585061190
0.090631458394
-0.199021930532
0.073590855433
0.169281843408
-0.115266083873
-0.041827424070
-0.037556687558
-0.054247534588
-0.056657190887
0.110784725952
0.080301182521
0.028645535188
-0.070805666026
0.044923210678
0.043121963170
0.069153631799
-0.105989641715
-0.030137582840
0.094020081055
0.063516272734
-0.132378043269
0.199200017117
0.109247934192
-0.102826171624
0.236077425745
-0.017822486528
-0.030885792269
0.127720007113
0.041994576338
0.044063638750
0.061041953514
0.042667824669
-0.081823527556
0.136193741612
-0.047733052427
-0.099248455963
-0.074875955660
0.167332222836
-0.011057826658
0.066700852517
-0.087711614007
-0.058967117561
0.011809222417
0.130796462176
0.122309878494
0.071765479449
-0.105018323987
0.103192770954
0.066501048004
0.157104161608
0.025559434514
-0.014320785507
-0.172863485642
-0.091050195253
0.180953841441
-0.182373396347
-0.002901949943
0.006772388421
0.047771878346
-0.085013175575
-0.110385961439
-0.009224530607
0.110101720049
-0.016958013854
0.030345076181
-0.104750859857
0.219107824954
-0.065603286331
-0.074838854315
0.000679711843
0.035820703443
0.082743252376
0.088760235559
-0.179670958750
0.152355707398
-0.068020319891
0.046036837226
0.054518692539
0.058725702889
-0.041354004614
-0.023329182955
-0.119952902917
-0.034360816054
-0.136736579776
0.145943089884
-0.037546129188
0.011125920798
-0.114368695290
-0.004787394556
0.033617678832
-0.034313781761
-0.014704147185
-0.070543901591
0.068085836989
0.039290771714
-0.105582682384
0.118907781414
0.020766833906
-0.023549126205
0.043129306489
0.123516038046
-0.082326298290
0.097191422820
-0.025015204185
0.124817351995
0.025029569408
0.050774938310
-0.001509531593
-0.082690123310
-0.040335128773
0.014647243501
-0.086080427462
-0.024241870961
-0.106328442338
-0.059123574438
0.000413346557
0.066256737245
-0.109772618896
0.080746448635
-0.009179064023
0.090934896048
0.007469164175
-0.020897024984
0.044302690627
-0.130729973213
0.086636353327
0.003466762566
0.099479122110
-0.039536763064
0.011315951916
-0.101462934323
0.168676720626
0.067499614902
0.034489650276
-0.042419250510
0.047863699480
0.018130198801
-0.207061662155
0.118298895373
-0.152618754625
-0.001047186263
-0.117243390961
-0.102357807130
0.051674998560
-0.045730735643
-0.041160422231
0.013573268002
-0.059021992805
0.102388614855
0.026349681922
-0.059957392285
0.019439082137
-0.120336484179
-0.157066581709
-0.221332551728
0.038576899622
0.104374507389
0.021168163964
-0.080728032283
-0.050358759793
-0.060042312728
-0.150883191294
0.031457955537
0.088363459484
-0.048307331166
0.116450862131
-0.140168019005
-0.016887152894
0.041124371759
-0.154689217689
-0.072075120940
0.067173424994
-0.029678080354
0.082017663276
0.039852819116
-0.175065139538
0.140842825684
-0.104292636604
-0.124536594585
0.059055130493
-0.045816029078
0.105573384969
-0.132571997138
-0.009708387214
0.055557165202
-0.113810339288
-0.111872766132
-0.007078767140
0.033793793528
-0.004967162555
0.100880441845
-0.211475218563
-0.188008305831
0.070974875270
0.118863419284
0.143117184306
-0.036884389789
0.081571389858
0.140400691337
0.019841807364
-0.140526794178
-0.081571435647
0.115234682466
-0.112870637588
0.000728602323
-0.038129953356
-0.036076329181
0.179030964433
0.103622559767
-0.062300548296
0.005986467565
0.230302900399
-0.131585147758
0.023944330109
0.013893241895
-0.017286597727
0.198562648160
-0.086926656806
-0.020811169380
0.019835987480
-0.020498325524
0.000361094897
0.027786767963
0.065762983535
-0.099767906183
-0.037774357179
-0.033678707873
0.083563773571
0.053574816839
0.000446151905
-0.053827395264
0.064371704596
0.059771037628
-0.092152580950
-0.003723138256
-0.045022858260
-0.082899099778
-0.007002899221
-0.128382928840
0.051190893148
0.031428857803
0.134280329140
-0.144810571001
0.209676015090
0.060120698385
-0.010042544943
0.088725183296
-0.126789071128
-0.009759531359
-0.002008589031
0.158446701164
0.134782000833
0.038631739055
0.132540882173
-0.098864657164
0.164697223394
0.033819936288
-0.133137983759
-0.164697277979
0.007294878503
0.054188556484
0.039574928524
0.243736940621
0.051395418691
0.014281564435
0.035720850598
-0.014389542171
0.054577262252
0.076928933709
0.013011431473
-0.032021299711
0.188369736807
0.049661027206
0.176811720857
0.035635572799
-0.084567455571
0.020420642505
-0.104664996695
-0.100870644436
-0.025279159020
0.112206167286
0.045669547620
0.041989171408
-0.053202439609
0.018763047029
0.138523641721
-0.126374201810
0.024232254997
-0.014917478912
0.040242162411
-0.092014502794
0.032663436765
0.079387952349
0.032026092915
-0.051476332240
0.070040753420
0.005671235604
-0.039283760181
0.028299301550
-0.064606402861
0.008275296255
0.123395915063
0.052346557605
-0.038554426114
-0.027675002031
0.019971933514
-0.010548846473
0.030036397009
0.031429202161
-0.036045577049
-0.038774252955
0.025071187054
-0.051090806727
-0.095307445761
-0.095519892117
-0.235766005531
0.058731534467
0.099409303667
-0.013785262631
0.112602610713
-0.042463411472
0.081685560458
-0.052398888025
0.004787263402
-0.052385063655
-0.186439406197
0.038175761221
-0.140606801225
-0.007521798600
0.109272441729
-0.091764894546
0.089379477838
-0.005572340632
-0.046590671649
0.069601652893
0.102980069626
-0.037731112517
-0.086468379786
-0.151285160542
0.162750435647
0.137537993307
0.031493550281
-0.254493477087
-0.236012969784
-0.016609913903
0.121945694150
0.204506248705
0.056970585525
-0.054295758332
-0.082021124168
0.040763445537
-0.142657368756
-0.019033882589
-0.191021721752
0.036785637174
0.004409956666
-0.043381254585
0.128095254738
-0.041607150300
-0.234217046735
-0.065719329737
0.031664559311
-0.019971352427
0.030017164209
0.030728779429
0.001122953971
-0.162007558109
0.180698631786
0.138362979969
-0.203396057707
-0.062937168105
-0.017193592474
0.066445782955
-0.056638216701
-0.116572194225
0.061223298635
0.117490244990
0.003456293088
0.254272521720
-0.088603773388
-0.210896941208
-0.097124577875
-0.068654554131
-0.071273939163
0.156239076538
0.069840387426
-0.168600231314
-0.019849133749
-0.004797537487
0.259982172134
-0.071235638490
0.085039354815
0.200378277512
-0.037058349588
0.117560524867
-0.018863248419
-0.210421446401
-0.051888739986
-0.016691354811
-0.039166622091
-0.133808432790
-0.068826842266
-0.100219880513
-0.104458984416
-0.125136508537
0.097513105139
-0.004526647189
0.007282491673
-0.088122248048
0.071639345201
0.109863970420
0.084995841050
0.083777011693
-0.020053555994
-0.080526582627
-0.002773332414
0.103185598358
0.177034529145
-0.030092159819
-0.133292677042
0.045098928070
0.041432822847
0.015628348327
-0.151090844817
-0.009087892993
0.048086097725
0.170791096837
0.036673875487
-0.066448671924
0.036360120138
0.087959743974
-0.084145892822
0.055960515018
-0.067628481901
-0.082654463875
-0.029894257235
0.000043020901
0.103958372936
-0.006409793446
-0.011897692774
-0.037338574555
0.017614064992
-0.099313852184
-0.089080014415
-0.072157836580
-0.031613530916
-0.037141995147
-0.019515892387
-0.007911552111
0.207088841112
-0.184815077222
-0.035259906664
-0.097949150987
0.042459190269
-0.264351824937
-0.118604684696
0.204659134604
0.041019100881
-0.064765792030
0.109842246101
0.218128146375
0.023879246109
0.021606796808
0.167666935951
-0.147176329018
0.184973326187
0.146920855299
-0.003500016798
-0.227347032855
-0.057443618019
-0.216211018962
0.074835652382
-0.065474278801
0.114853629792
-0.100391657377
0.054249407590
-0.057646590133
-0.067444658268
-0.013216837464
-0.044069719692
-0.023634167507
-0.217858718532
-0.000282301628
-0.147604302643
0.058805050400
-0.142065442181
-0.079905076464
0.061766381085
-0.054363344988
0.035416117962
0.173744105911
0.067699013429
-0.127373415584
0.077994167680
-0.067186199843
-0.068048227718
0.096440479651
-0.025894627786
-0.042371501908
0.079826078102
0.104828396951
0.044175211958
0.096898708711
-0.056475280810
-0.053748332191
0.032960013372
-0.000346796021
-0.141380169017
-0.122586434266
-0.079806086350
-0.045593669485
-0.025106780809
-0.030592347778
0.164448179959
0.115747004139
0.006734773676
0.146776565758
0.028993721389
0.042360459901
0.051761412598
0.101699099916
-0.062002644874
-0.028408108726
0.068315984237
0.116370177553
0.007900356331
-0.102498630258
-0.117885881743
0.081230699686
-0.019369539783
-0.155667981940
0.039524164291
-0.038590900304
0.138796207041
0.238986843070
-0.037788977192
-0.165283824837
0.011319988925
0.100169036496
-0.027085241772
-0.043051419065
-0.110672887967
0.106097043614
-0.100455029107
0.179324800177
-0.046644149838
0.075464183213
0.038143377706
-0.004826169704
-0.126562672808
0.066130419799
-0.007747862268
0.063846374417
-0.048463458188
0.081648434920
-0.037900484520
-0.016683452278
0.142550877853
0.033238310316
0.053238580141
-0.129888480454
-0.026620361473
0.155876900546
0.068913186082
0.034440698670
-0.095697212090
-0.024459281866
0.133814057127
0.067053930831
-0.083260639192
0.103005951289
-0.077195185487
0.051872027798
-0.061112321406
0.217409819401
-0.005174569263
-0.033391919373
-0.112390338404
0.019523457036
-0.046380100698
-0.005459290131
-0.039375605754
-0.110788871378
-0.075652411967
-0.003875939761
0.032209789677
-0.141433329555
-0.021468066080
0.029125180623
-0.169370912080
-0.186288214968
0.005195250283
0.010974095080
0.027957928676
0.014226541419
0.031709931609
-0.064022796208
0.060069509743
-0.252684450592
-0.087339892359
0.030071441129
-0.017047616745
-0.019248581636
0.088946835009
0.075602890555
0.070982389069
0.008901481678
-0.009871302785
-0.111379607046
-0.093997467890
-0.079136176606
0.071286031411
-0.053488349526
-0.165982941787
-0.219373437572
0.158724137084
-0.112977853495
0.114463360029
-0.065863102846
0.113924068246
-0.007637961175
-0.112148249788
-0.125803492520
0.085364947834
-0.094550293436
0.073741141727
0.030370193793
-0.057488434879
0.016124778230
0.083723283941
-0.001748332226
-0.025735354346
0.145848697541
-0.160224936327
-0.037860476250
0.154009303405
-0.010463481032
0.037499577438
0.127304020345
-0.000008352941
0.127994901889
-0.222577310043
0.063784963828
-0.082129501234
-0.063438904197
-0.112372660900
-0.046924834789
-0.034309125679
-0.013904949815
0.060760504562
-0.040961125680
-0.051063045552
-0.086735927059
-0.148698635263
0.048641568249
-0.043736003819
0.204519900647
0.258716280989
-0.120700539974
0.070122572172
0.005187294469
-0.167228565209
0.049393106451
-0.053283571474
0.170531362842
0.171107203574
-0.118023289208
0.142757157179
0.087746130548
0.149234911199
-0.001363425269
0.005946534561
-0.123498749246
0.054955355315
-0.077996764090
-0.046746762382
0.018549902723
-0.067404172049
-0.120467419519
0.083611023069
0.097144309753
0.098038674347
0.113580317990
0.041460139984
-0.037352864546
-0.031487874031
0.052490731086
-0.110742389141
0.097655504921
0.048955377562
0.132706929290
0.023907009918
0.024217780597
-0.056164837825
-0.171216897818
0.078251845836
0.001439632045
-0.078617624368
0.010101384651
0.081695002127
-0.050454545353
-0.088160835280
-0.064985121824
-0.158725215309
-0.007626774045
0.061153875682
-0.045303131395
0.068253646551
0.097154838909
0.031770583418
0.169077747427
-0.165631491335
0.002633539806
-0.077701465716
-0.163048023775
0.112693684485
0.000999712515
-0.234507644814
0.022193063381
-0.148920240283
0.016725756426
0.234256901019
0.006896088938
-0.129563699913
-0.032783869860
-0.098580598277
-0.121454694021
0.128812854437
0.130995781620
-0.040393475931
-0.033284521329
-0.031670394043
-0.242158836177
0.096571256083
-0.149879174503
-0.145183296497
0.036112088040
0.008212453614
0.127302995593
0.091692540674
0.009109025281
0.013002927938
0.145808217586
0.138694067633
0.069483226048
0.065227370110
-0.095894817204
0.030343041033
-0.032621637834
0.067357320206
0.068518367280
-0.011461406719
-0.078134692794
-0.044404200947
-0.022397737612
0.022654703226
0.117277596039
0.069947890198
0.033417940879
-0.016483360885
-0.064235208149
-0.019506410184
0.052019003817
0.009065126976
-0.097539577621
0.012578035340
-0.070489151756
0.116475120941
-0.062279139199
-0.011683628315
-0.101352221368
-0.142558873454
-0.229688192888
0.040546293509
-0.003579496101
0.039541744446
-0.009752961286
0.100719425388
-0.186827598837
-0.146327306081
0.064272017521
-0.025705621579
-0.066805095605
-0.008183017653
-0.089368653984
-0.065410614549
0.021048418068
-0.012178255363
0.047896929185
0.042863342636
-0.068503225115
0.092783420315
-0.137324085979
0.103739453976
0.075043644751
0.045291235826
-0.136488841503
0.053788010226
0.035336975581
0.016448184854
-0.090692084672
-0.025770258091
0.228952864120
0.023509033686
-0.024889827277
-0.044312793463
0.159554509781
-0.022213087283
-0.080738867789
0.089642259150
-0.015267135048
-0.203592072339
0.079439210786
-0.097132831233
0.017053807917
-0.005505681154
-0.094437240349
-0.123943722613
-0.104275109927
0.094078445937
-0.029615958938
0.145339806131
-0.028726315881
-0.122545669523
0.167076771452
0.105087946490
0.072385585099
0.186116484815
0.047761073207
-0.136726409310
-0.059807700006
0.030670338946
0.010615817800
0.111407711620
0.182845427618
0.073130204305
-0.089065117567
-0.031729641391
-0.197716040979
-0.021397525143
0.119349450889
-0.023302376519
-0.034519736268
-0.100200881283
-0.213576653654
-0.020879002953
-0.141115912856
-0.064929807252
-0.036029447153
0.139510473747
-0.013543814924
0.011259998993
-0.110551635665
0.103708862878
-0.100403737925
0.090785028531
0.209556501425
-0.060107362649
-0.060858279132
-0.017600803646
0.214424008061
0.146618543719
-0.077973986209
0.117379648211
0.029319522563
0.064369618144
-0.043122484690
0.148715405982
-0.237560503027
0.224967637973
-0.013654118146
-0.077164245148
-0.073329224670
0.082083814142
-0.050885826180
-0.081616624336
0.144639401026
0.118877582642
0.059734977194
0.025802416912
0.077079716702
0.129918252812
-0.159115990271
-0.084005483545
-0.070768104096
0.110285457130
-0.042609214659
-0.040188758976
-0.050846338218
0.023701070816
0.012117019971
0.028316618541
0.026099061242
-0.124894968744
0.075956866576
0.016577452424
-0.107755541904
0.044203147365
-0.069683556331
0.080528979480
0.053809102111
0.078456995456
0.042911793365
-0.078746774074
-0.234930777894
0.108803819019
-0.218796546726
0.031943002655
-0.004205211241
0.225729802924
0.090627346903
0.033315328592
-0.126967345784
0.051587888014
-0.142292014575
-0.133259150603
0.118652248445
0.196623084740
-0.044478474954
-0.137604054299
-0.008769756148
-0.018113861953
0.000117566567
0.040344691246
-0.120075045675
-0.099022718945
-0.088834077182
-0.046268855813
-0.009056790415
0.168089842119
0.154385849402
-0.168086488715
-0.134923079706
-0.098779498177
-0.039231846245
-0.082050100862
0.044211805380
-0.043969393820
-0.016653970865
-0.208686224071
0.244491294353
0.147262876719
-0.047286172906
0.010201586277
0.025760939553
-0.010911973840
0.237658420593
0.052722768095
0.077260460334
0.018720533696
0.013460297326
-0.065214522915
-0.135173995949
0.029337427614
0.060527179543
-0.352564731204
0.049202155314
0.034093664469
-0.084525609830
0.036426691615
-0.143113409911
0.002547458558
0.021184939349
0.026613483268
-0.053794711687
0.063315066258
0.076951922485
-0.000587777621
-0.053140191716
0.008514359480
-0.051228034559
-0.022215334835
0.005991252651
0.114040403043
0.047217169034
0.129848725207
-0.053180192221
-0.001871988661
-0.148453713027
0.124495832474
0.020853885805
0.143506269092
-0.048703980547
-0.139010519756
0.132948027350
0.057423409182
0.105304910413
-0.040318343757
-0.012704165633
-0.068954358567
-0.045724830437
-0.071842513991
0.133968483284
-0.005074498559
0.003087835273
0.148016938701
0.035874609222
0.033045457515
0.047815638730
0.029223121973
-0.117897072904
0.079311846689
-0.030792158457
0.159889408766
-0.155448923399
-0.112342992110
-0.133157413095
-0.071565806093
0.100583952254
0.083877136534
-0.100263199858
0.116470649855
-0.106345138547
0.060666843733
0.057646685929
-0.139567765884
-0.050943902573
-0.042360228350
0.160942694388
0.145911764290
-0.210625559974
-0.114864030248
-0.073878992074
0.018901906612
0.026880784796
0.141792626411
0.032591428813
0.157002050393
0.015591388567
0.225504432269
-0.059513136108
0.066775704450
-0.088500769904
0.016129648849
-0.118436777257
-0.074095559266
0.095472567845
-0.062895173134
0.104292946864
0.079184538393
0.043101191068
-0.148250874349
-0.057727007275
0.105936504454
0.051156614360
-0.057140325133
-0.158539510090
-0.099502425902
0.035785702277
-0.127867494811
-0.148210785823
-0.124524884019
-0.028202610884
-0.143117990313
0.011813354403
-0.035397997144
0.008445683776
-0.035119880380
0.170037742248
0.106508536596
0.018963965742
0.078684348891
0.061898398713
0.201577353523
0.062909161030
-0.078196611102
-0.161196301622
0.061258649298
-0.110797714317
-0.008046633011
-0.055585698623
-0.068497342862
0.090347807595
0.127391105400
-0.126566425800
-0.043177578571
0.009920665229
-0.059077362446
-0.018112503778
0.102649366547
0.012447626572
-0.111896036757
0.047301224405
0.113025095417
-0.182008601015
-0.031725650070
0.151616540393
0.125421078586
-0.097866339631
0.189253892892
-0.029854299960
-0.072069730602
-0.116963251674
-0.075448240078
0.077120161418
0.004685973570
0.072949666761
-0.002888555948
-0.122972287209
-0.061771665757
0.049529517051
0.132128166878
0.027145292401
-0.051770669276
0.043506743774
-0.150006355273
0.115067058741
0.127609644230
-0.101679417672
-0.151839196679
-0.003058299575
0.085346892186
-0.009672635356
0.130903169997
0.007243692450
0.012414795669
0.178123232447
-0.004336538815
0.031988495148
-0.045646094447
0.027573652523
-0.011940304530
-0.052211647554
-0.086249688311
0.000054388137
-0.120736938422
0.060419738707
0.147239164974
0.205692402557
-0.008888441398
-0.073680773958
-0.017594815492
0.016540572138
-0.032314927649
-0.093718063287
-0.134012670795
0.012525798544
-0.010256611457
0.054800426712
0.012065205555
0.030867160529
0.030972877163
0.014033529112
-0.001315248155
0.068071350682
0.081895885038
-0.005703626076
0.067340981576
-0.011752225418
0.002098741677
0.066057147668
-0.034956108635
0.041636848381
0.159931489359
-0.010597198114
0.078737181214
-0.129587408419
-0.037396674712
-0.032634374569
0.107624889868
-0.063059869725
-0.141258722195
0.164984042332
-0.030032618386
0.037162295904
0.108974722337
0.052370553691
0.052054657938
0.132040661245
-0.048000899875
0.042812762801
-0.001980395235
0.085060393741
0.092593205822
0.172606627910
-0.110493695822
0.032662449259
-0.138638772399
-0.097823182615
0.136507049697
0.000271179025
0.016070526501
0.044420748345
0.108401050167
-0.023926929428
0.065881785103
-0.013279084617
0.078711299869
0.052716499695
-0.020106532821
-0.094237386517
0.073099781530
0.010987549616
-0.059545358609
0.139918855539
-0.003118105726
0.000651921768
-0.069956711681
-0.193105637805
-0.016044336282
0.031316375005
0.000348986268
0.063995650247
0.026659769807
0.082244782439
0.274807795049
-0.067810202390
-0.009603447965
-0.069036825893
0.112326516516
-0.043213758679
0.043004955701
0.149337436583
0.086036716576
0.126109350440
0.123416089489
-0.083394317373
0.019401776099
-0.010751899523
-0.060383910209
0.121907343599
-0.131571955896
0.095152848401
0.056156651004
-0.070164270571
-0.013972002382
0.054183945790
0.063556996737
-0.060447746421
-0.085340068726
0.087711084576
0.055836877096
0.167826424130
0.063638657747
0.039399742306
0.137309091905
0.042994156113
-0.161150631909
-0.132400628498
0.017459387189
-0.089702544442
0.018573116941
0.097489579525
0.084327329741
0.128866108050
0.051666722870
0.086014957264
0.047963716542
0.060563502675
0.259928652043
-0.019115337273
0.110710284399
0.026508204179
-0.040285489427
-0.206280971999
-0.021169298767
0.023609874810
0.063827766186
-0.046365690635
0.023870948858
-0.198885297651
-0.005813205862
0.100219858891
-0.213410734288
-0.003770897330
-0.126641932477
0.074948097332
0.093754968284
-0.054744266992
0.178547403906
-0.109488743362
-0.166560844706
0.072745979554
-0.042519091867
0.018756762388
0.105692052015
0.199795967810
0.072574423698
0.118819621603
-0.043347368591
-0.001696133485
-0.011240207687
0.069821862688
-0.079769510178
-0.152339364823
-0.049025798171
0.031557000073
0.038605486996
-0.155612487344
0.102957254654
-0.017668227796
0.082239336073
0.015545286348
-0.062851052827
0.068068128901
0.072067316184
-0.060137835342
0.014088503331
-0.006045254368
0.260438967176
0.120786810008
0.170334830624
0.080969224977
0.208366549628
0.094054680251
-0.093977547427
0.018771380383
-0.100787885593
-0.181743217984
0.156140389641
0.048427834567
0.052070286837
-0.228357438108
0.050142913179
0.269364295523
0.009596116102
-0.069278612316
0.168249248922
-0.082945390275
0.061379789961
-0.033789128187
-0.062839440306
-0.117435264644
0.011655825985
-0.093913723939
-0.007496927966
0.118415881217
-0.094858223588
-0.016265422421
-0.052677036787
0.017868160806
-0.113723351722
0.131478272989
-0.003613665830
0.052861954155
-0.023025081244
-0.189144287446
0.006667893782
0.096440955746
0.057778027069
-0.105400628554
-0.154797360684
0.114151654496
-0.186388881899
0.119408089496
-0.116813132465
-0.113456776044
0.032189339869
-0.074673007185
0.045088001694
0.238832749873
0.010426433604
-0.025636555323
-0.184968762718
-0.024840818334
-0.120173031030
-0.001004828117
0.006977505031
0.060893226765
0.051239598978
-0.019583229043
0.005687493788
-0.046979062598
-0.090132618521
0.030045402770
-0.005878580809
-0.035995960455
-0.051202365547
0.215400182623
-0.100980891213
-0.034556825317
0.086891395525
-0.048196110886
-0.049079578384
0.156707186643
-0.068111991626
-0.080218301612
0.059352175501
0.098410778212
0.298941528689
-0.001692805079
-0.078916116828
0.080150780274
0.176976766246
0.083305834130
0.081954767654
0.041515007210
-0.157797387956
-0.020313481054
0.018101033778
-0.062663874523
0.041981551422
0.119455961830
0.251302088444
0.080424705751
-0.008373124467
-0.005771137210
-0.091636998128
-0.101352022288
-0.061230887261
-0.042597875899
0.097407917403
-0.086138724554
0.055399034809
0.141582762745
-0.129195350880
0.053870104848
0.047967201697
-0.182328900072
-0.112149833576
0.049147801195
0.135544070180
0.096730326552
-0.056123287705
-0.045233512040
0.112014505421
-0.050858835456
0.107014154426
0.072528985261
0.009565348998
0.048531606348
-0.017584562261
-0.078746977835
0.084672746239
0.107397201206
0.076029138258
0.004623800245
-0.054259059628
0.047894358922
0.009069811920
0.046869222254
-0.053014922751
-0.057011276545
-0.009163137989
-0.015771169992
0.019394024705
0.105207492339
-0.002441540673
0.017235474025
-0.029218192430
0.051250688161
0.174220239733
-0.058188689693
-0.048257893620
-0.021866871348
-0.045815040171
0.025533539019
0.023848389536
-0.111756656344
-0.135900597226
0.079116182948
-0.067813700911
-0.025006229813
-0.104375449213
0.111707270100
0.162929968265
0.091896584016
-0.127481033294
0.027191164194
-0.048999796597
-0.145288696657
0.020652107006
0.041197024244
-0.017311313881
0.045561745557
-0.033495473696
-0.000208402051
-0.048458998498
-0.071126207043
0.074231587753
-0.057212684455
0.088845231916
0.019605909165
-0.101636279055
0.154996250683
-0.110585486547
0.010700557694
0.217474346705
0.115774189773
-0.131646893237
0.110721158438
-0.123126399505
0.086306540376
-0.106664170320
0.001543859504
-0.145401543545
-0.020249475296
0.095459647164
-0.125532964287
0.011075241317
-0.000253407286
0.021344248140
0.108692902627
-0.080967882714
-0.051690493416
-0.013970893696
0.066457300503
-0.096341953685
-0.199035645605
0.133530622948
0.011537140464
-0.020065868038
-0.206223297106
0.019357650208
-0.015829737826
0.025295000106
0.027917915288
0.022802361856
0.043279938105
0.073340019006
-0.203442473715
0.032868956699
-0.025872300830
0.073563124453
0.051340479071
0.073433792498
-0.141722120089
-0.013694511392
0.099008641353
-0.057565767406
-0.185665305988
0.218381766919
-0.017047806333
0.125987179152
0.087863946391
0.114432267941
0.186394744968
-0.096192687170
0.076722422965
-0.087489221642
0.085383068646
-0.014188351720
0.059293472936
-0.146707668023
-0.185303550815
-0.022509252650
-0.041497515546
-0.043816340034
0.107188840980
0.020218876947
-0.149044674479
0.103754967293
-0.006779026852
-0.137657129376
0.161965007212
-0.029631001618
-0.049258198355
-0.040132419109
0.132051949771
0.134193447159
0.073057838145
0.041928618843
0.200320569765
0.066506765425
0.093809915258
0.136136466516
-0.103452004317
-0.028991994395
-0.109600076776
0.068581729065
-0.209923658935
-0.011556240011
-0.110244429162
0.297478450406
-0.053543333222
0.053923778060
-0.027545320958
-0.040695412445
-0.033503060595
0.159696474961
-0.152075003189
-0.015652866308
-0.024374585784
0.197639824088
0.112069833052
0.090787150776
0.012435214055
0.035327191247
0.023060823825
0.152313973653
0.014636668603
-0.203655234330
0.243701851368
-0.208300812549
0.077577228479
0.078765587677
0.004582694309
0.154475860593
-0.053743557473
0.037817024509
0.086513538708
0.050374830697
-0.026034136619
-0.188809832714
0.161048434699
0.068914604123
-0.208879647750
0.048246005726
0.002246560943
0.137634044176
-0.053300156348
-0.059171855038
0.172367923707
-0.056457759434
0.142513347807
0.118324912653
0.009541700795
0.009999668503
0.102253441612
-0.049063807464
0.063661341748
-0.248445388903
0.090594573699
-0.103087421031
-0.084891062756
-0.058456916495
-0.128229913978
0.125809342861
-0.063644843922
-0.046723769122
0.040016351871
0.018865721815
0.117668824491
-0.056877079606
0.068637068417
0.027443569765
0.008669255492
0.022087470980
0.075102750235
-0.055261583324
-0.165945309723
0.026723867277
0.115993174834
-0.073368909034
-0.058611742585
-0.041801100980
-0.100750199363
-0.053670980729
-0.005833532032
-0.067198219982
0.152230156319
0.131345297577
0.042806451714
0.007278869666
-0.177044059615
-0.167630352568
0.063321080236
-0.028093422595
-0.050570974511
0.155375114382
-0.148867131230
0.030660882317
0.184812566446
0.139961390954
-0.050617400081
0.187249188440
-0.187081360591
-0.077480393346
0.036495884464
-0.071624734890
-0.031621448840
-0.136262341754
-0.021586703797
-0.235705237404
-0.089203198472
-0.125941727227
-0.139732279438
-0.055001542337
-0.043191429547
-0.061006492425
-0.076521314300
0.049003136333
0.022496899156
0.128115873366
-0.124998380834
-0.053178027377
-0.074901726991
0.132145894501
0.100333660057
0.049735239575
-0.043763851917
-0.078362742766
0.038847549324
0.022917846463
0.086522263236
0.199781097131
0.074598010768
0.014700829474
0.056794276547
-0.148579288680
-0.149792105322
0.163891661235
0.091123525419
0.050943658349
-0.069325535193
0.103387504643
0.169082890304
-0.011659346608
0.021663455084
-0.067407302535
-0.081886727926
-0.113873261643
-0.085674466098
0.011450782269
-0.002828981809
-0.199312555159
-0.011981728160
0.038068374298
-0.155458196064
-0.105998797990
-0.141336740294
0.187350248653
0.072941466082
-0.086138190497
0.016565892716
-0.050076724802
-0.002739636832
0.151113073634
-0.064301196385
0.020456025648
0.064756971252
0.068102027871
0.172791828227
0.193655043332
-0.141888717893
-0.039280012223
-0.008082352899
-0.024422489835
-0.141993860920
0.003842492567
-0.050572050765
0.051366745886
0.012414199853
-0.031992236895
0.087297604529
-0.083211245781
0.022773697949
-0.061154261349
-0.176527853251
0.156811156374
0.053892053470
0.149399114744
-0.007798252578
0.112631866377
0.028461785325
-0.080072928873
0.052856521010
0.127491087892
-0.076410237441
-0.019046934297
-0.110499712165
0.162815563360
-0.008751461340
0.119921658810
0.017504392944
-0.029894963583
0.067489326413
-0.004444635962
0.021086193013
-0.249732160763
0.037924670882
-0.061031081469
0.001180831772
0.221499317675
0.143918999557
-0.028528272781
-0.212905100201
0.026345924091
-0.020655391698
-0.082674758604
-0.043680255707
0.111954854163
0.095505192397
-0.084710468713
-0.058788892772
-0.009034385594
-0.091982452261
-0.115640286423
-0.022424137046
0.130130319066
0.043283171381
-0.058353249722
-0.169823882121
0.122651338737
-0.027539260731
-0.014666869530
-0.096169008296
0.112307756043
-0.022665543051
0.077942412240
-0.116727379481
-0.029771728768
0.006833498287
-0.072052858693
0.087844169515
0.038302048501
0.219001336123
0.022695470378
-0.066984378387
-0.038564115861
-0.006692897602
0.036806437596
-0.122947717789
-0.067688746027
-0.066331999527
0.056127188457
-0.074241482563
-0.001078798172
0.046737941994
0.045817652131
0.052382496596
-0.018498042754
-0.055180189021
-0.064533474924
-0.016776397738
-0.042787186560
0.179095496548
0.110122240725
0.017622307412
-0.148482938489
-0.062091577254
0.040428505314
0.098506162053
-0.083246560628
-0.001312932450
-0.058429832222
0.194540311364
-0.052253078965
0.146960708262
-0.040547996071
-0.003813897730
-0.165295558703
-0.162584031985
-0.003913860887
-0.074473345673
0.169913700454
0.248320830768
0.052861210944
0.069249322132
0.139380391871
0.031504615105
-0.083226536956
0.009280679626
0.087108696386
0.186073637594
0.010689887920
0.001786014006
0.139087687097
-0.258598597398
-0.071006674839
-0.052606971018
-0.096569896889
0.100969221211
0.027097299925
-0.188059999347
-0.103103555765
-0.068190303241
-0.023687767574
-0.140297474203
0.072092954189
0.003840849684
-0.167327174163
0.003660250957
0.099157494375
0.028204469971
0.021678462324
0.131944447775
0.023219936676
-0.035583207305
-0.006989980464
0.075921376123
-0.127116985811
0.099170229599
0.051260229780
0.137734725600
-0.001479812927
0.033688334198
0.117822932532
-0.155526232772
0.095750891015
-0.117010984879
-0.140288852401
0.017071681820
0.102776973936
-0.028128146775
-0.140658343237
0.076789316065
0.068865197443
0.050484869175
0.035202241305
0.026097342315
-0.092917893970
0.084463951178
-0.018987308523
-0.052575990755
0.029363314222
0.122916069186
-0.138968752215
-0.062402159281
-0.006797520583
0.106604640888
-0.137886430885
0.047528818364
0.087734027042
-0.053707145780
0.014383684800
-0.040225221086
-0.163025599375
0.023452523819
0.051129436948
0.043824757713
-0.105203067832
-0.004959575216
0.101525207330
-0.014982596895
0.006581443401
-0.132027494065
-0.050616712186
-0.071531318871
0.075421780205
0.025905510293
-0.059434135084
-0.080223429962
0.099059987986
0.021472417839
-0.028357185647
0.040166080428
-0.026748116731
-0.020942201747
0.101131807842
-0.132686664100
-0.003789794675
0.058622317337
0.014293074740
-0.063234328388
0.081132211283
0.008576234222
0.090826821146
-0.293347183508
-0.033459802776
0.137052608982
0.152374859625
-0.017303980498
0.163199403317
0.040105388176
-0.046597752651
0.085411450881
-0.046049342061
-0.037219426096
0.120036059804
-0.027252463373
-0.024833413468
0.051084051549
-0.128823270217
0.029429352074
0.054404607706
-0.106001752836
0.004283495820
0.009701368528
0.123956290431
-0.148615838075
-0.069515975080
0.086049819745
-0.101064596177
-0.135676577846
-0.065048947666
-0.206105129914
-0.124533107793
0.103287122844
0.066011139417
-0.061824630660
0.000857597615
-0.186535799795
0.072692194445
-0.002248858310
-0.000127604194
0.196936566650
-0.052398612530
0.016960267046
-0.162640240355
0.039552137898
0.021059764566
0.157595156349
0.018058734730
-0.010236531791
0.006438618391
0.043662843683
0.052867814744
0.034341511435
-0.095888270348
-0.178061390811
-0.034985210949
-0.042627527219
0.045755738453
-0.081512716366
-0.029557988739
0.114862820474
-0.055640091749
-0.023290122462
-0.069107032603
-0.078522420380
0.190102748665
-0.106376292787
-0.136046954757
-0.065551728944
-0.007659658083
0.020948092146
0.078843484653
0.092550408561
-0.131448797175
0.179420118593
-0.152891963632
0.106855572403
-0.028811412869
-0.121043989693
-0.002613155859
-0.063671140653
-0.077934195931
0.133435195343
-0.055896853454
0.166385976493
-0.030944343302
0.046986210229
0.025750216539
-0.167890490864
-0.013624681621
0.057333203865
-0.109791007338
-0.077811269285
0.015215616795
0.066184148787
0.004690396803
0.125078121427
0.004622806000
-0.008371446786
-0.052208899257
0.084635179634
-0.062319129778
-0.219234081818
-0.062718492311
0.068805839330
0.038273920669
-0.037407861931
0.111075955323
0.001773046568
-0.004349450374
-0.052688606063
-0.002491519145
0.091547190255
0.120968014960
0.047067256208
-0.157846234715
-0.197587214989
-0.115923309656
0.100028875987
-0.004450628532
-0.029728720231
-0.132435143642
-0.044301271107
0.036801979262
-0.071984035129
-0.027886810981
0.019209154209
-0.147592664951
0.161544750077
0.078857313766
0.025900611600
0.062366955901
0.123273439221
-0.037046998294
0.002372386038
-0.010559753318
-0.166771899880
-0.117671675536
0.146342640990
-0.057570540771
-0.054513594786
0.017712632546
-0.037600310459
0.121036029408
-0.106666878479
0.020129421414
0.176426499935
0.098590541514
0.097983466969
-0.099325114522
-0.104750476349
-0.146329386645
-0.065221058678
0.167781179898
0.064471795666
-0.042119625645
0.019535742358
0.056551578009
-0.041333854095
0.106709141168
-0.012595400299
-0.032949715902
-0.027940589304
0.062483411705
0.165703536308
0.226687924414
0.121436182509
0.059658370326
0.019636857801
-0.092283569643
0.188121077729
0.005164867567
0.046305880743
-0.062800049886
-0.039671597477
-0.072974667456
0.046206460913
0.028555131607
0.014398082807
-0.046834869304
-0.043075964717
-0.039219240455
0.083086696811
0.015093434083
0.190822174609
0.143190546881
0.156024219653
-0.296526082213
-0.074633741939
0.046608074287
-0.096482254706
0.056451244961
-0.012035993684
0.072376061624
0.071414007709
-0.018235100932
0.047061402282
0.120932361197
-0.295220542496
0.112314444854
0.223452713429
-0.121571263621
-0.155193140731
-0.083674544578
-0.085750392597
-0.039224201707
-0.015942218834
-0.071970934305
0.202370495195
-0.003046801286
-0.059246453437
-0.094417330174
-0.016497414717
-0.015496220751
0.139689035069
0.087623603662
-0.049044883678
-0.256620867918
0.227613608440
0.046851960777
0.009483886867
0.097672736542
-0.005099485897
0.209496957128
0.032652763208
0.007895166392
-0.072724966752
-0.218835535691
-0.037323194278
0.145032219168
0.147345366125
0.063629549485
-0.101296221170
0.085921430960
0.059567490166
0.030575973491
0.209387357916
-0.031015655099
-0.038986637618
0.032373062358
-0.123066335174
0.196287990925
0.148902767051
-0.143676896249
0.285431576397
0.039436152255
0.056429011295
0.019196638522
0.019237211670
-0.022317271845
-0.078966311844
0.094858080864
0.142305957543
-0.004903412605
0.100157126697
-0.112624067623
-0.092553072156
-0.003242916939
-0.185559454739
-0.107453455580
0.043244058806
0.008795073514
-0.233946489297
0.031325140950
0.153037268570
0.108169391707
-0.134232649222
0.056938129952
0.000126192045
0.013304503533
0.114549508688
0.061605391439
-0.018449328936
0.041953899110
-0.056711650294
-0.033880234280
0.078104635616
-0.115712815723
0.063329055725
0.077441627762
-0.066378040321
-0.031067555710
0.020953292309
0.102098003390
0.119512562527
-0.188089506524
0.185970984909
0.019190592182
-0.082198595876
0.116318007910
0.027649600671
-0.137022259952
0.111930233850
0.084357777777
-0.063183566188
0.152850529174
0.098509812693
-0.059607204611
0.015408262425
-0.025903016915
-0.065739804707
-0.117172490050
0.025975117121
0.079343347430
0.072796402065
-0.079163187458
0.119517818232
-0.080214430440
-0.076184999071
-0.158704800185
0.057477498757
0.171043841439
-0.012502756387
-0.000983104008
-0.101899831492
-0.070195261413
-0.087076507569
-0.061712680994
-0.072153381257
-0.060587608966
-0.142219564092
-0.184617861514
-0.159208278582
-0.003946916917
0.023182460289
-0.043686450654
0.095442455570
-0.167048865395
0.173014592319
0.049462042939
0.039583663242
0.120257413553
0.238476275277
-0.005127515859
0.097778473906
0.090705815676
0.100410409430
0.116318041082
-0.098159419756
-0.176274718029
-0.005262024111
-0.044586968683
-0.146342701903
0.063404693451
-0.051239927695
0.092459470717
-0.105398277237
-0.129422859719
-0.031856800966
-0.002654563059
-0.030494907128
-0.089313580103
0.010385216487
0.107295399226
0.150479092026
0.192762608002
-0.098983925664
0.052912964668
-0.042848297953
0.145488080355
0.017835530573
-0.002663095266
-0.152760205539
0.135596767309
0.105470238437
-0.083966513222
0.134785460112
-0.152326173610
-0.017199456615
-0.070764830484
0.067860072591
0.246574925095
-0.023063894314
-0.057334425568
0.008895724202
0.196703673681
-0.176718462029
-0.003926944437
-0.019606720518
0.061399080684
-0.070515049837
0.028366086278
-0.071367361289
0.009325025667
0.091546921131
0.033982101216
0.068767234295
0.250133422849
0.103855349116
0.011324376585
-0.000154400146
-0.014844202100
-0.023376846532
-0.080727919031
0.123553952966
0.058254140898
-0.055006071091
-0.126371735051
-0.007946106074
0.026684288221
0.195235295804
0.124625880895
0.159536842054
-0.046802611093
0.006249984713
-0.074517355660
0.046943205217
-0.143929117030
-0.092777135378
-0.080834896539
0.168100141511
-0.159710408268
0.088637027323
0.019069771892
-0.025006994544
-0.009049169601
0.033429027269
-0.080407037049
0.112882640411
-0.033938489064
0.101274217711
-0.043996889918
0.049633900229
0.021236456205
0.188981979947
-0.117609035302
-0.041592816341
0.060986241160
0.025825142951
-0.040181435303
-0.026754499603
0.073706830469
0.072098868194
0.113175362658
-0.018263238386
0.015311413197
0.006044707648
-0.025106249154
-0.026555496056
0.004125222721
0.031317034169
-0.106106489875
0.037457138672
-0.099492519472
0.104634738635
0.105148365084
0.106740190325
-0.117135102051
0.139905920869
-0.057805609835
-0.062710092398
0.037108253212
0.041037882683
0.043191917923
0.140129233417
0.063316080055
-0.036202774084
0.122602953827
0.142097185656
0.179657211433
-0.030096934917
-0.013720422571
0.095531270016
-0.145252738076
0.108495053190
-0.045789932186
-0.023727241716
0.086536636102
0.013276098114
0.177640699329
0.048091205903
-0.113511099041
0.129876321163
-0.022518719606
-0.048325203789
0.102128984705
-0.148534153899
-0.169568330609
0.031559603577
0.104194219835
0.110724441497
-0.110706869651
-0.147188927770
-0.077423632475
-0.097791607889
0.001637363757
0.052975693372
0.029726953593
0.058855506043
0.185902512089
-0.041279173679
-0.105877255540
0.090592882254
0.197609137269
0.008984728161
0.048227062900
0.167177112844
0.032518182882
-0.014627840793
-0.129272911146
0.049530201781
0.096256056417
-0.165317898845
-0.129121708825
0.190739883816
-0.098254481247
-0.103476274522
0.015470547264
-0.027045959707
0.025248378558
-0.096697974862
-0.077866834601
0.050866035082
0.158791920722
-0.128265365799
0.005534669860
-0.183436635697
-0.023337890751
-0.061947132216
-0.035556757269
0.022888715242
0.018688532712
0.026271284514
0.113529609970
-0.193432255063
0.039720087998
-0.001662234272
0.002503608190
0.047294850504
0.130811372002
-0.165002208221
-0.340759169860
0.007128986917
0.112707619728
-0.011774969071
-0.116358968375
-0.000363322142
-0.007530895714
0.017745518798
0.041051036277
0.055536951213
-0.064867928821
0.045566468767
0.118534044224
-0.031301113654
0.057760389013
-0.047521377147
0.110232864321
-0.065465681510
-0.087438570905
0.082481285919
-0.054140320665
0.107230914547
-0.116044708831
0.201755744460
0.196195526643
-0.070649442601
-0.106498346970
-0.150923643135
-0.079937730148
-0.045801299331
-0.077362648509
-0.018131773175
0.016262610544
-0.080896725925
0.128975161742
-0.052473296767
-0.009905185633
-0.080439522528
0.139148789820
0.020507935137
0.097813115833
0.107665796140
0.088438354088
0.177224727967
-0.085191841178
0.171396669227
0.093252240356
-0.160320911460
0.097140822138
-0.067742165967
-0.030159348326
-0.080156181176
-0.007123491210
0.000307924905
-0.070805560707
-0.084601447690
-0.051998394911
-0.059658980061
0.002116563518
-0.101261812399
-0.056974295836
0.054683767639
0.112866719536
-0.010030167011
0.025405124257
0.012259650934
-0.082405876540
0.283902428185
0.097762580892
-0.050763724394
0.045233162326
-0.064349030359
-0.115929076982
-0.044728381787
-0.125888373342
0.015156524976
0.109804512801
-0.054465213546
0.102298033843
0.077998800898
0.052183471216
0.087481956120
0.164182926955
-0.173271019928
0.040369969871
-0.140462645792
0.031564792268
0.177497390152
0.006287442372
-0.137498572244
-0.074685656050
-0.019815935949
-0.009200494145
0.000381037831
0.060094749700
-0.060165757084
0.013325761113
0.058392675566
-0.017601038292
-0.033003069702
0.022488477653
0.106460913303
0.011840760751
-0.003568854565
-0.107249631104
-0.078871714425
0.021445828508
0.087473778969
-0.040034543722
-0.030689102956
-0.117966573800
0.020925614199
-0.063204109615
0.055590265130
-0.105717452811
0.068467052058
0.217003052522
0.065197764336
-0.142761192190
0.120614298634
-0.096763933334
-0.010083831719
0.014414750412
-0.041229429261
-0.078772216212
-0.098630389932
-0.004052077135
-0.087466751526
-0.171989402090
0.045726821627
0.055310172380
-0.061244503039
0.010731580888
0.091929763056
0.152799237324
-0.093266885131
-0.238128040411
-0.039249426779
-0.016370501000
-0.049633345058
-0.049186278572
-0.075029090562
-0.083705504250
-0.061128207539
0.077091178987
0.034695540795
0.083742254931
0.063288339547
-0.064132072264
-0.089202498612
-0.004178081282
-0.093957511647
0.137638364762
0.060914795475
-0.131192697525
0.021022250257
-0.049900603244
0.169374484116
0.067412507428
0.241803270084
-0.143118864689
0.055907812037
0.010772534349
-0.103843157434
-0.084069847343
-0.068770227488
-0.063333063808
-0.058790324352
0.005831151513
-0.202813446845
0.071601599022
-0.093261158825
-0.085205751042
0.005800998373
0.047324717642
-0.071774674604
0.014724744684
-0.042964017214
-0.104751690580
0.080919921090
0.120572212106
-0.034227354005
-0.038991526633
0.172811150492
0.016522500055
-0.021738645517
-0.085166274439
-0.114172236793
0.053882361790
-0.103379068827
-0.129743001696
-0.078988936041
0.051096437226
0.020207637555
0.087109444207
-0.155258810987
-0.035054674830
0.039013607225
-0.157435923758
0.107394228983
0.030434748434
0.133020821545
0.015950665808
-0.042631444761
0.053306957916
-0.138455657446
0.239471270832
0.120464822885
-0.082670383419
-0.117962290018
0.038296106599
-0.036245047714
0.085650352457
0.167498972132
-0.097050307220
0.066105049282
-0.219793837570
0.076437875467
-0.053271846487
-0.122685808810
0.041583416642
0.059799426802
0.065815787669
-0.117365102577
-0.097977312206
0.111013290637
0.127550998595
-0.058365567224
0.136184755627
0.074305662218
-0.024300293184
0.043273742526
0.121065547055
-0.037440808125
0.029889635559
-0.034085016938
-0.113456530247
0.048145422978
0.067979800453
0.024664193060
0.112194393369
-0.017900812523
0.025581941474
-0.099211907576
-0.104290088526
0.145348253421
-0.121293135268
-0.064269141100
-0.098856619691
-0.026542556158
-0.146889044390
-0.037945539881
-0.076164493815
0.063545840675
0.013959453146
-0.121038691305
0.107618803647
0.031280023097
0.070522870536
0.052995142560
-0.240303693684
0.063686137891
0.162083494203
-0.001019373983
0.102069967254
0.123976280731
0.101310825178
0.121789548642
-0.092762960963
0.038539527360
-0.084834255272
-0.090447029763
-0.002899284447
0.004604312133
-0.026297291332
0.117345224453
-0.055097267175
0.028163320527
0.025994136640
0.197071854574
0.079153254676
0.010308382452
0.071412188180
-0.107600609449
-0.071159852727
-0.009115661767
-0.153418538976
-0.058270792986
-0.005187045951
-0.067721075856
0.113112919172
0.019603463287
-0.062105516444
0.092444174968
-0.100487309303
0.020854559737
-0.019703476372
-0.043229319657
-0.017896475140
0.185873093384
0.027059974117
0.091809626968
0.004983852504
0.017309636179
0.020138289424
-0.135959199261
-0.072005872888
-0.082828296012
-0.069047381691
0.044241523104
-0.029547074299
-0.015595861705
0.094022283043
-0.173326381836
-0.068097244211
0.052833138093
-0.034311745798
-0.137997795266
-0.279135938912
0.152190376582
0.139030327865
-0.007794755705
0.243856880455
-0.068578008461
0.214106562536
0.008616808321
-0.051955747035
0.050023640707
-0.006162358745
0.007543563821
0.124021358135
0.043930010667
0.045983125807
0.052717611751
0.000570896144
0.101876350900
0.063651558910
-0.083565799292
0.041069633561
0.115676924439
-0.042421928481
-0.006691309071
0.074459740707
0.117737337035
0.047338086769
-0.125550568450
0.092507700318
0.104801632773
0.117407450964
0.024436541760
-0.037315044038
0.050467484948
0.180655556789
-0.087883467309
-0.003240146277
-0.083699715056
0.218138728413
-0.096605356841
-0.114455006260
0.075280130828
0.132128602241
-0.055127635485
0.062049098106
-0.070436018723
0.161628326116
-0.009692885673
0.138892440778
0.177021186687
-0.013882130424
0.011197246881
0.154305498655
-0.137265122235
-0.033182638824
0.062340266247
-0.024277166578
0.106262515131
-0.004045451555
0.015733988559
0.157110187963
-0.103505301913
-0.087723345786
-0.065324693490
-0.080925623477
-0.087944160056
-0.009447419994
0.074713309412
-0.107593487684
0.213185318650
0.137181787567
-0.154822965914
0.002454805122
0.017992345316
0.119112495378
0.103193503143
0.050795823093
-0.058210768643
-0.008876873775
-0.005014512492
-0.123712817926
0.058423180336
-0.055698420968
-0.044370277330
-0.094504104052
-0.060448308219
0.091590738905
0.101560158513
-0.032298331656
-0.107749638399
-0.177795426366
0.119769870250
-0.029259197281
0.041606129564
-0.048680936271
0.057728772151
0.019049175181
0.055341943117
0.062104183927
-0.092529405622
0.036620006915
-0.114029705305
0.057989795486
-0.181575963647
0.054594584704
-0.004784060625
-0.164976337295
0.067246399680
0.106829357383
-0.060681187935
0.069367413301
-0.052227465813
-0.097487207799
0.084842209803
-0.087789190937
-0.052878922793
0.082249542808
0.054818949025
-0.069648309578
0.090659771438
0.099259257243
0.001160550995
-0.178898822070
-0.106209285522
0.104578493948
0.173324353161
0.182723591102
0.014022635788
-0.148197280784
0.031456748459
-0.064437004030
0.033833595577
-0.223829564147
0.008901289598
0.002490309486
-0.040222294362
0.044554733322
0.087579162663
-0.029201141748
-0.008712311008
0.112203093443
-0.060285948905
-0.026154234954
-0.180727046853
0.122265843458
0.158487862936
-0.009462176461
-0.057594029696
-0.014516773958
-0.067706262063
0.096665595845
0.065058175043
0.121441543774
-0.098751100759
-0.080375977215
-0.095699559332
-0.101035243728
-0.032945921234
-0.073709366971
0.036652699089
0.158846569234
-0.005910819434
0.038823015863
0.003234721476
-0.081570229290
0.069394919075
0.067859705136
0.217547510408
-0.078269731527
-0.158574003543
-0.010021136730
-0.113787118322
0.152590885643
0.008267689149
0.019383315207
-0.048695142579
0.089953002269
0.046796961400
-0.065219311726
-0.015721329244
0.126951615184
-0.035926261793
-0.037975648798
-0.030849084237
0.045519857107
0.010027758246
-0.000838013644
-0.096466786249
-0.070596851216
-0.177380651216
0.194032982227
-0.035715872969
0.237671522736
-0.119262911485
0.073848732352
-0.128239528206
-0.063344725590
0.067588867169
0.130415806096
0.172661770275
-0.015743005578
-0.135088152840
-0.229117042564
0.063427487088
-0.063549604993
0.072991758582
0.025062109119
0.037767147036
0.022098516240
-0.077588826447
0.108411179773
0.004813369966
0.015633648803
-0.111090025680
-0.123445306824
0.104916906147
-0.144088548446
0.169418191532
-0.065407594222
-0.029248393113
0.155466939275
0.074245389907
0.004732356403
-0.018495030612
-0.044833538284
0.014402986469
0.102553094722
-0.063826221224
-0.029041983769
0.136473303924
-0.126618776619
-0.165616805384
0.064236834956
0.121327444342
-0.053345035130
-0.089316977432
-0.051769826088
-0.143509030725
0.010976165542
0.060999386173
-0.130845263583
-0.165677529956
0.187237320555
-0.171522229567
-0.005785130632
0.026190566573
0.009267953960
0.070582871246
0.038523614404
-0.084493616562
-0.042219079575
0.115573295376
0.108426723492
0.031885030540
-0.092429738507
0.034308532950
-0.110176582569
-0.085796046809
-0.144572074872
-0.118226719171
-0.162078394974
0.164661651551
0.151129435239
-0.074431774600
-0.053442728385
-0.055108095330
-0.033464695434
-0.084147771365
0.127180858736
-0.024475483672
0.171418398914
-0.052106534132
-0.145689330745
0.242528954621
0.142444780454
0.077461012600
-0.001347445247
-0.058931883993
-0.147948392011
0.004330924835
0.079571215784
0.103557251770
-0.015258383330
-0.075929013177
0.110316958468
0.120640171804
0.157721618400
0.225163474996
0.212779348766
0.063132951896
-0.044584820250
0.186337867043
-0.055262616844
0.172263455216
0.157037488255
0.142758932738
-0.064593203900
0.008093478262
0.083649756951
0.263363784505
-0.101810101406
0.070666583975
0.058985841520
-0.041844028807
0.118052660859
-0.082014860317
-0.093233077569
0.163453113549
-0.104301442901
0.024918128551
-0.143157797665
0.114039791645
-0.029289744271
-0.058449602241
-0.019814099643
0.055472884909
-0.069187835912
0.030981825404
0.002111037785
0.163507341402
0.053346801952
-0.089868431295
0.059141516042
-0.145505239951
0.050052286381
0.067128364503
0.012182799451
-0.035811900306
-0.051734283236
0.136293573980
0.123865726586
0.019671628726
0.025995341568
-0.075369622700
0.052525509295
0.110140553464
-0.019555600015
-0.085102498920
0.110096808929
0.125736923605
-0.035744014453
-0.017481990471
-0.018835923724
-0.166788114382
0.090817894076
0.097517683266
0.182467484779
-0.094658983643
-0.092503610516
0.121918101853
0.045620042535
-0.112260559273
0.067296291823
0.015855236695
-0.061187115044
0.002410892875
-0.075749202403
0.131346495656
-0.037638702799
-0.009716543069
0.052590755219
0.075433782685
-0.183629263061
0.059787902907
-0.286424910129
0.204254080707
0.013008840774
0.215758478695
-0.092676239457
0.105570039111
0.078278555059
-0.040021808447
0.102166986238
0.032614442039
-0.069827000773
0.021789480035
0.036791341373
0.040509062010
0.002292235255
0.155288910434
-0.018354109545
0.088865471603
0.002077472974
0.130343109417
0.065455955173
0.108673671783
-0.106736978487
0.126379461990
-0.093535798536
0.153925074562
0.053871619951
0.064263014127
0.167441052752
-0.054154384821
0.174872178772
-0.063041089256
-0.005547326645
0.030109741967
0.049483680403
0.044706356536
-0.058193720099
-0.004114649814
0.141676964782
0.014636017637
0.209438979964
-0.072220162254
-0.117028333610
-0.050801612352
0.059101410463
0.012865529267
0.133183115787
-0.063508356564
0.005809047264
0.009290670828
0.001008632478
0.015564705553
0.035575913323
-0.136255183367
-0.023851038228
0.115516548906
-0.069879620900
0.044222171013
0.087601486031
-0.024920763046
-0.004070923933
-0.134272741724
0.119615532294
-0.163132018963
-0.022433179451
0.099384093654
-0.070721965251
-0.090776922788
0.134587716348
0.138513243813
0.081825948036
0.198804312075
0.100494030970
-0.082259928228
0.003294391687
-0.048827749796
0.149700771651
-0.013246466552
0.111979473984
0.042073279128
0.037816309228
-0.145962940300
0.082896251128
-0.094412630576
0.060859301757
-0.040493752520
0.034924030518
-0.017203988288
-0.096597563615
-0.057898446971
-0.024449022334
0.085578279365
0.079044460665
0.011195140063
-0.060639582546
0.131564143682
-0.018501834988
0.238145720346
-0.156730432518
0.026868662394
0.157394341494
0.082873799920
0.118371659623
-0.128929812966
0.080283243341
0.063049708339
-0.075891585239
0.010621112658
0.006739910377
-0.025260322302
-0.015057464273
0.119975615842
0.000982243654
-0.083740318965
-0.240542867445
0.031574777407
-0.076416058980
-0.137144172025
0.205473337210
-0.118029996108
0.103515292141
0.007269161959
-0.077168180186
0.162324172465
-0.076346460646
0.074351788923
-0.056837694867
0.096214090788
-0.283415900434
-0.083959908459
0.010421655760
-0.134383519065
0.110926342393
0.021598263625
0.080072656963
0.123183562568
-0.062128103900
-0.078015882101
0.039862196080
-0.055679647431
-0.125477245037
0.135819538411
-0.146169842859
0.012263176515
0.040142248055
-0.101460973019
0.094955978566
-0.113860529770
0.007723997235
-0.002149465562
-0.057697994642
0.255825526915
0.053752468674
0.047321442867
-0.051859385595
-0.113059382421
-0.097705405103
0.035298377591
-0.023584934511
0.000916770666
-0.018870306629
0.068975311125
0.035958520479
0.133904339336
-0.013425198904
0.021655279680
-0.046455791050
0.038773042967
-0.005258743085
-0.009366781184
-0.042223200039
0.129520357330
-0.023436575342
-0.081936707535
0.005429963935
0.096214217207
-0.141309221450
-0.068811639493
-0.048603820564
0.014034338770
0.030120672181
0.036941461709
0.145740948889
-0.116888596491
0.110780022707
0.025925069629
0.030532601612
-0.020407270454
0.197015741180
0.032853607174
-0.157933200584
0.107803874390
-0.032286183192
-0.079893814704
-0.045856704219
-0.027306365176
-0.053982364761
0.026279191565
0.066213861237
0.149923063203
-0.125970010674
0.075642353511
-0.093618996487
-0.027188691763
-0.072036516424
-0.055611878100
-0.111133617154
0.072737750410
-0.117284596491
0.081499533058
-0.071755334293
0.098022243534
-0.150110157839
0.099401696320
0.054785224091
-0.077239539430
0.133861672747
-0.031813474498
-0.015316915859
-0.184674404775
0.030132869631
0.030589966662
-0.075065104809
-0.061121206097
0.060296902864
0.090821919628
-0.093800749990
0.078712781924
-0.065841962055
0.049161031776
-0.209401926255
0.138738687233
-0.041457095574
-0.059041978259
0.044857229810
-0.086304314893
-0.167123675353
-0.091279947765
0.093696022429
-0.102673504380
0.003765588990
0.196812197030
0.029221230954
0.006567982926
0.055244815161
-0.102727054878
-0.031364491852
0.076430073862
-0.035677876349
0.010847063621
-0.071162745929
0.042982446616
0.032486827694
-0.015023970223
0.057043338662
0.104944423786
0.046519191895
0.038571375159
0.062123675620
0.069963327665
-0.096009652317
0.003141494947
-0.046187910115
-0.056758694071
-0.041637638722
-0.041760357949
0.194537834553
0.006846559333
0.129817979603
0.115039806889
-0.071696102583
0.077467864283
0.160105440546
-0.063684198694
0.080977226530
-0.040228621502
-0.093170189714
-0.046465348651
0.080373679429
-0.076304981045
-0.072437910480
-0.159458597309
0.004037542901
0.059725545836
-0.056288226954
-0.137653258731
0.044909247425
0.185117413383
0.095991846971
-0.008162586571
-0.096083479304
-0.083400241142
-0.142153040962
0.130468158463
-0.042339598930
0.177773579951
-0.094472413616
-0.002073898121
0.145041915623
-0.025311915359
-0.034933046038
-0.077801825684
0.072425227597
-0.010328066533
-0.013921327769
-0.002602857480
-0.072536374090
-0.061678183051
-0.052341328824
0.051253507459
-0.078145609924
0.094610876351
-0.063772952133
-0.054030121064
-0.102356139694
0.039211558965
0.030901381006
0.022789631545
-0.021714687431
0.013595970707
-0.063870827972
0.043441622579
-0.029897129751
-0.125511101592
0.023416855990
0.041618722590
0.173597865633
0.050347309474
-0.083932444499
0.009344753557
-0.077696565844
-0.136106146052
-0.139573752218
0.141927234085
-0.031588223903
-0.061554925472
0.039052394087
0.079561363077
-0.039977129698
-0.030909512676
0.100067867630
-0.101349338307
-0.073509547728
0.005772121911
0.123406595595
-0.005401153021
0.077254189298
0.049214976901
-0.044884768705
-0.063983577902
-0.052192990893
-0.044251074012
0.071423240865
0.006622058965
-0.052135471765
-0.140676613148
0.005131360170
-0.132947702551
-0.187344947912
0.017146304123
-0.110333892231
0.015618439624
0.152521802140
0.082142741146
0.025534840182
0.218945013069
0.104779802787
-0.050570771545
0.062474648858
-0.104220673687
0.010781393799
0.016293657236
-0.002567806261
0.082968135631
0.017638255562
0.081608025336
-0.060860688591
-0.037041741563
-0.045033166709
0.135472200620
0.129790018942
-0.050501841778
0.028496804521
0.100264798665
-0.002207288657
-0.094859206916
0.166504677252
-0.008718730806
0.125993033543
0.072072159584
-0.082533973576
-0.026667973990
-0.142765392289
-0.068936144740
0.023977061743
-0.108400541955
0.032736845470
-0.034833115997
0.080014987899
-0.224680168793
-0.044800469252
0.007342702123
-0.018253663017
-0.036649428048
0.084262665473
0.163828080833
0.141133565138
0.014438897418
-0.134001953448
0.015642096380
0.084607339319
0.143280115116
-0.014659902110
0.063623380876
0.054753809010
0.133605286537
0.100839359794
-0.020951489718
0.036458062706
0.200555318123
-0.168583023316
-0.016422586458
-0.055674460497
0.067223036240
-0.013002778046
0.078901070765
0.139035364852
-0.080769903015
-0.120456259446
0.085115733709
-0.053897547980
-0.013851772334
0.113451408344
0.035124548195
0.076359907263
-0.126666674131
0.059342262174
-0.211247789438
-0.017055948381
-0.110195684861
0.119058194003
0.037552014526
0.022248722576
0.019045822645
-0.079417861208
-0.028894754653
0.121706220638
0.035915302315
-0.328356756649
0.075615437757
-0.034460874273
-0.241824482555
0.061247846798
-0.108971746096
-0.020981262501
-0.042809829381
-0.153844252473
-0.057709875798
-0.101162020051
-0.191639099166
0.023778336498
-0.070541100191
0.007048530605
0.153340573283
0.171063783506
0.047949933220
-0.042282533114
0.078284846218
-0.133596808684
-0.213750836837
-0.030996870655
0.236698446951
0.023399147585
0.178620466955
-0.208129261809
-0.069101592885
-0.081101960956
-0.180427478642
-0.005538989772
0.115828643480
0.015545973417
0.059607797416
-0.024137345721
-0.089711926318
0.098268248626
-0.083277535164
0.000493362009
0.100512414390
-0.038393685223
0.045848686973
-0.044022959663
-0.011994254401
0.052957380878
-0.004545990125
0.151247771558
0.013962154680
-0.066910056499
-0.150856195714
0.025671388052
-0.195602796777
-0.155118091966
-0.183821932258
-0.107489921020
-0.159979176259
-0.030833624744
-0.031892272600
0.164766863875
-0.035936175709
-0.019070020715
-0.016015619447
-0.037852336149
-0.172835466004
0.057393844655
0.022417406548
0.012449498905
-0.082203475038
0.004919963648
-0.097496154438
0.039195882380
0.012676223388
-0.038039667044
0.073580659450
0.194354524680
-0.076704048374
0.072867362412
-0.114328142486
0.021409531184
-0.081543686403
0.026392634602
-0.065091816985
0.066600796855
0.123175027302
-0.050460352438
-0.186621900416
-0.010454612267
-0.027717180329
-0.048066183996
0.121621207128
0.133842059674
0.008416935765
-0.025766305628
0.019275736788
-0.203235031883
0.211905684404
0.117598841323
-0.060832639832
0.049263690842
-0.001145716181
-0.044914918242
-0.171446010324
0.013014319017
0.094374735896
0.036733232756
-0.025628268763
0.028769632334
0.163819163583
0.047701751285
0.033338052717
0.000295561133
0.149319481051
-0.140149510100
-0.126305832805
-0.057270075570
0.018395589327
-0.051525573932
-0.086426437985
-0.032327422437
0.066709375289
-0.022774696064
-0.226725104547
-0.128016724588
0.108001130668
-0.038893459562
0.150424935310
0.061766995440
-0.030693990995
0.048824541499
-0.025392159090
-0.029598629057
-0.016543339925
-0.069159788470
-0.135281468125
-0.025981978517
0.093424609099
-0.060782654153
0.123636774062
-0.017253213640
-0.039534059041
-0.029661248237
-0.135414226245
-0.300275506570
-0.030625792978
0.010043701086
0.031745813347
-0.106712647743
-0.090648090482
0.061858995009
0.106164764285
-0.105814132035
0.058957172720
-0.115629887466
0.138897066781
-0.026981971583
-0.005113108076
-0.113653336545
0.029126470454
-0.157194391382
0.071145119136
0.040281988909
-0.120508683098
-0.012869083260
0.148928959347
0.034591171715
-0.109745572502
-0.066807705776
-0.188239379852
0.028154621412
0.011304583361
-0.014527036831
0.138882052821
0.040802568530
0.011745082744
0.017016199886
0.039185858372
-0.138961770009
0.173611916777
-0.038437074000
0.004678861110
0.004189048756
0.015002906691
-0.074362997089
0.040027639150
0.212393495598
0.100249620886
-0.026135172723
0.008240373214
0.066915199995
-0.054222993679
0.022536181243
-0.020894276038
0.139774823351
0.187006425814
0.010277407904
-0.194788090285
-0.016432495618
0.001971895327
-0.022791287641
0.118142480951
-0.063116176084
0.072475071203
0.155098774683
0.034441744453
-0.105274922270
0.010589012713
-0.001085824351
-0.070630461558
-0.057263504976
-0.120639122496
0.001714747359
0.099540220106
0.122014309237
0.035536553561
-0.005904909921
-0.036576917981
0.120876853392
0.211043251162
0.100853660587
-0.081334055840
-0.044007180658
0.111475288264
0.065442121316
-0.075174934149
0.181823929206
-0.070909344452
0.162154571363
0.040224181489
0.013515616863
0.044040881237
0.137657004015
-0.047464269479
-0.160700132041
0.056860168165
0.072243862907
0.083750315710
-0.089007198983
0.022079545948
-0.000402693369
0.006030155008
-0.055051668383
0.176321448352
0.055226376059
-0.124965733602
0.112402788666
0.070282309131
-0.073540791420
-0.036700523170
-0.003257817354
0.065786221074
0.030667917874
-0.000352774206
0.007154317907
-0.008391775711
0.084384898413
0.068040657781
-0.054406086412
0.070994177607
0.112059757067
0.099464484267
-0.016356735694
-0.048836574298
-0.045193225653
-0.043172131090
0.047035177071
0.052500806513
-0.048176496936
0.000671439765
-0.042792841054
-0.074438918188
0.003257837016
0.090886899025
0.025011232513
0.120919716827
-0.002553721551
-0.092723806333
0.000787321848
-0.068107541423
-0.178783099564
-0.019197529187
0.027467161656
-0.003254344791
-0.014157912488
-0.064013536131
-0.124493920059
0.073085097775
0.186893506172
0.063399262471
-0.199007838944
-0.027004190253
-0.118880441112
-0.067281129853
-0.045448210405
0.237735598144
-0.063857739645
-0.029027011777
0.034027408118
-0.118776683250
0.062111826038
0.011269714378
0.052309668289
-0.118941830773
-0.065080724504
-0.005309025796
-0.055444003848
-0.042398616375
-0.152270597526
0.023456821224
-0.107757965124
-0.018663807046
-0.171608869625
0.059823868190
-0.052202171015
-0.123748419359
-0.033729033017
-0.112465340747
0.110210574062
-0.146111895464
-0.079706639561
-0.100038867990
-0.135099439346
0.081892662006
-0.026632887462
0.109963968022
0.036793835129
-0.062808216916
-0.038078468315
-0.017702467521
0.096587838624
-0.019786629227
-0.250029527131
0.079099032333
0.029033889577
0.106747476459
0.119517509922
0.038329753035
-0.093239725120
-0.069326922253
-0.065620726682
0.039340173519
-0.025448297600
-0.053041123549
0.116898936540
0.197846237156
-0.107365621005
-0.068521553499
0.027716496179
-0.022845682645
-0.045093311655
-0.055592369017
0.105099349083
0.106874334782
-0.054884063162
0.103915065238
-0.097389767567
0.116208280692
-0.010206638458
-0.108014566722
0.062590841320
-0.167524393033
0.033569406674
-0.020644270892
-0.009196236071
0.079123256157
0.024205501208
-0.094601819817
0.065416223107
-0.046529649961
-0.057773059753
-0.090604408214
0.101123386554
-0.226364435708
-0.037261110598
0.068424320182
-0.078954054538
-0.084423130785
-0.050509756292
-0.028688877251
-0.006395358435
0.046169817489
0.068498174645
-0.153796734082
0.092499568223
-0.054775220674
-0.029943574694
-0.052925766305
-0.083693907299
0.139375546835
-0.071081121731
-0.026869698127
0.132044470138
0.113565300849
-0.159665324856
-0.023988448834
0.013136232743
0.009998082597
-0.058321167187
-0.194273294670
0.044441962729
-0.039511772995
0.176910603978
-0.205469018239
0.056207573839
0.095030840311
-0.310156511873
0.075513312456
-0.045528032877
-0.112737387175
-0.010080765512
0.075630975305
0.263443572558
0.121363450351
0.166984627956
0.101490195472
-0.003121776166
-0.143420438139
-0.073976973051
-0.101094608446
0.123242797000
0.124708344289
-0.205457407660
0.059344536608
-0.081954335462
0.061370135128
0.074540902534
-0.010485191037
-0.000299761343
-0.110474931862
-0.051010279172
-0.081050278590
-0.143413293801
0.054236887265
0.054233077319
0.035310907055
0.072339963921
0.164821604014
-0.069669632124
-0.013728354762
0.118801814485
-0.096409661047
-0.074254100315
-0.286996418089
-0.239968111440
0.139050240650
0.169165338588
0.044838525870
0.101339209076
-0.068281279017
-0.081621369494
0.019819169976
0.030178412420
-0.227298362405
0.090945612166
0.059819900384
0.074743298946
0.107391416642
0.146947743587
-0.040788714129
0.044207950510
0.013879550569
-0.038096257316
-0.030320467930
-0.086559279824
0.104933094047
-0.014706419748
0.146745032263
0.040915982876
-0.091425358187
-0.246647358074
-0.111167801111
0.199367002805
0.024319281462
-0.026704526168
0.009893074701
0.013760160921
0.036172868968
-0.014437677664
-0.089273319325
0.001842566688
-0.011897000364
0.101044905903
0.191293825169
-0.093329857986
0.053998756927
0.026207231933
-0.168084578439
0.003062756487
0.011094089409
-0.001287482787
0.022324193563
-0.038908027590
0.084699817684
-0.241116390332
-0.054280578468
0.014191156163
-0.104073470781
0.030273937272
-0.053940098332
0.104121509422
-0.014439284596
-0.091156734053
-0.168207232716
0.017778712521
0.223142112227
0.114662015588
-0.038990125759
-0.057381300899
-0.090509319384
0.028508954773
-0.062207031691
-0.039160399128
0.175017414355
0.024030917434
-0.056592929804
0.112788156529
0.052621143143
-0.087021836201
0.037084270309
0.160263310307
-0.112765429627
-0.153125470530
-0.105777362469
-0.178695512972
-0.248106397311
0.256734057989
-0.100630461942
0.004872183615
0.134526576547
-0.055289902693
0.020042412469
-0.024038573108
-0.097216522533
0.024953659334
-0.034089059676
0.053028691704
-0.098825905457
-0.036104982347
0.005958724092
0.102118207581
-0.014254016186
0.105806111907
0.117823647843
-0.041077461455
-0.103767410557
0.106042180961
0.006297922071
0.101219293116
-0.080067706101
-0.056581003451
0.009249457416
0.015103333918
-0.060596328265
-0.004782763835
0.046757521927
-0.014269672221
0.124451701425
0.064935879031
0.065974803420
-0.002138597563
-0.123110799665
-0.129115597046
0.038636737780
0.017476220765
0.103448970238
0.140204149861
-0.121122707414
0.099433889392
0.044419249813
0.086508570181
-0.080679754970
0.016485897519
0.163522923892
0.081692963770
0.018207087743
-0.053506049054
0.148699323147
-0.033209747810
-0.079993618252
0.168992192218
-0.091771535913
-0.093051145386
-0.005008634091
0.077906055543
-0.021466845150
0.060827761126
0.171102958016
-0.021095014078
0.046149459488
0.048056932953
-0.059686489169
-0.167844167055
0.014838699990
0.043421238657
0.130694231100
0.064927296453
0.322498909150
0.029049301445
0.192187680705
0.004420247317
0.036750769544
0.031087173184
-0.032054176800
-0.019580571263
0.075085448827
-0.025573750380
0.084396197314
0.007468436670
0.031935660712
0.089076163316
0.171417808044
0.092445512210
-0.008483340395
0.123681579057
0.102156290766
0.017416719330
0.022723782903
0.043083452446
0.000183055567
0.014151792337
0.015699887665
0.212550946382
-0.128128084746
0.008123197309
0.000873422770
-0.049234013931
-0.080603450683
0.153635397716
-0.134108764186
0.016859873333
-0.000397719394
-0.004904357958
0.076237837473
0.037351969188
-0.088880165437
0.000684841443
-0.034352942110
0.010515078856
0.072624015230
-0.014199381505
-0.144878574629
0.020511937458
-0.053335361831
0.002724702283
-0.131120438905
0.134616969715
-0.104147870667
-0.002206535779
0.099740233637
0.003721770968
0.095423531723
-0.078841016504
0.115218305147
-0.055202676215
-0.051962888670
0.020901324996
0.077170194620
0.154580122889
0.154826605238
-0.036766758079
0.123241096260
0.050271094521
-0.060475836555
0.012525337417
-0.023047847840
-0.048504804849
-0.131097748086
0.052584936089
-0.036459743475
-0.067467293481
-0.160880531771
-0.232376230926
-0.019242463689
0.032126791782
0.011033135752
0.140600524013
0.000098610169
0.013971220267
-0.137273406455
-0.072170962124
-0.010855267269
-0.079784614224
0.154089896460
0.143918897963
-0.010271265600
0.038856216181
-0.079999862303
0.056170840958
-0.008624104204
-0.087960817368
0.000955977778
0.004252268045
0.080774174779
-0.078412960316
-0.049426959971
0.179595754237
0.085527299826
0.051061572267
-0.067288741215
-0.085913266519
-0.046214916771
0.045367182645
-0.006105222043
-0.131937143479
0.105124647161
-0.110258354693
-0.074197868983
0.063593386473
0.004272874098
-0.017878103389
-0.002055780264
-0.147661322029
0.045408789967
0.106928073780
-0.065010989459
-0.080216382397
0.116703395824
-0.016524396081
-0.099579693508
-0.003956017057
0.040006162504
-0.009593734453
-0.102361102577
-0.048611022793
-0.031739149849
-0.039913658015
-0.062583447403
-0.022891810159
-0.018859970409
-0.179129525378
0.148961876144
-0.051651919668
0.141951124280
0.005386335210
-0.065486850247
0.120190536036
0.077168848120
0.026356143646
0.047858107058
0.017649476684
-0.151716046777
0.172318709728
-0.072157005051
-0.028450982464
-0.008110748702
0.052914217296
-0.055418434285
-0.019625838829
-0.109245797591
-0.032401963556
-0.022937513064
0.066183252583
-0.137215208813
0.048209403667
-0.051819245367
0.205478383157
-0.044848421528
-0.070244054319
-0.046493545081
-0.017107010137
0.005144379231
-0.083302698557
-0.002389371615
0.051166264153
-0.047964228154
-0.066112236386
-0.194287242977
-0.046708023124
0.077291599157
0.119781524241
0.004282851409
0.127618724220
0.124720240099
0.077404894651
0.251370315932
-0.095170672511
-0.121765539117
0.203053028622
-0.108013571397
-0.241110258368
-0.042654624702
0.063582542063
-0.002225168200
-0.088646866044
0.124014589216
-0.103757557919
-0.077931640722
0.165962995605
0.013931413796
-0.112851957351
-0.053752742213
0.070224717153
-0.083123603615
-0.029571724336
-0.023430545689
-0.041394547169
0.018388582259
0.036332626116
0.155135770936
0.047520610183
0.141919231694
0.003543706002
0.073453601239
-0.164486912136
0.035284305650
-0.042287352370
-0.010857519558
-0.085793964411
-0.099542008830
-0.006371819171
0.009975582698
-0.177588637509
0.015394127721
0.021227305267
-0.132078007165
0.033444552748
0.022408546109
0.092431690051
0.002549909793
-0.167753234244
0.168266300067
0.141559213701
0.167280925279
0.063478334201
-0.048955865853
0.036426781546
0.004599207662
-0.009180175775
-0.093942360408
-0.068375174555
-0.130948640269
-0.223985921002
-0.055805566988
0.003126593398
-0.111436519523
0.048409981548
0.051621284513
-0.264443407392
0.115475019225
-0.252838794002
-0.108362591466
0.098596423646
0.166692402888
-0.133232550996
0.070205977527
-0.092979788556
-0.116609397237
0.070913550609
-0.125020451371
0.130822962041
0.198460429426
0.065650803657
0.146910683741
0.025337172084
0.165660950409
-0.074699036839
-0.058119315711
-0.071261034453
-0.065218118793
-0.158486291795
-0.155003658903
0.072049299945
-0.128463053672
0.045660269595
0.056556350694
-0.020118716238
-0.042185512911
0.050708421756
-0.089363069407
0.040288516012
0.017259094642
-0.260442270207
0.001391867501
-0.049803919843
0.096303263341
-0.117086505878
-0.071704052021
0.000417828715
-0.039779501009
-0.004203351498
-0.056958002160
0.125515639327
0.021263568319
-0.079636690762
0.048515194697
-0.070634320412
-0.042652240572
0.030355774481
-0.063628367887
-0.029144763126
-0.003466021843
-0.101112586923
0.013778090990
0.186100215307
-0.002563113080
-0.052228791090
-0.099854696126
-0.137623572954
0.059377587175
-0.022175741864
0.095950179369
-0.242146130290
0.016857505647
0.068585633235
0.182914497540
-0.132148894153
-0.007398086275
0.016111072394
0.003439068498
0.027250322237
-0.069290599264
-0.049534298483
0.002102455374
0.037761867456
-0.119220770188
-0.041997587811
0.224909333228
0.080990388042
-0.068887088225
0.054748544251
0.147674281984
-0.109203405393
-0.046327004863
-0.076912950965
0.142991467324
0.045626218055
0.042882953558
0.095301717399
0.133806392132
0.009491745183
0.011714507524
-0.106433648484
0.118961514111
0.067192744173
-0.083499613761
-0.022823223137
0.028540324644
0.037253260514
-0.065074546765
0.008241213462
-0.075401932468
-0.034059436271
-0.081782305556
0.124172406267
-0.152973207488
0.040485132365
0.233108712986
-0.151400362158
0.136441342475
-0.046712556752
0.034284342635
-0.060300061052
0.120531009629
0.136870950473
-0.025010457093
-0.024038100073
-0.134547780187
0.010384910525
-0.058113535245
0.048648103780
0.047832404625
-0.047660177953
-0.209397215940
0.046619623048
0.061800661119
0.139643949746
-0.228612811634
0.015602517938
-0.050408434852
-0.050374382373
-0.096610904920
-0.005582384286
0.128637671619
0.045951335787
-0.007087374106
-0.038376563974
-0.023637020431
-0.078212815509
0.166084285354
0.131628745688
-0.112706678263
-0.008221620408
0.072759415633
-0.178152517708
-0.117643577225
-0.027120236173
-0.291603420513
0.089360509869
0.034897029453
-0.169226294468
0.162429412992
0.054819961461
0.081084828500
0.012040405493
-0.072266032723
-0.011893848416
0.110888312160
0.126627622480
0.018469972646
0.042980725358
0.063415499099
0.025407596291
-0.110690220334
0.057339954078
-0.029061890912
0.068817835703
-0.092899468698
0.000134866283
-0.091095041991
0.016609814482
-0.083417940584
-0.062022425483
-0.073519432294
0.028047912778
0.098093986286
-0.060426047565
-0.198641525944
0.012381158367
-0.120626013406
0.036097896376
-0.046203867387
-0.142984757209
0.070758014821
-0.034454305297
0.030601738611
-0.142714491560
0.211156603411
0.083650656412
0.145607959426
0.015303991517
0.011019995670
0.025123484835
0.087145678805
-0.049998805340
-0.050290629148
-0.038833206866
0.004414193981
-0.049420063395
-0.026438099141
-0.146404425561
0.011923635477
-0.086193010843
-0.051375952426
0.003863592145
0.002412743123
0.235856592696
-0.132449275851
-0.002506432290
-0.101446976758
-0.109488937304
0.040109918323
0.024043985328
-0.085158782980
-0.030005708846
-0.007046269962
0.079750872889
0.044336531115
0.160433847573
-0.238719024363
0.068627080328
-0.065835953079
0.176736394280
-0.058980388473
0.043592341648
0.007253479452
-0.108843287765
0.165029410235
0.166582808887
-0.088193512978
0.090865627880
0.023026655869
0.140405817166
0.093315036881
-0.024522335786
-0.115294268643
0.001522723466
0.099419467334
0.163754529665
0.092928991253
-0.004468223871
-0.028174519785
0.005045203312
-0.141109183758
-0.053259430605
-0.076544024432
0.034523229878
0.057800517894
-0.036742640380
-0.072010100368
0.005015723017
0.186874667159
-0.036887844164
-0.078769582849
0.033726164063
-0.084427249986
0.130498458661
0.082338034417
-0.046828491401
-0.035098723144
-0.047915275404
0.063367765780
0.094105409498
-0.053243336279
-0.005832532131
0.075175022410
0.028022957902
-0.080333311502
0.007305192238
0.033402463098
0.004008091536
0.127780559590
0.008495313169
0.001556223155
0.175056145040
0.069973707787
0.141717654844
-0.019785125787
0.026685625024
-0.001060966731
0.087916435364
-0.068788708321
0.140906918760
-0.175722076984
-0.084631334024
0.099986840922
0.172958654225
-0.074370576882
0.091714557280
-0.046134074205
-0.101463755829
-0.075116873571
0.027906340487
-0.015420126182
0.016835539833
-0.108920170595
0.018939022326
-0.017149300884
0.017168153564
0.074065044303
0.002848085854
0.055718798942
0.000434491067
0.140421702078
-0.004921982630
0.125461094755
-0.000053203825
-0.120879292718
0.075142236323
0.048765900774
-0.041823448152
-0.017560939935
-0.100376197199
0.117860979922
0.129920325932
0.032039373088
0.027132426181
-0.058401649902
-0.284753039037
-0.030210210633
0.031926383561
0.142333543038
0.017582495641
0.160000643921
-0.114719178104
0.017525770236
-0.100708586132
0.020072119152
0.240746587124
0.042798276554
0.072788550805
-0.041086779960
-0.068701384748
-0.103828586299
-0.044688091519
0.017997323533
-0.011011545899
0.010541149900
-0.039026819362
0.109400309054
0.010816666295
-0.082579261487
-0.111526583657
-0.087099239652
-0.008663968666
0.051759612811
0.093223518940
-0.077180471122
-0.135436448581
0.021371973311
-0.081541483663
-0.053841328866
-0.016881168382
0.243064690874
-0.061977106935
0.040894020289
-0.119968581147
-0.034737118532
-0.001038677589
0.014712292820
0.023118833732
-0.100823507952
0.131096880134
0.103961057443
0.149164841412
0.185210128682
-0.053252201734
0.047639203161
-0.022282937373
-0.051530293676
0.105523937975
0.117892042685
0.157813502806
-0.130261420339
-0.093208896435
0.013335663177
-0.017976887458
-0.101574977061
-0.038701675963
0.101035818161
-0.045152615040
-0.084594557141
0.118986195154
0.004877633538
0.061171426577
-0.172748318350
0.095898499472
-0.065391400257
-0.091148806769
0.110894652745
0.038640789681
0.014292378908
0.136225720381
-0.049349614008
0.037680134964
0.311985935442
0.006961746117
0.155485371192
0.134691681883
0.235010668966
-0.223321044441
0.084938512264
-0.027675765046
-0.103769496503
0.080165190591
0.164513701424
-0.047586866803
0.135566086847
0.042500727044
0.111747562431
0.065308222920
0.147995801404
0.021731170404
0.000158320933
0.214029744869
-0.045657077869
0.172377175372
-0.141326893233
-0.012739849728
0.048927031370
0.099947172730
0.021759636772
0.103125155678
-0.022714164326
0.111269589906
-0.009724154550
0.041539964319
0.006595751823
0.091389101170
-0.019537012900
-0.042476151774
-0.007372960677
0.034072447157
0.019720750354
0.121565511515
-0.133262266259
-0.000607112062
-0.073452200496
0.045152922577
0.010542274927
0.074382668745
-0.062995009733
-0.028825913532
-0.062317220964
0.017656182938
-0.038701950855
0.031652651798
-0.074111018204
-0.018041302812
-0.057217381771
0.045045074908
0.100247216495
-0.026493998401
0.030285099869
0.120204239888
0.002371424177
-0.204707387911
0.009608534063
0.085142110875
0.120468974480
0.141097610843
-0.069955687978
0.128732116899
0.086468988532
-0.077426458070
0.031984809600
-0.095245167467
0.148737163012
-0.111890223668
0.003791630280
0.006929594923
-0.074609154697
0.047239086651
0.027578052321
-0.057577857706
0.011125981348
0.070387339299
-0.094745871767
0.007211561491
-0.144285012049
0.052224174562
0.070271027961
-0.108964519714
-0.081873182533
0.080858100053
-0.183766170631
0.004985906241
0.009615655441
-0.022302218958
0.290536880815
0.007036874229
-0.006941327754
-0.052731533817
0.070305623153
-0.116721390598
0.008209790784
0.072656284947
-0.031905131381
-0.081547003085
-0.125783150655
0.179631342256
0.037078999632
-0.149494956091
-0.026903564706
-0.116217952497
-0.093693503873
0.107330760825
-0.042306024664
0.116381680031
0.032773192349
0.132478985287
0.012427207760
-0.038353760899
-0.148311620074
-0.035589724705
0.038993165309
-0.101501248262
0.028113885319
-0.063703413084
-0.004697214682
0.154377042698
0.128888867309
0.055085893509
0.004782999358
-0.161523503314
0.164591300072
0.075705488763
-0.007073884886
0.002711269411
-0.074891949229
0.034735171871
0.230269269577
0.005225784830
-0.088925484114
-0.079782500242
0.007163302652
0.017577237855
-0.079452565962
-0.150517052451
-0.064270876284
-0.042188485399
0.005754968494
-0.060078182994
-0.088101484984
0.032956688079
-0.095147795559
-0.034056185440
0.066041496141
-0.008638983597
-0.118779851201
0.070878936132
0.274664350810
0.199560562305
0.057452353668
-0.016272070267
-0.029695400841
0.038482032263
-0.154886405780
0.080403571885
0.129412377172
0.063722535130
0.133850718013
-0.102235027292
0.082515833245
-0.007231841157
-0.107094327094
-0.081864002876
0.131043051581
-0.010908499646
-0.096820207027
-0.010859381338
0.034331966761
0.048163638188
-0.122843841499
0.160984593082
0.129979553796
-0.030284574252
-0.015128391572
-0.088105937441
-0.072854782326
0.060463239754
-0.016784456033
0.011873780963
-0.065832907311
-0.120383263268
-0.014063706941
0.224225177444
-0.164939593220
-0.070457469508
0.085777420352
-0.066024053149
0.107467457942
0.098548947408
0.019739197842
0.033058819122
-0.001466313646
0.213934953409
-0.054097775553
-0.037054562182
-0.107706608972
-0.087591785145
0.040901798306
-0.113328627997
0.084734942966
-0.222209667022
0.146520619791
0.017442099529
0.035097265018
0.139882566938
-0.089847071120
0.095964135272
0.025170706302
0.065628673179
0.086176805566
-0.045754952464
0.015230063091
0.200690825914
0.028232604573
0.174581586960
0.031820098879
-0.102838763739
0.128985303669
-0.116232657839
-0.027620985954
0.097419083218
-0.053544033828
0.069164469328
-0.149524397089
-0.016530181057
-0.199167924066
-0.003243384402
-0.002297820143
-0.072925099404
-0.079464000089
-0.025855354857
-0.249796781301
0.108450051752
0.001226390051
0.048503912683
-0.199329529991
0.002423655504
0.035187857621
-0.109374860603
-0.068455989003
-0.013441824525
0.005744255393
-0.010077641770
-0.018474767392
0.021820740850
0.013381963735
-0.069471126942
0.110982579698
0.096395417178
-0.209754041352
0.177299697208
-0.130386035079
0.072724440594
-0.059479294985
-0.170315458895
-0.091078951369
-0.065473967958
-0.015000935052
-0.008733935042
-0.032208399661
0.050225658457
0.035155535202
-0.025603878845
0.052951561091
0.204678250542
-0.094930865342
-0.148698817250
0.218731001243
-0.042113088493
0.094262039828
-0.129383512683
0.014891636532
0.040571272537
-0.128409911969
0.020589705390
-0.216617447483
0.162765264181
-0.096565397219
0.027332226765
0.022424768388
-0.119725963150
0.072903056881
0.023890736505
0.053101407536
-0.048330382512
-0.024713786071
0.110214293958
0.080043574121
-0.168209808359
-0.006336729009
0.025000207524
0.104765399429
-0.173473694743
-0.205536036136
-0.112935756631
-0.077412683290
0.038853516837
-0.021876753951
0.143869750075
0.134974724909
0.053672573309
-0.243364249790
0.037962543485
-0.064116791959
-0.167004356940
0.018368106728
-0.044358767916
0.070998264391
0.057789642835
0.102215878769
-0.007985445956
-0.028480153636
-0.058457670602
-0.129590650463
-0.105403994888
0.031103658203
-0.028482506103
0.003356828187
0.123315779684
0.061755757824
0.193750324633
0.210870845095
-0.071291630834
0.010092399710
0.049714235188
-0.155749181787
-0.094495401980
-0.185098739707
-0.001812115093
0.086645363313
-0.013302853099
0.057249210276
0.054584078279
-0.107600834973
0.115288293598
0.295757879260
-0.051131300311
0.102494841909
-0.032398001546
0.062654385483
-0.085676596023
0.018729872326
0.008827150774
0.128160788706
-0.217142631114
0.130343014342
0.020588479843
-0.152347268631
-0.019127734230
-0.035408300879
0.194426449845
0.229011255391
-0.152004168122
-0.022546330051
-0.048667687168
0.084009581087
0.109062983190
-0.141837101334
-0.047038965385
0.034655635543
0.076634628972
-0.105221927211
-0.016300222964
-0.036330426833
0.115661043171
-0.009090475505
0.067500258206
0.019457280642
-0.146459464668
-0.036070298206
0.037714505027
0.110975876278
0.049200511376
0.050029441478
-0.174853392355
0.151378397207
-0.166228739867
-0.013431586961
0.070357446759
0.054917820015
0.040420942003
0.010667253675
-0.036551022730
-0.040550294449
0.035798663251
0.042974387707
-0.066656292130
-0.037451211501
0.012268441691
0.028898174693
-0.109418823514
-0.041557258139
0.094901479890
0.067438574341
-0.051742927754
0.115492634970
-0.101758162958
0.052282858798
-0.173871739724
-0.074431759940
0.174831501008
0.175589011963
-0.178966804825
-0.059250215806
-0.021722270126
0.051318440124
0.029469253698
-0.114740577497
-0.126578638654
0.240659382434
-0.012170944995
-0.083963426611
-0.096196692712
-0.035192880544
-0.004454323418
0.016548063449
-0.026198292395
0.082187760447
-0.090482410392
0.002094846687
0.159352894950
0.072875574838
-0.081207709042
0.037804858901
0.094307043396
-0.101889011199
-0.040905417251
0.019044953920
0.050570721238
0.217231686679
0.064383487268
0.093476354908
-0.075394897634
0.018814976581
0.207491355311
0.123560838446
0.004643812229
-0.047172086156
-0.029407436090
0.118105379995
-0.100285518473
-0.116148561017
0.074752585306
-0.191337378704
-0.124959133256
-0.053334946045
-0.027683556971
0.027380417526
0.101105171109
-0.077211853670
-0.038300364287
-0.033071864823
0.014251188292
-0.045961726547
0.159684883450
0.007636485750
0.083821783844
0.106725946638
-0.141530452829
-0.079488202291
-0.001252747173
0.017232439890
0.070421812695
0.142342503088
-0.143561921044
0.090236571092
0.047160725331
0.156155898661
0.024611802411
0.006156924363
0.108070589753
-0.010508536694
-0.041512175189
0.061848544045
-0.013802320101
0.072658610003
-0.120140901475
0.097804283279
0.041446003543
-0.112245628104
0.083359661963
-0.153070552018
0.112696096525
-0.042570241153
0.009037002230
0.239975289377
-0.078255138631
0.069004251407
0.125846103442
0.056806501300
0.038196750864
-0.114798783565
-0.049758582560
-0.009111243135
0.001699647452
-0.005127949826
0.110587606427
0.119250371231
0.067786617741
0.195066452707
-0.055547251853
0.034531613187
0.092788825281
-0.000289688437
-0.089314149348
-0.076187127493
-0.023835549443
-0.088797572094
-0.019991983972
-0.104418761658
0.104705589997
0.077416470419
0.092716115648
0.050278780221
-0.044332152902
0.003694532276
0.006046113420
0.073578261481
-0.155607770890
-0.127703820054
-0.086519169703
0.010055911750
0.053241227994
-0.072177101261
-0.087924019534
0.172706564126
-0.004013321908
0.097029560093
0.009184319204
-0.119937578555
-0.093051663678
-0.153563945740
-0.042625081615
0.030095355815
0.172071739045
0.163995803938
0.008311996175
0.031416518491
-0.065050915097
-0.038399550866
-0.002624334809
-0.164622458081
-0.121930132681
0.014183620109
-0.046412236955
-0.104560097655
0.081415321387
0.019618800012
-0.152538913123
0.012765127139
-0.018586563376
-0.030826608240
-0.134845883666
-0.068285726623
0.119304484634
0.125387590967
0.185649823196
-0.085426931683
-0.000983818134
-0.100740633310
0.091910932000
0.117454695935
-0.061173829252
-0.152831828962
0.022555658345
-0.098368291828
-0.054047857892
-0.085702976397
-0.077129942496
0.078476808004
-0.077954839635
0.174107106601
0.008007241653
0.036425472826
-0.036373738212
0.012093511297
-0.027673927841
0.028242170441
-0.025820400915
-0.037246185034
0.066664074424
0.030100581586
0.091406783698
0.033615868542
-0.004950760905
0.031054038973
-0.128595971783
-0.020046736141
0.106481723866
-0.061304300473
-0.135441799238
0.150349263171
0.065404717164
-0.045357560923
0.025938782330
0.001791449506
-0.172499748265
0.036642051813
0.064874137301
-0.118578119535
-0.086614234381
0.251395350294
-0.021791121168
0.064149370937
0.012921357121
0.058109470036
0.166683069832
0.021457788200
-0.068128422359
-0.077020077108
-0.045410432423
-0.131292434225
0.297440119500
-0.115702094124
-0.091975518198
-0.080482924601
0.037675419421
0.084660543076
0.185682367020
0.049039623437
-0.054146579519
0.068452113925
-0.130501685452
0.081640693104
0.005281252687
0.017502233029
-0.078951019573
-0.086028336010
-0.023742448051
0.123462448901
0.134763270832
0.001757665888
0.005117885852
0.125594958654
0.001363711445
0.035577853068
0.058713864525
0.058319292259
0.023026843207
-0.194445414420
-0.224025437026
-0.124359630069
-0.004939053895
-0.204285760626
-0.028920633570
0.071779388502
-0.136655793753
0.098877980420
-0.038676264273
-0.114040375692
0.079940604790
-0.085302348949
0.080692665553
0.039071014422
-0.017117385289
-0.153730868435
0.103563085469
0.003076675330
-0.045812535123
-0.074904865100
0.104293474614
-0.052880527687
0.025544309002
-0.033618133938
-0.079745063842
-0.095847040280
0.063465580631
0.074478647839
0.025591476636
0.041113069744
-0.160903179031
-0.088537551900
-0.164732079166
0.005961539667
-0.079455439831
0.037258846607
-0.096983260981
-0.003747491179
0.003501527034
-0.003675149281
-0.143408585884
0.048284827938
-0.051741798375
-0.032194783023
-0.098456971370
0.021998394578
0.029826935709
-0.190569072886
-0.007151990138
0.282985297394
-0.057999666751
-0.088711519333
-0.110013692466
-0.055355458820
-0.097832446211
0.032534895926
0.048425517865
-0.197934453472
0.066369252937
-0.134433495204
-0.095966640235
0.108387278924
0.061279261913
-0.076246845053
-0.103548851981
0.072137990539
-0.121180149762
-0.211638673367
-0.176028802435
-0.042780102811
0.251126352166
0.003127613445
0.046449518217
-0.001829600263
-0.083373658683
-0.006160082966
-0.063299040220
-0.081722080312
-0.022443509751
0.020923689014
0.100921779782
0.089403478548
-0.119650005163
-0.099411414858
0.130018396850
0.195184856176
-0.089464581547
-0.139379193052
0.057980006429
0.086636616226
0.115771296634
0.134107693390
-0.073376701324
-0.000072685279
0.162191692149
0.074414974963
0.012523551043
-0.008295437834
-0.160772276987
-0.088983112239
-0.111581233532
0.118612935601
0.029995037800
0.112408794257
-0.133583940329
0.070908334145
-0.096147097676
0.040338900819
-0.108460813929
-0.009250889623
-0.134128759471
-0.014986454928
-0.178768946578
0.114279743326
-0.076546374647
0.094583791207
0.015084561532
0.099835120839
0.093470271163
0.003850832974
-0.020781771395
0.017006225025
-0.094112564973
0.101519881251
-0.007647567512
-0.059071799883
-0.017351601005
0.056816398838
0.017426501802
0.043493593282
-0.105332100933
-0.169916602293
-0.005548663429
-0.039184873684
0.028983141348
-0.099593556255
-0.145436353347
0.176026939478
0.051025915380
-0.231449019567
0.129933545022
0.130094207606
0.004776671752
0.152745937777
0.057409972919
-0.048609855177
0.017003177222
0.019750877473
0.012532979696
0.131964051772
-0.123794275245
-0.010315400250
-0.128835973289
0.004516072956
-0.023632207084
0.073608978118
0.070295238709
0.145273535560
-0.103998278657
0.154189491744
0.123613151013
0.083316222258
-0.010918142598
0.096818345595
0.119171299904
0.122299235818
0.206078134629
0.016820375604
0.056926614104
0.141662607350
0.071390192223
-0.036986510683
0.226674534827
-0.023137573615
0.159103734500
-0.142350503613
-0.073998404523
-0.076343107891
-0.234113085617
-0.072201692530
0.072385376808
-0.224916666035
0.040811315440
-0.098811803349
-0.036802682323
-0.120075300194
0.022942685137
-0.102660257613
-0.132864185161
0.017743675527
-0.008099280265
0.033943984553
-0.003420588090
0.168569664025
-0.065560191067
0.024155143371
0.089760919531
-0.011931610904
0.170684489834
-0.048495494698
-0.056650890587
-0.023816403574
0.056543036371
0.043697483888
0.037323423442
0.212933706770
-0.005788631444
-0.022035422800
0.095547276120
-0.007538593054
0.133961667648
-0.095863647665
0.164154776996
-0.114209238507
0.022812233872
-0.077400976569
0.166479937798
-0.078249889595
0.018052593095
-0.122750447605
-0.051605539927
0.054764465118
0.223485438976
-0.003460804297
0.034990653692
-0.087314852605
-0.121098847144
0.058536388879
0.021087596485
0.003915897670
0.171718294861
-0.024143088315
-0.088383963992
-0.062074253933
-0.094788941567
-0.020617636661
0.095635346556
-0.105399428824
-0.114047383449
0.104915291225
-0.018931573061
-0.057502329760
0.097276881534
-0.035185337030
0.051805180051
0.272782386796
-0.038761480069
-0.143517653358
0.035650437443
-0.130552213120
-0.011444205460
-0.090220346297
-0.150963082874
0.049623704110
0.090279532348
0.040446489812
-0.053763295495
-0.003198982124
0.011191923478
-0.045394092558
-0.016514656526
0.086053227483
0.039989227371
-0.098914355676
0.094154959054
0.216110564020
0.110288686962
0.101765915570
0.013289597256
-0.090385239289
-0.074013502717
-0.081603365300
0.024085482796
-0.005891084162
0.051239991588
-0.081289730963
0.042450658950
-0.127455172609
-0.109161374056
-0.026196632108
-0.061083634468
0.054918103347
-0.067410425763
0.168833440510
0.099843124725
0.115869749106
0.135566001080
0.005329255964
0.064934875597
-0.090944777080
0.021707224313
0.044231847698
0.024146402637
0.009956291639
-0.027538999352
-0.123789845699
0.021327239425
-0.120256077245
-0.029812132591
0.147273757297
-0.032728936396
0.030510162884
-0.055044236924
-0.050195635496
0.072022746040
-0.018072866576
0.084846727823
0.056535523060
0.084091961301
0.038431726020
0.046436749876
-0.208295866065
-0.042121036247
-0.031490638630
0.006463091963
-0.038254590488
0.074756680346
0.090193419943
0.048377809362
-0.057159823729
-0.106469432745
-0.280501717544
-0.017022955536
0.124019904543
-0.066412412775
0.201077883832
-0.030442711741
-0.052847347465
-0.003456911894
-0.079347161609
0.098172217454
0.095290231859
0.066325864589
0.015798907538
-0.159965430998
0.021857883341
0.057885750103
0.064342029348
0.025354919440
-0.021768201234
-0.058859579712
0.008050803848
-0.065291533259
-0.046983432993
-0.053249742426
-0.030732354130
-0.036383097838
-0.067590968375
0.082271611879
-0.057809303784
0.076124701767
0.205312500201
0.103440638927
0.084487188718
-0.051239639535
0.084139534682
-0.071324383003
-0.080141026535
-0.057450006098
-0.129924409941
-0.116711299235
-0.080914876758
-0.121209424197
-0.112718135029
-0.014821897754
0.212795442795
0.128342340165
-0.144028509222
-0.068793731072
-0.206230528901
-0.131154880966
0.082646879379
0.024376917831
-0.042974129783
-0.090893851455
-0.113893998342
-0.096450877908
-0.128379226251
-0.120836423747
-0.018211293492
-0.085977348277
-0.062800485907
-0.125626750110
0.000400073747
0.172006412731
0.004700964660
-0.003847666737
-0.024276959626
-0.097839551263
0.138371408695
-0.091316795930
0.057751625603
-0.102589048232
0.152380830262
-0.095176980507
0.002001367826
0.068090250614
-0.022078899677
0.091103771615
0.118571888245
0.110337800525
-0.194560746014
0.107728337769
-0.074904816426
-0.042495770781
0.004437588979
-0.058536884501
0.105728440366
-0.198770546185
-0.037995487317
0.177090659568
-0.068928293265
0.027717555787
0.015297786586
0.011850630833
-0.140557753388
-0.094097790355
0.023857837213
0.134595153375
-0.043114615068
0.186196508736
0.015394213642
0.078049270881
-0.228673902083
-0.110118802217
0.073795417430
-0.007419827070
0.094325859733
-0.034106777921
-0.007650107242
-0.036860465148
0.106270756743
-0.090316537640
0.017731386400
-0.226587118796
-0.081295553348
0.117359652554
0.027539371557
-0.124076545180
0.102788170721
0.003284830608
0.102346486870
0.029986151523
-0.031352999026
-0.149564534200
-0.134122429933
-0.048297337351
0.039313875627
0.104555370660
0.086222407631
-0.145947040666
0.001353787416
-0.112739826667
0.085146268828
0.055652984257
-0.096264688501
-0.176752280334
0.036585303799
-0.207058980081
0.117297954907
0.058930210389
-0.195606311458
0.025146864677
0.006795496920
0.012468978121
0.095550316043
0.056739301718
-0.036750763581
-0.072309043480
-0.063655169246
0.006648947732
0.083733514386
-0.002858550890
-0.030842834011
-0.178375547161
-0.101103928304
0.006803709674
-0.146944835146
0.069556459924
-0.130016908798
0.190173666483
-0.071505779861
0.063788574336
-0.104236140829
0.058509665916
0.105458183783
0.126024830910
0.029363990434
-0.014007788031
0.139331855847
-0.021053933678
-0.241969078000
-0.116715128022
-0.021846690792
0.099382249721
0.066853853241
0.249997309766
-0.110664409199
0.000254708614
-0.039952867951
-0.010966061681
0.060616402935
0.002125122795
-0.109527589872
0.013287822203
0.024303173594
-0.012894243552
0.013954132480
0.131415262511
-0.162686267234
-0.032329756767
0.061339673837
-0.138274226896
-0.085004192362
-0.102030548094
0.097505128152
0.180080542486
0.110445567712
-0.223491391179
-0.081868527354
-0.148566602815
0.030982471866
-0.192723590518
-0.000813041375
0.098082684422
-0.303928674363
0.063934056058
0.120675509703
0.004360311148
0.039879516077
0.021722821230
0.030331605141
-0.105782877725
-0.005399553713
0.071622565852
0.113851351419
0.199831564003
0.056204495740
-0.064129255296
0.010882407251
-0.165871228827
0.092369781158
0.037659383116
-0.120240726079
-0.152610809892
-0.096865431190
0.044694374524
0.049592190763
0.006483709206
-0.066604251493
0.198642206799
0.013942601341
0.093769645993
-0.017070088105
-0.043811785640
0.112847438148
0.081388255961
-0.011565300781
-0.016049840601
0.145860016477
0.035636033367
0.100726411573
-0.005260656166
0.018192411790
-0.006752693705
0.040992253080
-0.153441907613
-0.280516674812
0.126006379975
-0.213814229046
-0.191054143181
0.057509113600
0.038165040803
0.083553166524
0.011463494162
0.187233851720
-0.099922180083
-0.181297996691
0.039369859446
-0.043254568544
0.084947350092
-0.011561352769
0.041846459740
0.121888156977
-0.049256841811
-0.006785588123
-0.092032382280
0.275292972400
0.042505476176
-0.017316697715
-0.140064346793
-0.020100931360
0.010971128330
-0.127153361722
-0.014590455541
-0.022659024460
-0.026022022197
0.044570325084
0.008214338336
-0.132839443502
-0.037898624883
-0.032723041465
0.056729434341
0.106173420644
-0.041984034357
-0.010308093995
-0.017360705713
0.025861783299
-0.173533075768
0.070363536311
-0.061770890264
-0.199820889497
0.087515676556
-0.055266529035
0.010640344204
0.069309199804
0.164803867427
0.012461570218
-0.125426559271
-0.141054109157
-0.026002320656
0.037728743264
0.084801670949
0.151500522000
0.014282591679
-0.119329537957
0.102728292416
-0.096022317898
0.051225489057
0.006004551117
-0.058114720915
-0.007130121266
-0.051060350703
0.096142626601
0.026228630332
0.004044867727
0.044032784361
-0.071459717915
0.062094836123
-0.051747818166
-0.006998140153
-0.029182883810
0.024782501957
-0.060595513720
0.061249534790
-0.142278012821
0.086042978036
0.029095246262
0.074141460179
-0.029080461165
-0.090184918503
-0.003676894552
-0.066641638473
-0.102246008555
-0.145850832632
-0.084210486493
0.045312827242
0.091326405358
0.074727429728
-0.058536148509
-0.073911896719
-0.081039226103
-0.035286037180
-0.118022394907
-0.110005858877
0.126138338760
-0.175258183090
0.087482105517
0.070990681612
0.012299324878
-0.004999207903
0.086868066875
0.022298223823
0.212679190454
0.062683601598
-0.033524037049
0.223509859325
0.169895521113
-0.208565635338
-0.179961166241
0.096213349129
-0.040142377573
0.036776586970
0.092801626957
-0.091101398967
-0.044589065133
0.111286007862
-0.073674875321
0.134357471468
0.140065719521
-0.052601527334
-0.021564821581
0.027047995212
-0.081256122318
-0.032687423959
0.112607480500
0.090838908069
-0.024839103674
-0.019931293079
-0.201436518511
0.094435259504
0.080307766914
-0.076681425532
-0.010145378566
-0.017826240799
0.102819657851
-0.044379176091
0.077126736452
-0.010778409818
0.099701386005
0.152812665975
0.045611414335
-0.086178149606
0.106526168139
0.065395384091
-0.015535235204
-0.109260490440
0.036336740909
-0.159276185601
-0.067461320580
0.009896486356
-0.106804126641
-0.066303788587
0.024102358017
-0.058098882482
-0.021647639446
0.076309041245
0.003227869809
-0.136772019082
0.106985859336
-0.006874193152
-0.118560116611
0.001647606558
0.051159347960
0.028121454919
0.038774298718
0.024803666590
-0.197126064999
-0.053166708687
-0.080084600969
-0.107687909365
0.207890163151
-0.002101402049
0.047728617711
0.066151477570
-0.066708387830
0.073299762342
0.099104401078
0.107750625115
0.002971229673
0.035662818357
-0.159497022678
0.115391322661
0.058579067920
-0.060678065850
-0.007935523073
0.069499016498
-0.043753236329
-0.077407737652
0.099763779954
0.111782217959
-0.087868894356
-0.020812739623
0.118315624502
-0.120981181426
-0.110645647995
0.058083294702
-0.065761105273
-0.088122776151
-0.089264500202
-0.061549575274
0.099446211501
0.129923204735
-0.145535210004
0.013412588968
-0.104090206447
0.012922566336
0.115095357518
0.094203490084
-0.131185790479
-0.061880710098
-0.109736620003
-0.108745984942
0.004868162420
0.010149928075
-0.143966169166
0.037545903132
0.086214298109
-0.171402622872
0.144326785966
0.112616055591
0.090669293609
0.114902434700
-0.093063800276
0.031676048012
0.118345732932
0.116858795382
-0.137327110078
-0.115549807859
-0.331291131028
0.008126735400
-0.094339078079
-0.196975936667
-0.048833096802
-0.010356832281
0.067132289163
0.103053000292
0.106527875504
0.107538083656
-0.008913159879
0.104769987829
0.004051341520
-0.080374069506
0.038676291061
0.151916254947
-0.040450012736
-0.187156521593
0.056028066747
0.101748205182
0.047103121604
0.071424612307
-0.140817739094
0.095529059321
0.099140818988
-0.004972283681
0.121394115914
0.129612823742
-0.010612297364
0.004481832119
0.037684339359
-0.115696333089
-0.105319054296
-0.014624598600
-0.032325081913
-0.054976015958
0.031364058140
-0.023336337043
0.050489850659
-0.095014644119
-0.005270494869
0.018076266142
-0.048620386997
0.023323280834
0.081460598111
0.017467617116
-0.148922987186
-0.056141299023
0.110929163863
-0.109816817274
0.040406348971
-0.129790622778
0.015232310808
0.129550968283
0.085210876211
0.170728914238
0.045959182170
0.037726124981
-0.045979032792
0.009493504136
-0.115313428528
0.008235279725
0.050372935608
-0.013996826001
-0.181071120442
-0.044350973702
-0.025659040450
-0.034885567477
0.134764498680
-0.110093682539
-0.007688194217
0.152812714111
-0.005545531429
0.087405032836
0.034350650206
-0.044537208692
0.082872342722
-0.158778817497
-0.013146318445
0.155671559648
-0.245725950843
-0.100873748076
0.094892998993
0.068344344121
-0.101316813359
-0.017670872214
0.005990272067
-0.101728583560
0.065211460030
0.048753412051
0.057345829340
-0.043079454990
-0.084981258244
-0.190863127437
-0.037515006994
-0.078875993298
-0.015504807695
0.255928331743
0.104237113462
-0.153258610549
0.068058101733
-0.146712703586
-0.010225652716
-0.023518483603
0.048947857054
-0.009461134576
0.115264059697
-0.008146216139
-0.016659404563
0.014451583946
0.028909026302
0.060990965464
-0.030408697337
-0.037032416265
-0.149473890226
-0.104716668882
0.047707038857
0.016654774750
0.030819388279
0.222205038958
0.119553423139
0.108104594079
-0.041046589165
-0.031857900950
0.055664430922
-0.002608764560
-0.056704808323
-0.010516600147
-0.095302636737
0.069220974738
0.060890452121
0.160733892153
0.011953083347
-0.022034327785
-0.117223788681
0.050992758887
-0.228152400819
-0.060503878242
0.102363532765
0.057297235961
0.277053623989
0.152282716791
0.095248639650
-0.018211141176
0.014324921317
0.010303219705
0.013836565723
-0.015527060657
0.213635638618
-0.070343743174
-0.094912952191
-0.199704544026
0.093495988167
0.003535794267
0.033831484304
0.115572154420
-0.053829925020
-0.006764262750
-0.005481415326
0.033619369627
-0.174730797702
0.133235835124
0.178969058319
-0.021117710691
0.107439490721
0.067206387285
-0.135574999288
0.046781539374
0.058198927529
-0.006832334435
0.096692190495
0.006653747521
0.034407816191
-0.116783728695
0.115663107181
-0.233452761693
0.014070638314
0.061012682662
0.200822178503
-0.110472278471
0.110999853353
0.022225435934
-0.061891661738
-0.067730470651
0.270055362554
-0.153749546025
-0.071236914668
-0.084143844371
0.023500323686
-0.048132685644
0.066256293102
0.136696825102
0.021151785978
-0.076888775071
0.028494593552
0.064634671869
-0.061689437546
-0.027831129753
0.041872926207
0.010258218303
0.145317634808
0.161852640558
0.202630122591
0.003408872767
0.030004250577
-0.184242690851
-0.047120315121
0.107813221572
-0.055485296063
0.006961565359
0.069300839781
-0.142798312679
0.106505213130
-0.047406083828
0.145484922887
-0.068020777083
0.109672793106
0.152252132323
-0.039792914637
-0.028637415582
-0.009698628586
-0.089929417766
0.108723856209
-0.076275409436
0.111559762434
-0.042006045342
-0.046504785000
-0.034896489724
-0.136720727729
0.113209473339
0.051441148226
-0.025667905262
-0.143897922330
-0.038824332023
-0.042678843220
0.141067212049
0.076380193884
-0.027354984558
-0.075220794874
0.026205140361
-0.131400148307
0.024095317401
-0.033378304233
0.092117657958
0.131746595468
-0.173483583347
0.041445437496
0.014925518744
0.040498600208
0.114412612981
-0.025932831879
0.222712986571
0.041239971099
0.068863564871
-0.049376414699
0.347083311115
0.080078079222
-0.086034259637
0.054804356271
-0.030908588716
0.029506367126
-0.110635970418
-0.012011764334
0.030549950823
-0.210826826056
0.155490906002
-0.032977544688
-0.154500107898
0.056100302073
0.079302814891
-0.136367889710
-0.051895210251
-0.161257425650
-0.012320541859
-0.022116110557
-0.126522785901
0.131138757840
-0.058666641350
0.108708502781
0.100145903135
-0.066983005287
0.108284050163
-0.062613298396
-0.101617159560
-0.206870208637
0.048733688154
-0.040913067789
-0.134488510955
0.040771309708
-0.120125986495
0.091624882918
-0.080101789079
0.054845958598
-0.166417710343
0.113128527243
-0.005773757753
0.017543447310
0.055153355064
-0.028726542088
-0.102963323241
0.051527966446
0.005120488742
-0.067861027550
0.032168881572
0.058993734920
0.138107106975
-0.046038805259
-0.089811898019
0.087430635311
-0.048942845796
0.082180009634
0.062246916652
-0.099212584530
0.061066274587
-0.036490587373
-0.062746305186
0.091109593774
-0.143777460146
0.092726194549
-0.081750456211
-0.131617660822
-0.003271671775
-0.017250557876
0.129119501976
0.228256527835
0.085541940303
0.082231716095
0.134138313757
-0.045101195558
0.009502169022
-0.030935852099
0.069369956397
0.028414225868
0.055263935819
0.081645665977
-0.030221726443
0.101394861321
0.113712442137
0.085045945506
0.019093874811
-0.092966980849
-0.018517173150
-0.173748528638
0.106478975311
0.075570607904
-0.030791907135
-0.239154903527
-0.079971602291
0.070365797370
-0.034295368355
0.009686853945
-0.069638068242
0.066160779832
-0.082146817728
-0.071458732656
-0.112535894379
-0.092368828528
-0.031716023182
0.086351220814
-0.172710817870
0.038635299965
-0.054736781153
-0.091818806893
-0.134993425762
-0.068576774776
0.085323898887
-0.046924027302
-0.051755300157
0.193005782245
-0.204451038068
-0.020920287603
0.059006145052
0.167687507676
0.024505604902
-0.069180126572
0.087292000123
0.038936161569
0.085030972930
-0.076351472116
0.244264934368
-0.019334879857
0.094546873848
-0.009711546514
-0.000581985869
-0.086111879703
0.070795620350
0.082067894429
0.020249738656
-0.078728306991
-0.136556373477
0.006805181302
0.184065345297
-0.041100850524
-0.017013856947
-0.148767477932
-0.129205785809
-0.036513866732
0.007888143567
0.037784234158
-0.049204307369
-0.038156513593
0.172921768730
-0.081748764667
0.012822427236
0.080563289881
0.035405239314
-0.056219242823
0.055793264511
0.044557873686
-0.059414233958
0.015609786408
0.009305591907
0.139366538252
-0.091160731973
-0.012798610617
0.166055504402
-0.005917713950
-0.046427570478
0.139132806368
-0.042004936303
0.014081416167
-0.033509159732
0.047415040347
0.033386893309
0.063678891075
0.018271393554
0.220084093557
-0.063424191563
0.051353163241
-0.073135951801
-0.021933006938
0.042376393795
-0.042660095201
-0.148608498402
-0.082647520042
-0.194616627707
-0.062369419606
0.073582342415
-0.078108687562
-0.042375704373
0.078221231042
-0.021310684671
-0.055846770933
-0.153088925442
-0.065249184077
0.100434533046
0.109519704216
0.111182093548
0.057988784218
0.281087592501
0.206087038798
-0.067445691108
0.171257825518
0.175970504588
-0.046718711295
0.132409515402
-0.131817600053
-0.126338393846
0.008165099734
-0.146796404986
-0.037105493048
0.096106671378
-0.031670949218
-0.022793752961
-0.053612429664
-0.031423872522
0.003701116758
-0.190946273110
-0.026441847044
0.044865255100
-0.035630372923
-0.108728041725
0.062380453252
0.268955170921
0.132732275119
0.017947942323
0.029132105174
-0.080462971956
-0.033168850767
-0.059850213809
0.040650737772
0.046050932658
-0.208954069414
0.041833395180
-0.120352439569
0.040870729605
-0.108911334889
0.053694212874
-0.067393234859
0.068891626937
0.127855753365
-0.099795269992
0.030720591198
-0.067896686982
-0.192666892652
0.015028423052
-0.037082858041
0.189712320273
0.062937111001
-0.062205573916
-0.039532387189
-0.067611754902
-0.105169091640
-0.066885457415
-0.129759078228
0.073526539397
-0.098666801957
-0.011383628845
-0.042529374857
0.015886445971
-0.022339691636
0.001921816856
0.100573700849
-0.036630321483
0.036040705534
-0.128772611338
0.205951655416
-0.033028337041
0.077820720402
-0.033760699454
0.017307003250
0.085995590699
-0.168055546002
-0.123220641054
0.204599673852
0.023849901484
0.141215143159
0.111616197539
-0.047398803060
0.068852150492
0.039844249450
0.040439398028
0.047435336700
-0.100539356789
0.030729011641
-0.106629551982
0.024386124753
-0.051188631837
0.100679517327
0.153431120686
-0.019783825460
-0.157074549664
-0.046571639377
0.073379695585
-0.002689789408
0.134219074222
-0.012773063316
-0.086909532731
0.011032218371
0.046341354326
-0.142732019911
0.002194523978
-0.044086869706
-0.037796946340
0.061004098315
0.122263018296
0.121349463708
-0.099317221328
0.010776189818
0.241046557022
-0.058782985826
0.036100142155
-0.016403829446
-0.270540246827
-0.116231086270
-0.141420108456
-0.212196849210
-0.072581221701
-0.031562201988
-0.110078891894
0.040830096993
0.210288730740
-0.018756274071
-0.157763896115
0.092919026377
0.085966420298
0.045244065195
0.090471947094
0.019805041253
0.006982860844
-0.118354054371
0.078199186472
0.046563911471
0.008244930524
0.165966807825
-0.159904493327
-0.027719688012
0.005665568183
-0.018314564953
-0.023512376462
-0.175870858116
-0.045549564915
0.034286203578
-0.067616524383
-0.104140048329
0.009584323536
0.022532591615
0.094865625265
0.062357384812
0.022381633886
-0.058137536506
0.194056576460
-0.013819889722
-0.038587814961
-0.080681988772
-0.059641710507
0.120469263952
-0.139816805965
0.039987300044
0.020089363880
0.036027690321
-0.037565833521
-0.006937382276
-0.100326348700
-0.001736706554
-0.058667181774
0.173471060375
-0.084643548791
0.120922178802
-0.023159840165
0.035518613964
0.083436312068
-0.018497597813
0.100458862230
-0.082810221831
-0.099483105284
-0.133972822835
-0.029348413952
-0.117234790493
-0.024169057397
-0.083804551314
-0.113494067463
-0.232427409441
0.107737265538
-0.048393972848
-0.062774033586
0.193404364891
-0.014309679462
-0.114194829141
-0.023986767484
0.046344974345
-0.032130286611
-0.032587714941
0.001682275172
0.040752367252
-0.172835198145
-0.096274271106
0.094209354670
-0.044438555330
-0.093297445215
-0.133447829969
-0.041420281380
-0.128878036978
0.090692503959
-0.044070177942
0.122989860611
-0.083515084346
-0.110429781312
-0.090603539517
0.065271943925
-0.019659616661
-0.082720125044
0.122135563186
0.094510219955
-0.014330526365
-0.039964232957
0.021037504175
0.288264165743
-0.032562729056
0.005781416787
0.143507893548
-0.118441420604
0.109462108987
0.025460234458
0.046316481076
0.126589367493
0.016939855011
0.071221178441
-0.048045732232
0.014717487662
-0.035402110503
0.059969236379
-0.083376518179
0.127002814628
-0.149245561239
0.075481257890
0.020489347839
0.080215246594
-0.117569602242
0.025352886725
-0.024332282636
-0.071369676325
0.024762542136
0.024624162797
0.149879902342
-0.081777733715
-0.069245970789
-0.111121452341
-0.034921734435
0.046313423502
0.002033397901
-0.169722892926
-0.063093920589
0.121368095722
-0.181018510212
-0.069315783710
-0.072410618386
0.118842867199
0.135267628697
0.047285748147
0.003504459930
0.086735780984
-0.013685893645
-0.052423858615
0.115830903475
-0.027211108733
-0.067760163592
-0.169850641684
0.009808385306
0.097834106850
-0.063737926293
-0.097714572713
0.087963803812
0.090764300267
0.110196118617
0.009079502298
-0.024598395014
-0.058203866822
-0.008658659183
0.098824400679
-0.052294367340
0.037093461836
-0.016596692940
0.065354659157
0.145760903981
-0.082428969635
0.039046666028
-0.020967018309
0.068698403078
-0.162808286668
0.129157132717
0.048190972926
0.012532194467
0.160540530777
0.059498245029
0.101930209886
0.023454670721
-0.009006643865
-0.095067444854
-0.089768869634
0.004739459487
-0.002346615969
0.072834828016
0.056407450694
0.016053140247
0.082486220664
-0.041102219556
-0.076261138482
0.116030297523
0.158566317489
-0.157711453043
-0.034526996612
0.065089475308
-0.087454160017
0.086970301401
0.057746365336
0.004938152169
-0.064757238776
0.168531188022
-0.083946272729
-0.051213562764
-0.152521598230
-0.061479160483
0.148761678209
-0.048121304920
-0.168293825764
-0.058300458016
-0.016928053323
-0.092525156271
-0.005521939707
-0.172920558933
0.005515992638
0.009511338892
0.071354417073
0.002273238915
-0.043397435094
-0.114292014927
0.116304290007
-0.024858320060
0.057012459462
-0.095498194435
0.012349670537
-0.037058729767
-0.021079029733
-0.071277804330
0.124337928383
0.016968920331
-0.027515124200
0.024547850514
-0.275423419702
0.022802316282
0.007013092038
0.061142466555
0.023498772815
0.165978473514
0.238970038494
-0.019905954862
0.031955446106
0.022008646905
0.078365150335
0.043490510338
0.129749985320
0.099768225632
0.141289842596
0.054614407310
-0.123265540889
-0.145264020664
-0.090971045985
0.174175296104
0.005152389255
-0.020965908857
0.131763813875
0.100420405699
0.058366282002
0.016618990447
-0.028683079050
0.034558866925
-0.102587125292
-0.030329016609
0.099384946180
-0.050297201792
0.086552924204
0.098866028905
0.005254132629
-0.024079720260
-0.035150154261
-0.009312603343
0.205139354090
0.066305198154
-0.072769306837
0.068609809945
-0.086884843036
0.044795363473
0.093788682449
-0.057447847585
0.061287704792
0.065743022110
-0.098295859314
0.039998399281
0.157419239168
0.040512120522
-0.044142706139
0.145762752588
0.255288748079
0.125234455818
-0.067786328367
-0.054924458155
0.079609325427
0.061840708278
-0.049964523863
0.117504898713
0.119992712696
0.033872259566
-0.049416262346
0.107827013005
-0.123204973042
0.030905714963
-0.011107432158
0.150851211858
0.024017214221
0.036969588025
0.024380237378
-0.045845701585
0.048234108476
0.125908750292
-0.064593472707
-0.178543555795
-0.128110941501
-0.123869123512
-0.032314217539
0.061169763552
0.259259537033
0.052565084149
0.038083355871
0.035245863540
0.022472966529
0.021261503622
0.145440365448
0.022949482523
0.039242863558
0.086055296805
0.143982435645
-0.128441433099
-0.135195491743
0.025467324908
0.049634321080
-0.053913991874
-0.184798629267
-0.037186623425
0.066059980204
0.056778109091
-0.230142477094
0.029097262283
-0.032364284766
-0.031560056925
-0.125981740225
-0.149045008921
-0.048558658621
0.152602056382
0.051943002820
0.117002910450
-0.079027677549
-0.059323005059
0.107816875017
0.018928206215
-0.129644602220
-0.154987292094
-0.223467200305
0.083041268526
-0.001141599052
0.204903443938
0.045523046162
0.064695104263
-0.097505727899
-0.063819633872
0.077492338929
0.096118425068
0.149179792004
-0.103251418692
0.048447870888
-0.003582479329
0.004507781133
-0.110397334052
-0.075541786541
0.081592660858
-0.116475295110
-0.077561301561
0.061919437436
0.098203973452
0.058765679499
-0.003044075562
0.123815567260
0.246170241883
-0.118583302311
-0.072257058819
0.015647106642
0.024720280366
0.089392539959
0.060374876107
0.008356684225
0.024366008188
0.177480740586
0.071093140771
0.094469636083
-0.191527034446
-0.093366991698
-0.121899346495
0.112733384231
0.026410970669
-0.250824857696
0.028439762224
0.066347482662
0.046900487165
0.045696956865
0.069921765764
-0.069865133621
-0.112034277218
0.041843410218
-0.128466664188
-0.079575333932
-0.074096640126
-0.100370463693
-0.027080859513
-0.001268902010
-0.099603756915
-0.017449489139
-0.182776307544
-0.071890213737
0.136015885111
0.111690541761
-0.096545324277
-0.113614188002
-0.068913099516
0.101409322064
0.045563638438
-0.176758992629
0.057608781005
-0.037996745300
-0.127360351201
-0.102656677647
-0.167477714687
-0.053418758911
0.102743584757
-0.155637335597
-0.114559336589
-0.020134645854
-0.166507160570
-0.068720390844
0.071502037858
0.005303276056
-0.100726215027
-0.130143642318
-0.056943249759
-0.245436513257
-0.005830776087
-0.030854211511
0.090915965499
-0.000493622977
-0.067642679042
0.104664026256
0.127623739816
0.086605774777
-0.044733196435
-0.047097514871
0.019312438426
-0.164777749800
0.079501224462
0.120379758884
0.098446481921
-0.099553841546
-0.029010515505
0.001252012754
0.014323008511
-0.089371515835
-0.020858476486
0.030972492322
0.048601262666
0.059869166351
0.030613758519
-0.068511341782
-0.034841519984
0.014676248398
0.071878096652
-0.020646694834
0.140603652010
-0.032044238656
-0.073633675227
0.061416144379
0.082967724428
-0.108858652096
0.053875779073
0.086006954665
-0.104868519623
0.074020422486
-0.061310069608
0.050120049302
0.166555227521
-0.140615935176
0.015777028338
0.096982649731
0.026357541628
0.125113136477
-0.055198428210
-0.099754301996
-0.077463229322
0.036014837848
0.082519407159
-0.131747581636
0.021824249004
0.150454539230
-0.068904439438
0.061144670506
-0.019063650987
-0.214091788513
0.053559939665
-0.009339110179
-0.007977822135
-0.195558092243
-0.141736760324
-0.104932856151
0.112494309275
-0.235705581162
-0.163801091460
0.075111626767
-0.021341807228
-0.138189321886
-0.068843678279
0.140587855505
0.027757346104
-0.008741694250
-0.204843284893
0.001456652513
-0.027838978953
-0.042625871473
0.098154744024
0.076207309959
0.095654211191
0.016005674684
0.049860856635
-0.167760214155
-0.055579427854
0.095479643102
0.053266333552
0.108164424617
-0.100293053559
0.051003429849
-0.098006941672
-0.164813170284
-0.218997786299
-0.020375787794
0.014670489072
0.064243966959
-0.094694898639
-0.040208344654
-0.159199942934
0.071135234194
0.070792262105
-0.038293096535
-0.040054329834
0.066552362415
0.117238528278
0.273816589917
-0.052621249691
0.141953633418
0.131599235194
-0.008566561589
-0.070640563417
0.126667732104
0.077911374974
0.115391326634
-0.043214427798
0.118521004423
-0.052840843437
-0.004804737506
0.067197380520
-0.158930903521
0.121608451744
0.033042467843
-0.033382805083
0.028328690552
0.037427773972
0.045806682103
0.090362937286
-0.143115820229
-0.040288987115
0.106161788456
0.193939826855
0.144538098283
0.046991760968
0.081401265861
-0.273783472153
0.077711958516
-0.070950923967
0.060418943152
-0.004606417552
0.205933768411
0.046625387990
0.032836451005
-0.211859615147
-0.025825367777
0.216514883465
-0.174054348033
-0.008927692270
0.137773693794
0.019152307172
-0.001163590105
-0.057952143592
-0.016146860867
0.156260530461
0.040777276010
-0.077250039503
-0.056815562358
0.046515482016
-0.087952478966
0.014749456519
0.066541065722
-0.087511798240
0.031127643376
-0.038399610368
0.199936378064
-0.046396633121
-0.092881229214
0.023803348886
-0.053615744398
-0.012095798780
0.143851398724
-0.024291963756
-0.133409756385
-0.198434985485
0.016469270923
0.021348418128
0.013907059729
-0.015264478935
-0.042294214908
-0.054095711107
-0.008455774227
-0.062623124536
0.207317775573
0.017863056935
-0.085049686571
-0.194569621175
-0.080891834530
-0.091569099182
-0.015538898500
0.023547599065
0.015264392527
0.019270547451
0.106779674118
0.081872304372
-0.073927330641
-0.011458612038
-0.116513972486
0.024301728541
0.020883082675
0.106055894488
-0.155813724771
-0.008955161957
-0.003151019121
0.080813389019
0.009588065309
0.184856265306
-0.079918063321
-0.136884496263
-0.005057562463
-0.012613286343
-0.264113077595
0.061789809909
0.038609545600
0.133421721443
-0.123126778336
0.022435201850
0.093930094606
0.207845825595
-0.123623825491
0.069174128125
0.020095225713
0.056234482566
0.077616428205
0.108525277595
-0.112931073531
0.015155065536
0.130887908877
0.086064947499
0.006201958377
0.027072678060
-0.039147164861
0.047410931959
-0.216335849141
0.080904547346
-0.080101356175
0.037554785649
0.030073274116
-0.117670601362
0.053483052470
0.129972226526
0.132092134478
0.063687254723
0.099095279712
-0.130383661488
0.023238185738
-0.005988478183
-0.220394561853
0.005513736284
-0.076712210893
-0.225795278375
0.040505241162
0.113244955424
0.089727401423
-0.182394111189
-0.053407658862
0.172526501993
0.070591738747
-0.086284778522
-0.030770239806
-0.047435055531
-0.163009696140
-0.115579329732
0.125061120082
0.041554683158
-0.071627292291
-0.026525100010
0.191071371996
0.008201516997
0.050760294857
0.030889418901
-0.032584476663
0.049973569653
0.109379253592
-0.147627076666
-0.125073508957
0.123568090722
0.159183013947
-0.128240613476
0.209571938880
-0.043873234455
-0.056508854224
0.095317356651
0.019861616451
0.107829413501
0.018933316326
-0.164735257715
-0.043018640405
0.048595197384
-0.003994828919
0.293007747765
-0.108945644990
-0.018173307663
-0.019789109247
-0.149230052768
0.175096969236
-0.145870069127
0.090863468681
0.000020283301
0.049280721497
0.074802299814
-0.196313842710
-0.013179054763
0.051151187726
0.065770157880
0.067250208336
-0.031066834868
-0.059425333497
0.078175708548
-0.173438051338
0.090657562921
0.109626254278
-0.068626132679
-0.169188021165
-0.088372987558
0.039925374042
0.038218659670
0.005983911446
-0.050994925950
-0.052066153787
0.027741255133
0.071808465842
-0.109812532516
0.008713195480
0.041984095969
-0.079163941510
0.090914624159
0.021282202494
-0.018271281652
0.041915973859
-0.248320443556
0.202624707632
-0.006299110766
0.133981838147
0.108680239324
-0.014194841250
-0.060618267363
0.007107223402
0.109075944261
0.016426462295
0.041254915524
0.199848974498
-0.022513489468
0.051551300292
-0.131604198144
0.011435289185
0.164160452575
-0.129549232143
-0.038676835178
-0.247175976979
0.052213683742
-0.122745552155
0.208477972919
-0.193939361441
0.189666126022
0.160522469854
0.041749832714
-0.024466055891
0.043976955334
0.075860155770
-0.052865374414
0.011384522400
0.038288698645
-0.174955445713
-0.083889060013
-0.008503705439
-0.015686466346
0.036680236218
0.023576781742
0.062758881660
0.042632321791
0.019345360265
0.008845883576
-0.107126599864
0.127858455551
-0.157798407248
0.185955383972
-0.029787667907
-0.069391251569
0.098990242130
-0.093428234011
-0.014202580709
-0.115542723722
0.018063428411
-0.061400039891
-0.184499490046
-0.130482515598
0.126052048809
0.114877387038
0.171451392742
-0.090850051081
-0.068818187857
-0.141272725833
0.078435249570
-0.005525599656
0.225116155832
-0.032284271311
0.111571184178
-0.092577009613
0.093631061641
0.092150547658
-0.014644777926
0.086786427095
0.145221400769
-0.030033205759
-0.067016610606
-0.156426013831
-0.141689754409
-0.023718761741
0.029715635331
-0.105916084444
0.229836491487
-0.063537613339
0.033268130280
0.003611526250
-0.136091638613
0.111026040895
-0.100507827279
0.018379136750
0.057381553727
-0.055782969673
0.146385110639
0.013884009436
-0.085818501589
-0.039986645306
0.038951729398
0.168526712275
-0.000171729769
0.042151505715
-0.010165864174
-0.151568731569
0.033766655519
-0.021672171032
-0.018220860635
0.034656977179
0.005805637966
-0.007255236368
0.264968676321
0.210128861130
0.062816939361
0.051834105230
0.083003432459
0.120034410137
-0.003030575398
-0.015664912964
0.068798241345
0.050898298579
-0.086875769353
-0.122035221643
-0.116395616759
-0.039341095401
-0.095576584841
0.023602823284
-0.053704532315
-0.011186345809
0.011040166642
0.096830313655
0.098776587909
0.065252760667
-0.117084123992
0.214625052672
-0.007246886600
-0.161490945816
0.013051117051
-0.094318729903
0.067690164854
-0.062471896823
-0.227676232658
-0.241676787824
-0.205814157690
-0.081265777263
-0.065703346423
-0.087955787746
-0.133889184561
0.091519003435
-0.150455538318
-0.033549880541
0.141215849847
0.063967817332
0.060717593211
-0.137928318256
0.075718171838
-0.101368058028
-0.069897669377
-0.042470617826
-0.092579941970
0.141323789115
-0.134575592783
0.177938841401
-0.054153061182
-0.135658639006
-0.011340292100
0.001371081383
0.055930945109
0.057597878124
0.063565977108
-0.005476223293
-0.077404968182
-0.082485538730
0.042418935563
-0.036314572037
0.004759316383
0.085060009363
0.050123390055
0.104971696289
0.005227009912
-0.132439201800
0.011070385016
0.037623528247
0.056013101179
-0.086342158886
0.027405849868
0.076769815265
0.012472614062
0.057158867582
0.045398153140
-0.067429955864
0.088352858897
0.026686515778
0.132691591996
0.010720796219
-0.106140538124
0.081940009229
0.148206220053
0.100119457944
-0.001970763811
-0.092812512670
0.096570951824
-0.075438323379
0.239512080298
-0.255650589497
0.063915485645
0.072178442853
-0.107400968335
0.009240381131
0.057714420221
0.078630822891
0.042620091744
0.071365567173
-0.181247301846
0.053450425027
0.035549843951
0.035672007257
-0.017264794546
0.077610134396
0.013565468923
-0.014711270910
0.026749391328
-0.062620398180
-0.078814510166
-0.045802186478
0.077848454549
0.082742287306
0.094610823844
0.215121886831
0.220045788473
-0.093293998738
-0.091263487203
0.058684292801
0.034127646700
0.018709464155
-0.002524956709
-0.145747194352
-0.050014816711
0.046220586620
0.206460617585
0.009245710412
0.018440216864
-0.052973361483
0.094496947121
-0.078279888440
-0.098273523044
-0.108605446493
-0.002042513219
0.039801718741
-0.190807084478
-0.059642816719
-0.116856705558
0.013688591946
-0.099875184260
-0.058562042507
-0.070586595898
0.008613382668
-0.072630348985
0.062620797357
-0.172465267434
-0.036865226513
-0.042742769649
-0.050358046261
-0.004639830917
-0.062861428763
-0.013014231275
0.096928693022
-0.043843050740
-0.022639687650
0.060334458003
0.149250910929
-0.109700616725
0.097803258845
0.040544427577
-0.078522643606
0.115542177809
-0.191384354128
-0.071703188232
0.030447710034
-0.125243392892
0.067856582330
-0.000692326324
0.035767581749
-0.111210421608
0.020692573111
-0.048154738343
-0.226864021450
-0.077227419213
0.011445037296
0.044242268615
-0.032436390736
-0.087184456862
-0.135340321111
0.016345952009
0.025900056032
0.020647846959
0.131875043324
-0.014536412306
0.113018731238
0.001000457686
0.101166526734
-0.014007602392
0.083756634807
-0.080384289900
-0.090854687438
-0.107607497997
0.010603192172
-0.046546554983
0.111014878655
0.108483468133
-0.115478941158
0.063698078882
0.039458953506
-0.050131956174
-0.039305963327
0.056130675682
0.044520025672
0.014815506089
-0.209364813982
-0.037089870468
0.009091181401
-0.083536633591
0.124368775000
0.106115758246
0.043806949464
-0.018409488834
0.134545892649
-0.073649957494
-0.079843815695
0.015947819135
0.055259157715
0.136250550631
-0.051871781080
-0.078732909748
-0.106496332477
-0.028667111249
0.124837790380
-0.295689862551
0.169051477761
-0.143522972481
0.058875357200
-0.048352341121
-0.029688395915
-0.077042104417
0.183203523558
0.113899617396
-0.191839687476
0.073778157438
0.005702941584
0.157369445196
-0.130484241250
-0.041813683147
0.059088652061
-0.012625272893
-0.016996587878
-0.182979168375
0.059271759809
-0.000776537419
0.074044800482
0.021381393179
0.047268446073
0.002933406284
0.043407105572
0.016378294108
0.145440822574
-0.125716489278
-0.024904708341
0.209461764274
-0.063803882125
-0.157921713152
0.077770049799
0.085364032961
-0.051245073924
0.158867894848
0.044977460439
0.134431808361
0.006457081069
-0.027863813896
0.097387915767
-0.041672891045
0.056356203710
-0.047586929975
0.004831430224
-0.061364737063
-0.049525568336
0.105932003147
0.009913734046
-0.053104626183
0.010380370460
-0.080567033964
0.054509861151
-0.006482312983
-0.040998971525
-0.054562352480
-0.035258704928
-0.044061045871
0.078597546784
-0.059917550383
0.005779293329
-0.114985045262
-0.139154741563
-0.002059001342
-0.076797416740
0.096365799554
0.097539697902
-0.115546708967
0.015930372513
-0.190934783878
-0.089804659726
-0.031640864263
-0.235305276091
0.035857878030
0.105362502786
-0.197280123323
-0.061604271059
-0.083638248922
0.064443633998
-0.035849891363
-0.142675731253
-0.065343947367
0.029185436748
0.036940888814
0.083310220460
0.005928583639
-0.047514589557
-0.057562673203
-0.149384269694
0.067560347202
0.228569895415
-0.078789796459
0.009172149205
0.009600019468
-0.037165856639
0.024155557687
0.084027911579
0.189044729192
0.037557290328
-0.011172880193
-0.009580911306
0.071058324761
0.041223342595
0.129030572425
-0.127011386144
0.162697273400
0.004258716761
0.098250053072
0.069470593319
0.146974464264
0.226413639888
-0.015274476375
0.106061236901
0.114671485564
0.016468717542
-0.019229196397
-0.058047594393
0.084059414229
-0.034532609012
-0.082219744288
0.076832423444
0.153264910116
0.125991754647
-0.103924050553
-0.041787132056
-0.015791387606
0.126713614972
0.034130276726
0.230362778427
-0.053493070492
0.028898548199
0.003638627010
-0.154222561510
0.011792877372
-0.133925495231
-0.052827676316
-0.028189482517
-0.046707494905
0.189414714244
0.070365032420
0.098180094690
0.066875807930
-0.066993107634
0.088181084054
0.004988656098
-0.005615636423
0.022801582024
-0.135208727642
0.018662580255
-0.187182003582
0.023889182360
-0.112403806617
-0.019437615777
-0.075213454970
-0.120624987474
0.128583278976
-0.066880198078
0.061446908300
0.101568666176
0.030898782617
-0.013897727830
0.014642296704
0.117761068838
0.034976979803
-0.032909755526
-0.172040843796
0.098611332687
0.139597078325
-0.211011789279
-0.103177876095
0.147234629445
-0.010653888613
-0.041678056625
0.123162189762
0.022570688951
0.136873068934
-0.186692035725
-0.003614008428
0.029468304907
0.151535466869
0.080365408649
0.120480221502
-0.142726296511
0.031636924397
-0.020785967495
0.038645537482
0.013015418332
-0.149571470310
-0.085097002441
0.004496358936
0.003586088512
-0.006273295266
-0.042773630830
-0.085011471064
0.011307177290
-0.083425510291
-0.078825339313
-0.002614266004
-0.095461479162
-0.032646659390
0.184363209564
-0.109724171567
0.087388975525
-0.023922520616
-0.059645333587
0.012976233437
-0.099058447990
0.044317508654
-0.128061622364
0.098735558097
-0.007296191312
-0.103686528736
0.004635912539
0.114985272584
0.214204473158
0.118359274083
-0.003243208027
0.188163780984
0.137562525038
0.034697306244
0.008850542219
0.168015034634
0.009932373499
-0.124764257825
0.002980122080
-0.016845334136
0.036473128595
-0.057944127499
0.153308720785
-0.126854568332
0.082041867848
0.079225242283
-0.078163810092
-0.085192966970
-0.037225582727
-0.232323833246
0.168209254040
0.007383071932
-0.012505294958
-0.124291613998
-0.012119384298
-0.049841205392
0.069158298851
-0.011254963330
0.065436453331
0.103377608643
-0.037905997289
0.049228992452
-0.038345651868
-0.041624847192
-0.166042091006
-0.085309428131
-0.071149721022
0.048714412392
0.143099963470
0.035883941404
-0.018767004692
-0.099748771810
0.082810088655
0.158014816402
-0.020244635073
-0.071517395475
-0.080676633255
0.061893652288
0.005110572524
0.070995407635
0.030813434143
0.024572527109
0.027489397205
-0.026338144909
-0.039484874474
-0.053691275780
0.054023332894
-0.234394393424
0.041668986190
0.035277237668
-0.034468265326
0.142174609085
0.064379407888
-0.090663672323
0.098427100012
0.011508904327
-0.110613054222
0.036973311394
0.070497154104
0.222925254368
0.112181606832
-0.113077884986
-0.089925534264
-0.102642360433
0.156018654395
0.107718136418
0.105110628153
0.094659677148
-0.077174411167
0.026611381504
-0.171434931483
-0.103962009840
-0.021557024337
0.019783396528
-0.205082587511
0.083641363328
0.084485185043
0.004907883345
0.136929101115
0.026168258911
-0.023295846259
0.181660101055
0.151053657268
0.247624464200
0.060017486023
0.230266083142
0.053002215028
0.079624514778
-0.108717127107
-0.054321269770
-0.042005980864
0.045880829522
-0.005550758058
-0.009079282345
0.061949907999
-0.027234803158
-0.222835664344
0.039421774092
0.004131909585
-0.161997316220
-0.021855805430
-0.040289498466
-0.168447578265
0.021850917752
-0.038357891174
-0.038254181628
0.011973423861
0.054853170744
0.074922672619
0.041276848539
0.087673950158
0.022777181986
0.071027117760
-0.018860228020
0.186540438763
-0.025443817678
-0.011067090662
-0.038785426685
-0.180386362224
-0.040040927689
-0.015141531589
-0.026881635466
0.070239249754
0.077604129821
-0.111174768132
-0.101322505020
-0.041451157279
-0.072032196369
0.104975382488
-0.152838322241
-0.092588296298
-0.190742673738
0.059656656894
0.054361067981
0.033500286763
0.083819388081
0.094067868962
0.025967563400
0.020369016601
-0.076079601054
-0.040044101427
0.062933559705
-0.044350579343
0.079085474971
-0.180299198516
0.028959678287
0.015248429291
0.032432493647
0.114260921098
0.084839673088
-0.025117712510
-0.161642912633
0.017387572961
-0.088812395064
-0.006323438404
-0.086891975983
0.086827476422
-0.125663389665
0.062266890084
-0.039446910872
-0.153227412236
-0.049726974296
-0.039497417367
0.046545273312
-0.121808343377
-0.016806012603
-0.077053494077
0.001353880891
0.063041514944
0.094192460655
-0.116325970910
0.060506491970
-0.114182985363
0.034241697493
-0.072817240643
-0.007323653064
0.004439963028
0.180230948741
-0.007552171646
0.025202383522
-0.067143606182
0.126150798909
0.031172232828
-0.014919475454
0.105550961966
0.029932217014
-0.085114599905
0.061396484110
-0.114620914608
0.123178044982
-0.057233405445
-0.028301802217
0.077288744885
-0.035208636747
-0.000626971198
0.053866840000
0.036772521094
-0.161200530694
0.035651919009
-0.056055851419
0.079951889073
-0.142585750814
0.054783688716
0.123542820803
-0.015347451868
0.014170058718
0.037081361413
0.089769800888
0.061000371512
0.044291025203
-0.020534522684
0.073373421798
-0.080031494168
-0.023641791572
-0.113046336249
0.027639978335
0.036162791879
-0.019961003883
-0.014796862631
-0.064633522820
0.183194312497
0.145751506241
-0.122269249035
-0.061250267280
0.092399558921
0.074260370061
0.099900015181
-0.027029053393
-0.136579443771
0.023156050800
0.057985946197
0.050161489454
0.124383327943
0.012450430593
0.003883047099
0.171731521955
0.060515527019
-0.053709098156
0.074648608832
-0.115060842452
0.083225226601
0.153636542822
0.053580656962
-0.068597665320
-0.139074892093
-0.037309499034
0.244170721356
0.062257354672
-0.026519620390
-0.051800130105
-0.025302550989
-0.068009278116
0.045992590609
-0.046194600048
-0.013763026826
0.023672087928
-0.016795035829
-0.115772768888
0.076760880954
-0.009102697480
0.100850976596
0.061268129162
-0.049625202450
0.083220385810
0.043983371513
0.128026985736
-0.045573505919
0.083342272518
-0.004354384448
-0.104446685067
-0.084233778681
-0.081214458875
0.208596033360
-0.055590677153
-0.111726202012
-0.064095532418
0.061292789373
0.003683317130
0.067053183097
0.068208929885
0.000896913982
-0.158159865926
0.079251947109
-0.044746797640
0.026970951352
-0.078322157031
-0.046561000733
0.043023153855
0.033427765486
0.125083938895
0.006269690300
-0.088306893433
0.005580333155
0.219991820197
0.051165888780
0.040360497477
0.027563184977
-0.080659705362
0.187367164497
-0.064626369856
0.006967588785
0.033644678507
0.084060354142
0.081677643438
0.170916636124
-0.002159438067
-0.034001767333
0.078662402694
0.076629644110
0.019817950409
-0.026516394534
0.028064302217
-0.091189795617
-0.009247568846
0.133296074402
0.181913809177
0.040428926851
-0.065277796420
-0.142600282951
0.184467726760
0.117377090114
-0.049336704510
-0.189946100900
0.113808459456
-0.002171002456
-0.096699807397
-0.050296181953
0.102600736123
0.023176765667
0.052569419153
-0.027591661604
0.098821011902
-0.113709276287
0.219154114557
0.062735339732
-0.011972534451
0.148069216073
0.066448237462
0.078497972388
-0.047082454209
0.122971437483
-0.054290818948
0.028514230878
-0.082510316907
-0.104581050167
0.093177236922
-0.007695561954
0.141608953214
0.138879812817
-0.019742507867
-0.007431562389
0.140320532771
0.036372557989
0.091127743939
0.181932816664
0.074804114128
0.040799599172
-0.123951296225
-0.033610110841
0.034259037331
0.072722707184
-0.006868361722
-0.019803968644
-0.036821941191
0.229498506714
0.116432026448
-0.133038677054
0.084175953341
-0.035598297464
0.006438705312
0.028796302627
0.146042655043
-0.045815873959
0.092949980022
0.007609571538
-0.046233428131
0.106058259446
0.037889341321
0.092313661941
0.049111307514
-0.116764666966
0.277843773389
-0.022718025365
-0.130682209693
0.047112733782
0.029565522262
-0.077135794047
-0.036504179776
0.070611764526
0.182554277750
0.140026733037
-0.111087639462
0.022048038931
0.057312493033
-0.068166596605
0.009890332878
-0.051306073342
-0.166191914799
-0.063491383741
0.001230804481
0.134368427191
0.054779486794
0.124195361707
0.020066577126
0.081011915391
-0.011119593432
-0.006004707159
-0.287966604186
0.041277112584
0.157399163812
-0.114086343983
0.113280625258
0.036945381288
0.048950705864
0.095976385159
-0.078715670859
0.046800652056
0.063660228416
-0.243952582203
0.140567544923
-0.005420925519
0.126758283713
0.125194761670
0.026268720239
-0.050432909976
0.020753425973
0.009487722102
0.073261385414
0.014402327587
0.123451519054
-0.010870146146
0.030559546953
-0.151678245711
-0.104459357645
0.215515014120
0.022031798219
-0.020209183426
0.052386029186
0.000692688309
0.057185043097
-0.188608294748
-0.042574595514
0.029769383672
-0.015360527009
0.167215571708
-0.233770211613
-0.093813550983
-0.094368771252
0.052426108652
0.043949135894
0.007915731254
0.066163000700
-0.106008631810
-0.205103557707
0.046688451205
-0.163746680725
-0.027243223772
0.014469712735
-0.039151102671
0.254953683177
0.019663589380
0.083061984479
0.083334973345
-0.076057608281
0.031064501782
0.145257532844
0.187649085135
0.104577049549
0.032734814554
0.013422741100
0.104667905436
0.106728115973
0.040449725448
-0.122541145311
-0.006344801509
0.013520092337
0.035891743308
-0.091684629495
-0.144270255019
0.047148924781
0.018246711336
-0.017665064610
0.003290942337
-0.036195064915
0.099167567315
0.029373239554
0.093987418296
0.237281847397
0.143916799027
0.029492832955
0.051774285828
-0.055443367509
0.069719300845
-0.099987695078
0.046806220572
0.024235323927
0.113241572397
0.002678007604
-0.003339947694
-0.083198931596
-0.061966662712
0.013243325101
-0.032612697491
0.004389699444
0.191294667886
0.109891644393
-0.012747733965
0.136781693711
-0.010050256348
-0.055024714738
0.026895285244
0.160828912490
-0.021738762680
0.107566398492
-0.028919093404
0.256390341941
0.035354678969
0.035877716903
0.003789974405
-0.091409368428
0.139191884292
-0.242587043834
-0.001828331535
0.017886970183
-0.035343533682
-0.008566961439
0.061647415781
0.046199237657
-0.219128317776
-0.137096578857
-0.177491271962
-0.039395805976
-0.035091068186
-0.058601424003
-0.093871986417
-0.045640994076
0.066436110402
-0.038315090951
0.015669269609
-0.068272328727
-0.095073119709
0.170551401392
0.085340591720
-0.115032334189
0.034919237156
0.007208778436
0.001680944475
0.029088986394
0.159252242303
0.045249496299
0.018259057592
-0.205755105193
0.184886858068
-0.054515682197
-0.029740941546
0.072776480722
0.201620738296
0.025255275366
0.087005408144
-0.128053343085
-0.074389818306
-0.138631088875
0.090369034451
-0.084424723917
-0.039332358763
-0.119703226701
0.051089664448
0.145468673350
0.024064163213
0.069707463143
-0.094239281140
-0.065129849399
0.014719361093
0.206364325033
0.055062361037
0.155348011135
0.005854571158
0.109793648401
-0.010051984693
-0.025122179835
0.192610708117
-0.261478690346
0.080232490618
0.015938587862
0.025183150694
0.061329061836
0.024245673921
-0.099779468210
0.060929212246
0.065774210748
0.031965569262
0.004586232362
0.137883112416
0.073619310675
-0.187696125540
0.104526261819
0.158877649227
-0.048273044548
-0.005207564173
-0.030738068455
0.074524486118
0.024639877567
0.006960189876
0.047241740842
0.073207121715
0.023769814221
0.063776185498
-0.017103212566
-0.084103657573
-0.038970729095
-0.034780626498
0.077059410164
0.212573779348
-0.074051664559
-0.021021295555
0.062265802973
0.002938447496
-0.221810748431
-0.026775682958
-0.080963302698
0.061642966452
-0.128961120277
0.082406232079
-0.167502645777
-0.110650220141
-0.156990996893
0.047623158552
-0.096115065177
0.107711142332
-0.086208986151
0.064825667940
-0.017950668141
0.074549671696
0.076949245388
0.037356540656
-0.174865168148
-0.090964992219
-0.037109589538
0.079789517848
-0.081028718270
0.164068155658
0.066128331673
0.075368821561
0.050640716494
0.035994711421
-0.114139410774
-0.087384130497
-0.153041544951
-0.005572155784
-0.045113169580
0.036007763840
0.033891730533
-0.010095837085
0.083219645524
0.041343046016
-0.008124988507
-0.135609060616
-0.160673549100
-0.073912670056
0.063656620882
0.011714712321
0.036528891184
-0.019660025201
-0.098708898159
-0.009852345836
0.045003890252
-0.012722811874
0.047502769635
-0.112994705044
-0.024119066831
-0.060022469400
0.073920135993
0.007256545431
0.157579476711
-0.056898822768
0.100584046926
-0.048019121515
-0.003373195277
-0.120625024338
-0.037955067700
-0.010467098201
0.173353461154
-0.050602875582
-0.037460570728
0.078054778763
0.105396466309
0.136369861787
0.030168331579
-0.020805040281
-0.156951441940
-0.030999591048
0.171765435276
0.098479489070
0.170527226559
0.181423097999
-0.071176423981
0.060777631626
-0.162532671032
-0.072301978245
0.085991122237
-0.128385673565
0.029484101578
-0.108050471444
-0.000684738406
0.284999818988
0.087990779150
0.211193814412
-0.066952288155
0.105328969506
0.039199830578
0.081264215092
-0.008200582691
0.050353962542
0.029114107965
0.245207174204
0.009148308552
-0.107392860664
0.055296176774
-0.016332722253
-0.154419612894
0.016924170882
-0.003278947811
-0.006155769570
-0.046933817414
-0.006925340080
0.072273659410
-0.130092701437
-0.058649061425
0.067692732425
0.065219960181
0.092733028000
0.095111234564
-0.104446536212
-0.028762943494
0.084285370534
-0.046868869943
0.017122806635
-0.078240657945
-0.064530642340
-0.011467487772
0.100219203844
0.130114726756
0.108215861952
-0.122072221437
0.113841408516
0.277208463190
0.054155278564
-0.055512498942
-0.094721923969
0.224848062419
-0.059148007320
-0.008757305516
0.047228615672
0.146470349444
0.045278901487
-0.025432822139
-0.043507469175
0.112825736389
-0.087369669479
0.073260765343
0.157511224452
-0.017087563559
-0.141316344967
-0.029730483070
-0.041556506013
0.005460477705
-0.107033021015
0.076544528877
-0.075780156752
0.024049385322
-0.051922331892
0.098144769994
-0.039567687954
0.107992374872
-0.061975918237
0.062295324813
0.021440842500
0.017657686490
0.008298949678
-0.018858403516
-0.064948095493
-0.047025796471
0.117221941978
0.078036440444
0.023106669231
0.006774083788
-0.030666571259
-0.147107942007
0.068475129494
-0.050318599042
-0.119424532723
0.020746924486
-0.020045959202
-0.050155943887
0.035345035263
-0.059701838352
0.011960477496
-0.095145813121
0.016207576040
0.208348722572
0.063925927811
0.015518618682
-0.074999860942
0.044544866314
0.158068131715
0.036089214364
0.116628037413
0.104994881952
0.111786519229
-0.216145832469
0.020450032070
-0.016507384540
-0.196326916010
-0.095382490986
0.018936473939
0.136910406465
-0.112700401897
-0.063744224759
0.071514758175
-0.082175127649
-0.130399267674
0.093389015492
-0.055578438243
-0.127689018031
0.112020421952
0.120702380880
0.045134877650
-0.003601732701
0.018109554011
-0.011984734687
0.048572416581
-0.104499943075
0.032847748582
-0.032660365050
-0.023957108112
0.026541160889
0.154623348535
-0.026770904634
-0.102155896000
0.048232740836
-0.130415141804
0.080813985018
-0.077603819000
0.113556062504
-0.013956358900
0.108354962746
0.283275912566
-0.002951090624
0.097545079357
0.103403796782
0.078076785142
-0.003801810709
0.020164564890
-0.104795573810
-0.008736765575
0.129024825021
-0.112019432976
-0.063306704346
-0.243428695597
-0.239105646302
0.056891685038
-0.015718748483
-0.044041193982
-0.011081343227
-0.067680442061
0.144875328558
0.037278713667
0.028567901930
-0.037184112963
-0.051844447398
-0.097529071988
-0.027902925601
0.103741658588
-0.102592618714
0.000943938166
0.099120831429
0.120390929586
0.008094882356
0.164877574215
0.140695066513
0.046775268851
0.050175006722
0.100779244784
-0.126788632967
-0.159777017956
0.097532310961
-0.062756733582
-0.033947603040
0.114712623085
0.141537999790
-0.045522213888
0.355349707783
0.096294850527
-0.068542577357
0.124362235500
-0.007316596021
0.057328914277
-0.051967451161
-0.019558150816
0.030493552150
-0.022572763598
0.150415979850
0.032126300217
0.041374840399
0.066683629577
-0.049106254981
0.060247627124
0.029651744008
0.104995329929
0.005002510435
-0.201500287129
0.073739007241
0.104015620036
-0.075687077982
-0.107265250594
-0.001691387402
-0.090665057264
0.106933174529
-0.148935708508
0.025731345937
-0.101337440371
0.095081241292
0.052580233599
0.240842205029
-0.006294022244
0.044625823618
-0.124495340085
-0.044754371439
-0.117957947603
0.008752273217
-0.057191424090
0.114430885731
-0.013662207078
0.002184356719
-0.007312557290
0.088158028956
-0.049429773741
0.009504816773
-0.023948902003
-0.019345585485
-0.044399081837
-0.078899558390
-0.000536417693
0.118111603290
-0.050549596225
-0.115531605604
-0.203586037724
-0.017549785872
-0.078729985131
-0.043082874145
-0.043782945494
-0.014295322816
0.035827375487
-0.092115573740
0.063283123597
-0.002059381391
0.117431889354
0.069124714750
-0.038602583609
0.010108054510
-0.009021874671
-0.020702632051
-0.071364115339
0.036212934883
-0.071525876575
0.157329806219
-0.103817705781
-0.007565407436
-0.102046598099
0.048879351242
0.060073325426
0.117908177112
-0.084746711684
-0.091188123454
0.015550209434
-0.073116081720
-0.098312130691
-0.168965324246
0.019544483659
-0.023425307575
0.083823263609
-0.064597212281
0.013456218282
0.049283625677
-0.013365132997
0.091157999075
0.058799033997
0.125738920928
-0.013640379186
0.055470839347
-0.133781970727
-0.069986740587
-0.020624977389
-0.029583645510
-0.038695515392
-0.051572021620
0.096614211987
0.082804200564
0.036861795009
-0.010353857394
0.007017590478
0.116717162563
-0.040908594629
0.131452591903
-0.068926879870
0.142554874711
-0.065321503317
0.007249387664
0.013068067644
-0.023692159492
-0.073249878370
0.041226141595
0.155358116514
-0.004814196822
-0.052991325115
-0.037691785389
-0.199691244457
0.003606278140
-0.101731986843
0.185929008795
0.007750081259
-0.063577590772
0.110507725080
0.104074246645
0.117916040753
0.052236996663
0.062075444271
0.105657722893
0.045012534203
-0.042389058713
-0.078730429405
-0.076588752042
0.032712312422
0.137292821569
0.093613973306
0.172440582436
0.078291915514
0.030429616777
-0.070623426139
-0.084496886431
0.177184345656
-0.074057782128
-0.044950736975
0.220160823793
-0.073576920556
0.105763130740
-0.179057040690
0.085978990631
-0.001292197206
0.099475930744
-0.121793748396
-0.142126115376
0.062991381554
0.040926943784
-0.175423592521
0.052225093305
0.204712701202
-0.102698678373
-0.015434182010
0.156841169760
0.136503392790
-0.047278014824
0.063540904986
0.102579730995
0.190315600601
0.032439577147
-0.185287847923
-0.260415691616
-0.069179216000
0.180952632401
0.078374716267
0.140913373291
0.023152468711
0.118551185872
0.011470881046
-0.079367397631
0.257070922591
0.055693807921
-0.077108804599
0.034783335908
0.060983264042
0.009010186911
-0.049307928228
-0.071889136171
-0.007422205774
0.097633109083
-0.035447395605
-0.006450119852
-0.072407857008
-0.058425678419
-0.043312499947
0.049542802141
-0.001411407547
-0.056675084733
0.054077287270
0.174860737067
0.034885304105
0.112765106929
-0.152686352395
-0.028507446171
0.203038698012
0.111910033853
-0.092284251069
-0.017035556664
0.032473361875
-0.049967611766
0.032646523368
-0.085643975682
-0.032909477239
-0.209941011059
0.073093572011
-0.045356902742
0.107808434143
-0.023024479090
0.181625431851
-0.024979331124
0.023842694126
0.068655282309
-0.131367864959
0.138922505639
0.029072920023
-0.051614560042
-0.237564133726
-0.086713844544
0.068173022572
-0.153357585914
0.026305810575
-0.042916262221
-0.057049776019
-0.018229767756
0.014415776572
0.036405666764
0.011468564659
0.073052671841
-0.076073090360
-0.076600386248
-0.115557953050
-0.024418862861
0.093111632673
0.043222334751
-0.156199185583
-0.010879120063
0.084431138728
-0.081358186980
-0.159501978637
-0.046117822836
-0.064555957926
0.091538985487
-0.028206070835
0.177316791942
-0.060192612120
0.074611725758
0.150837715066
-0.156138714591
0.101696148796
0.052051156212
-0.046001124766
0.130625752258
0.039515692806
-0.032231896168
-0.064989097079
-0.022216426246
0.069198553883
0.004106887752
0.029568731058
-0.060834650125
-0.148727757340
-0.074914101216
0.178896354204
0.008540647128
-0.017218490533
0.016101391012
0.019391675049
0.003960399162
-0.104485401093
0.204571631797
-0.009869749665
-0.037562364711
0.256712750013
-0.204886803147
-0.036639448629
-0.074216971720
-0.000800747495
-0.043669698323
-0.146129502257
-0.083250657885
0.020104388708
-0.059992990504
-0.024877833386
0.011447301543
-0.126271351653
-0.131829385198
0.074249715011
