# Supplementary material for: Statistical test for ΔρDCCA: Methods and data
Source: Data Brief. 2018 Mar 22;18:795–8. doi: 10.1016/j.dib.2018.03.080 (PMC6103976; doi:10.1016/j.dib.2018.03.080)
Supplement: Application 2 [file mmc2.zip › Data/N500/PDF_500_n8.txt]

-0.110865761693
-0.187357280238
-0.070852705356
-0.020742995821
0.044633501930
-0.094900739106
0.004742950183
0.068768913438
-0.078904111688
0.112232115245
-0.047178550238
-0.032582406132
0.040493606418
0.117980409452
-0.102124415144
-0.187745658996
-0.067208741462
-0.066783844098
-0.170300508546
-0.016631746680
0.161174480593
-0.103650814210
0.018614282558
-0.033469344525
-0.071415582919
-0.081819434670
-0.115458831480
-0.089740534374
0.052920728370
-0.048921885203
0.002530352948
-0.138824438142
-0.060317413751
0.217216886825
-0.042164432089
-0.210963813492
0.096533904371
-0.128187000505
-0.154034753927
-0.156720991774
-0.103601975731
0.012066113050
0.091855747272
0.043960184047
-0.026144764783
-0.065441558575
-0.075227920279
0.148459139035
0.059847161875
-0.014817889854
-0.114383087080
0.165947213737
0.001791938560
0.068523413955
-0.169544862795
0.092601305887
0.007098302230
-0.099918734706
0.089207336589
0.043135814791
-0.025179823951
0.078782970637
0.044526594872
0.076183775127
-0.058213304465
-0.081705929374
-0.021991856323
0.033636303850
0.076005955774
-0.090281640028
0.045275668746
0.191797320733
-0.034483880303
-0.054312125802
-0.003822387837
0.024020164191
0.036942522382
0.125184992197
0.001296578404
0.073134052072
0.087681356347
0.038770875764
-0.114420312465
-0.197973977757
0.003367406276
-0.011734543426
0.032824541363
0.066932798861
-0.015100301093
-0.100799820315
0.076473530547
0.085163713649
0.169035005994
0.020780342699
-0.045183142391
-0.026151962987
0.075411526769
0.064293205816
0.017247412522
-0.024952884626
0.038776042445
0.012217766039
0.035240651738
0.115434963151
-0.134787437488
-0.039070722172
-0.000033403960
-0.007534220063
-0.076902501860
-0.119966129955
0.154660223844
-0.005413572757
-0.079564796385
0.025434540214
-0.025026352499
-0.122218494493
-0.070626928208
-0.131949580870
-0.046023466382
0.127194978164
-0.190298916142
0.101376118460
0.085013219713
-0.020997616988
-0.070432775646
-0.062614252226
-0.004471580235
-0.050905024299
0.061087720727
-0.162400635124
-0.097240126360
-0.153199885397
-0.099488736942
-0.177855431458
0.037237340358
-0.041165000263
0.104112808985
-0.107316090406
0.031442023521
-0.043209494781
-0.031607207778
0.094567960324
0.072074501006
-0.274459108566
0.033990890239
0.082861082351
0.050010716354
0.021884106387
0.003530316859
0.014239511601
-0.099529175834
-0.025813199536
0.158251388532
-0.043489924738
0.013279252313
-0.060848432125
-0.059252062858
-0.044377790883
0.028185522312
0.086677792883
0.093667574807
-0.000860615861
0.009693857675
0.002707568416
-0.035332033104
-0.060262701954
0.011159069862
0.120431139224
0.034425587783
-0.092289281082
0.073915393840
0.014056464213
0.102333741190
-0.056546732280
0.004027934654
0.019499767222
0.231744266357
-0.059085624641
0.005104766117
0.009232441034
0.080300870249
-0.096945782619
0.002629784286
0.038787401152
-0.312021729863
0.103987341228
0.153597037695
0.026381097490
0.109612442349
0.043297844669
-0.122402112917
-0.202200503559
0.135816022862
0.115586926059
-0.094618643699
-0.020663648034
-0.256435125018
-0.030430730192
0.032405843629
-0.090671015784
0.025133832538
0.110586993386
0.160538979237
-0.048437982460
0.002603586621
0.024363926843
0.029735145788
0.044345584513
-0.058095795484
-0.001913676219
0.160276133268
0.165536694606
-0.041323552628
0.125899682375
-0.096643538358
0.092456500962
-0.048289927831
0.113935469778
0.029590768640
0.002911002812
-0.030726567949
-0.152425156206
-0.051408278471
-0.044601881269
-0.020418293473
0.078498297346
0.054095690237
0.068676197797
-0.189218543311
-0.007984893981
-0.110478216761
-0.042892661348
0.055040275544
0.023913235775
-0.049731218581
-0.048926910733
0.111663614747
0.126303332408
-0.168778228797
-0.110406628998
-0.038498366438
-0.012247622026
0.131230757374
0.191037514689
-0.152444708128
0.051308130122
-0.064969124871
-0.099719209207
0.075488314645
0.018337210972
-0.034077733928
0.115746868955
0.075679216931
-0.107282707934
-0.150933099679
0.147425259501
-0.019385104131
0.019504157504
-0.070002842707
0.050004581147
-0.088512627275
0.033224523380
0.010039186500
0.075322831791
0.132754355543
-0.000779515064
0.076701253400
0.124267597040
0.168039920052
0.185873098489
-0.091522439101
0.045417424407
0.014595199994
-0.101529063394
0.253605998418
-0.164931615381
-0.245501061933
-0.098900687550
-0.094463111679
-0.011831318671
0.061520506716
0.116473614039
0.146578818841
-0.056936034335
0.043663916526
-0.062534568409
-0.042247259056
0.088550270156
-0.089460336288
-0.171275387469
-0.103093114041
0.099170012466
0.084730716034
0.134705408449
0.093011351005
0.068803170954
-0.030400757908
0.035452554112
0.091364522351
-0.083363619518
0.080436113932
0.018090501868
0.026226851764
0.078325058744
-0.036407824034
0.009511152271
-0.009583210448
0.052101973261
-0.039864698743
-0.240496356137
-0.029665361385
-0.073472184254
-0.170960003361
-0.193139430721
-0.113440171416
-0.108145869144
-0.034650688895
0.076422449875
0.093368736634
0.183580864465
-0.152269544547
-0.123966772726
-0.088027559698
-0.047461568122
0.107148633555
0.215859142091
-0.061407176014
-0.100105504217
0.003928120000
0.003259835157
0.070371873412
0.067156564205
-0.153637871764
-0.044156094252
0.019596969504
0.146470963580
0.209553441758
-0.001126975666
-0.077048733017
-0.203263197475
-0.084340322677
-0.044940531351
-0.002220827925
-0.245357424119
0.028274628876
-0.016354304672
0.033764859248
0.019117700192
-0.009398365170
-0.003219265860
0.005725363062
-0.057502967375
-0.039281152033
-0.123637560854
0.072402981273
-0.144092639164
0.048270008041
-0.089857571995
0.130881859833
0.039622530792
-0.063052654523
0.208109149153
-0.116721411821
0.222616872842
-0.205989527998
-0.051702663550
-0.154240065541
0.096832148414
0.030680352363
-0.014801462347
0.024043368487
-0.036425746484
-0.128196364160
0.079104223267
0.141795700031
0.190860648557
0.162531641433
0.106089869347
-0.098522394356
-0.115905382377
-0.129698347524
0.114526002275
-0.012005407331
0.114783289431
0.071493359953
0.067953370205
0.098294426043
-0.082701917252
-0.042289400276
0.160744775333
-0.000238998063
-0.056765693722
-0.085778901255
-0.160084567515
0.029408898182
0.041071211546
-0.042738143943
0.113750691480
-0.078996196014
-0.249572018220
0.060765894382
-0.046165941700
0.132474344989
-0.001803586665
-0.001735516831
-0.040432745795
-0.067604696159
0.154791693216
0.067636025069
-0.027631095428
0.158531941481
0.039020823724
0.030278861221
-0.083463351345
-0.025797645477
0.028510056831
0.076764627457
-0.067953455616
0.100583968616
-0.009786556359
0.081998361083
-0.041337687974
-0.066652593137
-0.018617417312
-0.014287395964
-0.095987315652
0.042270092071
0.032840851022
0.138784688713
-0.031353915536
0.161915068904
-0.201707561840
0.105971092096
-0.058928956735
-0.100529375160
-0.075198944825
0.031352352053
0.094525912330
0.006940281154
0.062743754478
0.054247770936
-0.073229177643
-0.053411232074
0.074458184492
-0.114914980443
-0.054237094059
-0.006239844168
0.080553571941
0.073280919121
0.001266841098
-0.099126425156
-0.055087061746
0.137574383989
-0.256032941360
-0.024205769355
0.086153262824
-0.137707511821
-0.103537286480
-0.118317376041
0.176701515579
0.053210736018
0.076614062857
0.186294953104
-0.063277263385
-0.073635539091
-0.196982331015
0.010550177234
-0.195280267039
0.121345283991
0.009805394634
-0.000268662833
-0.013770030461
-0.178444489394
0.179795541544
-0.000140345684
0.007367401457
-0.015296854935
0.210828391494
0.046300827167
0.079809370005
-0.031068940883
-0.045020612204
-0.008117092110
-0.205226986025
-0.029663718509
-0.207888999108
0.058504737959
-0.067367448327
0.083637377134
0.016821309817
-0.064130165187
0.085604676633
-0.017344625398
-0.001404485728
-0.076745259454
0.011652210079
-0.013389824388
-0.049146680887
0.008062202314
0.022568666143
-0.042672834115
0.097312593410
0.031111922555
-0.233686000190
-0.020119293708
0.077340580712
-0.013686285602
0.069910369440
-0.026892568425
-0.074056469556
0.002802756799
0.009382310410
0.108579084514
0.089438063183
0.221627221964
0.047234168700
-0.013497614270
-0.007063465046
-0.075276359650
0.009904011113
-0.061658023671
0.010925300252
-0.023598095098
0.052073745416
-0.091780797883
-0.039394309520
0.042697490775
0.017624264296
-0.034710973600
0.219451005899
-0.211348940944
-0.159162036171
-0.026699114118
0.202317595767
-0.008465237746
-0.133988491937
-0.007353420395
0.080444448495
-0.129260222343
0.251151352560
-0.207960308531
-0.049633682530
-0.054955272064
-0.247352687704
0.112496415312
0.002270380343
-0.062169479816
-0.015259195414
-0.059846477434
0.009481360307
0.183882830168
0.066214011795
0.077540330382
-0.034772413359
0.162532460492
-0.143942611267
0.049815511969
-0.110232738880
-0.019374015318
-0.024854361546
-0.021702433007
0.084528579736
0.105310874571
0.059752237073
-0.024177310951
-0.137106733125
0.008847611804
-0.019922632248
0.044448912569
-0.195955506380
-0.035772475441
-0.179192155053
-0.191026828966
-0.107980651107
-0.166779454413
-0.083000647115
-0.049511793342
-0.071103333064
-0.025683272347
0.110075372173
-0.012207298600
-0.043249525808
0.001288715306
-0.016062994557
-0.068369916192
-0.049244512526
-0.156421382009
-0.175480905950
0.069206376151
-0.018604035770
0.070161183385
-0.103879410999
0.192126603856
-0.108570233160
0.073902732835
0.023337926403
-0.158689053410
0.040847075547
0.092568540004
-0.024397856913
0.018219476136
-0.138278546075
-0.002213085856
-0.145689713849
-0.057460821696
0.001368033709
0.033661209274
-0.077817316036
-0.111544576369
-0.101518432562
0.075685757111
-0.059792322907
-0.100083507988
-0.125788089890
-0.039925124170
-0.015787793330
-0.106646462570
0.001264795100
-0.047026633439
0.130125129552
-0.035842351470
-0.074950572528
0.072012018341
-0.019394930277
0.097546451599
0.174398992617
-0.002663105833
-0.043742872532
-0.167340596327
-0.038409792418
0.069606874407
-0.064955345793
-0.092114628349
0.142456987434
0.114709470682
0.065465820916
-0.189022356882
0.047304557016
0.179415675441
-0.139216433054
-0.058603253992
0.028067295124
-0.018518374778
-0.090621594741
0.009232534773
0.068173328546
-0.007572819537
-0.093583905373
0.052834449330
0.004844644708
0.001439639844
-0.110006045036
0.010323031385
0.080189435035
0.077737148633
-0.050598614739
0.154781118487
0.060890266780
-0.121519634595
0.327678697105
0.003049152174
-0.010509206922
0.115503258675
0.099750572765
0.104885306549
0.106746337866
0.036990579419
-0.064801045812
0.223562997018
-0.137879541629
-0.087511029676
0.000416440341
0.224500013203
-0.006092265776
0.067712436059
0.019319551177
-0.011485537551
0.048890199581
0.160178669942
0.126164988776
0.076575447004
-0.098644132259
0.129764537244
0.033277153109
0.206651591655
0.054918933431
-0.014576712261
-0.155138391130
-0.036242207784
0.175773159085
-0.155143988272
0.015384098177
0.022332335623
0.028602434903
-0.096131437820
-0.080178799972
0.008879112222
0.155477344385
-0.059687190048
0.067691176319
-0.095702498625
0.195268858584
-0.046656388314
-0.141637711797
0.031746798859
-0.013786221565
0.044189352563
0.107219002371
-0.133183334699
0.094846725870
-0.093873921647
0.037778823666
0.001451235451
-0.013972027984
-0.096904493200
0.045824723904
-0.117728847113
-0.005816140794
-0.045020988434
0.034034708348
0.007058807402
0.016191898743
-0.069242853896
0.006970870704
0.069386737173
-0.041626139938
0.001404996025
-0.173929196326
0.021798204784
-0.023033236587
-0.140749183232
0.081690494975
0.149622959392
-0.015321947744
0.019973478881
0.105883847030
-0.033901240565
0.088664389078
0.011865218883
0.120671414556
0.038633211051
0.080586784847
0.043358390285
-0.046114387993
-0.047125645922
0.017366810061
-0.050668466810
0.010662764125
-0.064305154300
-0.040308908754
0.037142064313
0.099129280751
-0.071245078962
0.125103758706
0.035570587409
0.078398692911
-0.037601743485
-0.102527490272
-0.029383716114
-0.179509788626
0.118876477667
0.029171195467
0.175633074704
-0.062875824031
-0.003712926942
-0.152150514836
0.081724016445
0.070956357560
-0.051646410252
-0.021481216069
0.044091858700
0.010401543838
-0.165085579916
0.137309561219
-0.129525266850
0.049541234443
-0.091020301466
-0.082276657176
0.062143422545
-0.121887941287
-0.006345064429
0.038408446186
-0.121787224779
0.058835984743
0.079648574036
-0.052096118490
0.023873813835
-0.169475029660
-0.106261631384
-0.205555846933
0.027412217981
0.073736522895
0.021660024211
-0.106200278094
-0.017565244293
0.027550616741
-0.190094365287
0.087963599853
0.078301039312
-0.021053107123
0.106241012922
-0.043340079368
0.049145361630
0.090181573996
-0.126292616151
-0.072593245781
0.118405334613
-0.013212547964
0.056488759787
0.087685037055
-0.174397790223
0.152497466278
-0.079045232595
-0.060618936205
0.077412983401
-0.101827131822
0.083605030438
-0.114218859440
-0.059093954018
0.014022046088
-0.061771800051
-0.124066671409
0.044968815017
-0.002210249935
0.001718874718
0.073480084090
-0.190873958669
-0.159221715850
0.024964268477
0.079681468458
0.123572375926
-0.037374379252
0.085932728030
0.135082746159
0.070032967749
-0.105140577798
-0.111234745607
0.124269722898
-0.031865649194
-0.035237372069
-0.099971358125
-0.096166572228
0.241071363864
0.058355533320
-0.017226074382
-0.029889554225
0.232125125813
-0.147934234717
-0.013026183679
0.000011650976
-0.046686665828
0.111558092071
-0.109215174092
-0.021999690720
-0.034572210234
-0.037910540746
0.068906972887
-0.019577561578
0.153369486837
-0.018991794422
0.064759502436
-0.047478182158
0.129540699766
0.001690337899
0.004865886690
-0.087842035806
0.092689817412
0.079215373478
-0.092977063314
0.007861516502
-0.075807602372
-0.016804835154
-0.058142155710
-0.141668235064
0.080140564092
0.137844490784
0.108998622798
-0.097840969152
0.211054609388
0.000941679076
-0.123122602518
0.105987906166
-0.134775722298
-0.007177541456
-0.106915759676
0.156217290776
0.134438754498
0.050332117648
0.096975245057
0.024201062852
0.101024342890
0.017625845263
-0.156341445567
-0.148199118094
-0.018559519336
-0.002602068148
0.031689138397
0.222276576699
0.038586050815
-0.027241523633
-0.004019004916
0.036294285156
-0.011699098956
0.084179243359
-0.006077040054
-0.038132962920
0.271322059875
0.086222803824
0.165265101370
0.149329684619
-0.041658476041
0.002059350970
-0.054959045194
-0.103648011327
0.037950452356
0.155259656882
0.035396388327
0.100527041192
-0.015113522800
-0.016252890784
0.152810650748
-0.188150122261
-0.016418644673
-0.068783291186
0.060466320277
-0.017509798683
0.117974709623
0.153258182843
0.098427772363
-0.101898656048
0.101961582330
0.009769217350
-0.038243362589
0.016454501956
-0.120077866450
0.016721961050
0.106110505568
0.031930861010
-0.026124645287
0.037297740793
0.063980408960
-0.069861707928
0.040513676031
0.033647394757
-0.072792511595
-0.025599582293
-0.016118686709
0.061215325003
-0.001184494825
-0.038885170979
-0.136048074707
0.060217707409
0.048097316307
-0.053287190633
0.104608310485
-0.083238980162
0.146474908597
0.013869379766
0.024485038886
-0.007483320094
-0.099098628088
0.088076818702
-0.227905794539
0.050332013039
0.172448578007
-0.092506247646
0.138732501169
0.029469192383
-0.088766006173
0.087383404266
-0.020489428400
-0.055840451870
-0.127428218567
-0.187457898656
0.151327498037
0.110568278709
0.030608820887
-0.224658174055
-0.115015143267
0.020976202268
0.173119689914
0.216187902151
0.025004105909
-0.100037482149
-0.080549511316
0.011272762608
-0.109502719252
-0.015463740144
-0.208971571248
0.012530291737
-0.037668087062
-0.071386677158
0.100777633992
0.027991774115
-0.218549908334
-0.056865296515
-0.059990026754
0.030421234374
-0.053727618617
-0.027677959205
0.003790357512
-0.137845707110
0.204170449661
0.151684026256
-0.174357884527
-0.043738626730
-0.086728525353
0.093588448796
-0.024582998930
-0.096277894409
-0.013116026779
0.032630135569
-0.017950093995
0.201427982869
-0.213332020658
-0.166696641018
-0.091035682292
-0.059656283848
-0.084811701113
0.072456603389
-0.025373429720
-0.172153182315
-0.044407199681
-0.037352796070
0.306199882052
-0.068320924781
0.043484203185
0.155669207629
-0.044419489135
0.017556695497
-0.043815417521
-0.217635791800
0.031172024569
-0.056829521689
-0.098773379548
-0.063040125799
-0.038986606448
-0.071124032354
-0.083019581637
-0.143063947576
0.121690515308
0.048765971359
0.011950431353
-0.095130177952
0.134879246128
0.109964554088
0.074354287295
0.062065766814
-0.082116600327
0.021535556800
-0.030268773262
0.088559610609
0.072663207028
-0.032614728347
-0.121719969989
0.059014177784
0.061285468628
0.025906998278
-0.122377014645
0.041499267395
-0.005944847166
0.173581164929
0.058941455772
-0.121529726893
0.014882748054
0.137012698339
-0.007437762605
0.054509954446
-0.035586351243
-0.099719838435
-0.013422036111
0.004202304142
0.074364885261
-0.062909549774
0.013006886029
-0.071526513157
0.068206044248
-0.073861809822
-0.034453161934
-0.113966334068
-0.049791246200
-0.054432978276
-0.058186278424
0.071466896157
0.181124181294
-0.085511948776
-0.058205185059
-0.101757882676
0.020433488548
-0.195937971536
-0.188080479403
0.173008818353
0.039278156361
-0.033679728714
0.084550539964
0.227711259002
-0.055385626931
0.014884840827
0.173528893444
-0.053005396586
0.117724773185
0.116741855301
0.051366093930
-0.112243309007
-0.110687527353
-0.199268932276
0.092162554677
-0.123735223315
0.176451180445
-0.071470413973
0.035125365740
-0.049091061906
-0.060966807739
-0.037234579067
0.016768054143
-0.017144273635
-0.284486574256
0.028721925527
-0.112858948760
0.093634789462
-0.086690134044
-0.041810178896
0.018925652782
-0.029506672417
0.001142299572
0.122999308870
0.026816412564
-0.183071812447
0.096603314280
-0.032646665202
-0.109586806741
0.018818626240
0.072432279814
-0.006780155011
0.162589925988
0.067962372054
0.071904481705
0.075270775654
-0.098554341638
-0.082432129981
-0.000661038736
0.077996976365
-0.095046427634
-0.106624643579
-0.109898993041
-0.001948657377
-0.022346837068
-0.019305284262
0.130661024858
0.096761860202
0.026687763789
0.158901396630
0.020617042961
0.041600876800
0.130392737853
0.067740144888
-0.036386639713
-0.043296365970
0.072488841848
0.102880248411
0.039962774159
-0.144187268279
-0.018782908047
0.040260055980
-0.012177391521
-0.188906245676
0.004136028021
-0.004094601346
0.123327707236
0.142405546031
-0.001041646499
-0.113225448957
0.016753197631
0.120811283703
-0.022738385398
-0.096466145429
-0.090230897133
0.128103936814
-0.060223721827
0.193779540414
0.065440598604
0.011423490219
0.064313949124
-0.013068943299
-0.126889966671
0.026746460474
0.054937677715
0.054855659771
-0.030849390267
0.044831426338
-0.038285450985
0.016520781842
0.161576531955
0.023146108783
0.008553564681
-0.089004385164
-0.009034895602
0.082949278573
0.042064586597
0.040420912515
-0.069651225326
-0.005916941325
0.154081400779
0.058093114949
0.002605146178
0.075039851297
-0.056481066868
0.070728505538
0.074755667060
0.130274766124
0.010237293613
-0.084093712517
-0.131395124112
0.042221945223
0.021641359905
0.032370567351
0.018077286653
0.000705306442
-0.049660531972
-0.025049891497
-0.017879092387
-0.121039225355
0.030416974237
-0.026923660549
-0.226047327315
-0.137685858425
-0.036988004175
-0.030455539067
0.032523921889
-0.009782713285
0.074083306773
-0.060477724299
0.038276416671
-0.216874997697
-0.071607466016
0.046773682109
-0.014662273087
0.051291203516
0.181313568712
0.027567993570
0.022775410775
0.038695699475
0.011838653519
-0.057350207579
0.000928537002
-0.053738805446
0.079811517918
-0.018203090935
-0.256996308473
-0.185356000777
0.109607953174
-0.001766718897
0.139851090199
-0.037920769811
0.027652716400
-0.008177498772
-0.118884403427
-0.107872930605
-0.055842474313
-0.084162667582
0.051202195751
0.048875324427
0.005811922192
-0.065900042085
0.058054994838
0.021529703057
-0.077796237967
0.160092233194
-0.161301999049
-0.019953077167
0.086740556661
-0.018485626299
0.097232931051
0.140207314166
-0.032520651998
0.106432214774
-0.197819716604
0.108341250855
-0.068463589365
-0.059633730755
-0.116615984369
0.050807264869
-0.051351626728
0.003588808517
0.027649711805
0.031973893076
-0.052461543671
-0.086534547048
-0.017200507773
-0.003433003418
-0.036943300274
0.214849822898
0.284065109096
-0.062405599415
0.120514902183
-0.012672255926
-0.052448717486
-0.008454394485
-0.036361584017
0.250706093375
0.152753599443
-0.088935552693
0.060641136282
0.009280227094
0.031745106004
-0.075469205773
0.061905355013
-0.087877180958
0.119176760584
-0.056042308146
-0.016555220264
-0.025124744838
0.022441507743
-0.191394802852
0.072393480608
0.068101090034
0.053674884225
0.156828398537
0.084353490940
-0.061630690344
-0.010993406178
0.094578242972
-0.057938175845
0.106717798144
-0.009188888919
0.059928116121
0.022048105598
0.114872743601
-0.121435199635
-0.127787812193
0.022713662718
0.025552196826
-0.096977200502
-0.046370128507
0.083605140927
0.005471553524
-0.114703700842
-0.032755947006
-0.094533152759
0.017610099370
0.071691653425
-0.051439982712
-0.003372966087
0.034123301811
0.034293165091
0.153107630845
-0.157737428678
-0.033181273482
-0.043291379838
-0.176328246391
0.222991282384
0.048313499438
-0.260614340203
-0.040481084779
-0.102837461320
0.063622374901
0.178387428601
-0.041750743701
-0.154929913268
-0.076392789938
-0.267923723717
-0.163351449264
0.131202506146
0.125337602279
-0.094880327189
-0.062025832738
-0.021630653766
-0.168095687406
0.116376869937
-0.136425167020
-0.187306170583
-0.002807284710
-0.000167526318
0.087523253009
-0.036290944042
-0.013037469514
0.079989591640
0.154395557943
0.136469024622
0.084614048745
0.104403028712
-0.039713066948
0.040149975605
0.049124889557
0.075585028969
0.068184247186
-0.020324721275
0.002710994544
-0.145688895725
-0.064339790385
-0.009210770720
0.167134137810
0.065606211030
0.012024104334
0.023629571607
-0.042923190306
-0.069975763002
-0.002607898879
0.036469627654
-0.073972478000
0.010014937029
-0.092715678733
0.092539422954
-0.066330867229
0.048834841899
-0.109031748754
-0.099655157100
-0.218844738681
0.016650614720
0.038495936226
0.072673120466
0.039809500225
0.055250444471
-0.085622356317
-0.169842942568
0.070549567638
-0.130199932809
-0.047356186434
0.112272724218
-0.090451406140
-0.059216455008
0.036314977052
-0.011157364196
0.070406508888
0.045661246730
-0.027556269688
0.044221945432
-0.099479047921
0.181112308296
0.062264922307
-0.061113719145
-0.073873807067
0.035898645674
0.059349944888
-0.026339896221
0.032328927864
-0.040669216080
0.182462600649
0.069266711740
0.055055899309
-0.062950535409
0.128245359570
-0.026073158024
-0.114693040226
0.048500130107
-0.101280408960
-0.228791439411
0.122273256586
-0.080047376042
0.058087286658
0.015712190547
-0.121860584812
-0.111315994212
-0.030895840215
0.047895740790
-0.071701228984
0.136872914334
-0.120730589156
-0.104169387618
0.191437712478
0.169096444345
0.186279722090
0.193167929368
0.020345569215
-0.108324561671
-0.063044045432
0.000720555328
-0.003973464585
0.114617317044
0.151333712814
0.065293113936
-0.030320851724
-0.043859301902
-0.087115027991
0.053048085778
0.157651736892
-0.028998437328
-0.052933215538
0.047417862311
-0.162040113566
0.024640129922
-0.034727703554
-0.013711997244
0.025242240237
0.030209207752
0.054222922766
0.019225041044
-0.062921441320
0.151777311354
-0.074132715790
0.091000679192
0.204741837995
-0.115156901814
0.082096440790
0.010519143676
0.108794314593
0.155950610149
-0.005528201748
0.169864078626
0.055525289095
-0.053276146920
-0.116212134045
0.168979570775
-0.262335491766
0.204817433718
0.005549788858
-0.109283744903
-0.026842355953
0.172169515112
-0.105568829381
-0.025695715016
0.167101359480
0.094168329502
0.094955433033
0.105951104545
0.047108754519
0.160930577250
-0.199747656759
-0.064292762098
-0.078284833028
0.052438804797
-0.019007946645
0.029570685516
-0.097774143644
0.045289312751
0.031583101015
0.030239661285
0.135017313591
-0.079387515624
0.062218300174
0.012503084695
-0.162734799778
0.092497770124
-0.029729041347
0.040301271342
0.060927709234
0.060294884900
0.065390403874
-0.076119090958
-0.207802708820
0.043244436574
-0.211901886894
0.061813321449
0.011146172330
0.236084070324
0.130154331351
0.187174757469
-0.157059597630
-0.013368852966
-0.220089163848
-0.120206681904
0.070043658253
0.187070894783
-0.074012028385
-0.108956034363
-0.066274635455
0.146525176405
0.025191362763
0.006805299453
-0.095277838460
-0.049244293107
-0.020010263331
-0.056234462357
0.001525876737
0.091117042947
0.150301890017
-0.222033167795
-0.110298659964
0.009386718313
-0.080607558525
-0.075215270811
0.102998101330
-0.055581859609
-0.052800360823
-0.158032830419
0.175538333484
0.166959308037
-0.045971897735
0.053194812627
0.024109016545
0.017556736446
0.191033441079
0.002811728123
0.024014423181
0.040835811969
-0.011632905199
-0.066183393512
-0.131698304996
0.148232962020
0.030652429510
-0.181557411515
0.043379288783
0.010716078576
-0.026554281876
0.071385301770
-0.111713785891
0.070161802461
0.008478247275
0.086160789958
-0.057683568062
0.067657826886
0.073763438669
0.026290006062
-0.023260910343
0.042490618893
-0.060273364815
-0.064295352135
0.023181243615
0.116346175467
0.062930433920
0.086095781531
-0.177573281879
0.048236416241
-0.112603413641
0.177391334294
-0.023244007856
0.097081444911
0.016164530163
-0.114385018286
0.116775906076
0.033964035803
0.080677552166
0.041004056552
0.101417231252
0.001479136810
0.066192824043
-0.071723666169
0.132166823717
0.052153485292
0.003766560326
0.083682430057
0.012627502454
-0.068618507734
0.077100812596
0.045292608677
-0.120513286552
-0.033708603192
-0.080683129771
0.031111424278
-0.161619826512
-0.024064549272
-0.119039885636
0.059334973633
0.135141304645
0.049186365607
-0.011520551231
0.128564759054
-0.070738118690
0.067627011414
0.061893649745
-0.132227042636
-0.083090333503
-0.106434741087
0.153959777382
0.086943910912
-0.107727340162
-0.037351939374
-0.129448455955
0.066465974578
0.047933806129
0.161684618369
0.104227291924
0.208630470214
-0.007281450825
0.169852790115
-0.079551159671
0.116571945953
-0.117559413632
0.014574441802
-0.170148242118
0.042295677864
0.062268686249
-0.052743392662
0.083256376832
0.151033962266
0.022092111973
-0.181009544904
-0.064645099546
0.117518903599
0.051121506874
-0.086956478877
-0.199145375767
-0.100449093996
-0.032966927144
-0.106563406625
-0.091894270557
-0.091513107539
-0.045673231831
-0.155405720707
-0.038065697684
-0.013512668098
0.072985967616
-0.000822704660
0.181184788034
0.071538970586
-0.037835947050
0.089005931345
0.133693326682
0.149792477114
0.068470897110
-0.057753428387
-0.094519542436
0.076156933610
-0.170134501602
-0.080275340607
-0.019938512655
-0.031944046329
0.088480125679
0.116176875290
-0.113744988225
-0.054821341948
-0.037665364408
-0.012991708692
-0.037510412117
0.086067664850
0.094778539234
-0.010547694164
-0.004639893334
0.063230362061
-0.143113901580
-0.073643527326
0.098528335813
0.114809943192
-0.168954549098
0.097502866454
0.015282197468
-0.077908704495
-0.106468226105
-0.010973928137
0.055302292420
0.022909159712
0.074302350521
0.061345920515
-0.192716602356
-0.167843171083
0.016142657120
0.123114792299
0.010641666643
-0.035258557046
0.037393880354
-0.160719761549
0.209334339705
0.096951014916
-0.096634104507
-0.050623780476
0.088728314489
0.066705506101
-0.012779916156
0.077844496493
0.001294685830
0.042515135487
0.167010484310
-0.026589538972
0.063568681717
0.011944934377
0.008487419375
-0.008916626997
-0.130883388864
0.023652113821
0.020862055542
-0.070152192356
0.027406040396
0.108222692447
0.162797117625
-0.023627132311
-0.037979483561
0.027116170702
0.002002741337
-0.077508421039
-0.121499054048
-0.076569437258
-0.013435793016
0.037011354646
0.050647464891
0.028149839403
0.012460239486
0.037993535340
0.033793306862
0.082972811510
0.045490726079
0.109145531894
-0.047196268396
0.084536910016
0.022295180886
-0.010552792436
0.081548571959
-0.047145356743
0.017286908557
0.046757996091
-0.096737582193
0.034099787836
-0.139415955260
-0.011067814455
-0.135946607962
0.038557008445
-0.069966666520
-0.110850870471
0.099424694892
-0.076059177954
0.002351196115
0.126582444130
0.070951217688
0.035861805097
0.104683320940
-0.065297209031
0.016169079776
-0.016015147978
0.050700675206
0.100960536304
0.081602939639
-0.054387109965
0.096031743884
-0.171975546809
-0.120634501714
0.145081239808
-0.031463208980
-0.002806351193
0.072387590457
0.066057119695
-0.056463178283
0.093455522204
-0.014304266730
0.193232035455
0.082198208659
0.002040658360
-0.038565695255
0.105575755797
0.002577082572
-0.000186221328
0.097614784671
0.053096262103
0.088793408368
0.032804756609
-0.229058358291
0.071170221275
0.005482286584
0.017208263542
-0.024262905212
0.050139009079
0.123162072963
0.262171950815
-0.095631204485
-0.025106884682
0.011294407839
0.203230289806
-0.030209203425
0.083024409758
0.022947500463
0.078695377256
0.053329194970
0.090848345064
-0.101942287225
0.020490482133
0.052756725922
-0.031127136447
0.156604000013
-0.019506462839
0.019724471838
-0.016321955407
0.053535392221
-0.030781769348
0.100927649374
-0.021592018148
-0.057555863995
-0.046396587005
0.061321340354
0.004954032081
0.166598691719
0.094838670321
0.003216444274
0.169686068785
0.014660818770
-0.167019575716
-0.180310237912
0.012312199055
-0.098893690425
-0.016015908725
0.058920688777
0.061138889400
0.025050347746
0.017399316980
0.067309275914
0.012654357669
0.108042384062
0.249659836480
0.040951756659
0.107244512922
0.060268765907
-0.020051627818
-0.197963605838
-0.043915673480
0.047675460717
0.068210363790
-0.015256576234
0.008301178678
-0.130880459871
-0.029922279227
0.014104984496
-0.150828393745
-0.036137236096
-0.054012445848
0.027586279311
0.112013854991
-0.123822374446
0.236711614638
-0.106027524367
-0.177616905115
0.062503551594
-0.027697403823
-0.017230266037
0.097950773567
0.102156162880
0.058939084840
0.047341153374
0.010442593431
0.047905583430
-0.021386271260
0.055144470705
-0.087727118631
-0.079877311157
-0.090913665253
0.041993636189
-0.026888460548
-0.174861496660
0.105107725368
0.088557906501
0.077529582770
0.040840595513
-0.038590871844
-0.013298170638
0.140740925212
0.029017729278
0.018040826193
0.013680444232
0.150814547038
0.052744333688
0.168188123966
0.046798245070
0.179948269050
0.099984513937
-0.113144613512
0.020040415438
-0.116376671226
-0.130746010790
0.091828633690
0.044845258632
0.052568565972
-0.229328685704
0.054326923324
0.283595415587
0.012572624897
-0.008410637004
0.211433750555
-0.001120523415
0.051097247504
0.000277992300
-0.065050013698
-0.045954271333
-0.024450971365
-0.083560780868
0.012782636323
0.072060428979
-0.134147072388
-0.064360148134
-0.120096139518
0.045805006647
-0.094852674355
0.128963882592
0.058648882497
0.050859132583
-0.007825277824
-0.150030132492
0.050183038587
0.047831100556
0.027802450913
-0.063116703504
-0.131910524845
0.144513207742
-0.129170728127
0.057133816377
-0.064890607178
-0.083781294060
0.028975809693
0.025161788638
0.039907688305
0.190249159939
-0.048703933185
-0.055287176340
-0.078731358087
-0.038522063809
-0.151134722330
0.041305671374
-0.013392860794
0.030651463234
0.059265734622
0.018911705261
-0.011903632922
-0.077751531196
0.017646746894
0.051754368084
0.025126308309
-0.023682238262
-0.100934931157
0.139223105669
-0.094460080974
-0.041734395063
0.034431128139
-0.032367571862
-0.111525201321
0.183282316955
-0.157237416768
-0.027796464104
0.009401656132
0.160278093146
0.259191460465
-0.093719193879
0.008406353070
0.083659567317
0.143890127931
0.096750042662
0.119196311164
0.000162801388
-0.145583110963
-0.003691771587
-0.000489660262
-0.167507714563
0.064664056469
0.082003045514
0.202544047707
0.126238314271
0.032748962035
-0.047219414561
-0.058121253553
-0.121464573002
-0.012634635882
-0.067971347127
0.080634539665
-0.070671871621
0.022387354518
0.069251288555
-0.202003387184
0.120458099668
0.020102898756
-0.104271571765
-0.098064230583
0.108879988576
0.123439569511
0.095988017002
-0.130877935829
-0.006285496258
0.075107040577
-0.064345089346
0.122379240460
0.104677130788
0.015630619281
0.065283563398
0.000583608132
-0.071643997104
0.047481497879
0.194358884025
0.108804963905
0.062501418889
-0.022555950452
0.067502456080
0.101254379896
-0.075092641056
-0.054731075493
-0.132885088781
0.010702161975
-0.037075621606
0.061151191330
0.148366487944
-0.029599715187
-0.008797377116
-0.044769212938
0.139144168072
0.169874742692
-0.104658152477
0.037673824885
0.005945953453
-0.083316784083
0.026606864968
0.079409645628
-0.071581055392
-0.085271147727
0.009054203716
-0.091236569544
0.006649819570
-0.152221810909
0.126098258193
0.127640276751
0.033231452981
-0.134329687058
0.019988996738
0.001432632828
-0.031363584477
0.012577942007
0.031737506930
-0.016589620703
0.061917110631
-0.109621108505
0.032426899950
-0.117625674808
-0.066771118415
0.033916621582
0.027231073622
0.069592560006
0.101894377922
-0.072620592311
0.127376776546
-0.082285169863
0.068875120409
0.211469206738
0.093180042579
-0.229962733384
0.059280879480
-0.130632322497
0.085574426347
-0.077885401067
0.016750614141
-0.117967634686
0.035752346550
-0.035390977556
-0.173317960625
0.005467828735
0.015426116943
0.095479282653
0.065885580501
-0.098620163563
-0.072919999253
-0.000328744489
0.025223937216
-0.141426922841
-0.166204089884
0.070050021157
-0.023915976845
0.020952652157
-0.266526306708
-0.018587043102
-0.076893792953
0.001902717626
0.065051830674
-0.012843767519
-0.023153372147
-0.016470221242
-0.195109213684
-0.028674220697
0.024947433056
0.040716008945
0.042179150123
0.108474606448
-0.044269104796
0.029387458156
0.126704982893
-0.108675091994
-0.052423442634
0.175706019127
0.026689688577
0.178024216732
0.091489965102
0.078400505633
0.280878143197
-0.095745547236
0.033488596381
-0.025349130548
0.091632108588
-0.088809662939
0.107946580463
-0.071201929806
-0.234093836260
-0.061241081253
-0.026417422734
-0.055647538505
0.094694415397
0.009313299617
-0.098963949860
0.076441203887
-0.069643142448
-0.174062993686
0.223099601977
-0.025126612089
0.027969090683
-0.058498949159
0.091352480713
0.118545819288
0.056937729463
0.040084687551
0.159334610741
0.108578676457
0.177354002604
0.093050602839
-0.089614841602
-0.068635660052
-0.090987025928
0.013415734497
-0.120084644915
0.042137309022
0.006167112391
0.244829156254
-0.052919536374
0.091860168610
-0.046053132669
-0.033725327101
-0.102144662295
0.167440323240
-0.117590561093
0.017632582414
-0.010644539355
0.265592822155
0.028357378934
0.042319878770
0.012938445699
-0.035211058359
0.075809096705
0.037125977000
0.017658476302
-0.095493523320
0.254344483620
-0.202535270037
0.077925388473
0.049056990693
0.097440608027
0.117408574735
0.024397344316
-0.018421330296
0.152757249584
0.087159037000
-0.082071164830
-0.222232209479
0.049739478189
0.019993889572
-0.257752572763
0.090047261066
-0.008402568737
0.094996888426
-0.104530367662
0.002345132443
0.256018105149
-0.055425919580
0.136165018695
0.109334578871
0.041602753062
-0.003207457512
0.104134498066
-0.083188306932
0.092390402183
-0.159928505806
0.089020053064
-0.137402642121
-0.032213747669
0.010607707781
-0.087218293549
0.163344910849
-0.055571482626
-0.026212593748
0.089609252421
-0.005383282406
0.085894103543
-0.061941403929
0.113302540842
0.018718834875
-0.038355096433
0.109533949405
0.072357662739
-0.028623476277
-0.136319526177
-0.033387468626
0.120399155761
-0.063037911735
-0.042630365922
-0.032223478662
-0.049265448429
-0.084974765413
-0.047326322847
0.034545943929
0.129164943977
0.182989164230
0.050555690282
-0.042871066130
-0.111979286610
-0.096586278626
0.064425599892
0.015594736357
-0.002853689901
0.070499552081
-0.166721228169
0.055057349298
0.100319435234
0.240889516357
0.004521824436
0.206853639737
-0.147780257740
-0.106877289170
-0.008835117082
-0.039186072675
-0.011528518898
-0.047233869164
0.008235660624
-0.139012709958
-0.127579547426
-0.096196429854
-0.092761063583
-0.126007066538
-0.022420247290
-0.089152904360
-0.019285288168
0.048146525520
0.011785820980
0.122759808496
-0.208804296072
-0.128508615710
-0.043376944294
0.140319261491
0.169968475516
0.003663606410
-0.011788139114
-0.044032434345
0.045751756617
0.053885370568
0.049864397317
0.134339316386
0.111554711123
-0.035913199257
0.042956503282
-0.086295851192
-0.079316889420
0.187354971315
0.068962025384
0.053830581857
-0.024633304736
0.136511246367
0.224788697974
0.044561980449
0.075042763415
-0.107520995953
-0.112775651956
-0.126828449485
-0.127154864355
-0.025451113570
-0.009073033287
-0.183282269124
0.024415843608
0.022697325572
-0.152636572322
-0.085726717769
-0.083819769719
0.114413714545
0.074332042355
-0.073117415235
0.032973307691
-0.044632851721
-0.014835025344
0.161147964856
-0.112891930975
0.088447914333
0.037597121411
0.172073569280
0.213409846070
0.261957410984
-0.160420340525
0.059582866000
-0.027881911803
-0.026158124987
-0.170477057674
0.074855882660
-0.024739041975
0.060584429633
-0.062392087451
0.003790721221
0.025582272429
-0.028421468648
0.092121654911
-0.029351588000
-0.099294072971
0.077986194288
0.012615849785
0.128115979335
0.045182494248
0.114825983728
0.065298931763
-0.028278649389
0.073760905663
0.149750523160
-0.048312124812
-0.022259115378
-0.070403898932
0.184299407496
0.070373700570
0.073265764291
-0.041691688868
0.024036614917
0.061532809434
0.034601067378
0.108091154442
-0.253481222350
0.037582586473
-0.116096058516
-0.067944078494
0.276847096864
0.187424995918
-0.055145348093
-0.176477450827
0.048081938681
0.031222046086
-0.009020296521
-0.068188933779
0.053542464168
0.078553033555
-0.047114763020
0.001259268952
-0.094666936202
-0.155200648785
-0.181955776173
-0.017793079424
0.131003798861
-0.036112383843
-0.037566541787
-0.159107119299
0.110968289162
0.022233306422
-0.115316531929
-0.053141301529
0.063983513331
-0.095811642602
0.099648523865
-0.104165588105
-0.088462036876
0.041743921376
-0.084319608798
0.145903973066
0.052795565874
0.184546756822
0.000673183351
-0.116101871796
0.036830487033
0.003748539629
0.092723239614
-0.061461348840
-0.077944696234
-0.072692933071
0.025684488292
-0.156321665047
0.010487644041
0.018010788196
0.068566784697
-0.002239869627
-0.059081671300
-0.038475075271
0.008182764289
0.031780040940
0.004151079606
0.206475255229
0.005830849839
0.037034291156
-0.195467053470
-0.040954618233
-0.002333891360
0.057631055593
-0.076746838983
-0.035904081600
-0.008264786755
0.206467300767
-0.073499937517
0.084783645042
-0.035497897319
-0.056672967650
-0.177334082429
-0.159013061881
-0.109484779750
-0.094769949671
0.198660452053
0.222949716301
0.121930610190
0.126952167913
0.148077040511
0.012307729158
-0.151422746789
0.004204715704
0.045990437778
0.145461729866
0.052936388286
0.068252440620
0.086136746122
-0.198956463213
-0.053212262511
-0.085814952167
-0.111440687383
0.093917961350
-0.000784057003
-0.201931384349
-0.055037511394
-0.072032403057
-0.061425114430
-0.155315049895
0.052109102288
-0.029535770202
-0.079852279721
-0.042674519437
0.080235690931
0.028671344728
0.018797550321
0.076911812228
0.070210613681
-0.070640836419
-0.013798765565
0.127384295808
-0.148726992044
0.023635681948
0.096929333161
0.094385823605
0.013368847201
0.010770585968
0.022803529247
-0.058891767227
0.080736973289
-0.070178675246
-0.141652002381
0.061759658714
0.079151610577
-0.001758562857
-0.089901056145
0.043270424598
0.080306821068
0.037347590152
-0.034186261342
0.040299408003
-0.039243148503
-0.003676808737
0.014523630933
-0.061316150027
0.011423923410
0.091345874443
-0.122780648594
-0.024097434498
-0.024241002257
0.089965324176
-0.040365374867
0.064976661040
0.093277689586
-0.028213476115
-0.005157694082
-0.076216360671
-0.174581075645
0.033503092521
-0.012609804710
0.058666479226
-0.005187935638
-0.018250445604
0.096627500691
-0.070591233460
0.053838952996
-0.110739712374
0.021162573452
-0.042080101783
0.025212852332
0.101023370202
-0.052468917023
0.013176316990
0.062593611384
-0.011408320268
-0.015331861644
0.027164713982
-0.017922548043
0.001362181683
0.119849570130
-0.087545259040
-0.068423078775
0.086321759069
0.055156779885
-0.064206661455
0.073391411535
-0.021723822599
0.117443145786
-0.235915235980
-0.079083762683
0.043507088151
0.142433301297
0.018274581407
0.172671426764
0.070891479572
-0.086628266578
-0.006900824804
-0.076332464978
0.036668349343
0.161590167329
0.003220046909
-0.015474565873
0.032212764000
-0.171088387136
0.033873378777
0.093100613307
-0.040974826266
-0.016754465698
-0.002873981993
0.098895253279
-0.179274279385
-0.060575692024
0.085455895843
-0.064648541128
-0.184204437776
0.018894369084
-0.082161488939
-0.093790460661
0.165079303395
0.058091369325
-0.072931471094
-0.036240339566
-0.196780063199
0.061038804814
-0.014917656983
0.035082258533
0.117442843926
-0.028576932671
0.000702657251
-0.059049032385
0.040280524363
-0.047013309288
0.175074270280
-0.019392691347
-0.055426128088
0.046145087960
0.181568327097
0.044664017389
0.063822785882
-0.149035590361
-0.112063510616
-0.018831596747
-0.087668527959
0.071664869319
-0.047601223676
-0.068266473709
0.017552090002
-0.021854927297
0.007034800533
-0.057547565259
-0.048554618971
0.231379912213
-0.034242360112
-0.055752671969
-0.054310604971
-0.075151606764
0.058108403830
0.030992090306
0.102878667857
-0.134761437345
0.117714593355
-0.152443781586
0.042129532580
0.077411610714
-0.077753194233
-0.009005183653
-0.042724919424
-0.035810890044
0.192524502598
-0.142413442025
0.192312824960
0.039819175972
0.076526810505
-0.052852105925
-0.081435067408
-0.019208614992
-0.003380128282
0.000799684840
-0.103455913291
-0.051263032421
0.063042705616
0.043481114916
0.160457239519
-0.079424574173
-0.037684538622
0.037743986306
0.061491215362
-0.056619860103
-0.154133649019
-0.053293108849
0.060635632726
0.060037730954
-0.060398008073
0.136592998315
0.012217343549
0.018384933459
-0.123542658460
0.053927014222
0.084650405476
0.185894703048
0.044958195383
-0.208560838530
-0.188381426005
-0.162588488581
0.155584475171
0.085968700166
0.002246703848
-0.148004878559
-0.006275072942
0.033128152520
-0.099881513747
0.004158983286
-0.003580382460
-0.109840199065
0.131667187395
-0.010578610602
0.056838370043
0.064015818966
0.124765450275
-0.046754001611
-0.013875449478
-0.025328528883
-0.124779023762
-0.097399715322
0.155592388614
-0.042779424309
-0.068517087342
0.050584589782
0.007544880961
0.050557329637
-0.070915045047
0.022344770792
0.130334969185
0.097665441321
0.110344950958
-0.032027382787
-0.091520912543
-0.114192452219
-0.055669425480
0.121808435986
0.048019740151
-0.052316256899
0.059298930504
-0.033333131156
0.031201867894
0.090103095106
-0.019967673160
-0.017004794032
-0.042754091663
0.064446188894
0.098945817544
0.234860519779
0.115006504389
0.063247719471
-0.047150331224
-0.057809291852
0.201653562128
-0.013717389146
0.156116415466
-0.127308122007
0.039304828226
-0.018310132061
0.027201987562
0.102505346976
-0.007834438786
-0.041680936431
-0.061730050439
-0.066109664898
0.148654414463
0.002386857548
0.120728724679
0.177000376123
0.081345129124
-0.222074604122
0.055228654374
0.030748310798
-0.075115726548
0.053546667953
0.019394035375
-0.003121473526
0.072037416939
0.043466258674
0.121562098353
0.133749077512
-0.241624436839
0.088540074330
0.185460054374
-0.066431724672
-0.157936545266
-0.011602496086
-0.090146520022
0.059228179198
0.036324422284
-0.055881789257
0.058204146994
0.049184447759
0.028799486866
-0.033967238504
-0.092687256343
0.006465166306
0.186068774994
0.092094135870
0.021741297685
-0.230607947605
0.137817054160
0.065642585003
0.038969296368
0.031722704961
-0.028273803684
0.206101428471
0.095549371567
0.001373826835
-0.102666210294
-0.193713450944
0.030958456479
0.078252635328
0.172414452220
0.079852947026
-0.050407850579
0.025328067411
0.103897600943
0.070470816175
0.107453696286
-0.069343529557
-0.056885061445
0.052306240679
-0.177545419010
0.210723769250
0.113358090395
-0.136066688515
0.187039144464
0.044189262735
-0.005282386143
0.028206214104
0.080231223944
-0.072618077822
-0.043810603466
0.102869321379
0.182545908283
0.069050906536
0.098101068623
-0.132535590959
-0.076165806048
0.034866153619
-0.192561425429
-0.066831966109
-0.004363198576
0.011428833139
-0.169743636506
-0.008000700543
0.099581572854
0.058098938370
-0.218817016600
0.016558397985
-0.107997120259
0.015335838945
0.067692021858
0.063470291617
-0.108277380887
0.056503821001
0.002609459825
-0.018824440317
0.098961351573
-0.021778552679
0.050366879345
0.132620557991
-0.058248766892
-0.091314210747
0.053645618237
0.047879232607
-0.037325225969
-0.170955005005
0.178517085813
0.082123302254
-0.025425779380
0.056952866464
0.097958415663
-0.119332238359
0.133936122320
0.117026930295
-0.094434189843
0.144386147403
0.125819485079
-0.049259308092
-0.026734043280
-0.001214074237
-0.011825352167
-0.058415989455
-0.023108760246
0.097481663770
-0.024702495910
-0.047669571734
0.190948003284
-0.028271562522
-0.003537645777
-0.172222289490
0.102526353106
0.161204884363
-0.079009509712
-0.034692910151
-0.081757558009
-0.199172942063
-0.048359254769
-0.095959740607
-0.040552139457
-0.015745427218
-0.135225507507
-0.141577918157
-0.167874548463
-0.034667263683
-0.005591654786
0.066991841383
0.077637188578
-0.180023738383
0.134616810555
0.085367634339
-0.023223305200
0.175181899469
0.184944744416
0.040097433280
0.139192862328
0.136816119116
0.093642321726
0.056253667878
-0.047247074200
-0.089013360369
0.012288658373
0.038301031493
-0.102650897534
0.043910749363
-0.008613305943
0.075729260243
-0.023870671524
-0.128889540680
-0.098107149245
-0.043524724981
-0.113748268971
-0.034137060070
-0.029804497885
0.087827456087
0.135525098416
0.156446868375
-0.090143160825
0.033051258263
0.027587504780
0.097100335838
0.050229194270
0.048847069263
-0.173640556806
0.123528341578
0.104139125173
-0.105644997564
0.115656725315
-0.135903372923
0.023587809747
-0.045035163781
-0.035122314479
0.221107707578
0.037524553312
0.019384244816
0.047427854329
0.136864330803
-0.139915833767
-0.064417402629
0.000328095146
0.011558283157
-0.081837459508
-0.035907321379
-0.055850474473
0.064546247838
-0.055986412123
0.039733424558
0.068204450345
0.245625213527
0.070178921128
0.059387971178
0.029823075595
-0.158246677177
-0.008461312796
-0.087961662839
0.054966679383
-0.002831989506
-0.009958386252
-0.142341754786
0.032845802057
-0.018416133288
0.176558354380
0.111613251110
0.211109981261
-0.062590748902
-0.034148718082
-0.084410395528
0.010854075723
-0.095197383518
-0.093150791359
-0.027956365251
0.190188841731
-0.150826518084
0.128070754818
0.031073861781
0.000785536765
-0.003959751669
-0.004994085166
-0.121755922362
0.186507710954
0.008610259966
0.127533025583
-0.098631887933
0.040252744791
0.006257363508
0.164203341303
-0.103813114075
-0.089547470566
0.091709322372
0.076904045246
-0.004299156452
-0.037184047785
0.093436538077
0.011131120797
0.120336222378
-0.047657576600
-0.056419993482
-0.046630210034
-0.023689915317
-0.085922116299
0.086155770467
0.100215508870
-0.074218844051
-0.053937291864
-0.077923644310
0.054324350916
0.155043648245
0.115648884560
-0.084661570462
0.119076458358
-0.051078161757
-0.065043054689
0.042608770109
0.053046397812
-0.021260123788
0.133143145005
0.039148553670
0.014858155426
0.132656264555
0.202530319451
0.106155802900
0.042273831227
0.002768521799
0.122594447312
-0.118493166794
0.081531145934
-0.105897233748
0.015881094121
0.073866177966
0.032128034861
0.185013135423
0.073225344509
-0.124237986648
0.046000346219
-0.069338051383
-0.041563691997
0.088612193804
-0.184944488021
-0.104781904711
-0.007897871495
0.153843385740
-0.007162922324
-0.107380387463
-0.163925439337
-0.143948845654
-0.091710360326
0.012847089815
0.027829499895
0.053159354806
0.035287626873
0.157334845569
-0.097243804722
-0.064474136962
0.009618952223
0.125665396121
-0.026038483679
0.014890461304
0.119231857458
0.020467629804
-0.021573524127
-0.093430992151
-0.020937600084
0.170057774559
-0.164666816429
-0.097009162960
0.229883557650
-0.069510499471
-0.142210640490
-0.008258003705
0.007414376738
0.028801996578
-0.119763950416
-0.055479114398
0.066314738158
0.218003235043
-0.170560512025
0.004926138406
-0.165452242362
-0.053542800058
-0.069793677341
0.003542086442
0.053792045723
-0.033694865648
0.010980650222
0.112238282685
-0.132790483236
0.032059860379
0.022488338248
-0.027481865864
0.011395454404
0.053992797877
-0.238680219205
-0.211815821047
0.032352901951
0.093203175374
-0.089547085134
-0.126516219687
-0.042761787051
-0.054564546203
0.087580670266
0.033515397653
0.080282941011
-0.000406003954
0.023048914429
0.077468749526
0.075473851429
0.064743950994
-0.041344073249
0.137489819019
-0.161825436753
-0.088491496186
-0.009820542135
-0.048672119504
0.129078865700
-0.060266044845
0.276793705419
0.184930183602
-0.104405375534
-0.031841687100
-0.212344813794
-0.080472524166
-0.021357047797
-0.085170201877
-0.052566346691
-0.035702628613
-0.118702336442
0.036801555019
-0.060589998308
-0.005402622525
-0.037407436211
0.100093013662
-0.036753096354
0.072011069496
0.088295982228
0.018398568618
0.170076991907
-0.100046333968
0.189524012291
0.103168826184
-0.119653118762
0.121185413395
-0.086547473359
0.019833466314
-0.058393116253
0.005798900323
0.087154997965
-0.025102194289
-0.032910693360
0.015217430018
-0.064671710523
-0.010751610252
-0.051055611048
0.024678390191
0.126660115720
0.091864233340
0.030949381374
-0.027893384829
0.035973304288
-0.024154824522
0.240378761403
0.021770288431
-0.079581493045
0.018151204835
-0.026567718311
-0.102804286888
0.013309083589
-0.070219210120
0.092481070511
0.087050255269
-0.052661376450
0.077671119856
0.056457910215
-0.011404766541
0.042642844281
0.163911690764
-0.133701710224
0.039137272232
-0.143266571473
0.074113506100
0.146140546719
-0.059512788804
-0.178117303409
-0.192994824353
-0.048166062760
-0.194224919967
0.028774657586
-0.000170813548
-0.032507154227
0.012418356710
-0.021208777735
-0.000386651245
-0.049820719432
0.040551615991
0.088047680565
0.066855785060
-0.067179903879
-0.179240655848
-0.124657324130
-0.033884900931
0.070403780576
-0.021432871333
-0.008007958041
-0.149752693576
0.007614033531
-0.071859973306
0.038553977024
-0.126585170787
0.087788847512
0.157725854672
0.009226457951
-0.157509530676
0.104433412391
-0.089636445761
0.054864886367
0.030496493538
0.001376688956
-0.095726835623
-0.100995250460
-0.053723368033
-0.005928781154
-0.164082072799
0.087992707537
-0.004569149071
-0.010297139256
-0.012225817421
0.025420573470
0.122890550648
-0.036843636391
-0.131426717095
-0.047480141671
0.038183133495
-0.006510190520
0.010111373761
-0.003914501726
-0.086531968443
-0.085193490084
0.068357861577
0.018486949546
0.104095969876
0.107137523076
0.001684518650
-0.145429184382
0.074250023060
-0.200257981714
0.067792225393
-0.045671151754
-0.111292723764
0.056055346913
-0.093743914413
0.270897452198
0.036811260398
0.154468173662
-0.127549708661
0.061914245802
0.028385819039
-0.026537005769
-0.184127558437
-0.130368248091
-0.022248015663
0.014613506435
-0.048494361570
-0.179463002492
0.041208669162
-0.076096791306
-0.066069600768
-0.043582397881
0.031126323947
-0.137872201219
-0.017292139045
-0.058511594014
-0.113311934235
0.046002149325
0.167059389249
-0.065997908775
0.023984795126
0.172545572188
0.022565906488
-0.011125358336
-0.080278062957
-0.113717345952
0.034182162521
-0.134144412263
-0.151507315057
-0.011594145558
0.082536447422
-0.009688348620
0.089207134127
-0.114443143610
-0.078752666581
0.037361650362
-0.140307852690
0.064407411626
0.111197575977
0.142210361602
-0.024932096337
-0.007349546511
-0.001632043792
-0.162104327032
0.278418212331
0.157126884992
-0.057264252092
-0.129100316705
0.038544027378
0.024607893112
0.041170575433
0.131407553184
-0.083817600867
0.066048565497
-0.104835723627
0.148950282935
-0.026601440299
-0.094274507987
-0.064345792249
-0.050707757406
0.057044722847
-0.059929359475
-0.124129680889
0.079697772808
0.127026856779
-0.045796150830
0.136248725399
0.024236226702
-0.050339178839
0.046383236311
0.222909928774
0.021878658235
0.021886107150
0.025417517737
-0.048127496706
0.005025315518
0.075340078068
-0.032843469704
0.073901334246
-0.002934646778
0.053055998139
-0.114043321524
-0.095642265644
0.103570768819
-0.101431406280
-0.053696223161
-0.061786411298
0.035017117927
-0.056402103125
-0.095421713944
-0.072432894964
0.081711323514
0.006191812387
-0.117797365412
0.036906183560
0.080420996293
0.006390192335
0.057406234102
-0.227766669473
0.027076602057
0.168575293524
-0.003985159942
0.088535030832
0.106316386007
0.188653140462
0.163458351567
-0.022750670676
0.057065446287
-0.133251343296
-0.054171291260
-0.031221539487
0.057883704968
-0.010799284682
0.077652615168
-0.060936604714
-0.008907700472
0.003821833072
0.070722628481
0.100243560109
-0.057065918348
0.014578881152
-0.096371802472
-0.023303360916
-0.069047914783
-0.177125751889
-0.073934762776
-0.019527998196
-0.043571196441
0.120836145451
0.010548804709
-0.089771991536
0.090320267377
-0.137701609974
0.043751816494
-0.020569156736
0.029490083275
-0.035227175949
0.154493820769
0.038396573294
0.075336954243
-0.008216836331
-0.007781146899
0.049819307618
-0.137142572724
-0.052359059755
-0.068572709731
-0.063275033833
-0.065227798255
-0.004909138057
0.035318417260
0.050063258357
-0.151977869079
-0.079912854365
0.036985646626
-0.009053012473
-0.062527159495
-0.243301832264
0.141066316744
0.125675777402
-0.069886125337
0.186698127798
-0.063868927262
0.109342565419
-0.066869843867
-0.023554703468
0.100037604576
-0.034033830247
0.000164075249
0.040899358546
0.104292342643
-0.038110743520
0.019127063517
0.067159458178
0.101579702158
0.097904553510
-0.087752314409
-0.045729084522
0.081211238823
0.006952065943
0.036782552521
0.060925336528
0.133834008502
0.110045076918
-0.067572135743
0.117538248438
0.155676442129
0.070976738724
-0.095987176849
-0.071476590022
0.022262004359
0.094074384642
-0.219002557757
-0.040706707082
-0.145138160439
0.274277193519
-0.103091981699
-0.052163705319
0.055210374145
0.086097931439
0.028340854367
0.141868331624
-0.030899097953
0.077786762788
-0.092383637342
0.082121654517
0.088682121653
0.019699869777
0.053815543050
0.127870967013
-0.130353180412
-0.061971892876
0.033012687932
0.044894800785
0.044882831663
-0.009084643869
0.017656846617
0.204292656370
-0.069769940991
-0.027242270082
-0.061840968688
-0.134345237188
-0.081377160041
0.045397840681
0.061689064095
-0.024402134069
0.198022146638
0.089503355183
-0.086127304758
0.049002435594
0.085021672799
0.102412494772
0.059710273237
0.071170750033
0.002567889719
-0.034276268617
0.040950508367
-0.157769240784
0.051655004285
-0.078685311637
0.076659472827
-0.065394756039
0.076817734728
0.029649232098
0.122289931761
-0.053591858300
-0.147691666466
-0.153261724926
0.106477835281
0.012167046298
0.078999645765
-0.063628135469
0.112923347751
0.060527653332
0.108934767651
0.060363444961
-0.090044955828
0.021825136163
-0.090408260112
0.103718442057
-0.130066621210
0.032629862672
-0.033742399495
-0.195595117058
0.118041086614
0.101302012004
0.067538646251
0.079241587027
-0.013217848045
-0.101903427834
0.025584783054
-0.133629914790
-0.062103729104
0.147728572002
0.005350130773
-0.070296950570
0.094028713612
0.113939313601
0.056050138684
-0.160937923867
-0.047563807884
0.094604595485
0.132419216391
0.161277065014
0.091842456750
-0.079056693848
0.004081132811
-0.040524530465
0.021741586637
-0.168204323026
0.019780671809
0.056883568383
-0.022780160613
0.016105154196
0.079492561712
-0.097379300598
0.024960044267
0.100723722624
-0.024871198518
-0.018682198848
-0.099173821929
0.137161322598
0.080013734334
0.009807433245
-0.064260761644
-0.009098562733
-0.110164419619
0.087278187171
0.089475389724
0.132928603031
-0.042082725777
-0.002342065647
-0.107420387223
-0.063052945190
-0.056406769423
-0.098027178077
-0.006426290272
0.228385003623
-0.000356304089
0.089319370794
0.027578562599
-0.001347749431
0.055771824427
0.006121719419
0.144708512303
-0.018319552219
-0.138102053332
-0.018799753087
-0.130132614086
0.107499115008
0.097651781478
0.002647278786
0.028754423016
0.067369698720
0.084928483959
-0.090220022226
0.034951693605
0.165474786056
-0.003205603210
-0.079747398986
-0.001424767229
0.097993736732
0.002137964456
0.039788401807
-0.034734024050
-0.130954934252
-0.138557844106
0.190498377900
-0.036923667696
0.195585698956
-0.107990755922
0.150974611528
-0.080923947936
-0.065637474748
0.160348342417
0.184033142258
0.132742888820
0.078879372006
-0.112428944916
-0.227208502483
0.088133578217
-0.036800682782
0.025557998536
0.023208870243
0.077675840978
0.078799830854
-0.085723242982
0.024251813253
0.063299714490
-0.041488148472
-0.046704484666
-0.152926271227
0.103757622006
-0.110427730258
0.104865186954
-0.040873272390
-0.027510567890
0.223869195382
0.043317251198
0.004360367140
-0.041701751356
-0.018171243709
0.100144455708
0.034593014661
0.002366380969
-0.058944973369
0.125167464786
-0.191294175229
-0.071316063295
0.053714092260
0.230559922609
0.055522126164
-0.123391469491
-0.008747519100
-0.122848137139
0.022134527553
0.039044304881
-0.163522244593
-0.165997274110
0.060024195943
-0.176800726085
0.002802713122
0.023943189740
-0.059811789010
0.071839711245
0.038551246838
-0.108442928703
-0.034192817524
0.095551682963
0.162493814624
0.030778536314
-0.027653226709
-0.032542033170
-0.125550179644
-0.114052745688
-0.128966642226
-0.155715965281
-0.201496935002
0.129462187108
0.098556259630
-0.119726576118
-0.094797523760
0.012009413144
-0.041950955741
-0.083628708258
0.109739854008
-0.014845495277
0.113228196852
-0.064600328726
-0.101048969656
0.205320038036
0.037685615859
0.050411102820
0.011367395366
-0.072704042868
-0.086216044324
-0.029568896643
0.063863307708
0.067025358291
-0.014660406018
-0.176631978036
0.097023360025
0.169845141922
0.172047352244
0.220734671656
0.169906951556
0.010027163590
0.034127766970
0.229065329622
-0.019559820660
0.132092285595
0.118927756908
0.006683335815
-0.138462910596
-0.016340606738
0.034884343871
0.221744782177
-0.125535302830
-0.024747259820
0.120658651368
-0.063629563163
0.128764160250
-0.033186775438
-0.132548717195
0.116254673063
-0.116976516089
0.052028367378
-0.128720802248
0.098540202176
-0.068552870372
-0.110420276493
0.009529549971
0.055264228827
-0.133449496929
0.029167670227
0.003926428736
0.206051891808
0.082987928042
0.034846175782
0.069569394504
-0.138623800677
0.054902094922
-0.010387398165
-0.011894439493
0.026824992409
-0.065250925951
0.134482073931
0.104003895191
-0.082819982787
-0.116778354059
-0.061768572193
0.059749462543
0.163999789784
-0.063065552274
-0.031113662446
0.033074863543
0.151276686757
0.042018025164
0.028689240798
-0.095402697780
-0.176751924210
-0.015881226857
0.133309547817
0.245190166262
0.018735606207
-0.088525415615
0.122483640886
0.087917517275
-0.067418328340
0.070040373064
0.106294719513
-0.092306958304
-0.060989043093
-0.058958802772
0.145023794224
0.048910220486
-0.042349956335
0.040512728719
0.084828130418
-0.188504380776
-0.000222880070
-0.268297255786
0.131628762254
0.061728892022
0.189586040668
-0.112690825922
0.096109096028
0.100316579934
-0.047171228301
0.113682899889
0.121829089391
-0.012040345371
0.050894274612
0.059618073587
0.075462639603
-0.007401671857
0.178928898157
0.045960008244
0.110073665768
-0.024890868000
0.107883090151
0.134815281525
0.116877686470
-0.043141851204
0.100576649000
-0.157180340045
0.165673240874
0.027636931527
0.088986597142
0.127422385549
-0.071170140002
0.166564336715
-0.046160422974
0.011788471751
-0.011242554398
-0.024067838318
0.001218198976
0.007707847793
0.037825678352
0.109371106667
-0.047882012482
0.169709778043
-0.079778098329
-0.125148956969
0.031089419232
0.071528103506
-0.040840780597
0.107151399280
-0.059988411656
0.121246794871
-0.032107707752
0.006325047618
0.021963491123
0.028812403794
-0.059155924335
-0.031379536675
0.056114667824
-0.119026498355
0.092862558850
0.015856414114
0.006399019990
-0.002305875480
-0.141709764056
0.077459136135
-0.149431447546
0.043452513761
0.129228809066
-0.002522847575
-0.010509237779
0.194222698755
0.089252225499
0.084387295098
0.173383754496
0.106448393192
-0.088574868193
0.010411090476
-0.067392168604
0.102010096309
-0.045103327766
0.116737609499
0.076246960854
0.067251194060
-0.079359016086
0.172330887783
-0.148438392516
0.120238156259
-0.024927252467
0.108109106599
-0.026751007445
-0.061305656825
-0.092694557132
-0.003959827520
0.095977802644
0.070340544425
0.076479703415
0.022048499371
0.210397227087
0.002279408180
0.235243208132
-0.141370725632
0.048255988222
0.140178755691
0.112486498557
0.044694146512
-0.082117986315
0.105467691479
0.121002420209
-0.015411861361
0.027984811447
-0.033234104659
-0.016623867478
-0.025839043129
0.147326321775
-0.017219056258
-0.121963344889
-0.247470137560
0.000568440402
-0.099984481714
-0.129648844692
0.243111189039
-0.043864745148
0.073433387863
-0.024896190383
-0.109419378181
0.191537795373
-0.061780906120
0.056578382863
-0.071147857240
0.064428328778
-0.228158442174
-0.030231911423
-0.008222055002
-0.074606092910
0.105002493486
0.032843325685
0.082610713041
0.078120472820
-0.096235504870
-0.082000849745
0.009627284199
0.005334601240
-0.068384374609
0.153764067098
-0.125053197843
-0.038970775130
-0.042865040309
-0.073002706684
0.088029247744
-0.094580126931
-0.093515688352
-0.018901305848
-0.084612499592
0.200381062642
0.025958616138
-0.004025970556
-0.032024663301
-0.070625930959
-0.138918486227
0.044795814420
-0.034349001476
-0.018602962356
-0.016121407559
0.118737807049
0.118400182829
0.070274888427
0.014354713005
0.077991628429
0.009522468179
-0.036666150807
0.004227901728
0.028533195536
-0.015019592637
0.152274605878
-0.011956095167
-0.125414296871
0.002542654608
0.073978665554
-0.089772926443
-0.096821727867
-0.027857340873
-0.010940880597
-0.002268727225
-0.005217633997
0.117572280536
-0.139293717810
0.105400453322
0.100978691699
0.008069978104
0.010182755872
0.225203730990
-0.007470156111
-0.169347462021
0.088332648460
-0.071500655921
-0.098207632581
-0.053581287443
-0.015756786141
-0.057838402674
0.004280140622
0.059236556658
0.117569059570
-0.149209173206
0.158453579593
-0.088656510018
-0.040406706611
-0.078958368488
-0.033605265276
-0.159494551163
0.025371470741
-0.127811606100
0.094650722920
-0.076092851944
0.063771048768
-0.112945864317
0.130336315366
-0.046941388522
-0.053569437915
0.118339156434
-0.075611818232
0.046610640434
-0.097847778008
-0.012860020135
0.097892664294
-0.056165521766
-0.126857662412
0.056873024413
-0.007878578011
-0.160022985970
0.065955420669
-0.004357131291
0.052343424138
-0.102976099731
0.094001384688
-0.004904423930
-0.050587913870
-0.018534102374
-0.060796408322
-0.193089404030
-0.067386324766
0.062382060818
-0.154902493269
0.066112543135
0.175877843523
-0.001338648385
-0.012604424978
-0.020649275482
-0.135907351378
-0.001486181938
0.117214009932
-0.076548860600
0.010550222270
-0.102030518323
0.032964911124
0.168282150942
-0.063328696661
0.020690537345
0.097039892820
-0.001756682980
0.030873669456
0.040266822592
0.075151127076
-0.135841272661
-0.015840424709
-0.018733673077
-0.053113454327
-0.027911106619
-0.012966679603
0.191879458342
0.020972508803
0.091195814533
0.089413106610
-0.031432429131
0.141038275013
0.141585019594
-0.009053465272
0.025382908104
-0.084602098272
-0.022875084809
-0.123405190059
0.134339524830
-0.006810623485
-0.093031525584
-0.099948721408
0.116524874060
0.088145217209
-0.076088506380
-0.100212523660
0.033319772386
0.306930305786
0.014553193253
0.035291699477
-0.061976063923
-0.116538090211
-0.112156352501
0.150365143808
-0.062512781612
0.069491051653
-0.077731583990
-0.018066098069
0.175915799751
-0.043988098022
-0.108806791021
-0.095463963324
0.066488805964
-0.015597152212
-0.009579421035
-0.075257721316
-0.071301680040
-0.135238265851
-0.086049134975
-0.012688589129
-0.115461670301
0.014417499545
-0.059697218540
0.022293765680
0.016853991104
-0.024821360618
0.000486110158
-0.076414352937
-0.092608393134
0.016177334200
-0.033679152975
0.079021248874
-0.023522447309
-0.170073801136
-0.047971155317
0.046451026568
0.094361258116
0.000406753217
-0.150308196805
-0.025259589924
-0.016135259565
-0.158945390720
-0.063160397918
0.064137889666
0.022760382774
-0.052846902077
0.061234354666
0.067701077508
-0.069980868700
0.003227996927
0.098963745974
-0.126008742542
-0.061063659945
0.039987671854
0.113975996738
0.091460029407
0.073842298914
0.094106965940
-0.069434076123
0.009639489477
-0.052699266794
-0.084186045954
0.041066434901
0.030632395931
-0.012959170838
-0.222894779607
-0.051303355526
-0.218158540209
-0.193041956194
0.041115999453
-0.045908442537
0.100203362043
0.111401580096
0.117582473039
0.086872028953
0.225406830466
0.060428869037
-0.044964184507
0.027876936543
-0.121559582648
0.035475110474
0.018210026960
-0.001669410078
0.163211986334
-0.012045716339
0.237355414924
-0.033968074978
-0.042558320664
-0.038369254802
0.129583188666
0.101036840617
-0.053728972969
0.116991233218
0.091876109777
-0.004142988055
-0.014533246025
0.150309389149
0.068409859414
0.109726716057
0.120166365421
-0.070977993677
-0.062326341357
-0.025585573863
-0.128599993911
-0.032720145805
-0.094557728957
-0.059097347115
-0.093466024349
0.015506044542
-0.236464858740
0.001916318166
0.023583152646
-0.054113954423
-0.112143064049
0.074943552718
0.254650903824
0.142407541080
0.117100093197
-0.128787753023
0.033517357255
0.057716653519
0.123318493714
-0.050685022452
0.051847814976
0.042550474379
0.070845273741
0.086455883267
-0.136413769470
0.056149797376
0.140096122226
-0.158239678694
-0.009265425705
-0.025400922762
-0.051724327169
0.016359833335
0.064726096450
0.141292481616
-0.153326044903
-0.152419736286
0.033923032112
-0.108510017785
0.033911389809
0.135403636569
0.072505678435
0.032401973966
-0.150064009899
0.014607688808
-0.197664225284
-0.060339542622
-0.001269515714
0.176405356493
0.054365301936
0.000214502251
0.020922901495
0.006351990930
-0.068840410305
0.047029428655
0.079460400759
-0.356114499165
0.135970001629
-0.081069467265
-0.228243843465
0.072858947849
-0.068225630475
0.010632616540
-0.119229809105
-0.096358775632
-0.052556826880
-0.114216721505
-0.150190033593
0.086255761466
-0.056876467344
-0.041201797325
0.113025453741
0.111514879806
-0.022880886912
-0.035855225193
0.056136461213
-0.131338335599
-0.164673777410
0.003949218606
0.159199568768
0.000500169251
0.106246379526
-0.135568457330
-0.120067493499
-0.124470579605
-0.189260443651
0.023150337143
0.163582128370
-0.030218018426
0.033127367859
-0.049574409942
-0.060882065085
0.126345508086
-0.150931868744
-0.005226180911
0.042479590006
-0.001591658364
0.058951128851
-0.066686837593
0.007476121389
0.018646456814
-0.043736660438
0.085583642766
0.073455756728
-0.080630500166
-0.152081364549
0.044041982947
-0.199167673977
-0.188596483276
-0.188959943775
-0.069975467312
-0.210539239912
-0.048584527183
-0.032496514973
0.124341292460
0.002944887961
-0.049547272805
-0.072071794595
-0.019633391808
-0.133853053876
0.140034256496
0.063396167481
0.007456939139
-0.082766647032
0.002677683192
-0.109745384092
-0.005150544721
0.008152520188
-0.078160244154
0.085808322293
0.090134080877
-0.057145335778
0.001874856997
-0.162422244455
0.015455626959
-0.092118971257
-0.034382594849
-0.008543074874
0.003428303721
0.148444504732
-0.066487990090
-0.163047625382
0.013224173288
-0.115656829555
-0.057853290625
0.160308908082
0.194531484190
0.035028866798
0.028975335970
0.038403383305
-0.106986982904
0.211979194521
0.102899011618
-0.037885206202
-0.007725141910
-0.056378914954
-0.050879742701
-0.091688774864
-0.046988272535
0.136029020525
0.040632015457
0.033537059521
0.003944059565
0.199833648243
0.060264296364
-0.003121322504
0.047434331211
0.140217126959
-0.199831974432
-0.060073946039
-0.044765396572
0.062151692033
-0.031176816613
-0.067878531494
0.010226548749
0.040471696304
-0.045565594171
-0.138244177535
-0.088947786626
0.176482617926
-0.026543315715
0.130931796808
0.144489693268
-0.024593890332
0.025189052392
-0.049926015752
-0.055086776782
0.052925303224
-0.122248558197
-0.144833852373
-0.007522865947
0.062922772011
0.011781453264
0.100073179209
-0.146518738732
-0.004858053063
-0.007316907816
-0.093537929707
-0.300233552771
0.018505744623
-0.002356438750
0.031053238536
-0.059366276004
-0.113634026512
0.072188488068
0.127723004175
-0.158747028973
0.093129837637
-0.194773416484
0.184941563472
-0.027986679907
-0.020671632098
-0.149578531042
-0.026937729805
-0.113009348457
0.097522433966
0.000159485475
-0.098310342108
-0.005269921148
0.115790069117
0.056442716262
-0.116835131894
-0.033684820349
-0.212113817823
0.049922604852
0.054601515581
-0.033084617516
0.166597148166
0.084651693417
-0.006759909940
0.026432304443
-0.045816099436
-0.167629111831
0.225162172243
-0.006371658462
0.096480062782
0.062711648524
0.023389118257
-0.190144931270
0.011322133140
0.269399663370
0.090359056231
0.034898214824
0.093454111403
0.081661776549
-0.053467049977
-0.014178199429
-0.008307470361
0.140344302605
0.123307484170
0.146911663285
-0.098249936697
-0.041336305249
0.016217663627
0.003020929941
0.109183043122
-0.089653900753
0.038074022506
0.219633058991
0.028979545887
-0.066599016924
-0.031307031129
0.076081233307
-0.107668490892
-0.004711131208
-0.125365542447
0.001877297938
0.150240127654
0.004809308704
0.011771809931
-0.062830825560
-0.041580722127
0.109672399352
0.141497837734
0.039681545637
-0.055452148704
-0.104313400807
0.116618634911
-0.012483196231
-0.089430579364
0.112351834512
-0.072672119983
0.182878405669
0.129967672861
-0.047726860883
0.050573205356
0.112124613596
0.005370791667
-0.202068539347
0.019225741632
0.078592978856
-0.020073627297
0.012856103703
0.015637249098
-0.048290619679
0.055435257956
-0.127307493367
0.156312643031
0.057715860959
-0.123828505042
0.027486734675
-0.029105028035
-0.096767383577
-0.019362132545
0.034241206384
0.082178721932
0.066581377913
0.042550201285
0.023411812127
-0.017102977111
0.088079616798
-0.008283062453
-0.028718924061
0.052492228604
0.062268636316
0.098031952323
-0.028505983587
-0.081208283638
-0.017572477287
-0.051963453631
0.065442793263
0.105061703861
0.043436880311
-0.024979746405
-0.054756079708
-0.125103833424
0.020722453811
0.024750725381
0.094576034708
0.095215428525
0.016750515626
-0.153956582247
-0.018901043866
-0.098027823952
-0.116709221101
0.000440384011
0.069234063428
0.016551977440
-0.073331786802
0.008253601143
-0.086599496289
0.086014406055
0.132090962353
0.165345085586
-0.267648985654
-0.058087498633
-0.075954361820
-0.052806007343
-0.034146005346
0.279927264661
0.077386971430
-0.064251636526
0.049548212271
-0.140101151597
0.016166422509
0.007449898655
0.056328073194
-0.062583320365
-0.068617980302
0.051210829917
-0.073336319971
0.040976831650
-0.160162335641
0.117639879224
-0.066526887632
0.076613495452
-0.153339791735
0.096140348686
0.043464154969
-0.132858789105
-0.072613124844
-0.113190431229
0.086715423467
-0.101127738870
-0.088722791455
-0.082831066477
-0.078905611214
0.072229389529
-0.093308044544
0.100928801136
-0.020376578201
-0.026555298682
-0.053077080461
-0.060612483756
0.129905744268
-0.060586665876
-0.229722545660
0.088076308774
0.003195033007
0.094675015212
0.067422632953
-0.072769490268
-0.116657386552
0.029894360466
-0.121953607225
0.073660364352
-0.024612590889
0.030879618153
0.115693156224
0.114233537432
-0.124046795728
-0.111643796538
0.009360365980
0.030379252428
-0.085556778358
-0.073568767702
0.143933416489
0.119494162971
-0.143658560704
0.100153851852
-0.159274177052
0.160901756302
-0.111662944083
-0.104696722635
0.124903474906
-0.135977631019
-0.005050332418
-0.028504358288
0.029303438484
0.154060596576
0.051257832072
-0.047638679407
0.054592371850
-0.016875475445
-0.066264484218
-0.162785498673
0.142169037883
-0.220719802922
0.013831811563
0.122539903581
-0.097792744781
-0.148882371156
-0.080047217215
0.033289400988
-0.003903763972
0.016616815737
0.127271518359
-0.268583921747
0.075690389488
-0.000991788900
-0.028059374475
0.013040666366
-0.110072437707
0.110535470465
-0.069406114269
-0.016226818852
0.033285772529
0.065831481032
-0.115373913418
-0.045561461136
0.062174763690
-0.023923227452
0.059484299307
-0.140245629576
0.021869934841
-0.052892873281
0.230845842908
-0.162391799235
0.067578411440
0.067534156211
-0.193099311702
0.083265722170
-0.074034974518
-0.130055699196
-0.005167085050
0.047344298666
0.297851539629
0.044388380845
0.133354976873
0.214254384518
0.110737748380
-0.127951860231
-0.097966956291
-0.058973894304
0.082993824822
0.142241819054
-0.181326123505
0.090049555758
-0.044423464199
0.097010880867
0.001111946314
-0.033752511116
0.065647760240
-0.151906642294
-0.091893208711
-0.069263438845
-0.140488224217
0.043192920347
0.121109461300
0.027912724415
0.069920098372
0.108690060319
-0.012374830154
0.029337555664
0.094940935634
-0.108462665140
-0.090552037711
-0.238808295959
-0.236425194509
0.098213248507
0.160489648090
0.090961505582
0.108200818444
0.021332514399
-0.045334107322
-0.022820824202
0.035755176993
-0.188394539641
0.106339208183
0.050586360365
0.143079942780
0.142431805502
0.122873992484
-0.044846333239
0.047046631292
0.042577650599
-0.030731333281
-0.024840438756
0.012372124280
0.107612250996
-0.047555153939
0.195596363079
0.101174841939
-0.097485371109
-0.290440253909
-0.071618837894
0.190221026158
0.047498067272
0.074911714436
-0.073446078222
-0.002385626306
-0.074131305916
-0.044253592592
-0.092500010977
0.001355264773
-0.067533824444
0.095946323094
0.175975901055
-0.080606139928
0.061704727065
-0.048555593586
-0.052793355897
-0.017379830184
-0.031325801317
-0.078296230817
0.094942863614
-0.022927433407
0.058820226300
-0.150405092580
-0.031784464888
0.015332115043
-0.067978975917
0.115142229466
-0.035818471611
0.106030729698
0.040155497167
-0.107317646358
-0.100380271708
0.067912351873
0.233512105886
0.079912175120
0.005509223096
-0.065049988449
-0.026049097429
0.002227962481
-0.071660428715
-0.019575011186
0.200794249968
0.004768790383
-0.071744743576
0.070544976939
0.097780788541
-0.049591259071
0.010349442371
0.064735365237
-0.033287970323
-0.091636421391
-0.098578750315
-0.222594707970
-0.210053180639
0.284410143816
-0.086167754820
0.082278741008
0.208194518072
-0.062033030523
0.021362872862
-0.103829769810
-0.135147217223
-0.002930919135
-0.082329305724
0.020197606136
-0.074882096985
-0.049628679506
0.038074999833
0.067850828039
-0.046342280743
0.139834239522
0.099663774340
-0.101891519380
-0.040197502713
0.122581820303
0.022042315998
0.166049605887
-0.033702445682
0.018287761517
0.102572581978
-0.014921978648
0.050196879402
0.010084420586
0.054340454967
0.012915087176
0.129232408245
0.018447130321
0.041183256029
0.005812521730
-0.060951338986
-0.129763517625
-0.045394010388
-0.071224080177
0.190366750949
0.203921846554
-0.086334757152
0.057588600054
0.110362894509
0.121505104165
-0.071247601989
-0.036282525150
0.183990970648
-0.020801977662
-0.037484551530
-0.017824492168
0.117529801615
-0.034640614563
-0.022563692018
0.141571259110
-0.091838508837
-0.118601854938
0.015436883980
0.072326357166
0.032107091260
0.057590192266
0.167408358705
-0.019010618610
0.048778800428
0.005600453492
-0.036493525360
-0.075658758499
-0.008684144663
0.092569570182
0.153075068537
0.073396406145
0.357054840583
-0.033521605879
0.228172007524
-0.049922808779
0.038657892866
0.006664771260
-0.097486282403
-0.041126647276
0.144105647619
-0.058982426858
0.186269824074
0.006059530579
0.012120081098
0.036732928158
0.185027501043
0.108165267328
-0.022468266756
0.122563154143
0.102465051593
0.009960873868
0.077887318012
0.023649005294
0.069256208444
-0.017903397742
0.043955419545
0.221007853633
-0.184683403353
-0.027284234103
0.011491854482
-0.046707190133
0.005891696941
0.120605744017
-0.197254097730
0.042422167305
-0.040124682578
-0.016172087365
0.035810551181
0.009156557283
-0.114802453172
-0.066805031208
-0.004968350989
0.050135426788
0.031363313841
-0.066012287007
-0.043719275007
-0.102763453914
0.001292219926
0.062343232736
-0.040849416961
0.158202416238
-0.167518572453
-0.016733969569
0.079612124967
-0.064707381147
0.177509333993
-0.038201232887
0.106050822037
-0.087678757148
-0.023822274923
0.138009639836
0.015164634267
0.160819499556
0.076374161832
-0.017058502524
0.036964735333
-0.032025193370
-0.084981739331
0.107122207935
-0.032454782390
-0.034179030223
-0.072036972699
0.074984322776
-0.025887454381
-0.044665729630
-0.135602274515
-0.180645820187
-0.001688729370
0.060134050099
0.044865447347
0.128120401423
0.029479222437
-0.006038992964
-0.136232557644
-0.037338569423
0.035946425714
-0.031902523911
0.053951031270
0.171768772976
-0.016903005468
0.059418144872
-0.073649834621
0.101850122687
0.031240363066
-0.180721536792
-0.012710104726
0.004235027291
0.103363735630
-0.032310632090
-0.111260551142
0.151081047440
0.031369246316
0.007325490881
-0.078903964437
-0.049123346450
-0.043287537112
0.047229759822
0.020756713364
-0.108948841869
0.124139378592
-0.086590569365
-0.067385900587
0.128728836672
0.027178484697
-0.044713320417
-0.020104247204
-0.152253852288
0.092078503327
0.157032410851
0.009581895997
-0.073764693804
0.072743961701
-0.093611116509
-0.051960142803
-0.043041021161
0.051565110515
-0.099586329232
-0.046202280681
-0.043219997281
-0.010736413089
0.001572752614
-0.115007202988
0.027929131828
-0.071486977453
-0.126984453708
0.106619945157
-0.011895446906
0.054652382646
0.077951167584
-0.044664263700
0.026151541430
-0.054541027330
-0.051717148461
0.066320630555
0.027351794641
-0.112002122534
0.209259222587
-0.119894264624
0.008952659151
0.089110654459
0.125437252400
0.001366040045
-0.069756132124
-0.113370492639
-0.049819300500
0.004811365944
0.067502385335
-0.130775946011
0.016817992234
-0.104693779234
0.147073550490
0.026961444296
-0.092815789723
-0.053081978997
-0.005549252665
-0.017124674838
0.005364943956
0.008008520164
0.006537467411
-0.034121676669
-0.036902263161
-0.189237817694
-0.086265582247
0.070299744916
0.100834901632
-0.033484961232
0.206037706900
0.055336718177
0.137508447284
0.174464157585
-0.081873346304
-0.053232217986
0.265131224104
-0.025054332272
-0.248442036573
0.002574517248
0.065908090467
-0.005975712074
0.033173554814
0.058434987577
-0.087782016307
-0.121727431113
0.095207519750
-0.021311601905
-0.038751645586
-0.043676274951
0.103078113190
-0.174977610786
-0.039873126344
0.019263442485
-0.048333715771
0.044765587762
-0.013668386879
0.131962070018
0.016814495715
0.123543686985
0.008619733551
0.052802230350
-0.132276493689
0.085283610164
0.008309893234
-0.043016360807
-0.034044816553
-0.127888106268
-0.043074677340
-0.012293749316
-0.165058509601
0.031022026288
-0.031852647733
-0.130219395433
0.065803297073
0.043704559443
0.082113510833
0.033358903549
-0.225280956428
0.109558167060
0.142568299826
0.188649784737
0.032363172299
-0.104511309074
-0.011870079141
0.014314675590
-0.144709366226
-0.040863336710
-0.042834192549
-0.122252245490
-0.200967966823
0.034529143278
-0.068587715402
-0.135629498664
0.109107152870
0.033451581541
-0.329183468419
0.109813384961
-0.244276510502
-0.084012945110
0.107180786094
0.115426177866
-0.024639304280
0.017537990839
-0.121610247935
-0.093578382386
0.027306542957
-0.067819198056
0.138400258341
0.172288326334
0.123323491965
0.090345457911
0.076828076818
0.147897645135
-0.029966886619
-0.043897367538
-0.057126028748
-0.074016941039
-0.184195851218
-0.195519713616
0.091617710955
-0.010061305871
0.024004576523
0.095795616598
0.105637520794
-0.005246072042
0.034626282461
-0.065684357008
0.059929220077
0.033783250667
-0.283024036214
0.042917391509
-0.053916891487
0.074292664533
-0.064548068512
-0.038929434022
-0.009649218698
-0.092691854045
0.000426750675
-0.067326188636
0.093108886990
0.097650775801
-0.122693399871
0.070365347288
-0.067540982498
-0.088335811947
0.055012672271
-0.042153313341
-0.047148494361
0.010538855476
-0.009973474332
-0.001342783575
0.130879447522
-0.000240538658
-0.056432831649
-0.114068473380
-0.147289469035
0.027660176713
-0.030409300432
0.111652837032
-0.238436050273
-0.012249542306
0.064733249397
0.183834989475
-0.119115648212
0.018689625056
0.072695516736
-0.036944218836
0.034231965379
-0.077210859431
-0.018853455832
-0.012551107646
0.027239487789
-0.080364926925
-0.015495912974
0.154504619700
0.028375654725
-0.039524677252
0.089132259317
0.121213074545
-0.044799764780
-0.067019011271
-0.071768874090
0.201671628667
0.028409685540
0.021343249288
0.101082140007
0.064522574139
-0.080455887529
0.022954175169
-0.090228879174
0.061477247445
0.043499859168
-0.033752730730
-0.075082363093
-0.011060326353
0.101006025126
0.053464168521
0.020330127548
-0.091956985424
0.040988438115
-0.055657452234
0.105143323546
-0.092362567891
0.070953960177
0.209735493770
-0.150987006307
0.120111725502
-0.030415788108
-0.030222802374
-0.100342295559
-0.028032193517
0.108140819987
0.002472168151
-0.057894355952
-0.131802373751
0.036973821166
-0.019094846280
0.032785685312
0.038113993296
-0.023398095102
-0.168651116734
0.123041215020
0.123726487747
0.113713142125
-0.189842741467
0.035380280106
-0.100664661116
-0.044009122273
-0.069866303823
0.038422039038
0.034773491347
0.111582342698
0.015979175525
-0.047934796976
-0.055973817986
-0.029731880461
0.161244698472
0.112853894505
-0.131633332726
0.063220048987
0.082441095834
-0.113721849995
-0.077222121615
0.055892229695
-0.237926244937
0.043257716792
0.072301676396
-0.184467020510
0.129371432910
0.061847695086
0.069599162615
0.098845941238
-0.026652585175
0.009900844672
0.102710134408
0.078012163242
-0.019327813394
0.074618585764
0.110035628180
0.044212836609
-0.058977338903
0.158553483039
0.060573649477
0.072134261471
-0.073197162753
0.025287292563
-0.161895098861
0.083784174897
-0.023710711547
-0.046042467977
-0.092568234636
-0.012418412582
0.099256751958
0.035884114564
-0.085963946194
-0.005305436053
-0.143719801352
0.120752657291
-0.092119257518
-0.142951933340
-0.020365619392
0.030368815546
0.003785619118
-0.179815682234
0.207885492041
0.092503000227
0.094462221480
0.052086956817
0.023320537794
0.018093747702
0.059967363669
0.004217018431
-0.079724766042
-0.022987271861
0.002606227298
-0.064401139952
0.057030161739
-0.087162288565
0.024161145046
-0.072014831643
-0.035360622175
0.064458316848
-0.073810766395
0.190818459008
-0.108808919128
-0.020839144368
-0.023356343387
-0.109769412570
-0.039376144642
0.021264427933
-0.030702463880
-0.015738552629
0.113085321125
0.074052194537
0.078312348666
0.189025047319
-0.157697174951
0.098845594475
-0.086353804155
0.224662638594
-0.158532189997
0.067904617154
0.064751285659
-0.124224457983
0.078357756772
0.295451478438
0.000010294831
0.070496141189
0.094474568759
0.154601521197
0.060214269362
-0.044242656955
-0.149708524179
-0.061948837345
0.137320178321
0.162059615548
0.078472665797
-0.092746033861
-0.004939418171
-0.003805762607
-0.052979826670
-0.060686856225
-0.070340966182
0.042513441065
0.073460367538
-0.067718518421
-0.071926648593
-0.045369832364
0.154927755328
-0.020474813314
-0.002836828211
0.148565130623
-0.077451612192
0.112677312715
0.005826597108
-0.126609442384
-0.039727540494
-0.057387836923
-0.011535628475
0.046514001675
-0.053344904488
-0.008179113602
0.064681906988
0.021038605641
-0.121516876713
0.009621442145
-0.026063190126
-0.070549774760
0.155915364701
0.051138791847
0.004318312145
0.146856464134
0.056981256707
0.177893762838
0.015591818059
-0.027642714020
-0.048718583855
0.140540495659
-0.010423768384
0.139338713665
-0.067248281056
-0.038489667978
0.162482212045
0.119489391778
-0.070439921181
0.069765911872
-0.120191693248
-0.078205292759
-0.068520723364
0.032193121372
-0.055627748394
0.002541289263
-0.055409108301
-0.018442777127
-0.091320894685
0.029201684046
0.081348525073
0.016154357576
0.002835526603
-0.041377635791
0.116238058976
-0.054103497837
0.106579030417
-0.021508194944
-0.118826776783
0.040747043069
0.131097675586
-0.061377115422
-0.029102079426
-0.058497500903
0.126653674140
0.120826769309
0.047415435434
-0.014817126221
-0.048417166842
-0.257818748175
-0.014494416347
0.078153121582
0.091659944445
0.056944202438
0.227502425748
-0.053575670509
0.076403550824
-0.025228841979
-0.002668022264
0.218654864379
0.062724192259
0.022393097549
-0.093001036972
-0.109524662097
-0.086894260644
-0.085584079429
0.009440526783
-0.028665052542
-0.064278729404
-0.098883853066
0.053421037206
0.000062303939
-0.029861926923
-0.090501758500
-0.114132726392
-0.021813687790
0.090358486673
0.198682715527
-0.049725969117
-0.126220424335
0.059602965476
-0.026753936996
-0.044827700944
0.002536786088
0.206773767369
-0.090301941528
0.146114498412
-0.101097150743
0.002227650583
0.016311847516
-0.000288971921
0.021026380617
-0.103649727738
0.128009050427
0.081886016951
0.065444849183
0.204508764783
0.045651580163
-0.019293741571
-0.033402466431
-0.090340528544
0.116708513752
0.113635669629
0.192564929593
-0.138456978838
-0.058684921614
0.089292644746
0.015248986375
-0.114683405969
0.034164100849
0.029471977639
-0.010135149262
-0.050616715735
0.083172349976
0.021089022726
0.022068971192
-0.068056407975
0.074071920449
-0.140719893720
-0.092075332110
0.073230807701
-0.002286070209
0.025441849887
0.113921770349
-0.001840488583
0.018636708989
0.232166626169
0.024111390557
0.188767195698
0.185603025118
0.220257583305
-0.186803155073
0.044131412643
0.016714367707
-0.120272502241
-0.057608105917
0.097130268197
-0.059053353183
0.094051220408
0.022701257808
0.106914857343
0.021064009594
0.148308104162
-0.083282445431
-0.028554928355
0.237021942762
-0.018103107938
0.094229692779
-0.140809397630
-0.057758790737
0.040168303337
0.148902160644
0.081461264519
0.108051349356
0.006754084722
0.112974038567
0.084032357076
0.041463794325
-0.000058852850
-0.031243264407
-0.012701740046
-0.055114947082
0.053314087547
0.011497390831
0.065813740134
0.042413800929
-0.118498527200
0.113240431999
-0.073210915623
0.060776112145
0.003936687355
0.081135723479
-0.088658518247
-0.045219281235
-0.068843753972
-0.031357273022
-0.069722132984
-0.015804248138
-0.118441226071
-0.022379242740
-0.029304149224
0.056470414923
0.078901293876
0.014598502219
0.045108353709
0.161866423167
0.016553687047
-0.242374872287
0.017362625693
0.047779347674
0.122593435316
0.094814941192
0.029335216588
0.079103370288
0.034137276378
-0.057502056649
0.036107868172
-0.089425548994
0.117270785408
-0.030866568267
0.059383693073
0.071557016450
-0.084261490468
0.086172697839
0.048003887154
-0.083939958915
0.019092905419
-0.009307356484
-0.041625002726
-0.013823681053
-0.121634932000
0.091237531111
0.080646380899
-0.123204830055
-0.047639492688
0.062260830857
-0.081848179098
-0.035625196247
0.130435596641
-0.041553499222
0.273487950203
0.052444142078
-0.028576325355
-0.082893640061
0.055429085172
-0.071899402556
-0.017293432802
0.048800435993
-0.035032780809
-0.094297422270
-0.087660269393
0.185009854905
0.015388512631
-0.120089507384
-0.044360909803
-0.124982631707
-0.015842822628
0.057382143547
-0.030805291003
0.018039644384
0.088209610460
0.062585659755
0.057652977575
-0.089609383248
-0.197253595399
-0.044603107550
-0.018848172315
-0.057572915355
0.105655304578
-0.107599249531
0.019259199940
0.085513516019
0.133710555185
0.052336223494
-0.041265676975
-0.006716532445
0.142789606583
0.077833422923
0.031103749238
-0.004253696039
-0.076193233773
0.034956767674
0.202362975354
0.003566584306
-0.058910890731
-0.028106568325
-0.017920666809
0.046002326786
-0.140222349894
-0.109546204986
0.017126428797
-0.069727320539
0.012087361895
-0.009811352787
-0.131891493999
0.021618774291
-0.090675457267
-0.016148042926
0.067480292631
-0.049630095961
-0.084398842957
-0.022413957256
0.241708671319
0.183414474653
0.063058224519
0.040846307548
-0.034388629775
0.047794024556
-0.098703448718
0.029604286649
0.133663077824
0.034440285755
0.097550128841
-0.096951720716
0.139313668012
-0.010667301447
-0.117986006200
-0.087779221608
0.124113176673
0.015264707019
-0.099590123702
-0.038739246276
0.021925214785
0.025767996613
-0.156635125704
0.194279037565
0.134749002891
-0.102563305189
0.056097018836
-0.107288516646
-0.041035362915
0.048307903433
0.006916835004
0.079413525192
-0.099114237697
-0.132658543933
-0.008636929980
0.264906735883
-0.127470279147
-0.156147161246
0.145802885228
-0.125894633162
0.059375551779
0.000009728926
-0.003662927785
0.064326985491
0.011669113348
0.174374737573
-0.037698234485
-0.067769571556
-0.090418341774
-0.083322668776
0.087339557116
-0.065680144190
0.106634656938
-0.260002093575
0.046544630443
-0.058421468818
0.005365646791
0.132405502875
-0.140350816295
0.064580808919
0.055095695192
0.071079304884
0.131283389468
-0.018544764095
-0.004236220812
0.214008725133
0.063496765893
0.162796700795
0.017021617690
-0.089622269139
0.098480015411
-0.147958585326
-0.063664271214
0.073024916575
-0.105665111856
0.052325317552
-0.077553470265
-0.012079368480
-0.171577700531
0.001379454049
0.020124517508
-0.030433982201
-0.122166879306
-0.012290946600
-0.216187582962
0.201784459785
-0.025327036261
0.069810086646
-0.163574841336
0.001397080073
0.060740349192
-0.054256742408
-0.061671774598
0.020788491649
0.073811979622
0.065991109627
0.121425637002
-0.005028621074
0.035553874943
-0.007574744078
0.106555730963
0.116755571888
-0.186847981222
0.144032347146
-0.156838312606
0.149795108971
-0.033644160159
-0.168037322528
-0.104470375011
-0.122739700256
0.006746977348
0.016968733502
-0.137873989826
-0.011734815055
-0.036525383455
0.003704267921
0.114732072783
0.164742850413
-0.036720258493
-0.121860426105
0.242563470589
-0.041158802796
0.019040398341
-0.165924199366
-0.005007657789
0.107859134218
-0.158044011717
0.016968812447
-0.140437798188
0.113143731186
-0.147165869006
0.054886383197
0.028629782704
-0.122684520332
0.005691188162
0.008860486974
0.075723461598
0.036910300576
0.043598953364
0.126532977929
0.165563441682
-0.227124249793
-0.065805729175
-0.057040788352
0.149909801204
-0.253906251697
-0.273502154693
-0.146173594011
-0.045904894121
0.045396746245
0.029375067485
0.175557383703
0.056364591990
-0.011179344895
-0.208754895876
0.041248767114
-0.097325382208
-0.187523220345
0.087667190073
0.007574871708
0.012877973263
0.070792011988
0.064050274154
-0.026259903427
-0.089674128561
0.082527059495
-0.043326177284
-0.123302177303
-0.011873854250
-0.027800744362
-0.096564811306
0.134630735160
0.047150651472
0.259197835713
0.150069141231
-0.074566893163
-0.005612164401
0.005169589910
-0.149865310945
-0.087982260213
-0.123781373192
0.010208123058
-0.063843774952
-0.040775767030
0.079218190577
-0.028827529191
-0.049501339068
0.105025419621
0.180323509228
-0.012615020243
0.079620189947
0.010986611506
-0.003459801343
-0.132897909637
0.015477129506
-0.090473261023
0.064049813176
-0.246825600173
0.122263142446
0.051873574149
-0.123962692963
-0.054119373862
-0.019828322477
0.224645834746
0.137381489337
-0.088282471556
0.032291215084
-0.027301262639
0.017411748335
0.106535655196
-0.059251986067
0.060986073382
0.063214136515
0.002692538967
-0.185647656879
-0.052048986298
-0.057903387129
0.125756090037
0.028748181905
0.084036734589
0.001278211214
-0.139406387857
-0.006950346925
0.023270980477
0.143871047840
0.111846091628
0.052099795584
-0.094245358995
0.094370730002
-0.194922592178
-0.035651650499
0.150845455125
0.068059262277
0.056737725846
0.061766643943
0.071580734231
-0.002529176247
0.076064126558
0.041203417382
-0.010198213522
-0.040495166496
-0.023642328979
0.015593008479
0.018370945024
-0.009153687186
0.042125299966
0.058715180392
0.015845654178
0.182836958768
-0.076860189753
-0.014973004608
-0.249878295927
-0.130301109917
0.175144425238
0.163004776012
-0.160151537031
-0.033021356449
-0.065756967415
0.076096814447
0.027711939849
-0.077720075936
-0.045696292999
0.211002972061
0.034117786904
-0.054211836559
-0.122263800933
-0.009701846614
-0.018104237691
0.079496124168
-0.054230336651
0.173985657180
-0.070502650508
0.055435484464
0.123720041360
0.090915861626
-0.118444502885
0.011201386797
0.069643542060
-0.091632856453
-0.051239717392
0.084083517406
0.051256962814
0.130967179200
0.108184338532
0.051086098323
-0.067237661432
0.013201806233
0.148607617924
0.118205082337
-0.086546674908
-0.060530511778
-0.086970081348
0.031553762774
-0.126101399892
-0.024411909927
0.058840205001
-0.108053059519
-0.088808087883
0.033347173190
0.017583523992
-0.021331963974
0.164575727154
0.023399378543
-0.048932012820
-0.075900537033
-0.056234924784
-0.031541937235
0.136965290234
-0.061236522912
0.076135336099
0.117635244094
-0.229093806143
0.018069641272
-0.024933328391
0.021105306842
0.127583585473
0.202519964809
-0.053624470733
0.143633100006
0.018748085284
0.145557379916
-0.078106712243
-0.016567901264
0.100692738460
0.051546799184
-0.060114285141
0.066054577694
-0.039678041796
0.022014644998
-0.161400226497
0.009559052293
0.052533166866
-0.045098960072
0.201608840859
-0.080979543663
0.161025765620
-0.077003771124
0.018568643925
0.227485799687
-0.028630470336
0.038810582197
0.097976969351
0.126644136089
-0.053500052941
-0.127824123526
-0.001721725207
0.087074070025
-0.000244850838
-0.002143595550
0.085307727664
0.020190055792
-0.013099836704
0.129184222578
-0.081764810668
0.027137523951
0.099655234831
-0.003043083248
-0.097196413922
-0.063261394028
0.028521734318
-0.153633623785
0.013949349822
-0.016209758501
0.061830322658
0.046950337313
0.080998976689
0.082544170595
-0.084644260889
0.011571458082
-0.022686919423
0.012354196879
-0.016156946676
-0.147850816724
-0.025295070428
0.009050648054
0.181782629126
-0.092458421935
-0.083512660015
0.140051359457
-0.056223590099
-0.009681311437
-0.021016478493
-0.136811194228
-0.115332242305
-0.128591709548
-0.021735237430
0.003401414495
0.184216491619
0.093583583501
0.028828656539
0.002486255795
-0.035736385171
-0.076925626488
0.009737318444
-0.155763458954
-0.073065163992
0.006542422095
-0.026718848995
-0.105897874529
0.054759861346
0.040926426443
-0.184381750147
-0.036216152471
-0.040763974065
0.001578065470
-0.124968689176
-0.088161508879
0.145427164668
0.160812086390
0.137989882184
-0.072457809121
0.011336860257
-0.062186447130
0.083738135445
0.129386516875
-0.031521321321
-0.083168985038
0.002556759324
-0.120073521938
0.005900258551
-0.083050821080
-0.096693460699
0.043122678557
-0.050273085158
0.157836706687
-0.042635820040
-0.010159866283
-0.057407569931
0.009800372386
-0.059514133928
0.010069443390
-0.023969896298
-0.139680582085
0.096793511672
-0.068745610974
0.110474348016
-0.019039676200
-0.011601514962
-0.034299164200
-0.135786213163
0.023808975147
0.156878456231
-0.077297601782
-0.173925247947
0.077671032005
0.051493659103
-0.058430638238
-0.037942669746
0.081438659008
-0.093816183915
0.071330277054
0.032403568800
-0.076348949029
-0.060240422063
0.255870141686
-0.017902726378
0.051156406012
0.029576106298
0.030223992948
0.029476913739
0.010740695378
-0.102423736369
-0.054097241828
0.004552665154
-0.020138152939
0.262159306532
-0.090763172894
-0.021155922628
-0.034954499410
0.058163671695
0.158555209910
0.167850190728
-0.046218539853
-0.133860194737
0.030565155775
-0.133883738250
0.060416317688
0.072246549768
0.063775159120
-0.121030770473
-0.070118155865
-0.059305777047
0.123165948259
0.082425516963
0.025973199308
-0.068468286085
0.076587920714
-0.040551383691
0.032369721601
0.052354819426
0.061398225859
0.066806722060
-0.100338394943
-0.223055687329
-0.130420423090
-0.021859247768
-0.265712690180
0.029273713261
0.077006020840
-0.188057011904
0.196980681081
0.037355456840
-0.077168656527
0.032700527921
-0.092900994029
0.009012268208
0.086303676081
-0.066073946754
-0.198812844046
-0.036740231997
0.107850941247
-0.104719225654
-0.011534879419
0.101257213930
-0.166423744514
0.006805440251
-0.056851128963
-0.090047720204
-0.113503989065
0.075069579618
0.021293082940
0.056582819607
0.004466740867
-0.159199886133
-0.024533518747
-0.175193372084
0.005702053744
-0.160922457446
0.000399691223
-0.062695656306
0.064774936736
0.028485667541
-0.005350782837
-0.147831177066
0.126260254937
-0.043845520016
-0.059485340792
-0.095580475596
0.076269289677
0.048727266021
-0.161923234664
0.012080336738
0.237653276529
-0.050733408598
-0.099874971658
-0.098463203686
-0.010836166580
0.004373643853
0.004725643222
0.090544368335
-0.177848781071
0.130396388431
-0.086560689222
-0.079648224339
0.184923194816
0.093781106769
-0.194704572970
-0.099180553892
0.100622981459
-0.077434231416
-0.189417408996
-0.156220715192
0.015887718728
0.191455081556
0.060078437983
0.038519248941
0.130247607428
-0.124168269500
-0.041542343995
-0.077042541654
-0.027758890355
0.016228819686
0.077437650738
0.069474871716
-0.001640479564
-0.020269405819
-0.093152620008
0.100263629830
0.246452693267
0.035916291398
-0.174930254636
0.048607715205
0.121133549603
-0.002908726357
0.114036750043
-0.061378235598
-0.012797685352
0.167500271262
0.103740587336
0.038175397662
-0.021018996261
-0.141450140911
-0.027264222285
-0.073119664145
0.092714312219
-0.084469368111
0.075149781700
-0.118810031872
0.026167589380
-0.053903940756
0.047325178818
-0.069417806274
-0.000874358778
-0.134272662424
0.012736563193
-0.157767882502
0.158322129440
-0.017224770266
0.054212951944
0.012383632419
0.079479196174
0.055518108393
0.072381608828
0.021778889100
-0.010992917919
-0.064122582702
0.053983198997
-0.015687149446
-0.021256347356
-0.034491649990
-0.023117115433
-0.003268877413
0.068437373748
-0.149687623283
-0.130437512768
0.042339024210
-0.048752638512
0.068987761833
-0.079370420430
-0.234934770787
0.153632175574
-0.011025791788
-0.215426194004
0.070403534047
0.109034926914
-0.033404186938
0.153534833987
0.015420960224
-0.047996816394
0.038713274638
0.002577964553
-0.081150386222
0.131493887454
-0.133185874775
0.017695144584
-0.096267075205
0.009434909679
0.013408196469
0.090606529245
0.045015646829
0.098857905500
-0.126322570262
0.154103044262
0.167749874351
0.007120661736
0.040654885644
0.044623487902
0.172378067035
0.086997395009
0.201668523257
-0.086879202165
0.033063334679
0.073649810334
0.084329387912
0.020646596476
0.204492700958
-0.039849767415
0.159365068598
-0.146077839285
-0.009288363345
-0.049855055021
-0.236468879027
-0.068863099398
0.113086482521
-0.193451625677
0.065303136229
-0.008978217692
0.056949208559
-0.159430312843
-0.021385550386
-0.054567789166
-0.077700150344
-0.006044691615
-0.055656505459
0.057894106091
0.041303267885
0.098731609931
-0.068491191150
0.029239825039
0.065916513607
-0.120992246907
0.153259154451
-0.011652925703
-0.045429755436
0.083053408755
0.051084216338
0.018432762878
-0.011885158570
0.162158291541
0.007916816969
-0.064129432742
0.067655045540
0.045502070039
0.068657474317
-0.017250561640
0.161007213388
-0.113331988165
0.055241052557
-0.080456847269
0.255104497940
-0.093099122203
-0.025497124741
-0.103830044105
-0.037437067227
0.145825806499
0.232695419230
-0.073270335842
0.088866371641
-0.104507272372
-0.100706684101
0.052071829737
0.031774902443
-0.011495572291
0.165661151382
-0.104444671260
-0.104066490723
-0.054431287828
-0.011682938124
-0.087775583317
0.101588024896
-0.053669366130
-0.118445336197
0.130703689390
0.007406538542
-0.055378158646
0.122966641524
-0.037796133746
0.016863476875
0.247134500974
-0.047621571983
-0.131902900629
0.071806323316
-0.150028911409
-0.002802093343
-0.002858986165
-0.145045544206
0.002312424821
-0.004885835206
0.031269061917
0.014061322016
-0.038812478588
0.039008971884
-0.036427474307
0.014852879405
0.114996041483
0.010005339764
-0.117964480342
0.076827144215
0.158705009935
0.086442644242
0.093538698102
0.030639242044
-0.140321876350
-0.043208607520
-0.063481054150
0.054940846989
0.050041858459
0.025592124692
-0.044117597863
0.091290083953
-0.061789321706
-0.123747397509
-0.003265859207
-0.046487137331
0.029796132818
-0.073681599441
0.154908378342
0.074472256867
0.169263004776
0.085788226174
-0.039379323861
0.108083660350
-0.013582670673
0.026162226199
0.032505849725
0.011078174607
-0.001475298868
-0.033085419441
-0.102196563443
-0.015050826453
-0.109316643044
-0.005077707253
0.167291927833
-0.086830014180
0.073590070942
-0.031957156025
-0.039582828394
0.109139310581
0.049686871758
0.093974673019
0.071640002362
0.098998679326
0.030549362635
0.083954518577
-0.131734713683
-0.036745582434
-0.001783524494
0.113892973566
-0.057034703241
0.092305381355
0.052367087063
0.056961338464
-0.051184565940
-0.111249778559
-0.189299750828
-0.034731598527
0.200633526638
-0.032563802253
0.130939735018
0.013245793057
-0.082787274989
0.014182404532
-0.095631880460
0.076625002248
0.105350820815
-0.006732491531
-0.050170421708
-0.077708510179
0.010913967902
0.045227388199
0.084039696287
0.066648265366
-0.042951258946
-0.084121960690
-0.003757644300
-0.028468246835
0.021733661712
-0.035234728858
0.023206466786
-0.021635611331
-0.044747489978
0.137675962494
-0.088505359483
0.133860380015
0.088205936132
0.130198721429
0.071408023430
-0.061183575456
0.025515559021
-0.056944608412
-0.083956414206
-0.013037052559
-0.112115531708
-0.129352379208
-0.154862555283
-0.067299345325
-0.161346036228
0.012220854312
0.193331768113
0.083010008974
-0.109804307624
-0.075855590599
-0.167769146371
-0.085128878859
0.066436145872
-0.035627618311
-0.034816738768
-0.087808539074
-0.042899484641
-0.161309274163
-0.089430425249
-0.018350590495
-0.012778146977
-0.079270719331
-0.015323089743
-0.009846592740
-0.021332694065
0.186922412884
0.000260318458
-0.015411904137
-0.071020291483
-0.087704072889
0.026885179321
-0.124699179572
0.127388515059
-0.122919951594
0.136188751692
-0.075619534706
0.012358890550
0.135105449095
0.022261776180
0.062717346205
0.091870009770
0.120495337214
-0.259396292316
0.088993866227
-0.084089567351
-0.043932108264
0.006636086819
-0.040633764124
0.104081798758
-0.200352019672
-0.040857162128
0.071422214642
-0.088161673151
-0.015433484454
-0.094321325284
0.003165576331
-0.110487683006
-0.121324339010
0.047176374563
0.115256505470
-0.018317429506
0.179165909990
0.048835810801
0.088351291375
-0.206477228318
-0.155940540686
0.126297923971
-0.012003468321
0.045232198208
-0.008656050996
-0.027224630804
-0.007268402413
0.117405915393
-0.058889796883
0.011456962226
-0.226756347218
-0.025609573199
0.128382863774
0.004869154336
-0.190493694102
0.083599763059
0.034576648467
0.065107324813
0.010834975914
0.002128047091
-0.082196689968
-0.155524282550
-0.017492169678
0.083702478941
0.183495961012
0.018973711029
-0.115726437111
0.000654324640
-0.119762068290
0.030838948035
0.119765103487
-0.103598225520
-0.203812254741
-0.017245882916
-0.181399528017
0.124162934999
0.036041671211
-0.234847716336
-0.068597397003
0.043716563359
-0.028528097727
0.105960140190
-0.068935579461
-0.011044402822
-0.013581258267
-0.017216406941
0.030967332657
0.072836145662
0.019082273367
-0.027726736227
-0.126667182210
-0.143713755849
-0.022256445058
-0.102640132673
0.049851470311
-0.084434939163
0.213694056935
0.022251983139
0.162073625516
-0.033832135541
0.062111677629
0.091930877992
0.101469529139
0.060390767342
-0.038200500409
0.149680334497
-0.094542094736
-0.123821512321
0.000401614026
-0.042227277988
0.112825394188
0.076973532081
0.222046350104
-0.138099171583
-0.049535517160
-0.004100924263
-0.032542838495
0.036054226428
0.069811310712
-0.136977801685
0.065155262289
0.062938156857
-0.022761473615
0.047721978422
0.139254382812
-0.126461636896
-0.050523765654
0.051827706762
-0.144843812496
-0.051596426279
-0.141773905377
0.055821721924
0.190741330225
0.072084837556
-0.158205407827
-0.030201590870
-0.164495559077
0.055754729681
-0.129351178309
-0.021940314646
0.087050068996
-0.275214515740
0.088822566360
0.086319586550
0.072510110549
-0.013241939772
0.079310056770
0.028281865220
-0.095357530965
-0.029414412315
-0.050004158989
0.101919838317
0.146512726855
0.028749342759
0.018636578413
0.014804215909
-0.078171423419
0.137207283037
0.036813014701
-0.081524722269
-0.091631965518
0.010744321570
0.022317175778
0.054702909812
0.028488021162
-0.000388253702
0.168344865369
0.043201460168
0.086630284006
0.065703332145
0.046122658707
0.003418548544
0.036689475183
-0.021743471798
-0.096658861312
0.186298935956
0.034314489898
0.066350330884
0.050901462161
-0.015708518802
0.054990703258
0.020677290969
-0.107742867179
-0.350004212808
0.097885415701
-0.194612059777
-0.135753367001
0.041485230020
0.114710516884
0.000284738413
-0.014421097322
0.132389879666
-0.101012451858
-0.113332443260
0.060074254714
-0.035263903150
0.017449561814
-0.107754216832
0.014326298007
0.109921580606
-0.072402003277
-0.049416450353
-0.067020538761
0.340419356279
0.036384531883
0.112394717087
-0.173574523280
-0.038144285656
0.006425805101
-0.087315747015
0.013745227365
-0.007787489891
0.027643766691
0.034685293180
-0.018139198267
-0.039112434661
-0.048767542365
-0.017007160242
0.036924025254
0.099436662621
-0.065961900426
-0.019695716916
0.011692384775
-0.036842672510
-0.148747614438
0.023349489551
-0.056894994808
-0.145076051223
0.130757916795
0.005180220001
0.064900837688
0.098799829615
0.174891488233
0.028609616582
-0.074096037630
-0.089018755303
-0.032927752316
-0.006105569654
0.223530662442
0.168073196039
0.015597385862
-0.115170564012
0.156883448325
-0.106004319467
0.116718841836
-0.004471169144
-0.000558067578
0.037198088368
-0.019852651882
0.110965721887
0.085054199420
0.038675274113
0.006195704040
-0.069203853523
0.065314553430
-0.104448047673
0.001008101669
-0.075821523704
0.009488529867
-0.055696726494
0.089464571957
-0.161251820696
0.068264009212
-0.008598649339
0.081285675629
-0.001790223037
-0.095910496415
0.021426138061
-0.105251084419
-0.141517876260
-0.135535062615
-0.092396756142
0.038585544878
0.108398024708
0.120013049369
-0.062680114325
-0.052976892217
-0.033844474914
-0.057138422240
-0.115918315828
-0.001997836230
0.107201269063
-0.108820962955
0.143879253728
0.024736876907
-0.003014861204
0.076917535798
0.149301306070
-0.011770249846
0.162710629821
-0.007355383176
0.043017113512
0.217670722656
0.182005514947
-0.073566923396
-0.199060408238
0.120564848988
-0.073527234641
0.026122722068
0.112231030391
-0.157075688459
-0.001409696760
0.074214746108
-0.048526169071
0.104537580981
0.021937865819
-0.129172781400
-0.072795810550
-0.011096385635
-0.060634963526
0.001907143639
0.065442715147
0.126898651875
-0.011935385594
0.033069244240
-0.172877167180
0.064409582406
0.089777551839
-0.087046890110
0.036257571233
-0.049835402101
0.080481853158
-0.035871933738
0.090421126772
0.015919543236
0.102509797944
0.233048128765
0.049619585040
-0.008098733020
0.112269487508
0.052320042136
-0.057534794281
-0.110343374064
0.028735556247
-0.039760665850
-0.089406197280
0.081433748244
-0.087949322541
-0.056995740086
-0.021770408170
-0.024403181948
0.017694223539
0.055433820158
0.002641577164
-0.101680366783
0.145713115804
0.118499697012
-0.129409957360
0.026897994763
0.130557542801
0.019246285706
0.100700160314
0.099925815659
-0.131247693976
-0.065495575624
-0.062065337085
-0.072296764583
0.276584104655
-0.027157749566
-0.001724558751
0.161130880150
-0.084019968774
0.055640412921
0.061936576895
0.100062760621
0.003945518065
0.110442689481
-0.129308092269
0.073565179613
0.078112752910
-0.067415761960
0.004020889187
0.008022630550
-0.012201316565
-0.056609308660
0.096064245986
0.083628702994
-0.088355974436
-0.052445457171
0.100825778665
-0.103286416275
-0.113309387453
0.073294880688
-0.020846558159
-0.093076446784
-0.093356328921
-0.072877566612
0.024530196520
0.103559812123
-0.112441171574
0.052330762471
-0.140349356486
0.077198491684
0.074634347879
0.046116856131
-0.131643268724
-0.116894944938
-0.033926013643
-0.093585889527
0.010754068852
-0.014096133213
-0.199709723836
0.025466643545
0.046906445865
-0.189770953955
0.197471271926
0.075416588148
0.060023451056
0.124022873446
-0.100453790223
-0.031011780511
0.075158974766
0.105750862742
-0.042418609810
-0.083255819368
-0.290327537221
0.018914609083
0.031453748672
-0.155763866743
-0.134894548393
0.002586636598
0.041305601975
0.119506793881
0.067320684616
-0.004095858705
0.006272222964
0.139744723609
0.000025128218
-0.105751757275
0.047675622167
0.133693413310
-0.055849414349
-0.145624546926
0.008599025911
0.158423606283
0.074851445232
0.068834113643
-0.152847632802
0.026665142962
0.069622585375
0.024770696733
-0.007189188938
0.109287436359
-0.008886564878
-0.022517833541
0.031320264996
-0.134442019635
-0.100238066927
-0.057504690553
-0.055416714422
-0.006731980596
0.017857425024
-0.118177347365
-0.043882531812
-0.058122958725
-0.002764431607
0.001783505586
-0.058399130206
-0.018558927173
0.064425788979
-0.026264887624
-0.032298519179
-0.031046972779
0.079778688091
-0.095174627855
0.082859219072
-0.068221230192
0.003944863917
0.169106412953
0.070077020352
0.119612393695
0.080692877302
0.027473932352
0.024879255931
-0.036213264163
-0.074305927810
0.012025811880
0.010997153829
-0.062058493882
-0.092437843172
-0.039802915073
-0.094597806460
0.068201410773
0.052542993301
-0.131266578187
0.022165426513
0.078835154360
-0.002634978425
0.083296596717
-0.040087267389
-0.093951973517
0.114048271927
-0.137542388773
-0.074105906781
0.188900078188
-0.280955755965
-0.139860370009
0.177652295956
0.088121203273
-0.111543482913
-0.072116647975
0.017519060711
-0.108848381883
0.064581442699
0.026511577349
0.057111288939
-0.050134444955
-0.009963197062
-0.155127043177
0.019589722040
-0.064495529135
-0.132926950645
0.200005182957
0.093889880678
-0.142623773658
0.127178272332
-0.164205541903
-0.044820130196
-0.057663076792
-0.010754813242
0.003979684794
0.123121437802
-0.055558094399
0.049130614243
-0.015100764991
-0.001561865463
0.060629967635
-0.022007795500
-0.017374275880
-0.159273908864
-0.077714158824
0.050850641179
0.045222307176
-0.001851779011
0.204858183001
0.217753968825
0.064072833646
-0.047882891989
-0.031349168574
0.004070882220
-0.001456415593
-0.019069378618
-0.010259036426
-0.113183553106
0.035402620271
0.070632241918
0.137251246835
-0.052788556693
-0.077814508871
-0.082440562355
0.001726188613
-0.146382127299
-0.026064880397
0.114590848343
0.128697186295
0.257239692278
0.132411766031
0.118250212209
0.059133596267
-0.067589998345
0.042233904456
0.028737895346
-0.008511048662
0.169670728829
-0.097687803906
-0.036370165024
-0.182166596088
0.088407295469
0.020124528905
-0.035828762662
0.053974170089
-0.050502078953
-0.004920254964
0.022261715637
0.057733401893
-0.146683127752
0.170660027990
0.199392524020
-0.023152711095
0.067168804010
0.005181810733
-0.134251767635
-0.038496042930
0.080597498748
-0.054852599655
0.035130897902
-0.052380090288
-0.007873160987
-0.042618365422
0.141434979091
-0.167940465214
-0.026185609518
-0.002809280180
0.160941071992
-0.115224823245
0.075410268113
-0.040705393952
-0.023514496889
-0.012653324357
0.265902628401
-0.028831362964
-0.109568816010
0.003744349396
-0.023634186609
-0.046828240220
0.055472719699
0.127442936706
0.010046651030
-0.098134882864
0.005675084728
0.083180192398
-0.085784607167
0.003654097066
-0.027613611877
0.018236358867
0.101362487035
0.155956915745
0.130478287912
0.052158751788
0.028039906026
-0.086597677638
-0.152873794315
0.111119431166
-0.061653210979
0.009051508330
0.070205075316
-0.088753962261
0.080909136583
-0.065368845389
0.061958661920
-0.037099511191
0.134157541151
0.169772547801
-0.097768929454
-0.054125626127
0.088771830236
-0.058692731599
0.114291716586
-0.098179215518
0.111272225070
-0.046467810075
-0.044441841977
0.002987169317
-0.108424516366
0.093008797745
0.112023322787
0.010502530440
-0.214370586246
0.075115434300
0.020792619659
0.168430487605
0.000574378789
0.052733613769
-0.048412385463
-0.002883835774
-0.083918916970
0.040577383651
-0.047724620968
0.102489931801
0.205198734050
-0.178745927136
0.056341227411
0.027279759985
-0.045362508318
0.011608096868
-0.053011020415
0.146317268063
0.028443008521
0.023882856280
-0.091017415729
0.364357050129
0.014519842108
-0.074202926379
-0.044255274380
-0.132689975061
0.081126785662
-0.026986758001
-0.131598757667
0.093017684583
-0.198886406812
0.152229627689
0.001123596253
-0.198458429691
0.045458312821
0.164690213447
-0.107943941995
0.005289943879
-0.207847135509
0.064817921674
0.019307734748
-0.160222606589
0.121779944540
0.024695007209
0.133408145049
0.060822432239
-0.023245321307
0.107097148183
-0.113477263757
-0.143426460784
-0.204044913375
0.083361128424
-0.006564796361
-0.182550301360
0.042033811293
-0.076036271365
0.003466658467
-0.098609333948
0.064216839343
-0.118046257009
0.139012402991
-0.038633413356
0.038721042495
-0.037118112841
-0.178678777602
-0.096278153471
-0.000936908282
0.001465201018
-0.111604753429
0.014398607057
0.042945955452
0.204295886575
-0.029843738598
-0.066710763987
0.094878474140
-0.013993856390
0.051894073070
0.058441935726
-0.013995386361
0.000436480974
-0.033021288285
-0.100483941054
0.037082419596
-0.115679924923
0.136861686928
-0.021563926966
-0.099829760957
-0.019646123323
-0.045637824980
0.094211865200
0.182541948773
0.017131460620
0.029513818150
0.123346819058
-0.031443547040
0.007655705316
-0.018168461743
0.046180768685
-0.005916149463
0.020315894556
0.042402446155
-0.010829375524
0.062656889028
0.162044674281
0.089790267282
-0.021752953722
-0.162435662887
0.073357270726
-0.272210953186
0.125803411959
0.070004193576
-0.073653341633
-0.234175030695
-0.146999300671
0.083776333647
0.019568814227
0.048273258925
-0.104043721794
0.051508114340
-0.095433201436
-0.054759694339
-0.049221205886
-0.109075751231
-0.052971852528
0.069321433115
-0.114960240655
-0.003404522292
-0.086130840837
-0.089981728796
-0.123698349083
-0.071399780829
0.148178238417
0.001183552011
-0.042872700817
0.205010049632
-0.206264307499
-0.030035201063
0.028477696700
0.197186425641
-0.007831604555
-0.046467187608
0.039086036713
0.019027202512
0.079672029467
-0.050098944136
0.147617372698
0.090630846523
0.083406244638
-0.105295186125
0.036608381818
-0.100761782063
0.093227909682
0.128446597843
0.072369096632
-0.072332819669
-0.162178858455
0.051663744797
0.145294428998
0.029157575888
-0.072788953162
-0.185510159959
-0.126778612933
0.007611828202
-0.051694636948
0.034035663495
0.007416567458
-0.086096529994
0.171338570782
-0.018902999087
0.035374526363
0.068665863019
0.035813270833
-0.035037747166
0.019693635855
0.066220292418
-0.022454633009
0.064049094417
0.048020124346
0.164169929874
-0.104658183681
-0.032493178109
0.071414859977
-0.029968386456
-0.053673430312
0.150385863768
-0.026106942487
0.004586605828
-0.073626446790
0.064243773115
0.028710203031
0.041505595734
-0.014648847983
0.247697361445
-0.080745590233
0.066614708360
-0.065760459345
-0.063519718978
0.022570247399
-0.072776312554
-0.132767230415
-0.065074087448
-0.191889009168
-0.068193816293
0.005791247450
-0.073500673057
0.002715628029
0.035227193885
0.027480970033
-0.078106892125
-0.105358560601
-0.031784071369
0.097429388943
0.112281726736
0.119482036723
0.117686079047
0.181373723600
0.183812001879
-0.081129702559
0.175541710171
0.098695270156
-0.000133714511
0.078730200975
-0.139766967604
-0.150294164657
0.020189080586
-0.141202045106
-0.010115414155
0.095030570240
-0.061006007396
0.046925641373
0.005587916872
-0.082677999447
0.015973993724
-0.108606745691
0.046479223816
0.030887013027
-0.050285387838
-0.092241406877
0.004726902949
0.239529975723
0.307492887477
-0.076394796266
0.006227412676
-0.138288474205
-0.032713850844
0.020309619482
0.025619703120
0.085859086421
-0.176992137646
0.056629585223
-0.101049284282
0.014606422196
-0.132775529389
0.012485140897
-0.016178689438
0.074473397343
0.175468116172
-0.094945338716
0.012559309795
-0.073284145427
-0.216120085550
0.042218112544
0.020003590946
0.221979723643
0.019498854390
-0.075511317639
-0.018128602514
-0.010686723531
-0.079337914292
-0.052179821153
-0.031059223348
0.063001135248
-0.113621587725
-0.034226635502
0.032834427316
-0.045850161185
0.009941659054
0.005719366126
0.063580634671
-0.088267002324
0.042222741437
-0.131201757100
0.187787473617
0.013847437369
0.082446922994
-0.042572271894
0.062588579952
0.020105159726
-0.120569806430
-0.134209759471
0.117720937595
0.008323089387
0.188263392914
0.061368007864
-0.058617225624
0.112882489537
0.033250255385
0.137352257979
0.056782998558
-0.088987316437
0.015972810071
-0.020178937637
0.065885731067
0.022133560908
0.075095577822
0.087301660198
0.010165164604
-0.124525332179
-0.067916462924
0.110008153463
-0.044522458128
0.143600908971
-0.024438911628
-0.062618424535
-0.032354049529
-0.000123530778
-0.098220819503
0.086822956684
-0.045391247754
-0.002049429226
0.117876384573
0.088188362988
0.115858987551
-0.140704797943
-0.008020513990
0.183027554834
-0.082496787786
-0.019748056651
0.012662732357
-0.314329588784
-0.135027459605
-0.128371836148
-0.190081527311
-0.166782967014
-0.021021614721
-0.105690615107
0.110159986688
0.100561408989
-0.066498479387
-0.132765738510
0.074597832636
0.038170596168
0.073506629781
0.083865428464
-0.048989020330
-0.010387301418
-0.146763631899
0.024110653513
0.012785738446
0.088260714578
0.023225822710
-0.176517962791
-0.003321254798
0.041714004857
-0.016522526499
-0.070969537695
-0.134693426146
-0.014133056002
0.005407342207
-0.113967964309
-0.079404999505
-0.026602180034
0.062963597676
0.048426528221
0.114121135401
0.007073366014
-0.104883379420
0.109956132172
-0.084893828292
-0.099793637308
-0.055593851342
-0.081895031271
0.019728406064
-0.059445450724
-0.040415489237
0.011220079720
-0.040288906565
0.008537997889
0.017961561128
-0.078574320493
0.058397660824
-0.049820242984
0.200438380932
-0.101981608752
0.112225892261
0.034795324489
-0.026475440488
0.071710858427
0.055845398261
0.125352759254
0.060189157619
-0.102485888135
-0.124937815621
-0.010317238947
-0.124554374106
-0.063591463582
-0.089999456210
-0.125329253918
-0.210439428382
0.050587796858
-0.148283235473
-0.086611562472
0.183320024906
-0.018016611327
-0.064930648455
-0.076349941058
-0.023928048590
-0.022837662108
-0.069509912030
0.069421796081
0.014023784390
-0.175320661030
-0.007880848168
0.105946240361
-0.037040067558
-0.091365796315
-0.120987414336
0.003776908283
-0.098296083777
0.120802350860
-0.056802022904
0.076042368123
-0.091882717961
-0.191673622382
-0.064935266257
0.006521115215
-0.006772674593
-0.066230003449
0.089414803961
0.125587537829
-0.012707150728
0.018856815125
-0.027985288378
0.302682169980
0.004655686713
0.079742492864
0.059551843965
-0.069524902434
-0.003723595312
0.110424169056
0.025859279097
0.117499598547
0.041728734078
0.092843987973
0.003888361362
-0.093682411153
0.068010329356
0.098419276232
-0.057576115082
0.103722538796
-0.133113545375
0.093694642510
0.048441970440
0.121734319546
-0.176999335719
0.003789949530
0.003158668585
-0.073866270897
0.012538901265
0.032928873771
0.104937078089
-0.113659146351
0.032383051892
-0.138277656658
-0.041938512278
0.052652783503
0.064739143223
-0.123192845975
-0.025634688178
0.148923350681
-0.146140908778
-0.174943107244
0.011530236683
0.124331459672
0.070621402885
0.016792402044
0.096847868528
0.025621215424
0.010046030201
0.030420597318
0.022095762985
0.046787143779
-0.212386136485
-0.138353860673
0.036623472992
0.061973881733
-0.026509816008
-0.017480394828
0.073311851158
0.054438405168
0.119400699671
-0.071534351130
-0.055042285523
-0.052017833272
-0.036684807150
0.109357454836
-0.013236765136
0.027943859352
-0.031346591781
-0.004409393608
0.116792243006
-0.083725045292
0.065708758508
0.009551273448
0.055813681919
-0.112796845483
0.202092814536
0.028688593271
-0.012021725567
0.210117755216
0.127324065974
0.047426619066
0.046689821880
-0.021547356401
-0.140636700897
-0.080646068480
0.072115528365
-0.049629542593
0.065238277642
0.098128109531
0.020556540621
0.024629492799
0.014217207149
0.019959458711
0.090112517510
0.154881038203
-0.190235803242
-0.052381472973
0.093363544498
-0.054997745180
0.060178299235
0.068372853343
0.028686333256
0.002338032800
0.167447822150
-0.116142296785
-0.062519504634
-0.178874614223
-0.055884995407
0.151134801159
-0.100858452677
-0.239590030941
-0.078222895939
-0.037648839836
0.013485143772
0.075603496540
-0.095231992586
-0.010866783844
-0.073091282545
0.096156487474
0.025682820267
0.038059305294
-0.115362444809
0.114701883455
0.011816078803
0.049906232131
-0.030828552014
0.020478773562
0.017864870704
0.082507084941
-0.078101788765
0.097892821763
0.012080465881
-0.060124071052
-0.023867636403
-0.251460151347
0.033678452213
-0.003704442613
-0.086902623495
0.003317280941
0.233746802163
0.231035862942
-0.090718282625
0.083244198298
0.157832387187
0.082938545817
0.063918227925
0.171943867334
0.112701093156
0.168098323126
-0.001223492758
-0.067409449352
-0.196293845900
-0.039112407587
0.188923544789
0.007200267636
0.067742169952
0.172722740971
0.173696180702
-0.003772372114
0.011694692247
-0.027724553742
0.056991123617
-0.086979518105
-0.115173885749
0.075130817851
0.009888425362
0.052377282255
0.027681535879
0.046246132682
0.003412912676
-0.036455435486
0.003904524535
0.176856525075
0.019112764953
-0.003190175595
0.049800936841
-0.080373142544
0.196129402451
0.122373468845
-0.147902385870
0.074759634024
0.098021062563
-0.105707345954
0.025446561546
0.155764218520
0.085144839475
-0.077749473345
0.211791990358
0.201410020191
0.103990280355
-0.035973101277
-0.033342614753
0.058494355462
0.103332666449
-0.070067992183
0.140276803654
0.168333760709
0.036146633319
0.065030071589
0.031220821632
-0.128893026684
0.042834331812
0.010520591110
0.213338372149
0.034185275127
0.031641406757
-0.038954605730
-0.081809410665
0.041511735549
0.086829243923
-0.009620781350
-0.141165182475
-0.172746459519
-0.133701497574
-0.084253956506
-0.017278446303
0.248436960217
0.061979916373
0.073485345149
-0.062942789166
-0.001741299521
0.055755730847
0.126911643925
0.066894497668
0.040080069381
0.066181033743
0.141134583110
-0.086920549562
-0.108685708196
0.040423009534
0.056124316056
-0.007799676378
-0.122128336797
-0.106171048604
0.059696155387
0.077170116226
-0.212404228020
-0.020802579745
0.014909796348
-0.054874774953
-0.167823397058
-0.126060222515
-0.048159474081
0.131730811249
0.089788482351
0.166574622038
0.000085930082
0.014624057109
0.171452378308
0.006722632850
-0.002105079961
-0.122040481058
-0.161062632701
0.007662942011
0.056915514771
0.095891550719
0.079729464144
0.075457083030
-0.060974360273
-0.089495162894
0.046877974592
0.048270045142
0.155707667689
-0.027402216016
-0.001805560711
0.000993569612
-0.018699943687
-0.122228058342
-0.058851373347
0.075717020054
-0.078303884204
-0.071514121723
0.040581355958
0.106200172880
0.070029743846
-0.005501416435
0.068438379714
0.267404649566
-0.133975202107
-0.088509582236
0.091444285781
0.005213642317
0.091562280921
-0.013539577005
0.033752955431
0.006912987812
0.182270732895
-0.033753303222
0.029998978750
-0.194836298677
0.026622040151
-0.112611441624
0.171574361978
-0.026343096865
-0.221579438685
0.028493645435
-0.000925086613
0.074638560606
0.037646498990
0.100384942435
-0.077928318662
-0.059481217610
0.031436229685
-0.093453368097
-0.096818857860
-0.093054621692
-0.072029762827
-0.018467401207
0.000139963223
-0.041773205566
0.105511532797
-0.174083763796
-0.135702148679
0.107252715865
0.110568503033
-0.074775437194
-0.119339757049
-0.091297514270
0.173190257351
0.054875889248
-0.201309115444
-0.014115739426
-0.115396985991
-0.180546801587
-0.079521574299
-0.159859457619
0.087831099964
0.095346521491
-0.137419117635
-0.038510370316
-0.030304250479
-0.121787512421
-0.000222554735
0.089346367667
0.004985390814
-0.007944926068
-0.124998198132
-0.089348216354
-0.205257045900
0.013937005423
0.041546684007
0.093496352160
0.085370965162
-0.081030431867
0.103222036730
0.165793314385
0.028100193993
-0.053901946871
-0.091927699960
0.031771775335
-0.193782285191
0.062849886957
0.109024389295
0.059910456032
-0.084646271479
0.047244073458
0.026200575558
0.094846167371
0.030199245630
0.072829356391
0.030429183976
0.020144832181
0.058347920958
0.105905513824
-0.082548111926
0.006403018398
0.081857949782
0.035068679804
0.085000209159
0.063781966824
-0.020833446993
-0.016104348411
0.124248455373
0.071632635258
-0.043396691561
0.025215069103
0.033682238535
-0.184588860388
0.005470202401
0.007321583650
0.075795826275
0.109169482891
-0.133821999948
0.014074518596
0.030311791265
-0.066596165021
0.090470930692
-0.013892134074
-0.080406877508
-0.031662237436
-0.037746020289
0.098192949090
-0.096152287813
-0.047899291953
0.060786018009
0.046943750482
0.083603886512
0.009734298923
-0.249592103432
0.036697048479
0.009513824997
-0.045886980162
-0.128310491664
-0.233333542963
-0.152893004134
0.114100863187
-0.248607738131
-0.094262651739
0.079556186694
0.024926850233
-0.094578024656
-0.002521446062
0.117167807735
-0.041771476256
-0.030256501990
-0.136609337681
-0.042062702029
-0.092125322761
0.015683012407
0.042328283993
0.112920313575
0.088356972917
0.066088328153
0.046574549633
-0.178072209077
-0.095713226505
0.096497403831
0.077869832673
0.064350793551
-0.047524876386
0.076779190560
-0.095890498389
-0.157095328898
-0.208297648267
-0.031095268998
0.092095242272
0.004958725237
-0.049139306323
-0.049806608878
-0.139559766641
0.097043950317
0.042627759032
-0.109391034374
-0.067828994770
0.064104145404
0.162028617231
0.302529999601
-0.131010791603
0.082734394387
0.161262712557
0.036101818772
-0.053467539050
0.139288546406
0.075201761409
0.181442053516
-0.096132251201
0.080389495983
-0.007963789691
0.027234833278
0.022860219694
-0.203526628152
0.097381950200
-0.034675639500
-0.032706154627
0.000295177838
-0.019487550760
0.070505207572
0.096399292436
-0.152300323855
0.031238042180
0.184592711227
0.199457691503
0.158307772149
-0.005771245053
0.074383513315
-0.232689677101
0.124075958921
-0.099294642392
0.073406300703
-0.019537696677
0.203411608552
0.062699712655
0.063928238675
-0.217296552814
-0.009099856544
0.186969980047
-0.290250476011
0.087769701732
0.116156520774
0.034551774323
-0.014258207720
-0.052239308701
-0.050299527289
0.153986920793
-0.023249385277
-0.034782282435
-0.069644960814
0.017889433239
-0.093700329586
0.026263225160
0.098779136426
-0.075834981316
0.014367895866
-0.122267452731
0.154104956950
0.024277931226
-0.091852534854
-0.004227638896
-0.085247935833
-0.094707709383
0.172813990120
-0.016426676591
-0.156333401601
-0.160322572503
0.050796799240
0.004958320296
-0.022248505426
-0.017488047908
0.048699807517
-0.057717129086
-0.120833947302
0.065491353928
0.178856007989
0.031515529718
0.021764712082
-0.140396178440
-0.012525370023
-0.017933684393
-0.015985179206
0.033498593959
0.038457652706
0.011558754531
0.090406416732
0.135533142877
-0.045047285044
-0.100065942802
-0.082708036677
0.027167323994
-0.124553547942
0.115873504485
-0.107461591469
-0.025521272631
-0.048554080595
0.177756396456
0.045134913604
0.217156088476
-0.014434372447
-0.089215615932
-0.049849547495
0.010070471518
-0.235035789074
0.018121167103
0.032681084811
0.094734925169
-0.139115294479
0.056678327650
0.065024501449
0.226138317364
-0.068283286092
0.148195019762
0.007437512530
0.110243032614
0.078190402782
0.030371223333
0.007660605784
0.022582236221
0.135008136706
0.053773937007
-0.020644411133
0.016155708416
-0.060366408420
0.091088728361
-0.227174905580
0.110066479581
-0.069855308717
-0.007065264512
0.070904099535
-0.044637948116
0.095724885769
0.107893096362
0.044727158128
0.045823399381
0.084233948325
-0.155893080667
0.050156006684
0.036954929523
-0.213578847906
0.025810917115
-0.131622587145
-0.151499818188
-0.037849839508
0.084778461411
0.054603056340
-0.230606509516
-0.009460470752
0.184944913410
0.138039807003
-0.045810495310
-0.018889200548
-0.106782133000
-0.182772998578
-0.165416665191
0.100164634833
-0.003291400647
-0.079267860438
-0.064091012510
0.146254966231
-0.044459126980
0.085189659746
-0.022886896989
-0.017053026308
0.018584336227
0.126653175753
-0.129753483509
-0.158684853894
0.110967967529
0.158935466291
-0.048784837547
0.118980620145
-0.017130837152
-0.027315703310
0.088273153044
0.018961015002
0.017704418710
0.003307639895
-0.103453312893
-0.071096671397
0.037905175690
0.002923085248
0.336148250680
-0.117760572692
-0.071980802690
0.019099376510
-0.176696135041
0.149579821035
-0.199413855377
0.048784869214
0.003110641117
0.123847150381
0.128076234684
-0.217617180382
-0.034809583460
0.088509311908
0.056048038467
0.055574249651
-0.090409070825
-0.037622036271
0.091036424852
-0.153128709892
0.080997075380
0.046179695026
-0.063734805185
-0.119817340538
-0.092948771741
0.011687952608
-0.032945268086
-0.089557305462
-0.077602523749
-0.033850854152
0.036930111920
0.023301915454
-0.120822988199
0.046460563094
0.044928887014
-0.083456639175
0.041464963200
-0.017779436843
-0.040942940423
0.015079819213
-0.240227618334
0.120067900285
-0.021627049189
0.089257297886
0.123414292603
0.018051966589
-0.064341040441
0.037560562023
0.073138872772
-0.056742097262
-0.014736830772
0.140980167075
-0.118489518736
0.041636964030
-0.167501871795
0.010777753816
0.133167272483
-0.051350022717
0.016803837263
-0.248323510435
0.044815240763
-0.090255130158
0.229401889680
-0.165486517683
0.264212953420
0.079625775512
-0.031896484630
-0.047079003699
0.013977360420
0.001612399212
-0.056480837947
0.003903331205
0.100138884982
-0.192082869694
-0.066133171674
-0.050249005399
-0.006268562042
0.061811145919
0.009659378814
0.103509860762
0.030691894663
0.059557180747
0.036600281167
-0.084998577531
0.094153015064
-0.190554101304
0.363170502992
-0.024392653453
-0.084564763065
0.158080070172
-0.176882435946
0.028164819552
-0.149537717419
0.056697121457
-0.100709277563
-0.138287312120
-0.111896929413
0.152220814228
0.154675572707
0.096912155842
-0.123179520567
-0.054920620997
-0.091346137097
0.131107864472
0.036907308348
0.243883630690
0.068481445975
0.162955042231
-0.056922917948
0.073910631640
0.016517175912
-0.054490469910
-0.031570057053
0.111005477328
-0.070996906126
-0.068241857291
-0.215431740757
-0.079843481334
-0.025524610405
0.020643637065
-0.129570732467
0.260051651699
-0.105748867577
0.049784410346
-0.022325998626
-0.155705995683
0.106657837548
-0.157237184492
-0.068439041159
0.048754063410
-0.067379690313
0.160221340862
-0.076615296930
-0.081420802865
-0.012500831145
0.046199562784
0.088133160770
0.033661576993
0.089870359641
-0.035765473006
-0.062828002867
0.026143597403
-0.025941663132
-0.036512268878
0.051300069196
-0.038772163876
0.023167799985
0.252828818499
0.170581662393
0.038944389482
0.087055188860
0.004573957297
0.180269548707
-0.008092656199
0.108164018835
0.082208731242
0.077859825355
-0.088283164554
-0.181495124272
-0.058183787018
-0.034773891452
-0.065738726667
0.092977309117
-0.030820393516
-0.023994912694
0.025462948442
0.133693118007
0.078253511825
0.064768103177
-0.092876791772
0.200679765743
0.055456924107
-0.184043068042
0.035343627820
-0.083619422837
0.063131352798
-0.057114323472
-0.254971185479
-0.222235637313
-0.130079732043
-0.078073084395
-0.132657299411
-0.039500748261
-0.107827727137
0.096101809520
-0.056190764921
-0.084190627928
0.107329432722
0.044258249943
0.078389164248
-0.074045234226
0.082502951017
-0.075885297783
-0.056729168711
0.002586673774
-0.114412160369
0.106580504936
-0.164057506753
0.093520057886
-0.042729100987
-0.132157575875
-0.003298721908
-0.028238269468
0.080830805254
0.046234033872
0.017973166879
0.015324739697
-0.017649235492
-0.045931416018
0.019204324917
-0.007665832755
-0.002983353014
0.085126566827
0.000737700372
0.081195555431
-0.000682991637
-0.110948866654
0.109307347310
0.047464451543
0.044337383343
-0.040761787999
0.016017358508
0.073975733379
0.070512126050
0.135356388592
0.080217224527
-0.085447831846
0.100155958981
0.120126801911
0.149764842382
0.021121090687
-0.091438723789
0.144431800006
0.180788944058
0.060205488953
-0.058743390449
-0.064674111125
0.071762285462
-0.072522497475
0.239744761065
-0.220326072783
0.140555799657
0.027412645060
-0.074916899064
0.078204725160
0.039765910902
0.083043030934
0.074898088435
-0.046264772493
-0.192023625555
0.026668857620
0.073144891099
0.050108780474
-0.053465932046
0.010802166750
-0.045862605006
-0.068040628479
-0.004087349011
-0.028266632104
0.015482142711
-0.079825962454
0.056551823112
0.003810028191
0.052699402753
0.241571373681
0.217621964011
-0.040727597186
0.016668504019
0.091345772621
0.085556403550
0.106857511425
0.020561630836
-0.169626454458
-0.065987201527
0.035229948149
0.210069263953
0.037839408380
0.053907059721
-0.048956197839
0.002209814743
-0.153348121667
-0.026895497677
-0.075813851902
0.051199195114
0.012538879622
-0.130339286012
-0.075379010226
-0.110176622179
-0.056730046883
-0.070876032685
-0.001854572712
-0.038059637121
0.028204287756
-0.100564180804
0.000259236031
-0.127344027096
0.031476001826
-0.048265436596
-0.077243093502
0.057546259993
-0.055818483505
-0.070745678717
0.132533374744
-0.054487858833
0.006053453198
0.085809151596
0.132204561772
-0.043073272496
0.021767670212
0.080992203574
-0.155955072791
0.067586818510
-0.142845408845
-0.091392078234
-0.022958016919
-0.068767170809
0.090123137656
0.017114253428
0.008054580908
-0.073409133890
0.029660696022
-0.009628396986
-0.170228941737
-0.076214332643
0.001877527801
0.060893273833
-0.022081987315
-0.051136762608
-0.228798953769
0.084266269593
0.031656704540
0.030471856807
0.104406973388
-0.036637685260
0.001579507339
0.000611854934
0.047492587063
-0.008148885647
0.112649611972
-0.114787546470
-0.056542407086
-0.025656502899
-0.009290974805
-0.034476340970
0.150046431701
0.189853974629
-0.088357168493
0.030036973360
0.046484432300
-0.075871697872
0.033854417583
0.071925120979
0.072154381480
-0.007064632670
-0.223309911249
-0.042967296767
0.015027358920
-0.047813137823
0.174317800547
0.106364513012
-0.012597589057
0.006855021157
0.133904609105
-0.067296220387
-0.065379457156
-0.059653325002
0.060099796155
0.104880851627
-0.053231050405
-0.018190278738
-0.137150294449
0.001642591183
0.202756152539
-0.313161513631
0.144638871367
-0.174815127297
0.011304558473
-0.151292885123
-0.028891614654
-0.058706693439
0.216628874695
0.151162956950
-0.134393632261
0.047106776495
-0.057250988467
0.148828917603
-0.126072588767
0.006651186350
-0.019674355820
0.012200854984
-0.020495659016
-0.173402911493
-0.024246571990
0.014859747033
0.069447365448
-0.099479710561
0.032911453813
0.038059831594
-0.030493443408
-0.026864781551
0.158248621788
-0.137535021699
0.037163617702
0.221724109455
0.064387147066
-0.139323499862
0.049786821591
0.188708082830
-0.076911681572
0.147361991283
0.103591286758
0.032360443322
0.028935280058
-0.061189728301
0.134347764516
0.023929102260
0.046851979495
-0.098148164278
-0.012183466038
-0.029205655598
-0.014957771112
0.142298079944
-0.057150508124
-0.057506472977
0.030154041544
-0.101397248720
0.076736171828
0.000391485080
-0.054596902916
0.006031110604
0.043395997711
-0.010750558085
-0.018074897599
0.008364337133
0.057227578379
-0.005385300531
-0.092261237688
0.011421721646
-0.004602480020
0.089355644973
0.097021415866
-0.113312322488
-0.030285740168
-0.127752930412
-0.106948315396
-0.054048268925
-0.189840037156
0.010825042911
0.096318838581
-0.164436787929
-0.056673479039
-0.123184360317
0.111025080443
-0.041150300836
-0.031085744581
-0.072237551822
0.022624316325
-0.036454151198
0.012649900234
0.065630237856
0.036766150443
-0.095182266302
-0.182127417767
0.076693162552
0.232530635182
-0.057896368166
0.048716350970
0.042468143495
0.097789648654
-0.017802297259
0.021764247247
0.264401123753
0.013001886070
-0.031082098616
-0.006958501717
0.075877696824
0.124833039865
0.190309890405
-0.075296768207
0.167039617269
0.027340260237
-0.017876848600
0.077219898230
0.074457471339
0.217399463061
0.079377643945
0.149518296362
0.159687112772
-0.055460734397
0.002536615102
-0.011958028058
0.039516326099
-0.080900034730
-0.002671500045
0.049958984899
0.168232407040
0.144613846734
-0.181355397975
-0.073539035099
-0.075154903755
0.127382491493
0.034542920314
0.243657958221
0.038283838125
0.120756197902
-0.027958275258
-0.127773782925
0.109971199037
-0.134547631376
-0.061199635230
-0.013721031882
-0.063263439613
0.173760286204
0.006892392078
0.039558945619
-0.005450686223
-0.042407832668
0.041772200928
-0.041895252363
0.067705206457
0.033009037700
-0.142424368206
-0.009646084018
-0.135996622253
0.021447297071
-0.110920028925
-0.004817210696
-0.035314845025
-0.128712822946
0.084760264871
-0.050398778722
-0.002773634520
0.138422122994
0.135347373738
0.017453343937
-0.003247122837
0.077003372938
0.074623329510
0.002349416730
-0.202919682409
0.056924060209
0.137815509240
-0.279828512392
-0.060166714791
0.193521735663
-0.036103100685
-0.120850518964
0.102661811409
0.054602387316
0.161293747397
-0.162738695514
-0.023889647461
0.027072143626
0.139638004171
0.087213903245
0.156730794505
-0.098980456244
0.004892303509
-0.022662894583
0.070828831945
-0.017960707231
-0.102079589024
-0.069932372560
0.033662654727
-0.050803338608
0.009287806651
0.018347638219
-0.113313865399
0.051395279243
-0.103317177402
0.001762177423
-0.032463453215
-0.064566360697
-0.076641763126
0.100024997239
-0.033160274416
0.030651727998
0.032739163957
-0.103022448917
0.075579453673
-0.134978345618
0.004507125020
-0.102726624176
0.087337066059
0.036244086768
-0.066533359871
0.083766992317
0.109088367979
0.195188788530
0.058049643921
0.003359427441
0.193710708290
0.155221030845
0.023014311918
-0.036370682994
0.169537290641
-0.007096157660
-0.185235656779
-0.101965408989
-0.017336772505
0.065280115213
-0.042137243780
0.160087630198
-0.096629760820
0.092122693912
0.077599904714
-0.103825982258
-0.079314049657
-0.047659743660
-0.135316550523
0.158405849384
-0.052710569357
-0.001316593427
-0.106969380783
-0.060400271738
-0.077853666953
0.078107519791
0.065778559540
0.099573212234
0.116689785321
-0.099194753858
0.037552793216
-0.071116425672
-0.085335288276
-0.164204183327
-0.073165108633
-0.069266799893
-0.048090230662
0.111744416918
0.099665978151
-0.089639391857
-0.079734394857
0.060780737781
0.170846078784
-0.057532492662
-0.096511374779
-0.072344803652
0.061417637884
0.062542542220
-0.023751459910
-0.016793356198
-0.082827717610
-0.071252857770
-0.083803295955
-0.075321594238
-0.084229838287
0.059008473768
-0.193150810359
0.082675432669
0.069488873975
-0.039342422715
0.189353607967
0.084735858326
-0.114080795655
0.147989349424
-0.146767910229
-0.065213392111
-0.041319729508
0.035462963124
0.241499072442
0.148815247424
-0.035845324247
-0.065242580923
-0.108298705157
0.139578935284
0.094120258157
0.044725742984
0.107557891992
-0.000994922522
-0.001924419046
-0.183854772976
-0.027995750135
-0.052061410381
0.033313183325
-0.244285878912
0.090812507548
0.096613177239
0.047121202233
0.148057451971
-0.082880634288
0.012131277517
0.117546223657
0.136925056637
0.229461747215
0.066201085015
0.172125575559
0.036444036269
0.143341049863
-0.062334343306
0.018267276322
-0.024416234581
0.032305764088
-0.012341124311
-0.014337375435
0.031330845477
0.061047998982
-0.193662709145
-0.020013276734
0.013962734468
-0.153832258589
-0.067004771435
-0.004800488857
-0.060158436786
0.088732292062
-0.023901077743
-0.088651024090
0.012155262507
0.124289374637
0.071632381224
0.065110170269
0.153313076114
0.024180655654
0.010300894813
-0.058974592409
0.094831407778
-0.026252590621
-0.087444516287
-0.015334639278
-0.110255899070
-0.035135691968
-0.015159481221
0.016503279358
0.071984473276
0.068965774252
-0.126356753993
-0.059850446572
0.050443931521
-0.058071289617
0.073261761041
-0.172092947689
-0.022890619624
-0.228874767565
0.035132050073
0.053336707065
0.047999274708
0.046555394022
0.103661731027
0.058757717451
-0.050575359712
-0.032509582039
0.002977640021
0.055982519286
-0.127891978523
0.187110425709
-0.165123020054
0.059315790359
0.034179167264
0.090024206199
0.149901281311
0.129455441649
-0.096863842443
-0.165410005978
-0.109690424363
-0.090392805505
-0.034902244881
-0.049208883948
-0.001839774824
-0.094166934248
0.052089980356
-0.012646685647
-0.137481490158
-0.075166524033
0.040115932792
0.038758170479
-0.151630866444
-0.023638025308
-0.117835768770
-0.003999826728
0.027895542455
0.088575935292
-0.112134631014
0.017875553327
-0.092219616293
-0.022810453909
0.000365230842
0.003986408916
0.014186448696
0.234772952935
-0.032725792897
0.071786873553
-0.088020841643
0.147394439100
0.004028732907
0.015161564975
0.080585706955
-0.014181466620
-0.053256319155
0.104742422440
-0.075657571662
0.073165022901
-0.074917782249
-0.063125973773
0.026456179112
-0.051348930543
0.095521782681
0.101801953170
0.057931243600
-0.149602094667
0.002011344335
-0.110882250516
0.109388999731
-0.119992678602
0.064604416795
0.099794327973
-0.074442429446
0.053608972986
0.003973225717
0.020467611361
0.004037233328
-0.052384737080
-0.099796707541
0.041320133463
-0.107073238577
0.006224732720
-0.209583841668
0.009563612673
-0.013911949608
-0.005438979167
0.031515654572
-0.048221182070
0.212609062191
0.168622596743
-0.138519957432
-0.022202045146
0.024649653592
0.115283376642
0.089759335716
-0.001883321745
-0.142978862393
0.039308144473
0.054093966900
0.017694473871
0.089229086208
0.020811652275
0.044736697272
0.138486167362
0.032629905749
-0.072930358738
0.104065801018
-0.119422433314
0.128323682047
0.080260554370
0.008316085002
-0.094741986655
-0.060735441855
-0.065201858699
0.302934437657
0.132400327822
-0.022546300797
-0.099720324190
-0.076304705270
-0.054862364041
0.005417423064
-0.075644167243
-0.038347807469
0.070648545259
0.037048230551
-0.171276130594
0.082208305626
-0.146371715934
0.105297781093
0.076063828636
-0.028799215480
0.055760109412
0.015350359935
0.056055698953
-0.090923194722
0.097335608081
-0.012759057772
-0.034282751072
-0.059250458764
-0.074191038282
0.245314628315
-0.015847820599
-0.142459867706
-0.131943318182
0.115304188233
0.002831897948
0.092722327976
0.090474378204
-0.010852943657
-0.139387748150
0.097831057341
-0.051377974031
-0.029479580586
-0.062610840256
-0.051589643426
0.034761742239
-0.017456862572
0.066531625829
0.069065556257
-0.122193382326
0.041383482316
0.140363107789
0.104145316166
0.074128540670
0.025433308487
-0.100456768998
0.187663832346
-0.035325002394
0.025755934471
-0.005450890015
0.019812569151
0.030723718205
0.144507229585
-0.012155339254
-0.084959050131
0.101232318236
0.031686147182
-0.034045618819
0.006326662262
-0.061027655316
-0.078932304119
0.004345320344
0.093616435046
0.193723178101
0.072551378625
-0.041147144773
-0.082670900988
0.192102946776
0.065335935823
0.042124049813
-0.146325265510
0.164017031127
-0.009488381930
-0.101772126630
-0.069613993978
0.093759762206
-0.055000192740
0.039851116764
-0.010517747118
0.033199593632
-0.135482379726
0.204628508286
0.061544099879
0.022883067708
0.133439117062
0.079761262136
0.026758426904
-0.079267919000
0.058772954837
-0.067043254938
0.031422798511
-0.102993026878
-0.167920588251
0.028828814332
0.066913534650
0.081833170642
0.097868722063
-0.086468054549
0.011463144414
0.211124871153
-0.039034139795
0.119382234953
0.236273993778
0.037684140267
0.032289514026
-0.086140315586
0.011943899863
0.006238821482
-0.006776596804
-0.035444343195
-0.085903153985
-0.084661298669
0.257036303571
0.199235221077
-0.075923619454
0.091432402362
0.018689124991
0.040545296653
0.086232370846
0.099696872684
-0.053271272745
0.093182673383
-0.047329718510
0.081423020759
0.019060848786
-0.005345956895
0.096944029472
0.080796439318
-0.126085062707
0.258431880929
0.077356516824
-0.118796532614
-0.028495453514
0.081909753694
-0.014713514266
-0.114926524508
0.051402229226
0.200858629158
0.074641232120
0.002317748376
0.043380854008
0.035341780475
-0.074632964002
0.055058399625
-0.033261806062
-0.103567009643
-0.128330779803
-0.051992041647
0.141648902968
0.008736518278
0.127838521154
0.005934218251
0.110504719018
-0.015688592500
-0.041997369219
-0.336030871935
0.059549367796
0.166111632092
-0.126772132830
0.068762814992
0.059950113192
0.001166364854
0.126402524352
-0.148681219673
0.013323512477
0.046398970811
-0.210305588318
0.130448372738
-0.072768968632
0.189950651333
0.044087987553
0.013288746728
-0.011020579799
0.104907250440
0.019833932871
0.074109463459
0.049658868782
0.011347928396
0.050352416660
0.025016665715
-0.138415002918
-0.135398782613
0.239421789276
0.042120014895
-0.016205061331
0.011583303327
0.033463161023
0.086331373830
-0.152471897706
0.047521103557
0.034235229127
0.015370907055
0.156425140383
-0.217371587021
-0.113786089504
-0.050989178870
0.001899330088
0.036360880033
0.013868122391
0.105684950468
-0.075348508174
-0.201579242358
-0.018687192565
-0.188271025789
0.040337165982
0.114863237427
0.006432194523
0.285743349132
-0.002735633098
0.088013953386
0.105764657113
-0.061859251963
-0.044692849183
0.149321222369
0.117748671895
0.147142737876
0.093404806199
0.011919069991
0.045002977540
0.127518291555
0.127557188523
-0.132412720411
0.033290440529
0.154343090109
0.058331698927
-0.164972230181
-0.127643636542
0.019157261035
0.028651517261
0.048065802014
0.019179751136
0.024485572832
0.110873222111
0.090005568853
0.170498573276
0.151944819240
0.136133778506
0.013593305936
0.020638856935
-0.056793177285
0.030887557837
-0.154930312104
0.061841459704
-0.043603566326
0.191815229044
-0.086579315496
-0.061339570619
-0.057533746944
-0.025387079499
-0.015157268565
0.034827977860
0.004022969515
0.200754182669
0.074636189868
-0.048233363554
0.132542022899
-0.011231570283
-0.083367601193
0.072843621146
0.148855844862
-0.059820327839
0.094106342793
-0.035248510010
0.182847615415
0.022420672834
0.070926603877
-0.010933574388
-0.084472844075
0.132296826961
-0.165542256645
-0.034392294052
0.082848128871
-0.002444008609
-0.024259548369
0.133826147624
0.147881605523
-0.134982101928
-0.120696564219
-0.144202358534
0.036947315981
-0.110116540879
-0.008630085887
-0.037449052073
-0.010404467887
0.085924973269
-0.027681345370
0.029256616801
0.046705472235
-0.106945542339
0.124789957171
0.163869059680
-0.075903590545
0.047351174003
0.004468664446
0.070631432932
0.132007462913
0.163448709513
0.009487895126
0.059891022995
-0.283499806981
0.182875420939
-0.078519826032
-0.032618601902
0.070005664859
0.220907384611
0.012176094957
0.073366588999
-0.040450930488
-0.116185978815
-0.184836647571
0.026478754455
-0.096152341953
-0.054693236757
-0.025730219906
0.029656367773
0.087709923024
-0.056121621011
0.033996393257
-0.064573407702
-0.028483728859
0.080397226633
0.265398559940
0.001514298284
0.149433383325
0.062859671329
0.030768502813
0.003678247952
-0.091542103870
0.148768761966
-0.206970266770
0.054461872943
-0.044430582212
0.146353179172
0.022423108377
-0.054025807124
-0.083020825266
0.058720316470
0.069622496768
0.038365527042
-0.087888656957
0.119029989244
0.109453587757
-0.126592890649
0.051279142354
0.181553624914
-0.072284453510
-0.025098340402
-0.075231259551
0.061699720849
-0.019849217447
0.005089388563
0.070329720779
0.096966877658
0.082239456357
0.025954069197
0.001132168306
-0.045722492949
0.017649997154
-0.062352087391
0.029176557480
0.184591643818
-0.089152898309
0.087282795613
0.114898342506
0.039132454492
-0.184946274304
0.057869457686
-0.060426860645
0.081668151570
-0.150259535529
0.025144980781
-0.145181529072
-0.092373045334
-0.129621399605
0.016587305932
-0.035659578100
0.095547937910
-0.191069093714
-0.005567100467
-0.021550367475
0.128833471922
0.055427600813
0.067294032477
-0.148300845607
-0.047693835960
-0.100814491993
0.089596812734
-0.086588855042
0.138903584852
0.118571180664
0.038498272107
0.151402383512
-0.114208847037
-0.054171496360
-0.176327919818
-0.133866266596
0.041836566596
-0.014663710052
-0.085581971748
0.036633656621
-0.029466766656
0.113907182075
0.123048942540
0.007875497559
-0.110948145422
-0.182261420418
-0.094583977141
0.097022699963
0.011449262115
0.060470932561
0.016984133515
-0.113295509751
0.094358449049
0.115080970178
-0.043342473733
0.011871727441
-0.050915243971
-0.018632121100
-0.008232155169
0.007511008580
0.056800502342
0.125188186763
-0.019868901783
0.112346216259
-0.046287416253
-0.013564497649
-0.084010385871
-0.111424439027
-0.012410570888
0.173507431321
-0.066247138217
-0.008615563400
0.067724382860
0.083212021292
0.106342158121
0.067126427975
-0.009154167355
-0.100144885522
-0.011761921721
0.180857224289
0.122848414131
0.106543582187
0.155116998750
-0.075033922952
0.004903449200
-0.160651128123
-0.098307201950
0.059262276258
-0.074065216819
0.020120790258
-0.093707546846
0.046955507315
0.276207961471
0.093970189046
0.231534938841
-0.066066799482
0.145209796245
0.005537677325
0.043381651905
0.089601492740
0.016497513572
0.040469391662
0.213612051832
-0.019137379537
-0.096825036586
0.088820156625
0.020467232367
-0.150985106418
0.020769831379
-0.030150951015
-0.028429491727
0.004386969578
-0.002181720337
0.117936497475
-0.144891420468
-0.067759763164
0.103660899699
0.058804473035
0.094322943737
-0.012356404621
-0.055724321976
-0.068771554178
0.057862310443
-0.052968744836
-0.002081707191
0.027697960375
-0.017777821528
-0.080776814385
0.037202029984
0.077649842042
0.143089397409
-0.105122541315
0.176986397594
0.320835834670
0.092832203026
-0.080152600563
-0.027666277752
0.156249868210
-0.086730773104
0.007497045498
-0.033944643280
0.160111783517
-0.009017865655
-0.019528480486
0.028506983954
0.064079440622
-0.011210256424
0.090399534556
0.207243417445
-0.067343925789
-0.141555106608
0.015363278885
-0.049508695650
-0.063862658858
-0.215161617945
0.153150880763
-0.038696167152
0.013326816245
-0.023961624189
0.040409334177
-0.052470705918
0.196008348511
-0.106338681391
0.015744074124
0.072573825614
0.048127379083
0.015081054249
-0.019970158146
-0.036765142185
-0.059754837203
0.098859236581
0.014937394206
0.061616771896
-0.008554927618
-0.047582521588
-0.083483056216
0.007859126209
-0.042583893827
-0.162125136830
-0.041177886977
-0.069436556499
-0.011629801797
0.068839224783
-0.104085370938
0.072007511309
-0.098463879381
0.001794057064
0.195438488610
-0.001853874618
0.042211626146
-0.000542114025
0.020986314945
0.273021775443
0.123983951740
0.089516753344
0.134294779899
0.084499398909
-0.271876855384
-0.021159650786
-0.012358464833
-0.086060455254
-0.139394898680
0.072808325000
0.094746609615
-0.062490882529
-0.027671851148
0.069887870589
-0.171454741705
-0.190698515949
0.113279695965
-0.122376819002
-0.051246525593
0.094829295966
0.083312200577
0.015106620300
-0.083675138834
0.001839274165
-0.030410328823
0.065884708045
-0.075880094002
0.060507579823
-0.063020291061
-0.052180659006
0.031538391641
0.194189487177
-0.005947418158
-0.090307286749
-0.043491586920
-0.135751102266
0.091155506094
-0.040836246178
0.134639951260
0.004740822123
0.128237012257
0.265921111665
0.014096215081
0.062482170528
0.167818472508
0.051569005006
0.025287939046
-0.010204986579
0.040415224230
-0.012938459877
0.118522467320
-0.077765261392
-0.031810869207
-0.213357369293
-0.155255248672
0.050999359896
-0.055929494748
-0.120844238212
0.016951203299
-0.037308048247
0.036916570611
-0.016674888012
0.016942475698
-0.073886660953
0.015214843603
-0.009792558267
-0.019843541724
-0.009231841730
-0.165785917831
-0.098078604368
0.019313133021
0.101154955073
0.095783331647
0.166749980008
0.096148498951
0.100065546133
0.069023632889
0.080279309845
-0.096690608610
-0.108375115878
0.174120650124
-0.071196199567
-0.023926187394
0.112548337050
0.069855634976
-0.111646529405
0.405794997937
0.041274580402
-0.077279168049
0.137264299018
0.070777301290
0.016352786585
-0.144973674620
0.052289468768
0.020078701164
0.094438297554
0.097427084939
0.003196343869
0.081014831760
0.040367236820
0.043425851457
0.111662824111
-0.014872867277
0.061253386599
0.078601062388
-0.232774087459
0.085564806705
0.035502896721
-0.115066099165
-0.112108213585
0.007162335075
-0.163854431877
0.074454072351
-0.088983110360
0.032967865673
-0.158125559060
0.014794629233
0.091532556870
0.266129110473
-0.030063970021
-0.043971940198
-0.092756542860
-0.029475125646
-0.025666850191
0.004936359927
-0.051828248534
0.049496624822
0.029633666759
-0.013521053075
0.057190376403
0.104773271684
-0.011956553776
0.054154362438
-0.091663490115
-0.036098527441
0.019877251818
-0.047948247900
0.031872831354
0.118629124528
-0.046335158407
-0.065139110459
-0.230703695927
0.042821883109
-0.011136986396
0.044514325886
0.050109734174
0.010133337612
0.116396598428
-0.084078987159
0.055264608910
0.076993052641
0.155655951811
0.012820211564
-0.095630328027
-0.036556852429
0.086050287985
-0.047316029154
-0.114358649335
0.073163573230
-0.082726001061
0.108830911521
-0.100686299683
-0.058139383677
-0.094561473370
0.125977148596
0.143371750479
0.121222186037
-0.089867992548
-0.113519014698
0.028890429539
-0.140891419727
-0.069577953816
-0.083881195252
0.032785542107
-0.047600256520
0.075711303822
-0.018865029486
0.019055912351
0.046901253918
0.002773477401
0.071474099207
0.052652703152
0.207158790817
-0.025093401314
0.027174563135
-0.059032037525
-0.081125342944
-0.080213426064
-0.056235128206
-0.065031408021
-0.114642015139
0.055887908714
0.099182431861
0.052344002411
0.051129545472
0.036567380422
0.135793005800
0.017992023984
0.161596011201
-0.103273925544
0.044688271721
-0.098762961956
0.021362221606
0.049077889075
0.050797726552
-0.068175959491
0.025037452522
0.113522981088
0.006324207956
0.037876293874
-0.037523737642
-0.159977683038
-0.031746967500
-0.108136082061
0.177291879615
-0.009281738123
-0.017408782010
0.067480751043
0.133594897058
0.160408258447
0.037204777281
0.065912143426
0.127281251139
0.037444992928
-0.033387642393
-0.028577142400
-0.072837520735
0.068783785163
-0.001327767605
0.137178123651
0.051852345149
0.136316379327
-0.004690348114
-0.068008715298
-0.057611505070
0.174661704176
-0.090096292952
-0.002756172640
0.254386661575
-0.048279056197
0.144672502912
-0.124198755869
0.075595830462
-0.044948737980
0.079907097611
-0.122511053084
-0.109363482694
0.092112683379
-0.054759240330
-0.159694575536
0.086018118031
0.187388662246
-0.106586387696
-0.001805003458
0.103959892363
0.118792504911
-0.060208161412
0.049549587125
0.165994850902
0.145179087657
0.068115473292
-0.172893925498
-0.247523626560
-0.044250755871
0.075943868546
0.033097407792
0.137574965351
0.073097692222
0.122814901290
0.009266012444
-0.131873388006
0.164834341039
0.053949937330
-0.155015608718
-0.018251263266
0.031485481027
-0.012736068256
-0.077931949004
-0.019879226410
-0.067914051068
0.059327910732
-0.055974779495
0.065003596867
-0.079871198193
-0.024138732678
-0.014009469098
0.133870992886
0.002745937077
0.002639485468
0.124401527554
0.179010668351
0.046210347898
0.057435084008
-0.138602074660
-0.073102947179
0.141163573227
0.137037473550
-0.036619335737
-0.116164692569
0.007605931994
-0.044308502626
0.016401782023
-0.076128010269
-0.073589395127
-0.205850636320
0.004413115160
-0.068916992631
0.124974638286
-0.012873186760
0.256066975771
0.053768267483
-0.081549657299
0.058533927431
-0.142447745942
0.130907152350
0.053460357436
-0.083003830495
-0.201499778422
-0.042441004481
0.066793939621
-0.108499824068
0.038237884300
-0.146445309717
-0.075012124297
0.000212157678
-0.001955243386
0.114887318352
0.060414006048
0.072640962551
-0.120885578349
-0.046536788322
-0.102662972775
-0.005422342631
0.092069025906
-0.006426882295
-0.085155653336
-0.081227381794
0.054333930766
-0.106804351716
-0.225979365784
-0.030487869307
-0.059924097224
0.053843922334
0.051259334292
0.136160068019
-0.042518216324
0.051507287199
0.149852260333
-0.111086407730
0.069376370453
0.035693279905
-0.098816818327
0.181114237181
0.052789388867
-0.054212145426
-0.142651778541
0.020238909377
0.053965357403
0.060316202185
0.014161873474
-0.092063564278
-0.109138571021
-0.116173448550
0.213467439043
0.042743456860
0.015408498205
-0.021427189881
-0.022945568415
0.006437927592
-0.033875430627
0.220107296279
0.047028767457
-0.029552618826
0.197515515576
-0.124769504948
-0.065115457128
-0.065489936542
-0.000947133570
-0.021407305792
-0.158456851659
-0.070206110778
0.007719554024
-0.068337819450
-0.071954834170
-0.007479243072
-0.049666450551
-0.145229642615
-0.019074337609
